# Supplementary material for: TLSEA: a tool for lncRNA set enrichment analysis based on multi-source heterogeneous information fusion
Source: Front Genet. 2023 May 2;14:1181391. doi: 10.3389/fgene.2023.1181391 (PMC10185877; doi:10.3389/fgene.2023.1181391)
Supplement: Supplementary file 1 [file Table2.XLSX]

## Sheet: Sheet1
miRNAid	miRNAname	geneID	geneName		geneType	chromosome	start	end	strand	clipExpNum	degraExpNum	RBP	merClass	miRseq	align	targetSeq	pancancerNum	symbol
MIMAT0000062	hsa-let-7a-5p	ENSG00000249087	ZNF436-AS1	0	antisense	chr1	23696711	23696730	+	6	0	AGO1-4	8mer	uuGAUAUGUUGGAUGAUGGAGu	:||||| |:| |||||||	aaUUAUACCAUC--CUACCUCa	5	A1BG-AS1
MIMAT0000062	hsa-let-7a-5p	ENSG00000197989	SNHG12	1	antisense	chr1	28906717	28906739	-	1	0	AGO2	8mer	uugaUAUGUUG-GAUGAUGGAGu	| :|:|| || |||||||	guucAAGCGACUCUCCUACCUCa	12	A2M-AS1
MIMAT0000062	hsa-let-7a-5p	ENSG00000259943	AL050341.2	0	antisense	chr1	40723307	40723328	-	1	0	AGO1-4	8mer	uugauauguuggaUGAUGGAGu	:|||||||	ccucugaguuagaGCUACCUCa	6	A2ML1-AS1
MIMAT0000062	hsa-let-7a-5p	ENSG00000261654	AL360270.2	0	sense_overlapping	chr1	111483472	111483491	-	1	0	AGO1-4	7mer-m8	uuGAUAUGUUGGAUGAUGGAGu	:|| ||||:| |||||||	caUUA-ACAAUC-CCUACCUCc	1	A2ML1-AS2
MIMAT0000062	hsa-let-7a-5p	ENSG00000261716	AC239868.1	0	sense_overlapping	chr1	149816494	149816514	-	1	0	AGO1-4	7mer-m8	uuGAUAUGUUGGAUGAUGGAGu	||:| : ||| |||||||	uuCUGUCUCACC-CCUACCUCc	4	AADACL2-AS1
MIMAT0000062	hsa-let-7a-5p	ENSG00000231064	AC234582.1	0	antisense	chr1	155170056	155170078	+	1	3	AGO1-4	8mer	uuGA-UAUGUUGGAUGAUGGAGu	|| | || || |||||||	gcCUAACACUACGCCCUACCUCa	7	AATBC
MIMAT0000062	hsa-let-7a-5p	ENSG00000229953	AL590666.2	0	antisense	chr1	156616425	156616444	-	1	0	AGO2	7mer-m8	uugauAUGUUGGAUGAUGGAGu	|:||:|| |||||||	gguccUGCAGCC--CUACCUCu	3	ABALON
MIMAT0000062	hsa-let-7a-5p	ENSG00000229953	AL590666.2	0	antisense	chr1	156631173	156631195	-	2	0	AGO1-4	7mer-m8	uugauAUGUUGGAU-GAUGGAGu	| ||:|||: |||||||	ccagcUUCAGCCUGUCUACCUCu	3	ABCA9-AS1
MIMAT0000062	hsa-let-7a-5p	ENSG00000203709	MIR29B2CHG	0	lincRNA	chr1	207988337	207988356	-	2	0	AGO1-4	7mer-m8	uuGAUAUGUUGGAUGAUGGAGu	||||: :|:| |||||||	acCUAUGGGAUC--CUACCUCu	5	ABCC5-AS1
MIMAT0000062	hsa-let-7a-5p	ENSG00000237250	AL359924.1	0	antisense	chr1	238090682	238090703	+	1	0	AGO1-4	8mer	uugauauGUUGGAUGAUGGAGu	::|| :|||||||	agggaccUGACAGGCUACCUCa	4	ABCF1-DT
MIMAT0000062	hsa-let-7a-5p	ENSG00000234072	AC074117.1	0	antisense	chr2	27581582	27581602	+	6	0	AGO1-4,AGO2	7mer-m8	uuGAUAUGUUGGAUGAUGGAGu	||: | |||| |||||||	aaCUGCUCUACCU-CUACCUCc	11	ABHD11-AS1
MIMAT0000062	hsa-let-7a-5p	ENSG00000234072	AC074117.1	0	antisense	chr2	27581603	27581624	+	10	0	AGO1-4,AGO2	7mer-m8	uuGAUAUGUUGGA-UGAUGGAGu	|| | | |||| |||||||	acCUCU-CUACCUCUCUACCUCu	11	ABHD15-AS1
MIMAT0000062	hsa-let-7a-5p	ENSG00000234072	AC074117.1	0	antisense	chr2	27581619	27581638	+	10	0	AGO1-4,AGO2	7mer-m8	uuGAUAUGUUGGAUGAUGGAGu	|| | | |||| |||||||	acCUCU-CUACCU-CUACCUCu	11	ABR-AS1
MIMAT0000062	hsa-let-7a-5p	ENSG00000227403	LINC01806	0	lincRNA	chr2	162105017	162105038	+	1	0	AGO1-4	7mer-m8	uugauauguuggauGAUGGAGu	|||||||	uaguccucuagugcCUACCUCu	2	ACAP2-IT1
MIMAT0000062	hsa-let-7a-5p	ENSG00000227252	AC105760.2	0	antisense	chr2	237993286	237993306	-	3	0	AGO1,AGO1-4	7mer-m8	uugAUAUGUUGGAUGAUGGAGu	|: ||:| :| |||||||	acgUGCACGAAUU-CUACCUCu	1	ACBD3-AS1
MIMAT0000062	hsa-let-7a-5p	ENSG00000227110	LMCD1-AS1	1	antisense	chr3	8263791	8263812	-	2	0	AGO1-4	8mer	uuGAUAUGUUGGAUGAUGGAGu	||:|:||:| ||||||||	ugCUGUGCAGCAAACUACCUCa	4	ACOXL-AS1
MIMAT0000062	hsa-let-7a-5p	ENSG00000272077	AC124045.1	0	lincRNA	chr3	44710375	44710393	+	7	0	AGO1,AGO1-4,AGO2	8mer	uuGAUAUGUUGGAUGAUGGAGu	||:|| :|: |||||||	gcCUGUAAGAU---CUACCUCa	5	ACSL3-AS1
MIMAT0000062	hsa-let-7a-5p	ENSG00000249833	CCDC37-AS1	0	antisense	chr3	126112437	126112458	-	1	0	AGO1-4	7mer-m8	uugauauguuggauGAUGGAGu	|||||||	gacccggccccagcCUACCUCu	3	ACSL6-AS1
MIMAT0000062	hsa-let-7a-5p	ENSG00000248932	AC097103.2	0	antisense	chr3	139138465	139138486	+	1	0	AGO1-4	7mer-m8	uugauauguuGGAUGAUGGAGu	::| |||||||	caagacuguuUUUCCUACCUCu	3	ACTA2-AS1
MIMAT0000062	hsa-let-7a-5p	ENSG00000242086	MUC20-OT1	1	lincRNA	chr3	195399388	195399408	+	4	0	AGO1-4	7mer-m8	uugauAUGUUGGAUGAUGGAGu	|:| ||| |||||||	gcagcUGC-ACCACCUACCUCc	6	ACTN1-DT
MIMAT0000062	hsa-let-7a-5p	ENSG00000224652	LINC00885	0	lincRNA	chr3	195869671	195869691	+	2	0	AGO1-4	7mer-m8	uugauauguuGGAUGAUGGAGu	:|| |||||||	cggaagcucuUCU-CUACCUCc	3	ACTR3-AS1
MIMAT0000062	hsa-let-7a-5p	ENSG00000248810	LINC02432	0	lincRNA	chr4	142242467	142242488	-	2	0	AGO1-4,AGO2	8mer	uuGAUA-UGUUGGAUGAUGGAGu	| || |: :| | |||||||	acCAAUGAUUGCAU-CUACCUCa	4	ACVR2B-AS1
MIMAT0000062	hsa-let-7a-5p	ENSG00000280219	AC093908.1	0	TEC	chr4	148413093	148413115	+	3	0	AGO1-4	7mer-m8	uuGAUAUG-UUGGAUGAUGGAGu	| ||:| :| :|||||||	uuCCAUGCUUUUCCGCUACCUCu	5	ADAMTS9-AS1
MIMAT0000062	hsa-let-7a-5p	ENSG00000225138	SLC9A3-AS1	0	processed_transcript	chr5	479932	479954	+	1	0	AGO1-4	8mer	uugaUAUGUUG-GAUGAUGGAGu	| :|::| ||:|||||||	gagcAAGCGGCUCUGCUACCUCa	6	ADAMTS9-AS2
MIMAT0000062	hsa-let-7a-5p	ENSG00000249736	LINC02242	0	lincRNA	chr5	66930160	66930183	-	1	0	AGO1-4	8mer	uuGA-UAUGUUGG-AUGAUGGAGu	|| | :|:|:| | |||||||	gcCUCAAGCGAUCAUCCUACCUCa	4	ADAMTS16-DT
MIMAT0000062	hsa-let-7a-5p	ENSG00000281398	SNHG4	1	lincRNA	chr5	138614111	138614134	+	1	0	AGO2	7mer-m8	uugauAUGUUGGA--UGAUGGAGu	| |||| | ||||||||	uucauUCCAACAUUGACUACCUCc	8	ADAMTS19-AS1
MIMAT0000062	hsa-let-7a-5p	ENSG00000281398	SNHG4	1	lincRNA	chr5	138614748	138614768	+	4	0	AGO1,AGO1-4,AGO2	7mer-m8	uuGAUAUGUUGGAUGAUGGAGu	||: |::|| | |||||||	acCUGAAUGACAU-CUACCUCc	8	ADAMTSL4-AS1
MIMAT0000062	hsa-let-7a-5p	ENSG00000281398	SNHG4	1	lincRNA	chr5	138615264	138615284	+	1	0	AGO1-4	7mer-m8	uugauAUGUUGGAUGAUGGAGu	|||||||| |||||||	cucacUACAACCU-CUACCUCc	8	ADAMTSL4-AS2
MIMAT0000062	hsa-let-7a-5p	ENSG00000249669	CARMN	0	lincRNA	chr5	148788895	148788917	+	1	0	AGO1-4	8mer	uugauAUGUUGGAU-GAUGGAGu	|:| |:|| |||||||	ugcccUGCCUCUUAGCUACCUCa	6	ADARB2-AS1
MIMAT0000062	hsa-let-7a-5p	ENSG00000278970	HEIH	1	TEC	chr5	180257826	180257850	-	4	0	AGO1-4,AGO2	7mer-m8	uuGAUAUGUUGG--AU-GAUGGAGu	||| :||| : || |||||||	cuCUACGCAAAUGGUAGCUACCUCu	5	ADCY6-DT
MIMAT0000062	hsa-let-7a-5p	ENSG00000278970	HEIH	1	TEC	chr5	180257847	180257868	-	4	0	AGO1-4,AGO2	7mer-m8	uuGAUAUGUUGGAUGAUGGAGu	:|| | | || :|||||||	ccUUAAAGACCCAGCUACCUCu	5	ADD3-AS1
MIMAT0000062	hsa-let-7a-5p	ENSG00000238035	AC138035.1	0	lincRNA	chr5	180751426	180751446	+	3	2	AGO1-4,AGO2	8mer	uugauauGUUGGAUGAUGGAGu	||:| | |||||||	ucacgccCAGCAU-CUACCUCa	3	ADGB-DT
MIMAT0000062	hsa-let-7a-5p	ENSG00000272097	AL024498.1	0	lincRNA	chr6	10744224	10744246	-	1	0	AGO1-4	8mer	uugauAUGU-UGGAUGAUGGAGu	| || :: |||||||||	uggccUCCAGGUAUACUACCUCa	6	ADGRA1-AS1
MIMAT0000062	hsa-let-7a-5p	ENSG00000231074	HCG18	1	antisense	chr6	30272120	30272141	-	1	0	AGO1-4	8mer	uugauauguUGGAUGAUGGAGu	|:: :|||||||	guguuggucAUUGGCUACCUCa	4	ADGRB3-DT
MIMAT0000062	hsa-let-7a-5p	ENSG00000272273	IER3-AS1	0	antisense	chr6	30711053	30711074	+	1	0	AGO1-4	7mer-m8	uugauauGUUGGAUGAUGGAGu	||||| |||||||	caaccccCAACCCUCUACCUCg	5	ADGRD1-AS1
MIMAT0000062	hsa-let-7a-5p	ENSG00000279048	AC080080.1	0	TEC	chr7	17981973	17981994	+	1	0	AGO1-4	8mer	uugauAUGUUGGAUGAUGGAGu	| | | | |||||||	uggccUCCCAAGUCCUACCUCa	5	ADGRF5-AS1
MIMAT0000062	hsa-let-7a-5p	ENSG00000273237	AC004520.1	0	antisense	chr7	26213803	26213824	-	4	0	AGO1-4,AGO2	8mer	uuGAUAUGUUGGAUGAUGGAGu	|| | :| :|| |||||||	acCUCUCUAUUCUCCUACCUCa	5	ADGRL1-AS1
MIMAT0000062	hsa-let-7a-5p	ENSG00000240990	HOXA11-AS	1	antisense	chr7	27225643	27225666	+	1	0	AGO2	7mer-m8	uuGA-UAUGUUGGAU-GAUGGAGu	|| || : |||: |||||||	ccCUCAUCUUCCCUGCCUACCUCu	5	ADGRL3-AS1
MIMAT0000062	hsa-let-7a-5p	ENSG00000281103	TRG-AS1	0	antisense	chr7	38418096	38418116	+	3	0	AGO2	8mer	uugaUAUGUUGGAUGAUGGAGu	| |||: | ||||||||	guaaAAACAG-CAACUACCUCa	3	ADIPOQ-AS1
MIMAT0000062	hsa-let-7a-5p	ENSG00000188185	LINC00265	1	lincRNA	chr7	39831422	39831448	+	8	0	AGO1-4	8mer	uuGAUAUGUU--GG-AU--GAUGGAGu	|||| :|: || || |||||||	gcCUAUUUAGGCCCAUACCCUACCUCa	5	ADIRF-AS1
MIMAT0000062	hsa-let-7a-5p	ENSG00000273142	AC073335.2	0	lincRNA	chr7	66368568	66368589	+	1	0	AGO2	7mer-m8	uugauauGUUGGAUGAUGGAGu	| | || |||||||	ugccggcCCAGCUCCUACCUCg	5	ADM-DT
MIMAT0000062	hsa-let-7a-5p	ENSG00000273341	AC004921.1	0	lincRNA	chr7	77051110	77051130	+	1	0	AGO2	7mer-m8	uugauAUGUUGGAUGAUGGAGu	||||| || |||||||	cucacUACAA-CUCCUACCUCc	3	ADNP-AS1
MIMAT0000062	hsa-let-7a-5p	ENSG00000272752	STAG3L5P-PVRIG2P-PILRB	0	processed_transcript	chr7	99950695	99950718	+	3	0	AGO1-4	7mer-m8	uuGAUAUGUUGG-A-UGAUGGAGu	|| | ::||: | :|||||||	uuCUCUUUGACUGUGGCUACCUCc	4	ADORA2A-AS1
MIMAT0000062	hsa-let-7a-5p	ENSG00000280123	AC023632.6	0	TEC	chr8	95441236	95441256	-	11	0	AGO1,AGO1-4,AGO2	7mer-m8	uuGAUAUGUUGGAUGAUGGAGu	|| || : | |||||||	uuCUCCUCAUUGU-CUACCUCc	6	ADPGK-AS1
MIMAT0000062	hsa-let-7a-5p	ENSG00000240498	CDKN2B-AS1	1	antisense	chr9	22065706	22065729	+	1	0	AGO2	8mer	uugAUAUGUUGGAU---GAUGGAGu	|| |::| ||| |||||||	gagUA-AUGAGCUACACCUACCUCa	4	AFAP1-AS1
MIMAT0000062	hsa-let-7a-5p	ENSG00000242375	AL590705.3	0	lincRNA	chr9	99957762	99957786	-	4	0	AGO2	8mer	uugauauGUUGGAU---GAUGGAGu	||||||| |||||||	gcagugcCAACCUAAAUCUACCUCa	5	AFDN-DT
MIMAT0000062	hsa-let-7a-5p	ENSG00000204054	LINC00963	1	processed_transcript	chr9	132267038	132267058	+	2	0	AGO2	7mer-m8	uuGAUAUGUUGGAUGAUGGAGu	||: ||| |:|||||||	caCUGCUCAA-AUGCUACCUCu	0	AFF1-AS1
MIMAT0000062	hsa-let-7a-5p	ENSG00000239665	AL157392.3	0	processed_transcript	chr10	13682262	13682282	+	1	0	AGO1-4	7mer-m8	uuGAUAUGUUGGAUGAUGGAGu	|| | : :||| |||||||	ccCU-UUUUGCCUCCUACCUCu	5	AFF2-IT1
MIMAT0000062	hsa-let-7a-5p	ENSG00000239665	AL157392.3	0	processed_transcript	chr10	13697247	13697269	+	2	0	AGO1-4,AGO2	8mer	uugauAUGUUGGAU-GAUGGAGu	| ||| | |||||||	uauguUCCAAAAGAUCUACCUCa	5	AFF4-DT
MIMAT0000062	hsa-let-7a-5p	ENSG00000272692	AC010997.4	0	lincRNA	chr10	77171534	77171554	+	1	0	AGO2	7mer-m8	uugaUAUGUUGGAUGAUGGAGu	:||:|||:| |||||||	ugggGUAUAACUU-CUACCUCu	1	AFTPH-DT
MIMAT0000062	hsa-let-7a-5p	ENSG00000280355	AL132656.4	0	TEC	chr10	81442905	81442926	-	1	0	AGO1-4	7mer-m8	uuGAUAUGUUGGAUGAUGGAGu	|| |: :|:| :|||||||	gcCUCUGGGAUCAGCUACCUCc	4	AGA-DT
MIMAT0000062	hsa-let-7a-5p	ENSG00000223482	NUTM2A-AS1	0	antisense	chr10	89005067	89005093	-	20	0	AGO1,AGO1-4,AGO2,AGO3	7mer-m8	uuGAUA-UGUUGGA---U-GAUGGAGu	|| | ::||||| | |||||||	acCUCUGGUAACCUCUAAUCUACCUCc	2	AGAP1-IT1
MIMAT0000062	hsa-let-7a-5p	ENSG00000235823	OLMALINC	0	lincRNA	chr10	102133372	102133384	+	4	0	AGO1-4,AGO2	8mer	uugauauguuGGAUGAUGGAGu	:|| |||||||	#NAME?	2	AGAP2-AS1
MIMAT0000062	hsa-let-7a-5p	ENSG00000269609	RPARP-AS1	0	processed_transcript	chr10	104215138	104215159	+	1	0	AGO1-4	8mer	uugauaugUUGGAUGAUGGAGu	| ||| |||||||	cucaagugAUCCUCCUACCUCa	4	AGBL1-AS1
MIMAT0000062	hsa-let-7a-5p	ENSG00000230724	LINC01001	0	lincRNA	chr11	130981	131001	-	2	2	AGO1-4	8mer	uugauauGUUGGAUGAUGGAGu	||:| | |||||||	ucacgccCAGCAU-CUACCUCa	4	AGBL4-AS1
MIMAT0000062	hsa-let-7a-5p	ENSG00000280279	AC240565.2	0	lincRNA	chr11	130981	131001	-	2	2	AGO1-4	8mer	uugauauGUUGGAUGAUGGAGu	||:| | |||||||	ucacgccCAGCAU-CUACCUCa	4	AGBL4-IT1
MIMAT0000062	hsa-let-7a-5p	ENSG00000269821	KCNQ1OT1	1	antisense	chr11	2692443	2692464	-	2	0	AGO1-4	7mer-m8	uuGAUAUGUUGGAU-GAUGGAGu	||: || |||: |||||||	acCUGGAC-UCCUGUCUACCUCu	6	AGBL5-AS1
MIMAT0000062	hsa-let-7a-5p	ENSG00000269821	KCNQ1OT1	1	antisense	chr11	2696381	2696400	-	1	0	AGO2	7mer-m8	uugauAUGUUGGAUGAUGGAGu	|| |:| ||||||||	cccgcUAGAGC--ACUACCUCu	6	AGBL5-IT1
MIMAT0000062	hsa-let-7a-5p	ENSG00000269821	KCNQ1OT1	1	antisense	chr11	2697758	2697780	-	5	0	AGO1-4,AGO2	7mer-m8	uuGAUAUGUUG-GAUGAUGGAGu	|| | | :: | ||||||||	acCUUUCCUGUACCACUACCUCu	6	AGK-DT
MIMAT0000062	hsa-let-7a-5p	ENSG00000269821	KCNQ1OT1	1	antisense	chr11	2704769	2704790	-	1	0	AGO1-4	7mer-m8	uugaUAUGUUGGAUGAUGGAGu	:|| :: || |||||||	guagGUAGGGGCUUCUACCUCu	6	AGPAT4-IT1
MIMAT0000062	hsa-let-7a-5p	ENSG00000269821	KCNQ1OT1	1	antisense	chr11	2708571	2708594	-	1	0	AGO1-4	8mer	uuGAUAUGU-UGGA-UGAUGGAGu	| | :|| |||| :|||||||	ccCAAGGCAGACCUGGCUACCUCa	6	AHI1-DT
MIMAT0000062	hsa-let-7a-5p	ENSG00000269821	KCNQ1OT1	1	antisense	chr11	2709736	2709756	-	4	0	AGO2	8mer	uuGAUAUGUUGGAUGAUGGAGu	||:|:::|||| |||||||	ggCUGUGUGACCU-CUACCUCa	6	AIRN
MIMAT0000062	hsa-let-7a-5p	ENSG00000280798	LINC00294	0	lincRNA	chr11	33098951	33098972	+	1	0	AGO1-4	7mer-m8	uuGAUAUGUUGGAUGAUGGAGu	|| :| :|| ||||||||	cuCUUGGCCGCCCACUACCUCg	5	AJUBA-DT
MIMAT0000062	hsa-let-7a-5p	ENSG00000245532	NEAT1	1	lincRNA	chr11	65203681	65203702	+	15	0	AGO1-4	7mer-m8	uugauaugUUGGAUGAUGGAGu	:||:|||||||||	ccucggugGACUUACUACCUCu	7	AKAP1-DT
MIMAT0000062	hsa-let-7a-5p	ENSG00000245532	NEAT1	1	lincRNA	chr11	65205006	65205025	+	15	0	AGO1-4	8mer	uugauaugUUGGAUGAUGGAGu	|:|| |||||||	cgaagggaAGCC--CUACCUCa	7	AKT3-IT1
MIMAT0000062	hsa-let-7a-5p	ENSG00000245532	NEAT1	1	lincRNA	chr11	65205185	65205207	+	17	0	AGO1-4,AGO2	7mer-m8	uugauauGUUGGAU-GAUGGAGu	::::||: |||||||	cuggucuUGGUCUGUCUACCUCg	7	ALDH1A2-AS1
MIMAT0000062	hsa-let-7a-5p	ENSG00000272301	AP002360.3	0	lincRNA	chr11	76100849	76100869	+	3	0	AGO1-4,AGO2	7mer-m8	uugAUAUGUUGGAUGAUGGAGu	|:|:| | | |||||||	cgaUGUGCCAAGU-CUACCUCc	7	ALDH1A3-AS1
MIMAT0000062	hsa-let-7a-5p	ENSG00000247137	AP000873.2	0	processed_transcript	chr11	82903082	82903103	-	3	0	AGO1-4,AGO2	7mer-m8	uuGAUAUGUUGGAUGAUGGAGu	|||||: | | |||||||	ggCUAUAUUUCAUUCUACCUCu	6	ALDH1L1-AS1
MIMAT0000062	hsa-let-7a-5p	ENSG00000255234	AP000446.1	0	antisense	chr11	83133758	83133782	+	1	0	AGO1-4	7mer-m8	uuGAUAUGUUGGA---UGAUGGAGu	:| |:| ||| ||||||||	cuUUCUGCCCCCUUCCACUACCUCu	4	ALDH1L1-AS2
MIMAT0000062	hsa-let-7a-5p	ENSG00000261098	AP000766.1	0	lincRNA	chr11	107185038	107185063	-	11	0	AGO1-4,AGO2	8mer	uuGAUAUGUUGGA---U-GAUGGAGu	|||| || :|| | |||||||	acCUAUUCACUCUUAAAUCUACCUCa	3	ALG9-IT1
MIMAT0000062	hsa-let-7a-5p	ENSG00000250899	AC125807.2	1	lincRNA	chr12	3151186	3151210	+	1	0	AGO1-4	7mer-m8	uuGAUAUGUUG-GAU--GAUGGAGu	:|:||:||| || |||||||	auUUGUAUAACGAUAACCUACCUCg	5	ALG13-AS1
MIMAT0000062	hsa-let-7a-5p	ENSG00000256146	AC006206.1	0	lincRNA	chr12	5425494	5425515	+	2	0	AGO1-4	7mer-m8	uuGAUAUGU-UGGAUGAUGGAGu	|| | || |:|:|||||||	uuCU-UCCAUUCUUGCUACCUCc	7	ALG14-AS1
MIMAT0000062	hsa-let-7a-5p	ENSG00000276232	AC006064.5	0	sense_intronic	chr12	6619528	6619550	+	6	0	AGO1-4,AGO2	7mer-m8	uugauAUGUUGGAU-GAUGGAGu	||| :: | |||||||	uuuccUACUUUUGAGCUACCUCu	0	ALKBH3-AS1
MIMAT0000062	hsa-let-7a-5p	ENSG00000245648	AC022075.1	0	antisense	chr12	10550440	10550462	+	2	0	AGO2	8mer	uuGAU-AUGUUGGAUGAUGGAGu	:|| |::| |: |||||||	auUUAGUGUAUCUGUCUACCUCa	6	ALMS1-IT1
MIMAT0000062	hsa-let-7a-5p	ENSG00000257176	AC009318.1	0	antisense	chr12	29434103	29434123	-	1	0	AGO2	8mer	uugaUAUGUUGGAUGAUGGAGu	| || |::| |||||||	acagAGAC-AUUUUCUACCUCa	3	ALOX12-AS1
MIMAT0000062	hsa-let-7a-5p	ENSG00000258334	AC125611.4	0	antisense	chr12	49686493	49686515	-	2	0	AGO1-4	8mer	uuGAU--AUGUUGGAUGAUGGAGu	||| |::|:|:| |||||||	aaCUAACUGUAGCUU-CUACCUCa	3	AMMECR1-IT1
MIMAT0000062	hsa-let-7a-5p	ENSG00000273046	AC012531.2	0	processed_transcript	chr12	54428128	54428148	+	1	0	AGO2	8mer	uugauAUGUUGGAUGAUGGAGu	| :|||| :|||||||	uccacUUUAACC-GCUACCUCa	2	ANK2-AS1
MIMAT0000062	hsa-let-7a-5p	ENSG00000250742	LINC02381	0	lincRNA	chr12	54526514	54526534	+	15	1	AGO1,AGO1-4,AGO2,AGO3	8mer	uugauaUGUUGGAUGAUGGAGu	|: ::|| |||||||	ccaagcAUUGUCU-CUACCUCa	5	ANK3-DT
MIMAT0000062	hsa-let-7a-5p	ENSG00000257354	AC048341.1	0	lincRNA	chr12	63010260	63010283	+	2	0	AGO1-4	8mer	uuGA-UAUGUU-GGAUGAUGGAGu	|| | ::|| ||| |||||||	agCUCAAGUAAUCCUCCUACCUCa	5	ANKH-DT
MIMAT0000062	hsa-let-7a-5p	ENSG00000258343	AC090001.1	0	antisense	chr12	96189320	96189341	-	1	0	AGO2	7mer-m8	uugAUAUGUUGGAUGAUGGAGu	||| :||: |||||||	uuaUAUUGGACUGUCUACCUCc	2	ANKHD1-DT
MIMAT0000062	hsa-let-7a-5p	ENSG00000257167	TMPO-AS1	1	antisense	chr12	98906816	98906838	-	5	0	AGO1-4	7mer-m8	uugaUAUGUUGGA-UGAUGGAGu	|| | ::| |||||||	ucacAUCCUUUUUCCCUACCUCu	5	ANKRD10-IT1
MIMAT0000062	hsa-let-7a-5p	ENSG00000281344	HELLPAR	0	macro_lncRNA	chr12	102625720	102625741	+	1	0	AGO2	7mer-m8	uugaUAUGUUGGAUGAUGGAGu	| |: | | |||||||	cuucAGAUCUCAUUCUACCUCc	6	ANKRD17-DT
MIMAT0000062	hsa-let-7a-5p	ENSG00000256028	AC026362.1	0	processed_transcript	chr12	123464515	123464536	+	1	0	AGO2	7mer-m8	uuGA-UAUGUUGGAUGAUGGAGu	|| || :|: | |||||||	ucCUCAUUUAG-CACCUACCUCc	6	ANKRD33B-AS1
MIMAT0000062	hsa-let-7a-5p	ENSG00000279233	AC122688.3	0	TEC	chr12	125624358	125624379	+	1	0	AGO1-4	7mer-m8	uugauauguuggauGAUGGAGu	|||||||	ggaaccuuguggguCUACCUCc	6	ANKRD34C-AS1
MIMAT0000062	hsa-let-7a-5p	ENSG00000285467	AL136419.1	0	processed_transcript	chr14	24520108	24520130	+	1	0	AGO1-4	8mer	uuGAUAUGU-UGGAUGAUGGAGu	||: | | :|| :|||||||	cuCUGAAGAUGCCAGCUACCUCa	0	ANKRD42-DT
MIMAT0000062	hsa-let-7a-5p	ENSG00000257636	G2E3-AS1	0	antisense	chr14	30942740	30942761	-	1	0	AGO2	7mer-m8	uugauauguuggauGAUGGAGu	|||||||	ugcugcuucuuuccCUACCUCc	8	ANKRD44-AS1
MIMAT0000062	hsa-let-7a-5p	ENSG00000279423	AL445363.3	0	TEC	chr14	35010842	35010865	+	3	0	AGO1,AGO1-4	8mer	uugauaUGU-UGGAU-GAUGGAGu	||| ||: | |||||||	uaaaggACAUACUGACCUACCUCa	2	ANKRD44-DT
MIMAT0000062	hsa-let-7a-5p	ENSG00000279594	AL049780.3	0	TEC	chr14	75478212	75478233	-	1	0	AGO1-4	7mer-m8	uugauauguuggauGAUGGAGu	|||||||	cuuucccucagaacCUACCUCu	1	ANKRD44-IT1
MIMAT0000062	hsa-let-7a-5p	ENSG00000259319	AF111167.2	0	antisense	chr14	75892839	75892860	-	3	0	AGO1-4	7mer-m8	uuGAUAUGUUGGAUGAUGGAGu	|| || || |||||||	gcCUUUAGUCCCCUCUACCUCu	4	ANKRD65-AS1
MIMAT0000062	hsa-let-7a-5p	ENSG00000258301	VASH1-AS1	0	lincRNA	chr14	77253042	77253065	-	2	0	AGO1-4	7mer-m8	uuGAUAUGUUGGAU---GAUGGAGu	|| | | |||| |||||||	cuCU-UCCUUCCUAGGCCUACCUCu	8	ANO1-AS1
MIMAT0000062	hsa-let-7a-5p	ENSG00000225746	MEG8	1	lincRNA	chr14	101373439	101373460	+	1	0	AGO2	8mer	uugaUAUGUUGGAUGAUGGAGu	| |:::|: :|||||||	ggagAGAUGGCUGGCUACCUCa	9	ANO3-AS1
MIMAT0000062	hsa-let-7a-5p	ENSG00000258399	AL117190.1	0	lincRNA	chr14	101373439	101373460	+	1	0	AGO2	8mer	uugaUAUGUUGGAUGAUGGAGu	| |:::|: :|||||||	ggagAGAUGGCUGGCUACCUCa	10	ANP32A-IT1
MIMAT0000062	hsa-let-7a-5p	ENSG00000247556	OIP5-AS1	1	processed_transcript	chr15	41593851	41593872	+	1	0	AGO2	7mer-m8	uugauaUGUUGGAUGAUGGAGu	| :| :| |||||||	uagagaAGGAAUUCCUACCUCu	2	AOAH-IT1
MIMAT0000062	hsa-let-7a-5p	ENSG00000260773	AC055855.1	0	antisense	chr15	66623819	66623839	-	1	0	AGO1-4	7mer-m8	uugauAUGUUGGAUGAUGGAGu	|:||| || |||||||	cucacUGCAAGCU-CUACCUCc	5	AP1AR-DT
MIMAT0000062	hsa-let-7a-5p	ENSG00000259673	IQCH-AS1	0	lincRNA	chr15	67699013	67699035	-	2	0	AGO1-4	7mer-m8	uuGAUAUGUUGG-AUGAUGGAGu	| | : |:|| ||||||||	ccCCAGGAAGCCAAACUACCUCu	1	AP1G2-AS1
MIMAT0000062	hsa-let-7a-5p	ENSG00000245750	DRAIC	1	lincRNA	chr15	69855456	69855477	+	1	0	AGO1-4	8mer	uugaUAUGUUGGAUGAUGGAGu	||| || |||||||	uggaAUAAAAAGGCCUACCUCa	7	AP4B1-AS1
MIMAT0000062	hsa-let-7a-5p	ENSG00000259964	THSD4-AS1	0	antisense	chr15	71479345	71479366	-	1	0	AGO1-4	7mer-m8	uugauaUGUUGGAUGAUGGAGu	| || || |||||||	uauggaAAAAACUUCUACCUCu	3	APCDD1L-DT
MIMAT0000062	hsa-let-7a-5p	ENSG00000247240	UBL7-AS1	0	antisense	chr15	74754243	74754263	+	2	0	AGO1-4	7mer-m8	uuGAUAUGUUGGAUGAUGGAGu	||: | || ||||||||	uaCUGAAGAA-AGACUACCUCu	3	APOA1-AS
MIMAT0000062	hsa-let-7a-5p	ENSG00000203392	AC105020.1	0	antisense	chr15	75971489	75971511	+	1	0	AGO1-4	7mer-m8	uuGA-UAUGUUGGAUGAUGGAGu	|| ||:: || :|||||||	gaCUCAUGUUUCCAGCUACCUCu	6	APOBEC3B-AS1
MIMAT0000062	hsa-let-7a-5p	ENSG00000259363	AC090825.1	0	lincRNA	chr15	100353244	100353266	+	1	0	AGO1-4	8mer	uugauauGUU-GGAUGAUGGAGu	||| ||| |||||||	cugggcuCAAUCCUCCUACCUCa	6	APP-DT
MIMAT0000062	hsa-let-7a-5p	ENSG00000259583	AC015712.2	0	antisense	chr15	101433917	101433940	-	1	0	AGO1-4	7mer-m8	uuGAU-AUGU-UGGAUGAUGGAGu	||: |:|| :: | |||||||	ugCUGUUGCAUGUGUUCUACCUCu	2	APPBP2-DT
MIMAT0000062	hsa-let-7a-5p	ENSG00000260447	AC009065.3	0	antisense	chr16	2170193	2170213	+	1	0	AGO2	8mer	uugauaugUUGGAUGAUGGAGu	|: || |||||||	aaacggcgAGACU-CUACCUCa	4	APRG1
MIMAT0000062	hsa-let-7a-5p	ENSG00000261067	AC109460.3	0	processed_transcript	chr16	28994582	28994603	+	10	0	AGO1-4,AGO2	8mer	uugauAUGUUGGAUGAUGGAGu	|: :| | |||||||	gaugcUGGGAGCCCCUACCUCa	6	APTR
MIMAT0000062	hsa-let-7a-5p	ENSG00000280211	AC106886.4	0	TEC	chr16	30784911	30784934	-	2	0	AGO1-4,AGO2	7mer-m8	uugauauGUUGGA--UGAUGGAGu	|||:|| |||||||	gaaauccCAAUCUUGUCUACCUCu	3	AQP4-AS1
MIMAT0000062	hsa-let-7a-5p	ENSG00000260267	AC026471.1	0	antisense	chr16	31468514	31468535	-	3	0	AGO1-4,AGO2	7mer-m8	uuGAU-AUGUUGGAUGAUGGAGu	||| |||| | :|||||||	acCUAGAACAA-CAGCUACCUCu	4	AQP5-AS1
MIMAT0000062	hsa-let-7a-5p	ENSG00000262514	AC020978.6	0	sense_intronic	chr16	68234604	68234627	+	1	0	AGO1-4	7mer-m8	uuGAUAUGUUGGA--UGAUGGAGu	:||||: :|| ||||||||	cuUUAUAUUUUCUUCACUACCUCc	0	ARAP1-AS1
MIMAT0000062	hsa-let-7a-5p	ENSG00000262160	AC020978.5	0	antisense	chr16	68260173	68260193	-	1	0	AGO1-4	8mer	uugauauGUUGGAUGAUGGAGu	::| || |||||||	ccaacgcUGAGCU-CUACCUCa	0	ARAP1-AS2
MIMAT0000062	hsa-let-7a-5p	ENSG00000196696	AC009022.1	0	processed_transcript	chr16	70010575	70010595	-	1	0	AGO1-4	8mer	uugauAUG-UUGGAUGAUGGAGu	||| ::|| |||||||	ugcccUACUGGCC--CUACCUCa	7	ARF4-AS1
MIMAT0000062	hsa-let-7a-5p	ENSG00000261777	AC012184.3	0	processed_transcript	chr16	70380417	70380440	-	1	0	AGO1-4	8mer	uugAUAUGUUGGAU--GAUGGAGu	|:| ||| ||| |||||||	ccgUGUUCAAGCUAUUCUACCUCa	3	ARFGEF1-DT
MIMAT0000062	hsa-let-7a-5p	ENSG00000279476	AC092139.3	0	TEC	chr16	81553888	81553909	+	1	0	AGO1-4	8mer	uuGAUAUGUUGGAUGAUGGAGu	|| || : :| |||||||	auCUCUAGUGGUUUCUACCUCa	6	ARHGAP5-AS1
MIMAT0000062	hsa-let-7a-5p	ENSG00000278716	AC133540.1	0	lincRNA	chr16	85523563	85523584	+	1	0	AGO1-4	7mer-m8	uugauauguuggauGAUGGAGu	|||||||	gaggcaggaaggacCUACCUCc	6	ARHGAP11B-DT
MIMAT0000062	hsa-let-7a-5p	ENSG00000266709	AC005224.4	0	lincRNA	chr17	14208433	14208455	+	1	0	AGO2	7mer-m8	uugauaUGUUGG-AUGAUGGAGu	:||:|| | |||||||	agagugGCAGCCUUUCUACCUCc	3	ARHGAP15-AS1
MIMAT0000062	hsa-let-7a-5p	ENSG00000239203	AC093484.1	0	processed_transcript	chr17	16330830	16330850	+	1	0	AGO1-4	7mer-m8	uuGAUAUGUUGGAUGAUGGAGu	||| : :: | |||||||	ugCUAGGGGGGAU-CUACCUCc	4	ARHGAP22-IT1
MIMAT0000062	hsa-let-7a-5p	ENSG00000215769	ARHGAP27P1-BPTFP1-KPNA2P3	0	processed_transcript	chr17	62746088	62746109	-	5	3	AGO1-4,AGO2	7mer-m8	uuGAUAUGUUGGAUGAUGGAGu	:|:|:| | ||||||||	cgUUGUGCCAGAAACUACCUCu	6	ARHGAP26-AS1
MIMAT0000062	hsa-let-7a-5p	ENSG00000280299	AC037487.4	0	processed_transcript	chr17	62950010	62950031	+	1	0	AGO1-4	8mer	uugaUAUGUUGGAUGAUGGAGu	:|| |||: ||||||||	aggaGUAGAACUAACUACCUCa	4	ARHGAP26-IT1
MIMAT0000062	hsa-let-7a-5p	ENSG00000163597	SNHG16	1	processed_transcript	chr17	74560277	74560297	+	7	0	AGO1,AGO1-4,AGO2	7mer-m8	uuGAUAUGUUGGAUGAUGGAGu	|| |:|||||| |||||||	auCUCUGCAACCU-CUACCUCc	6	ARHGAP28-AS1
MIMAT0000062	hsa-let-7a-5p	ENSG00000262188	LINC01978	0	lincRNA	chr17	77897157	77897177	+	1	0	AGO1-4	7mer-m8	uugauauGUUGGAUGAUGGAGu	| |||| |||||||	gaucugcCCACCU-CUACCUCc	3	ARHGAP29-AS1
MIMAT0000062	hsa-let-7a-5p	ENSG00000280248	AC124319.4	0	TEC	chr17	78313963	78313985	+	1	0	AGO1-4	7mer-m8	uugauaugUUG-GAUGAUGGAGu	|:| ||:|||||||	ggacugggAGCACUGCUACCUCc	5	ARHGAP31-AS1
MIMAT0000062	hsa-let-7a-5p	ENSG00000277534	AC007996.1	0	sense_intronic	chr18	24123931	24123954	-	1	0	AGO2	8mer	uugAUAU-GU-UGGAUGAUGGAGu	|| | || ::| |||||||	aaaUAGAGCAUUUUUCCUACCUCa	1	ARHGAP42-AS1
MIMAT0000062	hsa-let-7a-5p	ENSG00000274918	AC116447.1	0	lincRNA	chr18	32897650	32897671	+	1	0	AGO1-4	8mer	uugauaUGUUGGAUGAUGGAGu	|:: :| |||||||	guagugAUGCUCACCUACCUCa	5	ARHGAP44-AS1
MIMAT0000062	hsa-let-7a-5p	ENSG00000278986	AC091060.1	0	TEC	chr18	33552746	33552767	+	2	0	AGO1-4,AGO2	7mer-m8	uugauaugUUGGAUGAUGGAGu	|:|| :|||||||	ccgggccaAGCCCGCUACCUCc	5	ARHGEF2-AS1
MIMAT0000062	hsa-let-7a-5p	ENSG00000280079	AC011447.7	0	TEC	chr19	20332417	20332438	-	3	0	AGO1-4	7mer-m8	uugauauguuggaUGAUGGAGu	||||||||	uucaagcugcuaaACUACCUCc	10	ARHGEF2-AS2
MIMAT0000062	hsa-let-7a-5p	ENSG00000236144	TMEM147-AS1	0	antisense	chr19	36034726	36034746	-	1	0	AGO1-4	8mer	uuGAUAUGUUGGAUGAUGGAGu	|| ||:|| |||||||	cuCUCCUCAGCC-CCUACCUCa	4	ARHGEF3-AS1
MIMAT0000062	hsa-let-7a-5p	ENSG00000232677	LINC00665	1	lincRNA	chr19	36817466	36817487	-	3	0	AGO1,AGO2	8mer	uugauauguuggaUGAUGGAGu	:|||||||	uaggaggagcaaaGCUACCUCa	4	ARHGEF4-AS1
MIMAT0000062	hsa-let-7a-5p	ENSG00000267470	ZNF571-AS1	0	antisense	chr19	38077235	38077258	+	1	0	AGO2	8mer	uuGAUAUGU---UGGAUGAUGGAGu	:|| ||| |:|| |||||||	auUUAAACACUCAUCU-CUACCUCa	5	ARHGEF7-AS1
MIMAT0000062	hsa-let-7a-5p	ENSG00000279539	AC006486.2	0	TEC	chr19	42748467	42748490	+	1	0	AGO2	8mer	uugauauGUUGG--AUGAUGGAGu	||| | | |||||||	cugggcuCAAGCGAUUCUACCUCa	3	ARHGEF7-AS2
MIMAT0000062	hsa-let-7a-5p	ENSG00000279095	AC243964.3	0	TEC	chr19	45169314	45169339	+	4	0	AGO1-4,AGO2	7mer-m8	uuGAU-AU-GUUG--GAUGAUGGAGu	||: || ||:| : ||||||||	cuCUGUUACCAGCAGUGACUACCUCu	7	ARHGEF7-IT1
MIMAT0000062	hsa-let-7a-5p	ENSG00000276570	AC010327.5	0	processed_transcript	chr19	55738821	55738841	-	4	0	AGO1-4,AGO2	8mer	uugauauGUUGGAUGAUGGAGu	:::|| |||||||	uggccccUGGCC-CCUACCUCa	6	ARHGEF9-IT1
MIMAT0000062	hsa-let-7a-5p	ENSG00000268568	AC007228.2	0	lincRNA	chr19	57184992	57185012	-	6	0	AGO1-4,AGO2	7mer-m8	uugauaUGUUGGAUGAUGGAGu	|| | || |||||||	guaggcACCAGCU-CUACCUCc	2	ARHGEF17-AS1
MIMAT0000062	hsa-let-7a-5p	ENSG00000268516	AC020915.3	0	antisense	chr19	58770171	58770192	-	2	0	AGO1-4,AGO2	8mer	uugauAUGUUGGAUGAUGGAGu	||| :| |||||||	aacacUACUGCGGCCUACCUCa	3	ARHGEF18-AS1
MIMAT0000062	hsa-let-7a-5p	ENSG00000213742	ZNF337-AS1	0	antisense	chr20	25612867	25612888	+	2	0	AGO1-4	7mer-m8	uugauauguuGGAUGAUGGAGu	|| ||||||||	cuggcccuucCCAACUACCUCc	2	ARHGEF19-AS1
MIMAT0000062	hsa-let-7a-5p	ENSG00000229299	AL121845.1	0	antisense	chr20	62377290	62377311	+	1	0	AGO1-4	7mer-m8	uugaUAUGUUGGA-UGAUGGAGu	|| : |: | ||||||||	aauaAUUUUAUGUAACUACCUC-	0	ARHGEF26-AS1
MIMAT0000062	hsa-let-7a-5p	ENSG00000273840	AF254983.1	0	processed_transcript	chr21	10910341	10910362	-	2	0	AGO1-4	7mer-m8	uugAUAUGUUGGAUGAUGGAGu	||| |:|| |||||||	augUAUUCGACGGUCUACCUCu	5	ARHGEF35-AS1
MIMAT0000062	hsa-let-7a-5p	ENSG00000215386	MIR99AHG	1	lincRNA	chr21	17980632	17980651	+	1	0	AGO1-4	8mer	uugauaUGUUGGAUGAUGGAGu	||| || |||||||	ccaagcACAUCC--CUACCUCa	3	ARHGEF38-IT1
MIMAT0000062	hsa-let-7a-5p	ENSG00000225331	LINC01678	0	lincRNA	chr21	45579005	45579024	-	1	0	AGO1-4	8mer	uugauAUGUUGGAUGAUGGAGu	| | || ||||||||	uggccUCCCAC--ACUACCUCa	3	ARIH2OS
MIMAT0000062	hsa-let-7a-5p	ENSG00000235954	TTC28-AS1	0	processed_transcript	chr22	28404006	28404026	+	1	0	AGO1-4	8mer	uugauauGUUGGAUGAUGGAGu	|| ||| |||||||	caggccuCAUCCU-CUACCUCa	5	ARL14EP-DT
MIMAT0000062	hsa-let-7a-5p	ENSG00000278920	AC005005.4	0	sense_overlapping	chr22	31462364	31462385	+	1	0	AGO2	7mer-m8	uuGA-UAUGUUGGAUGAUGGAGu	|| | :|||||| |||||||	ggCUCACGCAACCU-CUACCUCc	5	ARLNC1
MIMAT0000062	hsa-let-7a-5p	ENSG00000197182	MIRLET7BHG	0	lincRNA	chr22	46509673	46509694	+	6	0	AGO1-4	8mer	uugauaUGUUGGAUGAUGGAGu	:| :|| |||||||	gggaggGCCGCCCCCUACCUCa	5	ARMC2-AS1
MIMAT0000062	hsa-let-7a-5p	ENSG00000270012	AC232271.1	0	lincRNA	chrX	49131925	49131945	+	1	0	AGO1-4	7mer-m8	uuGAUAUGUUGGAUGAUGGAGu	|| | || :| |||||||	gcCUCU-CACUCCCCUACCUCc	5	ARMCX3-AS1
MIMAT0000062	hsa-let-7a-5p	ENSG00000229807	XIST	1	lincRNA	chrX	73040713	73040734	-	17	1	AGO1,AGO2,AGO3	8mer	uugauauguuGGAUGAUGGAGu	||| |||||||	ucgucauuguCCUUCUACCUCa	1	ARNILA
MIMAT0000062	hsa-let-7a-5p	ENSG00000229807	XIST	1	lincRNA	chrX	73046461	73046479	-	19	0	AGO1,AGO2,AGO3	7mer-m8	uugauAUGUUGGAUGAUGGAGu	|| |||| |||||||	aacccUA-AACC--CUACCUCu	1	ARNTL2-AS1
MIMAT0000062	hsa-let-7a-5p	ENSG00000229807	XIST	1	lincRNA	chrX	73047503	73047525	-	11	0	AGO1,AGO2	7mer-m8	uugauauguuGGAU-GAUGGAGu	:||: |||||||	cucuccuuucUCUGCCUACCUCu	1	ARPP21-AS1
MIMAT0000062	hsa-let-7a-5p	ENSG00000229807	XIST	1	lincRNA	chrX	73047522	73047544	-	10	0	AGO1,AGO2	7mer-m8	uugauauguuGGAU-GAUGGAGu	:||: |||||||	cuuuucuuguUCUGUCUACCUCu	1	ARRDC1-AS1
MIMAT0000062	hsa-let-7a-5p	ENSG00000235703	LINC00894	0	antisense	chrX	149129041	149129064	+	2	0	AGO2	8mer	uuGAUAUGUUGG-A-UGAUGGAGu	||: || || | |||||||	ucCUGAACUCCCAUCCCUACCUCa	7	ARRDC3-AS1
MIMAT0000062	hsa-let-7a-5p	ENSG00000233864	TTTY15	1	lincRNA	chrY	14801305	14801325	+	3	0	AGO2	7mer-m8	uuGAUAUGUUGGAUGAUGGAGu	||| | ||| | |||||||	aaCUACA-AACAUUCUACCUCc	3	ARSD-AS1
MIMAT0000063	hsa-let-7b-5p	ENSG00000249087	ZNF436-AS1	0	antisense	chr1	23696709	23696730	+	6	0	AGO1-4	8mer	uugguGUGUUGGAUGAUGGAGu	:|:| | | |||||||	agaauUAUACCAUCCUACCUCa	8	ASAH1-AS1
MIMAT0000063	hsa-let-7b-5p	ENSG00000197989	SNHG12	1	antisense	chr1	28906717	28906739	-	1	0	AGO2	8mer	uuGGUGUGUUG-GAUGAUGGAGu	:|| :|:|| || |||||||	guUCAAGCGACUCUCCUACCUCa	10	ASAP1-IT1
MIMAT0000063	hsa-let-7b-5p	ENSG00000259943	AL050341.2	0	antisense	chr1	40723307	40723328	-	1	0	AGO1-4	8mer	uugguguguuggaUGAUGGAGu	:|||||||	ccucugaguuagaGCUACCUCa	12	ASAP1-IT2
MIMAT0000063	hsa-let-7b-5p	ENSG00000261654	AL360270.2	0	sense_overlapping	chr1	111483472	111483494	-	1	0	AGO1-4	7mer-m8	uuGGUG--UGUUGGAUGAUGGAGu	|||: ||||:| |||||||	auCCAUUAACAAUC-CCUACCUCc	3	ASB15-AS1
MIMAT0000063	hsa-let-7b-5p	ENSG00000261716	AC239868.1	0	sense_overlapping	chr1	149816494	149816514	-	1	0	AGO1-4	7mer-m8	uuGGUGUGUUGGAUGAUGGAGu	|::: : ||| |||||||	uuCUGUCUCACC-CCUACCUCc	8	ASB16-AS1
MIMAT0000063	hsa-let-7b-5p	ENSG00000231064	AC234582.1	0	antisense	chr1	155170057	155170078	+	1	4	AGO1-4	8mer	uuggUGUGUUGGAUGAUGGAGu	|||| || |||||||	ccuaACACUACGCCCUACCUCa	9	ASH1L-AS1
MIMAT0000063	hsa-let-7b-5p	ENSG00000229953	AL590666.2	0	antisense	chr1	156616425	156616444	-	1	0	AGO2	7mer-m8	uuGGUGUGUUGGAUGAUGGAGu	:| ::||:|| |||||||	ggUCCUGCAGCC--CUACCUCu	5	ASH1L-IT1
MIMAT0000063	hsa-let-7b-5p	ENSG00000229953	AL590666.2	0	antisense	chr1	156631173	156631195	-	2	0	AGO1-4	7mer-m8	uugguguGUUGGAU-GAUGGAGu	||:|||: |||||||	ccagcuuCAGCCUGUCUACCUCu	5	ASIC4-AS1
MIMAT0000063	hsa-let-7b-5p	ENSG00000203709	MIR29B2CHG	0	lincRNA	chr1	207988337	207988356	-	2	0	AGO1-4	7mer-m8	uuGGUGUGUUGGAUGAUGGAGu	|:|:: :|:| |||||||	acCUAUGGGAUC--CUACCUCu	5	ASMTL-AS1
MIMAT0000063	hsa-let-7b-5p	ENSG00000237250	AL359924.1	0	antisense	chr1	238090682	238090703	+	1	0	AGO1-4	8mer	uuggUGUGUUGGAUGAUGGAGu	|| ::|| :|||||||	agggACCUGACAGGCUACCUCa	5	ASTN2-AS1
MIMAT0000063	hsa-let-7b-5p	ENSG00000234072	AC074117.1	0	antisense	chr2	27581582	27581602	+	6	0	AGO1-4,AGO2	7mer-m8	uuGGUGUGUUGGAUGAUGGAGu	|::| | |||| |||||||	aaCUGCUCUACCU-CUACCUCc	21	ASXL3-DT
MIMAT0000063	hsa-let-7b-5p	ENSG00000234072	AC074117.1	0	antisense	chr2	27581602	27581624	+	10	0	AGO1-4,AGO2	7mer-m8	uuGGUGUGUUGGA-UGAUGGAGu	|| | | |||| |||||||	caCCUCUCUACCUCUCUACCUCu	21	ATE1-AS1
MIMAT0000063	hsa-let-7b-5p	ENSG00000234072	AC074117.1	0	antisense	chr2	27581618	27581638	+	10	0	AGO1-4,AGO2	7mer-m8	uuGGUGUGUUGGAUGAUGGAGu	|| | | |||| |||||||	uaCCUCUCUACCU-CUACCUCu	21	ATF6-DT
MIMAT0000063	hsa-let-7b-5p	ENSG00000227403	LINC01806	0	lincRNA	chr2	162105017	162105038	+	1	0	AGO1-4	7mer-m8	uugguGUGUUGGAUGAUGGAGu	| | | : |||||||	uagucCUCUAGUGCCUACCUCu	3	ATG10-AS1
MIMAT0000063	hsa-let-7b-5p	ENSG00000227252	AC105760.2	0	antisense	chr2	237993286	237993306	-	3	0	AGO1,AGO1-4	7mer-m8	uugGUGUGUUGGAUGAUGGAGu	::|||:| :| |||||||	acgUGCACGAAUU-CUACCUCu	8	ATG10-IT1
MIMAT0000063	hsa-let-7b-5p	ENSG00000227110	LMCD1-AS1	1	antisense	chr3	8263791	8263812	-	2	0	AGO1-4	8mer	uuGGUGUGUUGGAUGAUGGAGu	|::::||:| ||||||||	ugCUGUGCAGCAAACUACCUCa	2	ATOX1-AS1
MIMAT0000063	hsa-let-7b-5p	ENSG00000272077	AC124045.1	0	lincRNA	chr3	44710373	44710393	+	7	0	AGO1,AGO1-4,AGO2	8mer	uugGUGUGUUGGAUGAUGGAGu	| :::|| | |||||||	uagCCUGUAAGAU-CUACCUCa	12	ATP1A1-AS1
MIMAT0000063	hsa-let-7b-5p	ENSG00000249833	CCDC37-AS1	0	antisense	chr3	126112437	126112461	-	1	0	AGO1-4	7mer-m8	uuggUGUGUU-GGAU--GAUGGAGu	|| |:: || | |||||||	aaugACCCGGCCCCAGCCUACCUCu	5	ATP1B3-AS1
MIMAT0000063	hsa-let-7b-5p	ENSG00000248932	AC097103.2	0	antisense	chr3	139138465	139138486	+	1	0	AGO1-4	7mer-m8	uugguguguuGGAUGAUGGAGu	::| |||||||	caagacuguuUUUCCUACCUCu	8	ATP2A1-AS1
MIMAT0000063	hsa-let-7b-5p	ENSG00000242086	MUC20-OT1	1	lincRNA	chr3	195399390	195399408	+	4	0	AGO1-4	7mer-m8	uuGGUGUGUUGGAUGAUGGAGu	|::||| || |||||||	agCUGCACCAC---CUACCUCc	10	ATP2B1-AS1
MIMAT0000063	hsa-let-7b-5p	ENSG00000224652	LINC00885	0	lincRNA	chr3	195869671	195869691	+	2	0	AGO1-4	7mer-m8	uugguguguuGGAUGAUGGAGu	:|| |||||||	cggaagcucuUCU-CUACCUCc	3	ATP2B2-IT1
MIMAT0000063	hsa-let-7b-5p	ENSG00000248810	LINC02432	0	lincRNA	chr4	142242467	142242489	-	2	0	AGO1-4,AGO2	8mer	uuGGUGUGUUG--GAUGAUGGAGu	||| |::|: | |||||||	gaCCA-AUGAUUGCAUCUACCUCa	5	ATP2B2-IT2
MIMAT0000063	hsa-let-7b-5p	ENSG00000280219	AC093908.1	0	TEC	chr4	148413093	148413115	+	3	0	AGO1-4	7mer-m8	uuGGUGUG-UUGGAUGAUGGAGu	|||::| :| :|||||||	uuCCAUGCUUUUCCGCUACCUCu	3	ATP2C2-AS1
MIMAT0000063	hsa-let-7b-5p	ENSG00000225138	SLC9A3-AS1	0	processed_transcript	chr5	479932	479954	+	1	0	AGO1-4	8mer	uugGUGUGUUG-GAUGAUGGAGu	|| :|::| ||:|||||||	gagCAAGCGGCUCUGCUACCUCa	14	ATP6V1B1-AS1
MIMAT0000063	hsa-let-7b-5p	ENSG00000249736	LINC02242	0	lincRNA	chr5	66930160	66930182	-	1	0	AGO1-4	8mer	uuGGUGUGUUGG-AUGAUGGAGu	:|| :|:|:| | |||||||	ccUCAAGCGAUCAUCCUACCUCa	3	ATP6V0D1-DT
MIMAT0000063	hsa-let-7b-5p	ENSG00000281398	SNHG4	1	lincRNA	chr5	138614115	138614134	+	1	0	AGO2	7mer-m8	uuGGUGUGUUGGAUGAUGGAGu	||| || |:: ||||||||	uuCCA-AC-AUUGACUACCUCc	13	ATP6V0E2-AS1
MIMAT0000063	hsa-let-7b-5p	ENSG00000281398	SNHG4	1	lincRNA	chr5	138614748	138614768	+	4	0	AGO1,AGO1-4,AGO2	7mer-m8	uuGGUGUGUUGGAUGAUGGAGu	|:: |::|| | |||||||	acCUGAAUGACAU-CUACCUCc	13	ATP8A1-DT
MIMAT0000063	hsa-let-7b-5p	ENSG00000281398	SNHG4	1	lincRNA	chr5	138615263	138615284	+	1	0	AGO1-4	7mer-m8	uuGGUG-UGUUGGAUGAUGGAGu	:||| ||||||| |||||||	gcUCACUACAACCU-CUACCUCc	13	ATP10A-DT
MIMAT0000063	hsa-let-7b-5p	ENSG00000249669	CARMN	0	lincRNA	chr5	148788895	148788917	+	1	0	AGO1-4	8mer	uuGGUGUGUUGGAU-GAUGGAGu	|| ::| |:|| |||||||	ugCCCUGCCUCUUAGCUACCUCa	5	ATP11A-AS1
MIMAT0000063	hsa-let-7b-5p	ENSG00000278970	HEIH	1	TEC	chr5	180257826	180257850	-	4	0	AGO1-4,AGO2	7mer-m8	uuGGUGUGUUGG--AU-GAUGGAGu	|:||:||| : || |||||||	cuCUACGCAAAUGGUAGCUACCUCu	7	ATP11AUN
MIMAT0000063	hsa-let-7b-5p	ENSG00000278970	HEIH	1	TEC	chr5	180257847	180257868	-	4	0	AGO1-4,AGO2	7mer-m8	uuGGUGUGUUGGAUGAUGGAGu	::| | | || :|||||||	ccUUAAAGACCCAGCUACCUCu	7	ATP11B-DT
MIMAT0000063	hsa-let-7b-5p	ENSG00000238035	AC138035.1	0	lincRNA	chr5	180751426	180751446	+	3	2	AGO1-4,AGO2	8mer	uugGUGUGUUGGAUGAUGGAGu	|:| ||:| | |||||||	ucaCGCCCAGCAU-CUACCUCa	8	ATP13A3-DT
MIMAT0000063	hsa-let-7b-5p	ENSG00000272097	AL024498.1	0	lincRNA	chr6	10744224	10744245	-	1	0	AGO1-4	8mer	uuGGUGUGUUGGAUGAUGGAGu	|| | ::: |||||||||	ggCCUCCAGGUAUACUACCUCa	11	ATP13A4-AS1
MIMAT0000063	hsa-let-7b-5p	ENSG00000231074	HCG18	1	antisense	chr6	30272120	30272141	-	1	0	AGO1-4	8mer	uugguguguUGGAUGAUGGAGu	|:: :|||||||	guguuggucAUUGGCUACCUCa	11	ATP13A5-AS1
MIMAT0000063	hsa-let-7b-5p	ENSG00000272273	IER3-AS1	0	antisense	chr6	30711053	30711074	+	1	0	AGO1-4	7mer-m8	uugGUGUGUUGGAUGAUGGAGu	| | ||||| |||||||	caaCCCCCAACCCUCUACCUCg	9	ATXN1-AS1
MIMAT0000063	hsa-let-7b-5p	ENSG00000279048	AC080080.1	0	TEC	chr7	17981974	17981994	+	1	0	AGO1-4	8mer	uuGGUGUGUUGGAUGAUGGAGu	|| | ||| | |||||||	ggCCUCCCAA-GUCCUACCUCa	16	ATXN2-AS
MIMAT0000063	hsa-let-7b-5p	ENSG00000273237	AC004520.1	0	antisense	chr7	26213803	26213825	-	4	0	AGO1-4,AGO2	8mer	uuGGUGUG-UUGGAUGAUGGAGu	|| | | | :|| |||||||	uaCCUCUCUAUUCUCCUACCUCa	9	ATXN7L3-AS1
MIMAT0000063	hsa-let-7b-5p	ENSG00000240990	HOXA11-AS	1	antisense	chr7	27225644	27225666	+	1	0	AGO2	7mer-m8	uuGGUGUGUUGGAU-GAUGGAGu	:||: : |||: |||||||	ccUCAUCUUCCCUGCCUACCUCu	6	ATXN8OS
MIMAT0000063	hsa-let-7b-5p	ENSG00000281103	TRG-AS1	0	antisense	chr7	38418096	38418116	+	3	0	AGO2	8mer	uuggUGUGUUGGAUGAUGGAGu	| |||: | ||||||||	guaaAAACAG-CAACUACCUCa	3	AVPR1B-DT
MIMAT0000063	hsa-let-7b-5p	ENSG00000188185	LINC00265	1	lincRNA	chr7	39831428	39831448	+	8	0	AGO1-4	8mer	uuggUGUGU-UGGAUGAUGGAGu	:| || ||| |||||||	uuagGCCCAUACC--CUACCUCa	14	B3GALT1-AS1
MIMAT0000063	hsa-let-7b-5p	ENSG00000273142	AC073335.2	0	lincRNA	chr7	66368568	66368589	+	1	0	AGO2	7mer-m8	uuGGUGUGUUGGAUGAUGGAGu	||: | | || |||||||	ugCCGGCCCAGCUCCUACCUCg	11	B3GALT5-AS1
MIMAT0000063	hsa-let-7b-5p	ENSG00000273341	AC004921.1	0	lincRNA	chr7	77051109	77051130	+	1	0	AGO2	7mer-m8	uuGGUG-UGUUGGAUGAUGGAGu	:||| |||| || |||||||	gcUCACUACAA-CUCCUACCUCc	3	B3GAT1-DT
MIMAT0000063	hsa-let-7b-5p	ENSG00000272752	STAG3L5P-PVRIG2P-PILRB	0	processed_transcript	chr7	99950695	99950718	+	3	0	AGO1-4	7mer-m8	uuGGUGUGUUGG-A-UGAUGGAGu	|: : ::||: | :|||||||	uuCUCUUUGACUGUGGCUACCUCc	10	B4GALT1-AS1
MIMAT0000063	hsa-let-7b-5p	ENSG00000280123	AC023632.6	0	TEC	chr8	95441236	95441256	-	11	0	AGO1,AGO1-4,AGO2	7mer-m8	uuGGUGUGUUGGAUGAUGGAGu	|: | || : | |||||||	uuCUCCUCAUUGU-CUACCUCc	9	B4GALT4-AS1
MIMAT0000063	hsa-let-7b-5p	ENSG00000240498	CDKN2B-AS1	1	antisense	chr9	22065705	22065729	+	1	0	AGO2	8mer	uuggugUGUUGGAU---GAUGGAGu	|::| ||| |||||||	ggaguaAUGAGCUACACCUACCUCa	5	BAALC-AS1
MIMAT0000063	hsa-let-7b-5p	ENSG00000242375	AL590705.3	0	lincRNA	chr9	99957762	99957786	-	4	0	AGO2	8mer	uugguguGUUGGAU---GAUGGAGu	||||||| |||||||	gcagugcCAACCUAAAUCUACCUCa	7	BAALC-AS2
MIMAT0000063	hsa-let-7b-5p	ENSG00000204054	LINC00963	1	processed_transcript	chr9	132267038	132267058	+	2	0	AGO2	7mer-m8	uuGGUGUGUUGGAUGAUGGAGu	|::| ||| |:|||||||	caCUGCUCAA-AUGCUACCUCu	1	BABAM2-AS1
MIMAT0000063	hsa-let-7b-5p	ENSG00000239665	AL157392.3	0	processed_transcript	chr10	13682261	13682282	+	1	0	AGO1-4	7mer-m8	uuGGUGUGUUGGAUGAUGGAGu	|| : : :||| |||||||	ccCCUUUUUGCCUCCUACCUCu	12	BACE1-AS
MIMAT0000063	hsa-let-7b-5p	ENSG00000239665	AL157392.3	0	processed_transcript	chr10	13697249	13697269	+	2	0	AGO1-4,AGO2	8mer	uugguGUGUUGGAUGAUGGAGu	|| || | |||||||	uguucCAAAAGAU-CUACCUCa	12	BACE2-IT1
MIMAT0000063	hsa-let-7b-5p	ENSG00000272692	AC010997.4	0	lincRNA	chr10	77171534	77171554	+	1	0	AGO2	7mer-m8	uuggUGUGUUGGAUGAUGGAGu	::|:|||:| |||||||	ugggGUAUAACUU-CUACCUCu	11	BACH1-AS1
MIMAT0000063	hsa-let-7b-5p	ENSG00000280355	AL132656.4	0	TEC	chr10	81442905	81442926	-	1	0	AGO1-4	7mer-m8	uuGGUGUGUUGGAUGAUGGAGu	|: :: :|:| :|||||||	gcCUCUGGGAUCAGCUACCUCc	6	BACH1-IT1
MIMAT0000063	hsa-let-7b-5p	ENSG00000223482	NUTM2A-AS1	0	antisense	chr10	89005067	89005092	-	20	0	AGO1,AGO1-4,AGO2,AGO3	7mer-m8	uuggugUGUUGGA---U-GAUGGAGu	::||||| | |||||||	ccucugGUAACCUCUAAUCUACCUCc	5	BACH1-IT2
MIMAT0000063	hsa-let-7b-5p	ENSG00000235823	OLMALINC	0	lincRNA	chr10	102133372	102133384	+	4	0	AGO1-4,AGO2	8mer	uugguguguuGGAUGAUGGAGu	:|| |||||||	#NAME?	7	BACH1-IT3
MIMAT0000063	hsa-let-7b-5p	ENSG00000269609	RPARP-AS1	0	processed_transcript	chr10	104215137	104215159	+	1	0	AGO1-4	8mer	uuGGUGUGUU-GGAUGAUGGAGu	:|| :::| ||| |||||||	gcUCAAGUGAUCCUCCUACCUCa	9	BAIAP2-DT
MIMAT0000063	hsa-let-7b-5p	ENSG00000230724	LINC01001	0	lincRNA	chr11	130981	131001	-	2	2	AGO1-4	8mer	uugGUGUGUUGGAUGAUGGAGu	|:| ||:| | |||||||	ucaCGCCCAGCAU-CUACCUCa	7	BANCR
MIMAT0000063	hsa-let-7b-5p	ENSG00000280279	AC240565.2	0	lincRNA	chr11	130981	131001	-	2	2	AGO1-4	8mer	uugGUGUGUUGGAUGAUGGAGu	|:| ||:| | |||||||	ucaCGCCCAGCAU-CUACCUCa	7	BARX1-DT
MIMAT0000063	hsa-let-7b-5p	ENSG00000269821	KCNQ1OT1	1	antisense	chr11	2692443	2692464	-	2	0	AGO1-4	7mer-m8	uuGGUGUGUUGGAU-GAUGGAGu	|:: || |||: |||||||	acCUGGAC-UCCUGUCUACCUCu	5	BASP1-AS1
MIMAT0000063	hsa-let-7b-5p	ENSG00000269821	KCNQ1OT1	1	antisense	chr11	2696381	2696401	-	1	0	AGO2	7mer-m8	uuGGUGUGUUGGAUGAUGGAGu	||:| :| | ||||||||	ccCCGCUAGAGC-ACUACCUCu	5	BAZ1A-AS1
MIMAT0000063	hsa-let-7b-5p	ENSG00000269821	KCNQ1OT1	1	antisense	chr11	2697758	2697778	-	5	0	AGO1-4,AGO2	7mer-m8	uugguguguUGGAUGAUGGAGu	||| ||||||||	cuuuccuguACC-ACUACCUCu	5	BAZ2B-AS1
MIMAT0000063	hsa-let-7b-5p	ENSG00000269821	KCNQ1OT1	1	antisense	chr11	2704769	2704790	-	1	0	AGO1-4	7mer-m8	uuggUGUGUUGGAUGAUGGAGu	::| :: || |||||||	guagGUAGGGGCUUCUACCUCu	5	BBOX1-AS1
MIMAT0000063	hsa-let-7b-5p	ENSG00000269821	KCNQ1OT1	1	antisense	chr11	2708571	2708594	-	1	0	AGO1-4	8mer	uuGGUGUGU-UGGA-UGAUGGAGu	| | :|| |||| :|||||||	ccCAAGGCAGACCUGGCUACCUCa	5	BBS7-DT
MIMAT0000063	hsa-let-7b-5p	ENSG00000269821	KCNQ1OT1	1	antisense	chr11	2709736	2709756	-	4	0	AGO2	8mer	uuGGUGUGUUGGAUGAUGGAGu	|::::::|||| |||||||	ggCUGUGUGACCU-CUACCUCa	5	BCAN-AS1
MIMAT0000063	hsa-let-7b-5p	ENSG00000280798	LINC00294	0	lincRNA	chr11	33098951	33098972	+	1	0	AGO1-4	7mer-m8	uuggugUGUUGGAUGAUGGAGu	:| :|| ||||||||	cucuugGCCGCCCACUACCUCg	8	BCAR3-AS1
MIMAT0000063	hsa-let-7b-5p	ENSG00000245532	NEAT1	1	lincRNA	chr11	65203681	65203702	+	15	0	AGO1-4	7mer-m8	uuggugugUUGGAUGAUGGAGu	:||:|||||||||	ccucggugGACUUACUACCUCu	11	BCAR4
MIMAT0000063	hsa-let-7b-5p	ENSG00000245532	NEAT1	1	lincRNA	chr11	65205006	65205025	+	15	0	AGO1-4	8mer	uuggugugUUGGAUGAUGGAGu	|:|| |||||||	cgaagggaAGCC--CUACCUCa	11	BCDIN3D-AS1
MIMAT0000063	hsa-let-7b-5p	ENSG00000245532	NEAT1	1	lincRNA	chr11	65205185	65205207	+	17	0	AGO1-4,AGO2	7mer-m8	uugguGUGUUGGAU-GAUGGAGu	| ::::||: |||||||	cugguCUUGGUCUGUCUACCUCg	11	BCL2L1-AS1
MIMAT0000063	hsa-let-7b-5p	ENSG00000272301	AP002360.3	0	lincRNA	chr11	76100847	76100869	+	3	0	AGO1-4,AGO2	7mer-m8	uuGGUGUGUUGGAU--GAUGGAGu	| |::: :|| | |||||||	uuCGAUGU-GCCAAGUCUACCUCc	14	BCL6-AS1
MIMAT0000063	hsa-let-7b-5p	ENSG00000247137	AP000873.2	0	processed_transcript	chr11	82903082	82903103	-	3	0	AGO1-4,AGO2	7mer-m8	uuGGUGUGUUGGAUGAUGGAGu	|:|:|: | | |||||||	ggCUAUAUUUCAUUCUACCUCu	14	BCYRN1
MIMAT0000063	hsa-let-7b-5p	ENSG00000255234	AP000446.1	0	antisense	chr11	83133761	83133782	+	1	0	AGO1-4	7mer-m8	uugguGUGUUGGAUGAUGGAGu	| | :| ||||||||	ucugcCCCCUUCCACUACCUCu	8	BDNF-AS
MIMAT0000063	hsa-let-7b-5p	ENSG00000261098	AP000766.1	0	lincRNA	chr11	107185038	107185063	-	11	0	AGO1-4,AGO2	8mer	uuGGUGUGUUGGA---U-GAUGGAGu	|:|: || :|| | |||||||	acCUAUUCACUCUUAAAUCUACCUCa	4	BEAN1-AS1
MIMAT0000063	hsa-let-7b-5p	ENSG00000250899	AC125807.2	1	lincRNA	chr12	3151186	3151210	+	1	0	AGO1-4	7mer-m8	uuGGUGUGUUG-GAU--GAUGGAGu	::::|:||| || |||||||	auUUGUAUAACGAUAACCUACCUCg	9	BEND7-DT
MIMAT0000063	hsa-let-7b-5p	ENSG00000256146	AC006206.1	0	lincRNA	chr12	5425494	5425515	+	2	0	AGO1-4	7mer-m8	uugguguguuGGAUGAUGGAGu	|:|:|||||||	uucuuccauuCUUGCUACCUCc	6	BET1-AS1
MIMAT0000063	hsa-let-7b-5p	ENSG00000276232	AC006064.5	0	sense_intronic	chr12	6619528	6619550	+	6	0	AGO1-4,AGO2	7mer-m8	uuGGUGUGUUGGAU-GAUGGAGu	:| :|| :: | |||||||	uuUCCUACUUUUGAGCUACCUCu	0	BFSP2-AS1
MIMAT0000063	hsa-let-7b-5p	ENSG00000245648	AC022075.1	0	antisense	chr12	10550440	10550462	+	2	0	AGO2	8mer	uugguguguUGGAU-GAUGGAGu	|:||: |||||||	auuuaguguAUCUGUCUACCUCa	5	BGLT3
MIMAT0000063	hsa-let-7b-5p	ENSG00000257176	AC009318.1	0	antisense	chr12	29434103	29434125	-	1	0	AGO2	8mer	uugGUGUGU-UGGAUGAUGGAGu	|| | | |::| |||||||	gaaCAGAGACAUUUUCUACCUCa	4	BHLHE40-AS1
MIMAT0000063	hsa-let-7b-5p	ENSG00000258334	AC125611.4	0	antisense	chr12	49686493	49686513	-	2	0	AGO1-4	8mer	uugguGUGUUGGAUGAUGGAGu	:::|:|:| |||||||	cuaacUGUAGCUU-CUACCUCa	7	BICD1-AS1
MIMAT0000063	hsa-let-7b-5p	ENSG00000273046	AC012531.2	0	processed_transcript	chr12	54428127	54428148	+	1	0	AGO2	8mer	uuGGUG-UGUUGGAUGAUGGAGu	|||| :|||| :|||||||	uuCCACUUUAACC-GCUACCUCa	3	BICRA-AS1
MIMAT0000063	hsa-let-7b-5p	ENSG00000250742	LINC02381	0	lincRNA	chr12	54526512	54526534	+	16	1	AGO1,AGO1-4,AGO2,AGO3	8mer	uuGGU--GUGUUGGAUGAUGGAGu	||| ||: ::|| |||||||	ugCCAAGCAUUGUCU-CUACCUCa	7	BIN3-IT1
MIMAT0000063	hsa-let-7b-5p	ENSG00000257354	AC048341.1	0	lincRNA	chr12	63010261	63010283	+	2	0	AGO1-4	8mer	uuGGUGUGUU-GGAUGAUGGAGu	:|| ::|| ||| |||||||	gcUCAAGUAAUCCUCCUACCUCa	9	BIRC6-AS1
MIMAT0000063	hsa-let-7b-5p	ENSG00000258343	AC090001.1	0	antisense	chr12	96189320	96189341	-	1	0	AGO2	7mer-m8	uugGUGUGUUGGAUGAUGGAGu	:|: :||: |||||||	uuaUAUUGGACUGUCUACCUCc	3	BIRC6-AS2
MIMAT0000063	hsa-let-7b-5p	ENSG00000257167	TMPO-AS1	1	antisense	chr12	98906816	98906842	-	5	0	AGO1-4	7mer-m8	uugguGUGUUGGA-----UGAUGGAGu	|||| ||| |||||||	aauuuCACAUCCUUUUUCCCUACCUCu	9	BISPR
MIMAT0000063	hsa-let-7b-5p	ENSG00000281344	HELLPAR	0	macro_lncRNA	chr12	102625720	102625741	+	1	0	AGO2	7mer-m8	uuGGUGUGUUGGAUGAUGGAGu	:|| |: | | |||||||	cuUCAGAUCUCAUUCUACCUCc	8	BLACAT1
MIMAT0000063	hsa-let-7b-5p	ENSG00000256028	AC026362.1	0	processed_transcript	chr12	123464514	123464536	+	1	0	AGO2	7mer-m8	uuGGUGU-GUUGGAUGAUGGAGu	|| || : | | |||||||	uuCCUCAUUUAGCACCUACCUCc	14	BLACE
MIMAT0000063	hsa-let-7b-5p	ENSG00000279233	AC122688.3	0	TEC	chr12	125624358	125624379	+	1	0	AGO1-4	7mer-m8	uugguguguuggauGAUGGAGu	|||||||	ggaaccuuguggguCUACCUCc	10	BMF-AS1
MIMAT0000063	hsa-let-7b-5p	ENSG00000285467	AL136419.1	0	processed_transcript	chr14	24520108	24520130	+	1	0	AGO1-4	8mer	uuGGUGUGU-UGGAUGAUGGAGu	|:: | | :|| :|||||||	cuCUGAAGAUGCCAGCUACCUCa	0	BMNCR
MIMAT0000063	hsa-let-7b-5p	ENSG00000257636	G2E3-AS1	0	antisense	chr14	30942740	30942761	-	1	0	AGO2	7mer-m8	uugguguguuggauGAUGGAGu	|||||||	ugcugcuucuuuccCUACCUCc	5	BMP2K-DT
MIMAT0000063	hsa-let-7b-5p	ENSG00000279423	AL445363.3	0	TEC	chr14	35010844	35010865	+	3	0	AGO1,AGO1-4	8mer	uuggUGUGUUGGAU-GAUGGAGu	|||: ||: | |||||||	aaggACAU-ACUGACCUACCUCa	3	BMP7-AS1
MIMAT0000063	hsa-let-7b-5p	ENSG00000279594	AL049780.3	0	TEC	chr14	75478212	75478230	-	1	0	AGO1-4	7mer-m8	uuGGUGUGUUGGAUGAUGGAGu	|| || ||| |||||||	ucCCUCAGAAC---CUACCUCu	5	BMP8B-AS1
MIMAT0000063	hsa-let-7b-5p	ENSG00000259319	AF111167.2	0	antisense	chr14	75892839	75892859	-	3	0	AGO1-4	7mer-m8	uugguguguuGGAUGAUGGAGu	||| |||||||	ccuuuaguccCCU-CUACCUCu	5	BMPR1B-DT
MIMAT0000063	hsa-let-7b-5p	ENSG00000258301	VASH1-AS1	0	lincRNA	chr14	77253042	77253066	-	2	0	AGO1-4	7mer-m8	uugguguguuGGAU---GAUGGAGu	|||| |||||||	ucucuuccuuCCUAGGCCUACCUCu	10	BNC2-AS1
MIMAT0000063	hsa-let-7b-5p	ENSG00000225746	MEG8	1	lincRNA	chr14	101373439	101373460	+	1	0	AGO2	8mer	uuggUGUGUUGGAUGAUGGAGu	| |:::|: :|||||||	ggagAGAUGGCUGGCUACCUCa	5	BOK-AS1
MIMAT0000063	hsa-let-7b-5p	ENSG00000258399	AL117190.1	0	lincRNA	chr14	101373439	101373460	+	1	0	AGO2	8mer	uuggUGUGUUGGAUGAUGGAGu	| |:::|: :|||||||	ggagAGAUGGCUGGCUACCUCa	4	BOLA3-DT
MIMAT0000063	hsa-let-7b-5p	ENSG00000247556	OIP5-AS1	1	processed_transcript	chr15	41593851	41593872	+	1	0	AGO2	7mer-m8	uuggugUGUUGGAUGAUGGAGu	| :| :| |||||||	uagagaAGGAAUUCCUACCUCu	1	BPESC1
MIMAT0000063	hsa-let-7b-5p	ENSG00000260773	AC055855.1	0	antisense	chr15	66623819	66623840	-	1	0	AGO1-4	7mer-m8	uuGGUG-UGUUGGAUGAUGGAGu	:||| :||| || |||||||	gcUCACUGCAAGCU-CUACCUCc	5	BRINP3-DT
MIMAT0000063	hsa-let-7b-5p	ENSG00000259673	IQCH-AS1	0	lincRNA	chr15	67699013	67699035	-	2	0	AGO1-4	7mer-m8	uuGGUGUGUUGG-AUGAUGGAGu	||| : |:|| ||||||||	ccCCAGGAAGCCAAACUACCUCu	4	BRPF3-AS1
MIMAT0000063	hsa-let-7b-5p	ENSG00000245750	DRAIC	1	lincRNA	chr15	69855456	69855477	+	1	0	AGO1-4	8mer	uuggUGUGUUGGAUGAUGGAGu	|:| || |||||||	uggaAUAAAAAGGCCUACCUCa	11	BRWD1-AS1
MIMAT0000063	hsa-let-7b-5p	ENSG00000259964	THSD4-AS1	0	antisense	chr15	71479345	71479366	-	1	0	AGO1-4	7mer-m8	uuggugUGUUGGAUGAUGGAGu	| || || |||||||	uauggaAAAAACUUCUACCUCu	3	BRWD1-AS2
MIMAT0000063	hsa-let-7b-5p	ENSG00000247240	UBL7-AS1	0	antisense	chr15	74754243	74754263	+	2	0	AGO1-4	7mer-m8	uuGGUGUGUUGGAUGAUGGAGu	|:: | || ||||||||	uaCUGAAGAA-AGACUACCUCu	6	BRWD1-IT1
MIMAT0000063	hsa-let-7b-5p	ENSG00000203392	AC105020.1	0	antisense	chr15	75971490	75971511	+	1	0	AGO1-4	7mer-m8	uuGGUGUGUUGGAUGAUGGAGu	:||::: || :|||||||	acUCAUGUUUCCAGCUACCUCu	7	BSG-AS1
MIMAT0000063	hsa-let-7b-5p	ENSG00000259363	AC090825.1	0	lincRNA	chr15	100353244	100353266	+	1	0	AGO1-4	8mer	uuggUGUGUU-GGAUGAUGGAGu	:| ||| ||| |||||||	cuggGCUCAAUCCUCCUACCUCa	8	BSN-AS1
MIMAT0000063	hsa-let-7b-5p	ENSG00000259583	AC015712.2	0	antisense	chr15	101433917	101433937	-	1	0	AGO1-4	7mer-m8	uuGGUGUGUUGGAUGAUGGAGu	:::||: :: | |||||||	ugUUGCAU-GUGUUCUACCUCu	3	BSN-DT
MIMAT0000063	hsa-let-7b-5p	ENSG00000260447	AC009065.3	0	antisense	chr16	2170194	2170213	+	1	0	AGO2	8mer	uuGGUGUGUUGGAUGAUGGAGu	| :|: :||: |||||||	aaCGGCGAGACU--CUACCUCa	3	BTBD3-AS1
MIMAT0000063	hsa-let-7b-5p	ENSG00000261067	AC109460.3	0	processed_transcript	chr16	28994583	28994603	+	10	0	AGO1-4,AGO2	8mer	uuggugugUUGGAUGAUGGAGu	|:|| |||||||	augcugggAGCC-CCUACCUCa	13	BTBD9-AS1
MIMAT0000063	hsa-let-7b-5p	ENSG00000280211	AC106886.4	0	TEC	chr16	30784911	30784934	-	2	0	AGO1-4,AGO2	7mer-m8	uugguGUGUUGGA--UGAUGGAGu	| |||:|| |||||||	gaaauCCCAAUCUUGUCUACCUCu	9	BTF3-DT
MIMAT0000063	hsa-let-7b-5p	ENSG00000260267	AC026471.1	0	antisense	chr16	31468514	31468534	-	3	0	AGO1-4,AGO2	7mer-m8	uuggugUGUUGGAUGAUGGAGu	|||| | :|||||||	ccuagaACAA-CAGCUACCUCu	3	BTG1-DT
MIMAT0000063	hsa-let-7b-5p	ENSG00000262514	AC020978.6	0	sense_intronic	chr16	68234604	68234627	+	1	0	AGO1-4	7mer-m8	uuGGUGUGUUGGA--UGAUGGAGu	::|:|: :|| ||||||||	cuUUAUAUUUUCUUCACUACCUCc	1	BTG2-DT
MIMAT0000063	hsa-let-7b-5p	ENSG00000262160	AC020978.5	0	antisense	chr16	68260173	68260194	-	1	0	AGO1-4	8mer	uuGGUGUG-UUGGAUGAUGGAGu	| ||:| :| || |||||||	ccCAACGCUGAGCU-CUACCUCa	2	BTG3-AS1
MIMAT0000063	hsa-let-7b-5p	ENSG00000196696	AC009022.1	0	processed_transcript	chr16	70010575	70010595	-	1	0	AGO1-4	8mer	uuGGUGUG-UUGGAUGAUGGAGu	|| :|| ::|| |||||||	ugCCCUACUGGCC--CUACCUCa	10	BUD13-DT
MIMAT0000063	hsa-let-7b-5p	ENSG00000261777	AC012184.3	0	processed_transcript	chr16	70380417	70380440	-	1	0	AGO1-4	8mer	uugguguGUUGGAU--GAUGGAGu	||| ||| |||||||	ccguguuCAAGCUAUUCUACCUCa	12	BVES-AS1
MIMAT0000063	hsa-let-7b-5p	ENSG00000279476	AC092139.3	0	TEC	chr16	81553888	81553909	+	1	0	AGO1-4	8mer	uuGGUGUGUUGGAUGAUGGAGu	|: :| : :| |||||||	auCUCUAGUGGUUUCUACCUCa	1	BZW1-AS1
MIMAT0000063	hsa-let-7b-5p	ENSG00000278716	AC133540.1	0	lincRNA	chr16	85523562	85523584	+	1	0	AGO1-4	7mer-m8	uuggUGUGUUGGAU-GAUGGAGu	:|| :| | |||||||	ugagGCAGGAAGGACCUACCUCc	14	C1orf21-DT
MIMAT0000063	hsa-let-7b-5p	ENSG00000266709	AC005224.4	0	lincRNA	chr17	14208433	14208455	+	1	0	AGO2	7mer-m8	uuggugUGUUGG-AUGAUGGAGu	:||:|| | |||||||	agagugGCAGCCUUUCUACCUCc	5	C1orf167-AS1
MIMAT0000063	hsa-let-7b-5p	ENSG00000239203	AC093484.1	0	processed_transcript	chr17	16330829	16330850	+	2	0	AGO1-4	7mer-m8	uugguguguuggauGAUGGAGu	|||||||	cugcuaggggggauCUACCUCc	3	C1QTNF1-AS1
MIMAT0000063	hsa-let-7b-5p	ENSG00000215769	ARHGAP27P1-BPTFP1-KPNA2P3	0	processed_transcript	chr17	62746088	62746109	-	5	3	AGO1-4,AGO2	7mer-m8	uuGGUGUGUUGGAUGAUGGAGu	:::::| | ||||||||	cgUUGUGCCAGAAACUACCUCu	9	C1QTNF7-AS1
MIMAT0000063	hsa-let-7b-5p	ENSG00000280299	AC037487.4	0	processed_transcript	chr17	62950010	62950031	+	1	0	AGO1-4	8mer	uuggUGUGUUGGAUGAUGGAGu	::| |||: ||||||||	aggaGUAGAACUAACUACCUCa	12	C1QTNF9-AS1
MIMAT0000063	hsa-let-7b-5p	ENSG00000163597	SNHG16	1	processed_transcript	chr17	74560277	74560297	+	7	0	AGO1,AGO1-4,AGO2	7mer-m8	uuGGUGUGUUGGAUGAUGGAGu	|: ::|||||| |||||||	auCUCUGCAACCU-CUACCUCc	15	C1RL-AS1
MIMAT0000063	hsa-let-7b-5p	ENSG00000262188	LINC01978	0	lincRNA	chr17	77897158	77897177	+	1	0	AGO1-4	7mer-m8	uuGGUGUGUUGGAUGAUGGAGu	|::| | |||| |||||||	auCUGC-CCACCU-CUACCUCc	6	C2-AS1
MIMAT0000063	hsa-let-7b-5p	ENSG00000280248	AC124319.4	0	TEC	chr17	78313963	78313985	+	1	0	AGO1-4	7mer-m8	uuggugugUUG-GAUGAUGGAGu	|:| ||:|||||||	ggacugggAGCACUGCUACCUCc	7	C2CD4D-AS1
MIMAT0000063	hsa-let-7b-5p	ENSG00000277534	AC007996.1	0	sense_intronic	chr18	24123931	24123952	-	1	0	AGO2	8mer	uugguguguuGGAUGAUGGAGu	::| |||||||	auagagcauuUUUCCUACCUCa	6	C2orf27A
MIMAT0000063	hsa-let-7b-5p	ENSG00000274918	AC116447.1	0	lincRNA	chr18	32897650	32897671	+	1	0	AGO1-4	8mer	uuggugUGUUGGAUGAUGGAGu	|:: :| |||||||	guagugAUGCUCACCUACCUCa	6	C2orf49-DT
MIMAT0000063	hsa-let-7b-5p	ENSG00000278986	AC091060.1	0	TEC	chr18	33552744	33552767	+	2	0	AGO1-4,AGO2	7mer-m8	uuGGUGUG--UUGGAUGAUGGAGu	||: :| |:|| :|||||||	gcCCGGGCCAAGCCCGCUACCUCc	8	C4A-AS1
MIMAT0000063	hsa-let-7b-5p	ENSG00000280079	AC011447.7	0	TEC	chr19	20332417	20332439	-	3	0	AGO1-4	7mer-m8	uuGGUGUGUUGG-AUGAUGGAGu	:|| :| :|: ||||||||	cuUCAAGCUGCUAAACUACCUCc	13	C4B-AS1
MIMAT0000063	hsa-let-7b-5p	ENSG00000236144	TMEM147-AS1	0	antisense	chr19	36034726	36034746	-	1	0	AGO1-4	8mer	uuGGUGUGUUGGAUGAUGGAGu	|: | ||:|| |||||||	cuCUCCUCAGCC-CCUACCUCa	15	C5-OT1
MIMAT0000063	hsa-let-7b-5p	ENSG00000232677	LINC00665	1	lincRNA	chr19	36817466	36817487	-	3	0	AGO1,AGO2	8mer	uugguguguuggaUGAUGGAGu	:|||||||	uaggaggagcaaaGCUACCUCa	7	C5orf34-AS1
MIMAT0000063	hsa-let-7b-5p	ENSG00000267470	ZNF571-AS1	0	antisense	chr19	38077237	38077258	+	1	0	AGO2	8mer	uuggUGUG-UUGGAUGAUGGAGu	|||| |:|| |||||||	uuaaACACUCAUCU-CUACCUCa	13	C5orf64-AS1
MIMAT0000063	hsa-let-7b-5p	ENSG00000279539	AC006486.2	0	TEC	chr19	42748467	42748490	+	1	0	AGO2	8mer	uuggUGUGUUGG--AUGAUGGAGu	:| ||| | | |||||||	cuggGCUCAAGCGAUUCUACCUCa	12	C6orf47-AS1
MIMAT0000063	hsa-let-7b-5p	ENSG00000279095	AC243964.3	0	TEC	chr19	45169320	45169339	+	4	0	AGO1-4,AGO2	7mer-m8	uuGGUGUGUUGGAUGAUGGAGu	||| :||: : ||||||||	uaCCA-GCAG-UGACUACCUCu	11	C8orf34-AS1
MIMAT0000063	hsa-let-7b-5p	ENSG00000276570	AC010327.5	0	processed_transcript	chr19	55738821	55738841	-	4	0	AGO1-4,AGO2	8mer	uugGUGUGUUGGAUGAUGGAGu	| | :::|| |||||||	uggCCCCUGGCC-CCUACCUCa	13	C9orf135-DT
MIMAT0000063	hsa-let-7b-5p	ENSG00000268568	AC007228.2	0	lincRNA	chr19	57184992	57185012	-	6	0	AGO1-4,AGO2	7mer-m8	uuggUGUGUUGGAUGAUGGAGu	:||| | || |||||||	guagGCACCAGCU-CUACCUCc	1	C10orf67-AS1
MIMAT0000063	hsa-let-7b-5p	ENSG00000268516	AC020915.3	0	antisense	chr19	58770171	58770193	-	2	0	AGO1-4,AGO2	8mer	uugGUG-UGUUGGAUGAUGGAGu	||| || :| |||||||	caaCACUACUGCGGCCUACCUCa	7	C10orf71-AS1
MIMAT0000063	hsa-let-7b-5p	ENSG00000213742	ZNF337-AS1	0	antisense	chr20	25612867	25612888	+	2	0	AGO1-4	7mer-m8	uugguguguuGGAUGAUGGAGu	|| ||||||||	cuggcccuucCCAACUACCUCc	13	C10orf95-AS1
MIMAT0000063	hsa-let-7b-5p	ENSG00000229299	AL121845.1	0	antisense	chr20	62377291	62377311	+	1	0	AGO1-4	7mer-m8	uugguguguuggaUGAUGGAGu	||||||||	auaauuuuauguaACUACCUC-	0	C16orf95-DT
MIMAT0000063	hsa-let-7b-5p	ENSG00000273840	AF254983.1	0	processed_transcript	chr21	10910341	10910362	-	2	0	AGO1-4	7mer-m8	uugGUGUGUUGGAUGAUGGAGu	:|: |:|| |||||||	augUAUUCGACGGUCUACCUCu	7	C21orf62-AS1
MIMAT0000063	hsa-let-7b-5p	ENSG00000215386	MIR99AHG	1	lincRNA	chr21	17980630	17980651	+	1	0	AGO1-4	8mer	uuGGU--GUGUUGGAUGAUGGAGu	||| |||| || |||||||	uaCCAAGCACAUCC--CUACCUCa	1	C21orf91-OT1
MIMAT0000063	hsa-let-7b-5p	ENSG00000225331	LINC01678	0	lincRNA	chr21	45579005	45579023	-	1	0	AGO1-4	8mer	uuGGUGUGUUGGAUGAUGGAGu	|| | || | ||||||||	ggCCUCCCA--C-ACUACCUCa	3	CA3-AS1
MIMAT0000063	hsa-let-7b-5p	ENSG00000235954	TTC28-AS1	0	processed_transcript	chr22	28404006	28404026	+	1	0	AGO1-4	8mer	uugguGUGUUGGAUGAUGGAGu	| || ||| |||||||	caggcCUCAUCCU-CUACCUCa	5	CABP1-DT
MIMAT0000063	hsa-let-7b-5p	ENSG00000278920	AC005005.4	0	sense_overlapping	chr22	31462365	31462385	+	1	0	AGO2	7mer-m8	uuGGUGUGUUGGAUGAUGGAGu	:|||:|||||| |||||||	gcUCACGCAACCU-CUACCUCc	7	CABP7-DT
MIMAT0000063	hsa-let-7b-5p	ENSG00000197182	MIRLET7BHG	0	lincRNA	chr22	46509673	46509694	+	6	0	AGO1-4	8mer	uuggugUGUUGGAUGAUGGAGu	:| :|| |||||||	gggaggGCCGCCCCCUACCUCa	0	CACNA1C-AS1
MIMAT0000063	hsa-let-7b-5p	ENSG00000270012	AC232271.1	0	lincRNA	chrX	49131924	49131945	+	1	0	AGO1-4	7mer-m8	uuGGUGUGUUGGAUGAUGGAGu	|| | || :| |||||||	agCCUCUCACUCCCCUACCUCc	15	CACNA1C-AS2
MIMAT0000063	hsa-let-7b-5p	ENSG00000229807	XIST	1	lincRNA	chrX	73040713	73040733	-	17	1	AGO1,AGO2,AGO3	8mer	uuGGUGUGUUGGAUGAUGGAGu	:||: :: ||| |||||||	cgUCAU-UGUCCUUCUACCUCa	1	CACNA1C-AS3
MIMAT0000063	hsa-let-7b-5p	ENSG00000229807	XIST	1	lincRNA	chrX	73046461	73046479	-	19	0	AGO1,AGO2,AGO3	7mer-m8	uuGGUGUGUUGGAUGAUGGAGu	|| :| |||| |||||||	aaCCCUA-AACC--CUACCUCu	1	CACNA1C-AS4
MIMAT0000063	hsa-let-7b-5p	ENSG00000229807	XIST	1	lincRNA	chrX	73047503	73047525	-	11	0	AGO1,AGO2	7mer-m8	uugguguguuGGAU-GAUGGAGu	:||: |||||||	cucuccuuucUCUGCCUACCUCu	1	CACNA1C-IT1
MIMAT0000063	hsa-let-7b-5p	ENSG00000229807	XIST	1	lincRNA	chrX	73047522	73047544	-	10	0	AGO1,AGO2	7mer-m8	uugguGUGUUGGAU-GAUGGAGu	| :: :||: |||||||	cuuuuCUUGUUCUGUCUACCUCu	1	CACNA1C-IT2
MIMAT0000063	hsa-let-7b-5p	ENSG00000235703	LINC00894	0	antisense	chrX	149129045	149129064	+	2	0	AGO2	8mer	uugGUGUGUUGGAUGAUGGAGu	| | || || |||||||	gaaCUCCCAUCC--CUACCUCa	16	CACNA1C-IT3
MIMAT0000063	hsa-let-7b-5p	ENSG00000233864	TTTY15	1	lincRNA	chrY	14801305	14801325	+	3	0	AGO2	7mer-m8	uuGGUGUGUUGGAUGAUGGAGu	|:||| ||| | |||||||	aaCUACA-AACAUUCUACCUCc	0	CACNA1G-AS1
MIMAT0000064	hsa-let-7c-5p	ENSG00000249087	ZNF436-AS1	0	antisense	chr1	23696709	23696730	+	6	0	AGO1-4	8mer	uugguAUGUUGGAUGAUGGAGu	||:| | | |||||||	agaauUAUACCAUCCUACCUCa	1	CACNA2D1-AS1
MIMAT0000064	hsa-let-7c-5p	ENSG00000197989	SNHG12	1	antisense	chr1	28906717	28906739	-	1	0	AGO2	8mer	uuGGUAUGUUG-GAUGAUGGAGu	:|| :|:|| || |||||||	guUCAAGCGACUCUCCUACCUCa	13	CACNA2D3-AS1
MIMAT0000064	hsa-let-7c-5p	ENSG00000259943	AL050341.2	0	antisense	chr1	40723307	40723331	-	1	0	AGO1-4	8mer	uugGUAUGUUGGAU---GAUGGAGu	| | ::| :|| |||||||	gugCCUCUGAGUUAGAGCUACCUCa	3	CACNG2-DT
MIMAT0000064	hsa-let-7c-5p	ENSG00000261654	AL360270.2	0	sense_overlapping	chr1	111483472	111483494	-	1	0	AGO1-4	7mer-m8	uuGGUA--UGUUGGAUGAUGGAGu	|||| ||||:| |||||||	auCCAUUAACAAUC-CCUACCUCc	6	CACTIN-AS1
MIMAT0000064	hsa-let-7c-5p	ENSG00000261716	AC239868.1	0	sense_overlapping	chr1	149816494	149816514	-	1	0	AGO1-4	7mer-m8	uuGGUAUGUUGGAUGAUGGAGu	|::| : ||| |||||||	uuCUGUCUCACC-CCUACCUCc	7	CADM2-AS1
MIMAT0000064	hsa-let-7c-5p	ENSG00000231064	AC234582.1	0	antisense	chr1	155170057	155170078	+	1	3	AGO1-4	8mer	uuggUAUGUUGGAUGAUGGAGu	| || || |||||||	ccuaACACUACGCCCUACCUCa	7	CADM2-AS2
MIMAT0000064	hsa-let-7c-5p	ENSG00000229953	AL590666.2	0	antisense	chr1	156616425	156616444	-	1	0	AGO2	7mer-m8	uuGGUAUGUUGGAUGAUGGAGu	:| |:||:|| |||||||	ggUCCUGCAGCC--CUACCUCu	10	CADM3-AS1
MIMAT0000064	hsa-let-7c-5p	ENSG00000229953	AL590666.2	0	antisense	chr1	156631173	156631197	-	2	0	AGO1-4	7mer-m8	uuGGU--AUGUUGGAU-GAUGGAGu	||| | ||:|||: |||||||	uuCCAGCUUCAGCCUGUCUACCUCu	10	CAHM
MIMAT0000064	hsa-let-7c-5p	ENSG00000203709	MIR29B2CHG	0	lincRNA	chr1	207988337	207988356	-	2	0	AGO1-4	7mer-m8	uuGGUAUGUUGGAUGAUGGAGu	|:||: :|:| |||||||	acCUAUGGGAUC--CUACCUCu	6	CALCRL-AS1
MIMAT0000064	hsa-let-7c-5p	ENSG00000237250	AL359924.1	0	antisense	chr1	238090682	238090703	+	1	0	AGO1-4	8mer	uugguauGUUGGAUGAUGGAGu	::|| :|||||||	agggaccUGACAGGCUACCUCa	2	CALHM6-AS1
MIMAT0000064	hsa-let-7c-5p	ENSG00000234072	AC074117.1	0	antisense	chr2	27581574	27581596	+	6	0	AGO1-4,AGO2	7mer-m8	uuGGUAUGUUGGAU--GAUGGAGu	|||| :|| ||: |||||||	gaCCAU-UAAACUGCUCUACCUCu	9	CALML3-AS1
MIMAT0000064	hsa-let-7c-5p	ENSG00000234072	AC074117.1	0	antisense	chr2	27581595	27581616	+	8	0	AGO1-4,AGO2	7mer-m8	uugGUAUGUUGGAUGAUGGAGu	| | || |: |||||||	cuaCCUCCACCUCUCUACCUCu	9	CAMSAP1-DT
MIMAT0000064	hsa-let-7c-5p	ENSG00000234072	AC074117.1	0	antisense	chr2	27581618	27581638	+	10	0	AGO1-4,AGO2	7mer-m8	uuGGUAUGUUGGAUGAUGGAGu	|| | |||| |||||||	uaCCUCUCUACCU-CUACCUCu	9	CAMTA1-AS1
MIMAT0000064	hsa-let-7c-5p	ENSG00000227403	LINC01806	0	lincRNA	chr2	162105017	162105038	+	1	0	AGO1-4	7mer-m8	uugguauguuggauGAUGGAGu	|||||||	uaguccucuagugcCUACCUCu	3	CAMTA1-AS2
MIMAT0000064	hsa-let-7c-5p	ENSG00000227252	AC105760.2	0	antisense	chr2	237993286	237993308	-	3	0	AGO1,AGO1-4	7mer-m8	uugGUAUGU-UGGAUGAUGGAGu	|:|:|| : | |||||||	uuaCGUGCACGAAUUCUACCUCu	3	CAMTA1-DT
MIMAT0000064	hsa-let-7c-5p	ENSG00000227110	LMCD1-AS1	1	antisense	chr3	8263791	8263812	-	2	0	AGO1-4	8mer	uuGGUAUGUUGGAUGAUGGAGu	|::|:||:| ||||||||	ugCUGUGCAGCAAACUACCUCa	4	CAMTA1-IT1
MIMAT0000064	hsa-let-7c-5p	ENSG00000272077	AC124045.1	0	lincRNA	chr3	44710373	44710393	+	7	0	AGO1,AGO1-4,AGO2	8mer	uugGUAUGUUGGAUGAUGGAGu	| |::|| | |||||||	uagCCUGUAAGAU-CUACCUCa	3	CAMTA2-AS1
MIMAT0000064	hsa-let-7c-5p	ENSG00000249833	CCDC37-AS1	0	antisense	chr3	126112437	126112458	-	1	0	AGO1-4	7mer-m8	uugguauguuggauGAUGGAGu	|||||||	gacccggccccagcCUACCUCu	3	CAPN10-DT
MIMAT0000064	hsa-let-7c-5p	ENSG00000248932	AC097103.2	0	antisense	chr3	139138465	139138486	+	1	0	AGO1-4	7mer-m8	uugguauguuGGAUGAUGGAGu	::| |||||||	caagacuguuUUUCCUACCUCu	3	CAPS2-AS1
MIMAT0000064	hsa-let-7c-5p	ENSG00000242086	MUC20-OT1	1	lincRNA	chr3	195399388	195399408	+	4	0	AGO1-4	7mer-m8	uugguAUGUUGGAUGAUGGAGu	|:| ||| |||||||	gcagcUGC-ACCACCUACCUCc	8	CARD8-AS1
MIMAT0000064	hsa-let-7c-5p	ENSG00000224652	LINC00885	0	lincRNA	chr3	195869671	195869691	+	2	0	AGO1-4	7mer-m8	uugguauguuGGAUGAUGGAGu	:|| |||||||	cggaagcucuUCU-CUACCUCc	3	CARD11-AS1
MIMAT0000064	hsa-let-7c-5p	ENSG00000248810	LINC02432	0	lincRNA	chr4	142242467	142242489	-	2	0	AGO1-4,AGO2	8mer	uuGGUAUGUUG--GAUGAUGGAGu	||| |::|: | |||||||	gaCCA-AUGAUUGCAUCUACCUCa	1	CARHSP1-DT
MIMAT0000064	hsa-let-7c-5p	ENSG00000280219	AC093908.1	0	TEC	chr4	148413093	148413115	+	3	0	AGO1-4	7mer-m8	uuGGUAUG-UUGGAUGAUGGAGu	||||:| :| :|||||||	uuCCAUGCUUUUCCGCUACCUCu	3	CARMAL
MIMAT0000064	hsa-let-7c-5p	ENSG00000225138	SLC9A3-AS1	0	processed_transcript	chr5	479932	479954	+	1	0	AGO1-4	8mer	uugGUAUGUUG-GAUGAUGGAGu	|| :|::| ||:|||||||	gagCAAGCGGCUCUGCUACCUCa	7	CARMN
MIMAT0000064	hsa-let-7c-5p	ENSG00000249736	LINC02242	0	lincRNA	chr5	66930160	66930182	-	1	0	AGO1-4	8mer	uuGGUAUGUUGG-AUGAUGGAGu	:|| :|:|:| | |||||||	ccUCAAGCGAUCAUCCUACCUCa	2	CARNMT1-AS1
MIMAT0000064	hsa-let-7c-5p	ENSG00000281398	SNHG4	1	lincRNA	chr5	138614110	138614134	+	1	0	AGO2	7mer-m8	uuGGU-AUGUUGGA--UGAUGGAGu	:|| | |||| | ||||||||	auUCAUUCCAACAUUGACUACCUCc	12	CARS1-AS1
MIMAT0000064	hsa-let-7c-5p	ENSG00000281398	SNHG4	1	lincRNA	chr5	138614748	138614768	+	4	0	AGO1,AGO1-4,AGO2	7mer-m8	uuGGUAUGUUGGAUGAUGGAGu	|:: |::|| | |||||||	acCUGAAUGACAU-CUACCUCc	12	CASC2
MIMAT0000064	hsa-let-7c-5p	ENSG00000281398	SNHG4	1	lincRNA	chr5	138615263	138615284	+	1	0	AGO1-4	7mer-m8	uuGGU-AUGUUGGAUGAUGGAGu	:|| |||||||| |||||||	gcUCACUACAACCU-CUACCUCc	12	CASC6
MIMAT0000064	hsa-let-7c-5p	ENSG00000249669	CARMN	0	lincRNA	chr5	148788895	148788917	+	1	0	AGO1-4	8mer	uuGGUAUGUUGGAU-GAUGGAGu	|| |:| |:|| |||||||	ugCCCUGCCUCUUAGCUACCUCa	2	CASC8
MIMAT0000064	hsa-let-7c-5p	ENSG00000278970	HEIH	1	TEC	chr5	180257826	180257850	-	4	0	AGO1-4,AGO2	7mer-m8	uuGGUAUGUUGG--AU-GAUGGAGu	|:| :||| : || |||||||	cuCUACGCAAAUGGUAGCUACCUCu	3	CASC9
MIMAT0000064	hsa-let-7c-5p	ENSG00000278970	HEIH	1	TEC	chr5	180257847	180257870	-	4	0	AGO1-4,AGO2	7mer-m8	uuGGUAUGU-UGGAU-GAUGGAGu	|| || | ||| | |||||||	aaCCUUAAAGACCCAGCUACCUCu	3	CASC11
MIMAT0000064	hsa-let-7c-5p	ENSG00000238035	AC138035.1	0	lincRNA	chr5	180751426	180751446	+	3	2	AGO1-4,AGO2	8mer	uugguauGUUGGAUGAUGGAGu	||:| | |||||||	ucacgccCAGCAU-CUACCUCa	2	CASC15
MIMAT0000064	hsa-let-7c-5p	ENSG00000272097	AL024498.1	0	lincRNA	chr6	10744224	10744246	-	1	0	AGO1-4	8mer	uugGUAUGU-UGGAUGAUGGAGu	| | || :: |||||||||	uggCCUCCAGGUAUACUACCUCa	4	CASC16
MIMAT0000064	hsa-let-7c-5p	ENSG00000231074	HCG18	1	antisense	chr6	30272120	30272141	-	1	0	AGO1-4	8mer	uugguauguUGGAUGAUGGAGu	|:: :|||||||	guguuggucAUUGGCUACCUCa	7	CASC17
MIMAT0000064	hsa-let-7c-5p	ENSG00000272273	IER3-AS1	0	antisense	chr6	30711053	30711074	+	1	0	AGO1-4	7mer-m8	uugguauGUUGGAUGAUGGAGu	||||| |||||||	caaccccCAACCCUCUACCUCg	11	CASC18
MIMAT0000064	hsa-let-7c-5p	ENSG00000279048	AC080080.1	0	TEC	chr7	17981973	17981994	+	1	0	AGO1-4	8mer	uugGUAUGUUGGAUGAUGGAGu	| | | | | |||||||	uggCCUCCCAAGUCCUACCUCa	8	CASC19
MIMAT0000064	hsa-let-7c-5p	ENSG00000273237	AC004520.1	0	antisense	chr7	26213803	26213824	-	4	0	AGO1-4,AGO2	8mer	uuGGUAUGUUGGAUGAUGGAGu	|: | :| :|| |||||||	acCUCUCUAUUCUCCUACCUCa	11	CASC20
MIMAT0000064	hsa-let-7c-5p	ENSG00000240990	HOXA11-AS	1	antisense	chr7	27225644	27225666	+	1	0	AGO2	7mer-m8	uuGGUAUGUUGGAU-GAUGGAGu	:||| : |||: |||||||	ccUCAUCUUCCCUGCCUACCUCu	8	CASC21
MIMAT0000064	hsa-let-7c-5p	ENSG00000281103	TRG-AS1	0	antisense	chr7	38418096	38418116	+	3	0	AGO2	8mer	uuggUAUGUUGGAUGAUGGAGu	| |||: | ||||||||	guaaAAACAG-CAACUACCUCa	4	CASC22
MIMAT0000064	hsa-let-7c-5p	ENSG00000188185	LINC00265	1	lincRNA	chr7	39831422	39831448	+	8	0	AGO1-4	8mer	uuGGUAUGUU--GG-AU--GAUGGAGu	|:|| :|: || || |||||||	gcCUAUUUAGGCCCAUACCCUACCUCa	4	CASC23
MIMAT0000064	hsa-let-7c-5p	ENSG00000273142	AC073335.2	0	lincRNA	chr7	66368568	66368589	+	1	0	AGO2	7mer-m8	uuGGUAUGUUGGAUGAUGGAGu	||: | | || |||||||	ugCCGGCCCAGCUCCUACCUCg	7	CASK-AS1
MIMAT0000064	hsa-let-7c-5p	ENSG00000273341	AC004921.1	0	lincRNA	chr7	77051109	77051130	+	1	0	AGO2	7mer-m8	uuGGU-AUGUUGGAUGAUGGAGu	:|| ||||| || |||||||	gcUCACUACAA-CUCCUACCUCc	2	CATIP-AS1
MIMAT0000064	hsa-let-7c-5p	ENSG00000272752	STAG3L5P-PVRIG2P-PILRB	0	processed_transcript	chr7	99950695	99950718	+	3	0	AGO1-4	7mer-m8	uuGGUAUGUUGG-A-UGAUGGAGu	|: | ::||: | :|||||||	uuCUCUUUGACUGUGGCUACCUCc	10	CATIP-AS2
MIMAT0000064	hsa-let-7c-5p	ENSG00000280123	AC023632.6	0	TEC	chr8	95441236	95441257	-	11	0	AGO1,AGO1-4,AGO2	7mer-m8	uugguauguUGGAUGAUGGAGu	|:: |||||||	auucuccucAUUGUCUACCUCc	4	CAVIN2-AS1
MIMAT0000064	hsa-let-7c-5p	ENSG00000240498	CDKN2B-AS1	1	antisense	chr9	22065705	22065729	+	1	0	AGO2	8mer	uugguaUGUUGGAU---GAUGGAGu	|::| ||| |||||||	ggaguaAUGAGCUACACCUACCUCa	6	CBARP-DT
MIMAT0000064	hsa-let-7c-5p	ENSG00000242375	AL590705.3	0	lincRNA	chr9	99957762	99957786	-	4	0	AGO2	8mer	uugguauGUUGGAU---GAUGGAGu	||||||| |||||||	gcagugcCAACCUAAAUCUACCUCa	2	CBLL1-AS1
MIMAT0000064	hsa-let-7c-5p	ENSG00000204054	LINC00963	1	processed_transcript	chr9	132267038	132267058	+	2	0	AGO2	7mer-m8	uuGGUAUGUUGGAUGAUGGAGu	|:: ||| |:|||||||	caCUGCUCAA-AUGCUACCUCu	5	CBR1-AS1
MIMAT0000064	hsa-let-7c-5p	ENSG00000239665	AL157392.3	0	processed_transcript	chr10	13682261	13682282	+	1	0	AGO1-4	7mer-m8	uuGGUAUGUUGGAUGAUGGAGu	|| | : :||| |||||||	ccCCUUUUUGCCUCCUACCUCu	5	CBR3-AS1
MIMAT0000064	hsa-let-7c-5p	ENSG00000239665	AL157392.3	0	processed_transcript	chr10	13697247	13697269	+	2	0	AGO1-4,AGO2	8mer	uugguAUGUUGGAU-GAUGGAGu	| ||| | |||||||	uauguUCCAAAAGAUCUACCUCa	5	CBR4-DT
MIMAT0000064	hsa-let-7c-5p	ENSG00000272692	AC010997.4	0	lincRNA	chr10	77171534	77171554	+	1	0	AGO2	7mer-m8	uuggUAUGUUGGAUGAUGGAGu	:||:|||:| |||||||	ugggGUAUAACUU-CUACCUCu	1	CCAT1
MIMAT0000064	hsa-let-7c-5p	ENSG00000280355	AL132656.4	0	TEC	chr10	81442905	81442926	-	1	0	AGO1-4	7mer-m8	uuGGUAUGUUGGAUGAUGGAGu	|: |: :|:| :|||||||	gcCUCUGGGAUCAGCUACCUCc	1	CCAT2
MIMAT0000064	hsa-let-7c-5p	ENSG00000223482	NUTM2A-AS1	0	antisense	chr10	89005067	89005092	-	20	0	AGO1,AGO1-4,AGO2,AGO3	7mer-m8	uugguaUGUUGGA---U-GAUGGAGu	::||||| | |||||||	ccucugGUAACCUCUAAUCUACCUCc	7	CCDC13-AS1
MIMAT0000064	hsa-let-7c-5p	ENSG00000235823	OLMALINC	0	lincRNA	chr10	102133372	102133384	+	4	0	AGO1-4,AGO2	8mer	uugguauguuGGAUGAUGGAGu	:|| |||||||	#NAME?	6	CCDC13-AS2
MIMAT0000064	hsa-let-7c-5p	ENSG00000269609	RPARP-AS1	0	processed_transcript	chr10	104215137	104215159	+	1	0	AGO1-4	8mer	uuGGUAUGUU-GGAUGAUGGAGu	:|| :::| ||| |||||||	gcUCAAGUGAUCCUCCUACCUCa	11	CCDC15-DT
MIMAT0000064	hsa-let-7c-5p	ENSG00000230724	LINC01001	0	lincRNA	chr11	130981	131001	-	2	2	AGO1-4	8mer	uugguauGUUGGAUGAUGGAGu	||:| | |||||||	ucacgccCAGCAU-CUACCUCa	3	CCDC18-AS1
MIMAT0000064	hsa-let-7c-5p	ENSG00000280279	AC240565.2	0	lincRNA	chr11	130981	131001	-	2	2	AGO1-4	8mer	uugguauGUUGGAUGAUGGAGu	||:| | |||||||	ucacgccCAGCAU-CUACCUCa	4	CCDC26
MIMAT0000064	hsa-let-7c-5p	ENSG00000269821	KCNQ1OT1	1	antisense	chr11	2692443	2692464	-	2	0	AGO1-4	7mer-m8	uuGGUAUGUUGGAU-GAUGGAGu	|:: || |||: |||||||	acCUGGAC-UCCUGUCUACCUCu	3	CCDC28A-AS1
MIMAT0000064	hsa-let-7c-5p	ENSG00000269821	KCNQ1OT1	1	antisense	chr11	2696381	2696401	-	1	0	AGO2	7mer-m8	uuGGU-AUGUUGGAUGAUGGAGu	||: || |:| ||||||||	ccCCGCUAGAGC--ACUACCUCu	3	CCDC39-AS1
MIMAT0000064	hsa-let-7c-5p	ENSG00000269821	KCNQ1OT1	1	antisense	chr11	2697758	2697777	-	5	0	AGO1-4,AGO2	7mer-m8	uuGGUAUGUUGGAUGAUGGAGu	:| |:: ||| ||||||||	uuUCCUGU-ACC-ACUACCUCu	3	CCDC88C-DT
MIMAT0000064	hsa-let-7c-5p	ENSG00000269821	KCNQ1OT1	1	antisense	chr11	2704769	2704790	-	1	0	AGO1-4	7mer-m8	uuggUAUGUUGGAUGAUGGAGu	:|| :: || |||||||	guagGUAGGGGCUUCUACCUCu	3	CCDC90B-AS1
MIMAT0000064	hsa-let-7c-5p	ENSG00000269821	KCNQ1OT1	1	antisense	chr11	2708571	2708594	-	1	0	AGO1-4	8mer	uuGGUAUGU-UGGA-UGAUGGAGu	| | :|| |||| :|||||||	ccCAAGGCAGACCUGGCUACCUCa	3	CCDC140
MIMAT0000064	hsa-let-7c-5p	ENSG00000269821	KCNQ1OT1	1	antisense	chr11	2709736	2709756	-	4	0	AGO2	8mer	uuGGUAUGUUGGAUGAUGGAGu	|::|:::|||| |||||||	ggCUGUGUGACCU-CUACCUCa	3	CCDC144NL-AS1
MIMAT0000064	hsa-let-7c-5p	ENSG00000280798	LINC00294	0	lincRNA	chr11	33098951	33098972	+	1	0	AGO1-4	7mer-m8	uugguaUGUUGGAUGAUGGAGu	:| :|| ||||||||	cucuugGCCGCCCACUACCUCg	8	CCDC148-AS1
MIMAT0000064	hsa-let-7c-5p	ENSG00000245532	NEAT1	1	lincRNA	chr11	65203681	65203702	+	15	0	AGO1-4	7mer-m8	uugguaugUUGGAUGAUGGAGu	:||:|||||||||	ccucggugGACUUACUACCUCu	9	CCDC183-AS1
MIMAT0000064	hsa-let-7c-5p	ENSG00000245532	NEAT1	1	lincRNA	chr11	65205006	65205025	+	15	0	AGO1-4	8mer	uugguaugUUGGAUGAUGGAGu	|:|| |||||||	cgaagggaAGCC--CUACCUCa	9	CCEPR
MIMAT0000064	hsa-let-7c-5p	ENSG00000245532	NEAT1	1	lincRNA	chr11	65205185	65205207	+	17	0	AGO1-4,AGO2	7mer-m8	uugguauGUUGGAU-GAUGGAGu	::::||: |||||||	cuggucuUGGUCUGUCUACCUCg	9	CCL3-AS1
MIMAT0000064	hsa-let-7c-5p	ENSG00000272301	AP002360.3	0	lincRNA	chr11	76100847	76100869	+	3	0	AGO1-4,AGO2	7mer-m8	uuGGUAUGUUGGAU--GAUGGAGu	| ||:: :|| | |||||||	uuCGAUGU-GCCAAGUCUACCUCc	7	CCN2-AS1
MIMAT0000064	hsa-let-7c-5p	ENSG00000247137	AP000873.2	0	processed_transcript	chr11	82903082	82903103	-	3	0	AGO1-4,AGO2	7mer-m8	uuGGUAUGUUGGAUGAUGGAGu	|:|||: | | |||||||	ggCUAUAUUUCAUUCUACCUCu	7	CCND2-AS1
MIMAT0000064	hsa-let-7c-5p	ENSG00000255234	AP000446.1	0	antisense	chr11	83133761	83133782	+	1	0	AGO1-4	7mer-m8	uugguauguuGGAUGAUGGAGu	:| ||||||||	ucugcccccuUCCACUACCUCu	3	CCNO-DT
MIMAT0000064	hsa-let-7c-5p	ENSG00000261098	AP000766.1	0	lincRNA	chr11	107185038	107185063	-	11	0	AGO1-4,AGO2	8mer	uuGGUAUGUUGGA---U-GAUGGAGu	|:|| || :|| | |||||||	acCUAUUCACUCUUAAAUCUACCUCa	2	CCNT2-AS1
MIMAT0000064	hsa-let-7c-5p	ENSG00000250899	AC125807.2	1	lincRNA	chr12	3151186	3151210	+	1	0	AGO1-4	7mer-m8	uuGGUAUGUUG-GAU--GAUGGAGu	:::||:||| || |||||||	auUUGUAUAACGAUAACCUACCUCg	5	CCNY-AS1
MIMAT0000064	hsa-let-7c-5p	ENSG00000256146	AC006206.1	0	lincRNA	chr12	5425493	5425515	+	2	0	AGO1-4	7mer-m8	uuGGUAUGU-UGGAUGAUGGAGu	:| | || |:|:|||||||	cuUCUUCCAUUCUUGCUACCUCc	2	CCR5AS
MIMAT0000064	hsa-let-7c-5p	ENSG00000276232	AC006064.5	0	sense_intronic	chr12	6619528	6619550	+	6	0	AGO1-4,AGO2	7mer-m8	uuGGUAUGUUGGAU-GAUGGAGu	:| ||| :: | |||||||	uuUCCUACUUUUGAGCUACCUCu	0	CD2AP-DT
MIMAT0000064	hsa-let-7c-5p	ENSG00000245648	AC022075.1	0	antisense	chr12	10550441	10550462	+	2	0	AGO2	8mer	uuggUAUGUUGGAUGAUGGAGu	:|::| |: |||||||	uuuaGUGUAUCUGUCUACCUCa	5	CD2BP2-DT
MIMAT0000064	hsa-let-7c-5p	ENSG00000257176	AC009318.1	0	antisense	chr12	29434103	29434125	-	1	0	AGO2	8mer	uugGUAUGU-UGGAUGAUGGAGu	|| | | |::| |||||||	gaaCAGAGACAUUUUCUACCUCa	2	CD27-AS1
MIMAT0000064	hsa-let-7c-5p	ENSG00000258334	AC125611.4	0	antisense	chr12	49686493	49686513	-	2	0	AGO1-4	8mer	uugguAUGUUGGAUGAUGGAGu	|::|:|:| |||||||	cuaacUGUAGCUU-CUACCUCa	8	CD44-AS1
MIMAT0000064	hsa-let-7c-5p	ENSG00000273046	AC012531.2	0	processed_transcript	chr12	54428127	54428148	+	1	0	AGO2	8mer	uuGGU-AUGUUGGAUGAUGGAGu	||| | :|||| :|||||||	uuCCACUUUAACC-GCUACCUCa	0	CD63-AS1
MIMAT0000064	hsa-let-7c-5p	ENSG00000250742	LINC02381	0	lincRNA	chr12	54526512	54526534	+	16	1	AGO1,AGO1-4,AGO2,AGO3	8mer	uuGGUAUGU--UGGAUGAUGGAGu	||| :|| ::|| |||||||	ugCCAAGCAUUGUCU-CUACCUCa	1	CD81-AS1
MIMAT0000064	hsa-let-7c-5p	ENSG00000257354	AC048341.1	0	lincRNA	chr12	63010261	63010283	+	2	0	AGO1-4	8mer	uuGGUAUGUU-GGAUGAUGGAGu	:|| ::|| ||| |||||||	gcUCAAGUAAUCCUCCUACCUCa	1	CD101-AS1
MIMAT0000064	hsa-let-7c-5p	ENSG00000258343	AC090001.1	0	antisense	chr12	96189320	96189341	-	1	0	AGO2	7mer-m8	uugGUAUGUUGGAUGAUGGAGu	:|| :||: |||||||	uuaUAUUGGACUGUCUACCUCc	0	CD109-AS1
MIMAT0000064	hsa-let-7c-5p	ENSG00000257167	TMPO-AS1	1	antisense	chr12	98906816	98906838	-	5	0	AGO1-4	7mer-m8	uugGUAUGUUGGA-UGAUGGAGu	||| | ::| |||||||	ucaCAUCCUUUUUCCCUACCUCu	11	CD200R1L-AS1
MIMAT0000064	hsa-let-7c-5p	ENSG00000281344	HELLPAR	0	macro_lncRNA	chr12	102625720	102625741	+	1	0	AGO2	7mer-m8	uuGGUAUGUUGGAUGAUGGAGu	:|| |: | | |||||||	cuUCAGAUCUCAUUCUACCUCc	5	CD300LD-AS1
MIMAT0000064	hsa-let-7c-5p	ENSG00000256028	AC026362.1	0	processed_transcript	chr12	123464516	123464536	+	1	0	AGO2	7mer-m8	uuGGUAUGUUGGAUGAUGGAGu	:||| :|: | |||||||	ccUCAUUUAG-CACCUACCUCc	8	CDC20-DT
MIMAT0000064	hsa-let-7c-5p	ENSG00000279233	AC122688.3	0	TEC	chr12	125624360	125624379	+	1	0	AGO1-4	7mer-m8	uuGGUAUGUUGGAUGAUGGAGu	|| |:::: : |||||||	aaCCUUGUGGGU--CUACCUCc	14	CDC37L1-DT
MIMAT0000064	hsa-let-7c-5p	ENSG00000285467	AL136419.1	0	processed_transcript	chr14	24520108	24520130	+	1	0	AGO1-4	8mer	uuGGUAUGU-UGGAUGAUGGAGu	|:: | | :|| :|||||||	cuCUGAAGAUGCCAGCUACCUCa	0	CDC42-AS1
MIMAT0000064	hsa-let-7c-5p	ENSG00000257636	G2E3-AS1	0	antisense	chr14	30942740	30942761	-	1	0	AGO2	7mer-m8	uugguauguuggauGAUGGAGu	|||||||	ugcugcuucuuuccCUACCUCc	2	CDC42-IT1
MIMAT0000064	hsa-let-7c-5p	ENSG00000279423	AL445363.3	0	TEC	chr14	35010846	35010865	+	3	0	AGO1,AGO1-4	8mer	uugGUAUGUUGGAUGAUGGAGu	||||| : | |||||||	ggaCAUACUGAC--CUACCUCa	1	CDH8-AS1
MIMAT0000064	hsa-let-7c-5p	ENSG00000279594	AL049780.3	0	TEC	chr14	75478212	75478230	-	1	0	AGO1-4	7mer-m8	uuGGUAUGUUGGAUGAUGGAGu	|| | ||| |||||||	ucCCUCAGAAC---CUACCUCu	2	CDH18-AS1
MIMAT0000064	hsa-let-7c-5p	ENSG00000259319	AF111167.2	0	antisense	chr14	75892839	75892860	-	3	0	AGO1-4	7mer-m8	uuGGUAUGUUGGAUGAUGGAGu	|: || || |||||||	gcCUUUAGUCCCCUCUACCUCu	2	CDH23-AS1
MIMAT0000064	hsa-let-7c-5p	ENSG00000258301	VASH1-AS1	0	lincRNA	chr14	77253042	77253066	-	2	0	AGO1-4	7mer-m8	uuGGUAUGUUGGAU---GAUGGAGu	:| | | |||| |||||||	ucUCUUCCUUCCUAGGCCUACCUCu	5	CDK5R2-AS1
MIMAT0000064	hsa-let-7c-5p	ENSG00000225746	MEG8	1	lincRNA	chr14	101373439	101373460	+	1	0	AGO2	8mer	uuggUAUGUUGGAUGAUGGAGu	| |:::|: :|||||||	ggagAGAUGGCUGGCUACCUCa	4	CDK6-AS1
MIMAT0000064	hsa-let-7c-5p	ENSG00000258399	AL117190.1	0	lincRNA	chr14	101373439	101373460	+	1	0	AGO2	8mer	uuggUAUGUUGGAUGAUGGAGu	| |:::|: :|||||||	ggagAGAUGGCUGGCUACCUCa	3	CDK13-DT
MIMAT0000064	hsa-let-7c-5p	ENSG00000247556	OIP5-AS1	1	processed_transcript	chr15	41593851	41593872	+	1	0	AGO2	7mer-m8	uugguaUGUUGGAUGAUGGAGu	| :| :| |||||||	uagagaAGGAAUUCCUACCUCu	6	CDKN1A-AS1
MIMAT0000064	hsa-let-7c-5p	ENSG00000260773	AC055855.1	0	antisense	chr15	66623819	66623840	-	1	0	AGO1-4	7mer-m8	uuGGU-AUGUUGGAUGAUGGAGu	:|| |:||| || |||||||	gcUCACUGCAAGCU-CUACCUCc	4	CDKN2A-DT
MIMAT0000064	hsa-let-7c-5p	ENSG00000259673	IQCH-AS1	0	lincRNA	chr15	67699013	67699035	-	2	0	AGO1-4	7mer-m8	uuGGUAUGUUGG-AUGAUGGAGu	||| : |:|| ||||||||	ccCCAGGAAGCCAAACUACCUCu	3	CDKN2B-AS1
MIMAT0000064	hsa-let-7c-5p	ENSG00000245750	DRAIC	1	lincRNA	chr15	69855456	69855477	+	1	0	AGO1-4	8mer	uuggUAUGUUGGAUGAUGGAGu	||| || |||||||	uggaAUAAAAAGGCCUACCUCa	5	CDR1-AS
MIMAT0000064	hsa-let-7c-5p	ENSG00000259964	THSD4-AS1	0	antisense	chr15	71479345	71479366	-	1	0	AGO1-4	7mer-m8	uugguaUGUUGGAUGAUGGAGu	| || || |||||||	uauggaAAAAACUUCUACCUCu	3	CDR2-DT
MIMAT0000064	hsa-let-7c-5p	ENSG00000247240	UBL7-AS1	0	antisense	chr15	74754243	74754263	+	2	0	AGO1-4	7mer-m8	uuGGUAUGUUGGAUGAUGGAGu	|:: | || ||||||||	uaCUGAAGAA-AGACUACCUCu	5	CDRT3
MIMAT0000064	hsa-let-7c-5p	ENSG00000203392	AC105020.1	0	antisense	chr15	75971490	75971511	+	1	0	AGO1-4	7mer-m8	uuGGUAUGUUGGAUGAUGGAGu	:|||:: || :|||||||	acUCAUGUUUCCAGCUACCUCu	6	CDRT7
MIMAT0000064	hsa-let-7c-5p	ENSG00000259363	AC090825.1	0	lincRNA	chr15	100353244	100353266	+	1	0	AGO1-4	8mer	uugguauGUU-GGAUGAUGGAGu	||| ||| |||||||	cugggcuCAAUCCUCCUACCUCa	2	CDRT8
MIMAT0000064	hsa-let-7c-5p	ENSG00000259583	AC015712.2	0	antisense	chr15	101433917	101433939	-	1	0	AGO1-4	7mer-m8	uugguAUGU-UGGAUGAUGGAGu	|:|| :: | |||||||	gcuguUGCAUGUGUUCUACCUCu	1	CDYL-AS1
MIMAT0000064	hsa-let-7c-5p	ENSG00000260447	AC009065.3	0	antisense	chr16	2170193	2170213	+	1	0	AGO2	8mer	uugguaugUUGGAUGAUGGAGu	|: || |||||||	aaacggcgAGACU-CUACCUCa	2	CEACAM16-AS1
MIMAT0000064	hsa-let-7c-5p	ENSG00000261067	AC109460.3	0	processed_transcript	chr16	28994582	28994603	+	10	0	AGO1-4,AGO2	8mer	uugguAUGUUGGAUGAUGGAGu	|: :| | |||||||	gaugcUGGGAGCCCCUACCUCa	6	CEBPA-DT
MIMAT0000064	hsa-let-7c-5p	ENSG00000280211	AC106886.4	0	TEC	chr16	30784911	30784934	-	2	0	AGO1-4,AGO2	7mer-m8	uugguauGUUGGA--UGAUGGAGu	|||:|| |||||||	gaaauccCAAUCUUGUCUACCUCu	2	CEBPB-AS1
MIMAT0000064	hsa-let-7c-5p	ENSG00000260267	AC026471.1	0	antisense	chr16	31468514	31468537	-	3	0	AGO1-4,AGO2	7mer-m8	uugGUAUGUUG--GAUGAUGGAGu	| || ||| | :|||||||	acaCCUAGAACAACAGCUACCUCu	4	CECR3
MIMAT0000064	hsa-let-7c-5p	ENSG00000262514	AC020978.6	0	sense_intronic	chr16	68234604	68234627	+	1	0	AGO1-4	7mer-m8	uuGGUAUGUUGGA--UGAUGGAGu	::|||: :|| ||||||||	cuUUAUAUUUUCUUCACUACCUCc	1	CECR7
MIMAT0000064	hsa-let-7c-5p	ENSG00000262160	AC020978.5	0	antisense	chr16	68260173	68260193	-	1	0	AGO1-4	8mer	uugguauGUUGGAUGAUGGAGu	::| || |||||||	ccaacgcUGAGCU-CUACCUCa	0	CECR9
MIMAT0000064	hsa-let-7c-5p	ENSG00000196696	AC009022.1	0	processed_transcript	chr16	70010575	70010595	-	1	0	AGO1-4	8mer	uuGGUAUG-UUGGAUGAUGGAGu	|| ||| ::|| |||||||	ugCCCUACUGGCC--CUACCUCa	8	CELF2-AS1
MIMAT0000064	hsa-let-7c-5p	ENSG00000261777	AC012184.3	0	processed_transcript	chr16	70380417	70380440	-	1	0	AGO1-4	8mer	uugGUAUGUUGGAU--GAUGGAGu	::| ||| ||| |||||||	ccgUGUUCAAGCUAUUCUACCUCa	5	CELF2-AS2
MIMAT0000064	hsa-let-7c-5p	ENSG00000279476	AC092139.3	0	TEC	chr16	81553888	81553909	+	1	0	AGO1-4	8mer	uuGGUAUGUUGGAUGAUGGAGu	|: || : :| |||||||	auCUCUAGUGGUUUCUACCUCa	3	CELF2-DT
MIMAT0000064	hsa-let-7c-5p	ENSG00000278716	AC133540.1	0	lincRNA	chr16	85523563	85523584	+	1	0	AGO1-4	7mer-m8	uugguauguuggauGAUGGAGu	|||||||	gaggcaggaaggacCUACCUCc	7	CENATAC-DT
MIMAT0000064	hsa-let-7c-5p	ENSG00000266709	AC005224.4	0	lincRNA	chr17	14208433	14208455	+	1	0	AGO2	7mer-m8	uugguaUGUUGG-AUGAUGGAGu	:||:|| | |||||||	agagugGCAGCCUUUCUACCUCc	3	CENPN-AS1
MIMAT0000064	hsa-let-7c-5p	ENSG00000239203	AC093484.1	0	processed_transcript	chr17	16330829	16330850	+	2	0	AGO1-4	7mer-m8	uugguauguuggauGAUGGAGu	|||||||	cugcuaggggggauCUACCUCc	4	CEP72-DT
MIMAT0000064	hsa-let-7c-5p	ENSG00000215769	ARHGAP27P1-BPTFP1-KPNA2P3	0	processed_transcript	chr17	62746088	62746109	-	5	2	AGO1-4,AGO2	7mer-m8	uuGGUAUGUUGGAUGAUGGAGu	:::|:| | ||||||||	cgUUGUGCCAGAAACUACCUCu	6	CEP83-DT
MIMAT0000064	hsa-let-7c-5p	ENSG00000280299	AC037487.4	0	processed_transcript	chr17	62950010	62950031	+	1	0	AGO1-4	8mer	uuggUAUGUUGGAUGAUGGAGu	:|| |||: ||||||||	aggaGUAGAACUAACUACCUCa	7	CEP192-DT
MIMAT0000064	hsa-let-7c-5p	ENSG00000163597	SNHG16	1	processed_transcript	chr17	74560277	74560297	+	7	0	AGO1,AGO1-4,AGO2	7mer-m8	uuGGUAUGUUGGAUGAUGGAGu	|: |:|||||| |||||||	auCUCUGCAACCU-CUACCUCc	13	CEP250-AS1
MIMAT0000064	hsa-let-7c-5p	ENSG00000262188	LINC01978	0	lincRNA	chr17	77897157	77897177	+	1	0	AGO1-4	7mer-m8	uugguauGUUGGAUGAUGGAGu	| |||| |||||||	gaucugcCCACCU-CUACCUCc	7	CERNA1
MIMAT0000064	hsa-let-7c-5p	ENSG00000280248	AC124319.4	0	TEC	chr17	78313963	78313985	+	1	0	AGO1-4	7mer-m8	uugguaugUUG-GAUGAUGGAGu	|:| ||:|||||||	ggacugggAGCACUGCUACCUCc	3	CERNA2
MIMAT0000064	hsa-let-7c-5p	ENSG00000277534	AC007996.1	0	sense_intronic	chr18	24123931	24123956	-	1	0	AGO2	8mer	uuggUAUGUUG----GAUGAUGGAGu	||| |:| :| |||||||	aaaaAUAGAGCAUUUUUCCUACCUCa	9	CERNA3
MIMAT0000064	hsa-let-7c-5p	ENSG00000274918	AC116447.1	0	lincRNA	chr18	32897650	32897671	+	1	0	AGO1-4	8mer	uugguaUGUUGGAUGAUGGAGu	|:: :| |||||||	guagugAUGCUCACCUACCUCa	1	CEROX1
MIMAT0000064	hsa-let-7c-5p	ENSG00000278986	AC091060.1	0	TEC	chr18	33552744	33552767	+	2	0	AGO1-4,AGO2	7mer-m8	uuGGUAUG--UUGGAUGAUGGAGu	||: :| |:|| :|||||||	gcCCGGGCCAAGCCCGCUACCUCc	3	CERS3-AS1
MIMAT0000064	hsa-let-7c-5p	ENSG00000280079	AC011447.7	0	TEC	chr19	20332417	20332439	-	3	0	AGO1-4	7mer-m8	uuGGUAUGUUGG-AUGAUGGAGu	:|| :| :|: ||||||||	cuUCAAGCUGCUAAACUACCUCc	5	CERS6-AS1
MIMAT0000064	hsa-let-7c-5p	ENSG00000236144	TMEM147-AS1	0	antisense	chr19	36034726	36034746	-	1	0	AGO1-4	8mer	uugguauGUUGGAUGAUGGAGu	||:|| |||||||	cucuccuCAGCC-CCUACCUCa	7	CFAP20DC-AS1
MIMAT0000064	hsa-let-7c-5p	ENSG00000232677	LINC00665	1	lincRNA	chr19	36817466	36817487	-	3	0	AGO1,AGO2	8mer	uugguauguuggaUGAUGGAGu	:|||||||	uaggaggagcaaaGCUACCUCa	6	CFAP20DC-DT
MIMAT0000064	hsa-let-7c-5p	ENSG00000267470	ZNF571-AS1	0	antisense	chr19	38077235	38077258	+	1	0	AGO2	8mer	uuGGUAUGU---UGGAUGAUGGAGu	::| ||| |:|| |||||||	auUUAAACACUCAUCU-CUACCUCa	5	CFAP44-AS1
MIMAT0000064	hsa-let-7c-5p	ENSG00000279539	AC006486.2	0	TEC	chr19	42748471	42748490	+	1	0	AGO2	8mer	uuGGUAUGUUGGAUGAUGGAGu	:|| :|:| | |||||||	gcUCAAGCGA--UUCUACCUCa	12	CFAP58-DT
MIMAT0000064	hsa-let-7c-5p	ENSG00000279095	AC243964.3	0	TEC	chr19	45169320	45169339	+	4	0	AGO1-4,AGO2	7mer-m8	uuGGUAUGUUGGAUGAUGGAGu	||| :||: : ||||||||	uaCCA-GCAG-UGACUACCUCu	11	CFAP61-AS1
MIMAT0000064	hsa-let-7c-5p	ENSG00000276570	AC010327.5	0	processed_transcript	chr19	55738821	55738841	-	4	0	AGO1-4,AGO2	8mer	uugguauGUUGGAUGAUGGAGu	:::|| |||||||	uggccccUGGCC-CCUACCUCa	6	CFAP100-DT
MIMAT0000064	hsa-let-7c-5p	ENSG00000268568	AC007228.2	0	lincRNA	chr19	57184992	57185012	-	6	0	AGO1-4,AGO2	7mer-m8	uugguaUGUUGGAUGAUGGAGu	|| | || |||||||	guaggcACCAGCU-CUACCUCc	3	CFAP418-AS1
MIMAT0000064	hsa-let-7c-5p	ENSG00000268516	AC020915.3	0	antisense	chr19	58770171	58770193	-	2	0	AGO1-4,AGO2	8mer	uugGU-AUGUUGGAUGAUGGAGu	|| ||| :| |||||||	caaCACUACUGCGGCCUACCUCa	3	CFLAR-AS1
MIMAT0000064	hsa-let-7c-5p	ENSG00000213742	ZNF337-AS1	0	antisense	chr20	25612869	25612888	+	2	0	AGO1-4	7mer-m8	uuGGUAUGUUGGAUGAUGGAGu	|| | | || ||||||||	ggCCCUUC--CCAACUACCUCc	6	CFTR-AS1
MIMAT0000064	hsa-let-7c-5p	ENSG00000229299	AL121845.1	0	antisense	chr20	62377290	62377311	+	1	0	AGO1-4	7mer-m8	uuggUAUGUUGGA-UGAUGGAGu	|| : |: | ||||||||	aauaAUUUUAUGUAACUACCUC-	0	CHAER1
MIMAT0000064	hsa-let-7c-5p	ENSG00000273840	AF254983.1	0	processed_transcript	chr21	10910341	10910362	-	2	0	AGO1-4	7mer-m8	uugGUAUGUUGGAUGAUGGAGu	:|| |:|| |||||||	augUAUUCGACGGUCUACCUCu	1	CHASERR
MIMAT0000064	hsa-let-7c-5p	ENSG00000215386	MIR99AHG	1	lincRNA	chr21	17980630	17980651	+	1	0	AGO1-4	8mer	uuGGUAUGU-UGGAUGAUGGAGu	||| :|| |:| |||||||	uaCCAAGCACAUC-CCUACCUCa	0	CHD1-DT
MIMAT0000064	hsa-let-7c-5p	ENSG00000225331	LINC01678	0	lincRNA	chr21	45579005	45579024	-	1	0	AGO1-4	8mer	uugGUAUGUUGGAUGAUGGAGu	| | | || ||||||||	uggCCUCCCAC--ACUACCUCa	1	CHFR-DT
MIMAT0000064	hsa-let-7c-5p	ENSG00000235954	TTC28-AS1	0	processed_transcript	chr22	28404006	28404026	+	1	0	AGO1-4	8mer	uugguauGUUGGAUGAUGGAGu	|| ||| |||||||	caggccuCAUCCU-CUACCUCa	6	CHKA-DT
MIMAT0000064	hsa-let-7c-5p	ENSG00000278920	AC005005.4	0	sense_overlapping	chr22	31462365	31462385	+	1	0	AGO2	7mer-m8	uuGGUAUGUUGGAUGAUGGAGu	:|| :|||||| |||||||	gcUCACGCAACCU-CUACCUCc	8	CHKB-DT
MIMAT0000064	hsa-let-7c-5p	ENSG00000197182	MIRLET7BHG	0	lincRNA	chr22	46509673	46509694	+	6	0	AGO1-4	8mer	uugguaUGUUGGAUGAUGGAGu	:| :|| |||||||	gggaggGCCGCCCCCUACCUCa	8	CHL1-AS1
MIMAT0000064	hsa-let-7c-5p	ENSG00000270012	AC232271.1	0	lincRNA	chrX	49131924	49131945	+	1	0	AGO1-4	7mer-m8	uuGGUAUGUUGGAUGAUGGAGu	|| || :| |||||||	agCCUCUCACUCCCCUACCUCc	7	CHL1-AS2
MIMAT0000064	hsa-let-7c-5p	ENSG00000229807	XIST	1	lincRNA	chrX	73040713	73040733	-	17	1	AGO1,AGO2,AGO3	8mer	uuGGUAUGUUGGAUGAUGGAGu	:||| :: ||| |||||||	cgUCAU-UGUCCUUCUACCUCa	4	CHMP1B-AS1
MIMAT0000064	hsa-let-7c-5p	ENSG00000229807	XIST	1	lincRNA	chrX	73046461	73046479	-	19	0	AGO1,AGO2,AGO3	7mer-m8	uuGGUAUGUUGGAUGAUGGAGu	|| || |||| |||||||	aaCCCUA-AACC--CUACCUCu	4	CHMP3-AS1
MIMAT0000064	hsa-let-7c-5p	ENSG00000229807	XIST	1	lincRNA	chrX	73047503	73047523	-	11	0	AGO1,AGO2	7mer-m8	uuGGUAUGUUGGAU-GAUGGAGu	|| | | :||: |||||||	cuCCUUUC--UCUGCCUACCUCu	4	CHN2-AS1
MIMAT0000064	hsa-let-7c-5p	ENSG00000229807	XIST	1	lincRNA	chrX	73047522	73047544	-	10	0	AGO1,AGO2	7mer-m8	uugguauguuGGAU-GAUGGAGu	:||: |||||||	cuuuucuuguUCUGUCUACCUCu	4	CHODL-AS1
MIMAT0000064	hsa-let-7c-5p	ENSG00000235703	LINC00894	0	antisense	chrX	149129045	149129064	+	2	0	AGO2	8mer	uugguauGUUGGAUGAUGGAGu	|| || |||||||	gaacuccCAUCC--CUACCUCa	7	CHRM3-AS1
MIMAT0000064	hsa-let-7c-5p	ENSG00000233864	TTTY15	1	lincRNA	chrY	14801303	14801325	+	3	0	AGO2	7mer-m8	uugguAUG-UUGGAUGAUGGAGu	||| ||| | |||||||	aaaacUACAAACAUUCUACCUCc	3	CHRM3-AS2
MIMAT0000065	hsa-let-7d-5p	ENSG00000249087	ZNF436-AS1	0	antisense	chr1	23696711	23696730	+	6	0	AGO1-4	8mer	uuGAUACGUUGGAUGAUGGAGa	:||| | |:| |||||||	aaUUAUACCAUC--CUACCUCa	4	CHROMR
MIMAT0000065	hsa-let-7d-5p	ENSG00000197989	SNHG12	1	antisense	chr1	28906717	28906739	-	1	0	AGO2	8mer	uugaUACGUUG-GAUGAUGGAGa	| ||:|| || |||||||	guucAAGCGACUCUCCUACCUCa	3	CHUK-DT
MIMAT0000065	hsa-let-7d-5p	ENSG00000259943	AL050341.2	0	antisense	chr1	40723307	40723329	-	1	0	AGO1-4	8mer	uuGAUACGUUGGAU-GAUGGAGa	|| || : : | |||||||	gcCUCUGAGUUAGAGCUACCUCa	2	CIBAR1-DT
MIMAT0000065	hsa-let-7d-5p	ENSG00000261654	AL360270.2	0	sense_overlapping	chr1	111483472	111483492	-	1	0	AGO1-4	7mer-m8	uugauacGUUGGAUGAUGGAGa	|||:| |||||||	ccauuaaCAAUC-CCUACCUCc	5	CIRBP-AS1
MIMAT0000065	hsa-let-7d-5p	ENSG00000261716	AC239868.1	0	sense_overlapping	chr1	149816494	149816514	-	1	0	AGO1-4	7mer-m8	uuGAUACGUUGGAUGAUGGAGa	||:| : ||| |||||||	uuCUGUCUCACC-CCUACCUCc	5	CISTR
MIMAT0000065	hsa-let-7d-5p	ENSG00000231064	AC234582.1	0	antisense	chr1	155170050	155170078	+	1	4	AGO1-4	8mer	uuGAUACG--UUG-GAU----GAUGGAGa	|| ||| ||| ||| |||||||	caCUCUGCCUAACACUACGCCCUACCUCa	9	CKMT2-AS1
MIMAT0000065	hsa-let-7d-5p	ENSG00000229953	AL590666.2	0	antisense	chr1	156616425	156616444	-	1	0	AGO2	7mer-m8	uugauACGUUGGAUGAUGGAGa	||||:|| |||||||	gguccUGCAGCC--CUACCUCu	10	CLASP1-AS1
MIMAT0000065	hsa-let-7d-5p	ENSG00000229953	AL590666.2	0	antisense	chr1	156631173	156631195	-	2	0	AGO1-4	7mer-m8	uugauACGUUGGAU-GAUGGAGa	| ||:|||: |||||||	ccagcUUCAGCCUGUCUACCUCu	10	CLCA4-AS1
MIMAT0000065	hsa-let-7d-5p	ENSG00000203709	MIR29B2CHG	0	lincRNA	chr1	207988337	207988356	-	2	0	AGO1-4	7mer-m8	uuGAUACGUUGGAUGAUGGAGa	||||| :|:| |||||||	acCUAUGGGAUC--CUACCUCu	13	CLDN10-AS1
MIMAT0000065	hsa-let-7d-5p	ENSG00000237250	AL359924.1	0	antisense	chr1	238090682	238090703	+	1	0	AGO1-4	8mer	uugauacGUUGGAUGAUGGAGa	::|| :|||||||	agggaccUGACAGGCUACCUCa	3	CLEC12A-AS1
MIMAT0000065	hsa-let-7d-5p	ENSG00000234072	AC074117.1	0	antisense	chr2	27581582	27581602	+	6	0	AGO1-4,AGO2	7mer-m8	uuGAUACGUUGGAUGAUGGAGa	||: | |||| |||||||	aaCUGCUCUACCU-CUACCUCc	7	CLIP1-AS1
MIMAT0000065	hsa-let-7d-5p	ENSG00000234072	AC074117.1	0	antisense	chr2	27581603	27581624	+	10	0	AGO1-4,AGO2	7mer-m8	uuGAUACGUUGGA-UGAUGGAGa	|| | | |||| |||||||	acCUCU-CUACCUCUCUACCUCu	7	CLLU1
MIMAT0000065	hsa-let-7d-5p	ENSG00000234072	AC074117.1	0	antisense	chr2	27581619	27581638	+	10	0	AGO1-4,AGO2	7mer-m8	uuGAUACGUUGGAUGAUGGAGa	|| | | |||| |||||||	acCUCU-CUACCU-CUACCUCu	7	CLLU1-AS1
MIMAT0000065	hsa-let-7d-5p	ENSG00000227403	LINC01806	0	lincRNA	chr2	162105017	162105038	+	1	0	AGO1-4	7mer-m8	uugauacguuggauGAUGGAGa	|||||||	uaguccucuagugcCUACCUCu	3	CLMAT3
MIMAT0000065	hsa-let-7d-5p	ENSG00000227252	AC105760.2	0	antisense	chr2	237993286	237993308	-	3	0	AGO1,AGO1-4	7mer-m8	uugaUACGU-UGGAUGAUGGAGa	:|||| : | |||||||	uuacGUGCACGAAUUCUACCUCu	6	CLN8-AS1
MIMAT0000065	hsa-let-7d-5p	ENSG00000227110	LMCD1-AS1	1	antisense	chr3	8263791	8263812	-	2	0	AGO1-4	8mer	uuGAUACGUUGGAUGAUGGAGa	||:||||:| ||||||||	ugCUGUGCAGCAAACUACCUCa	12	CLRN1-AS1
MIMAT0000065	hsa-let-7d-5p	ENSG00000272077	AC124045.1	0	lincRNA	chr3	44710373	44710393	+	7	0	AGO1,AGO1-4,AGO2	8mer	uugauACGUUGGAUGAUGGAGa	||:|| | |||||||	uagccUGUAAGAU-CUACCUCa	7	CLSTN2-AS1
MIMAT0000065	hsa-let-7d-5p	ENSG00000249833	CCDC37-AS1	0	antisense	chr3	126112437	126112458	-	1	0	AGO1-4	7mer-m8	uugauacguuggauGAUGGAGa	|||||||	gacccggccccagcCUACCUCu	0	CLYBL-AS1
MIMAT0000065	hsa-let-7d-5p	ENSG00000248932	AC097103.2	0	antisense	chr3	139138465	139138486	+	1	0	AGO1-4	7mer-m8	uugauacguuGGAUGAUGGAGa	::| |||||||	caagacuguuUUUCCUACCUCu	5	CLYBL-AS2
MIMAT0000065	hsa-let-7d-5p	ENSG00000242086	MUC20-OT1	1	lincRNA	chr3	195399388	195399408	+	4	0	AGO1-4	7mer-m8	uugauACGUUGGAUGAUGGAGa	||| ||| |||||||	gcagcUGC-ACCACCUACCUCc	3	CNIH3-AS1
MIMAT0000065	hsa-let-7d-5p	ENSG00000224652	LINC00885	0	lincRNA	chr3	195869670	195869691	+	2	0	AGO1-4	7mer-m8	uugaUACGUUGGAUGAUGGAGa	| || :: |||||||	acggAAGCUCUUCUCUACCUCc	1	CNIH3-AS2
MIMAT0000065	hsa-let-7d-5p	ENSG00000248810	LINC02432	0	lincRNA	chr4	142242467	142242488	-	2	0	AGO1-4,AGO2	8mer	uuGAUAC-GUUGGAUGAUGGAGa	| ||| : :| | |||||||	acCAAUGAUUGCAU-CUACCUCa	6	CNN3-DT
MIMAT0000065	hsa-let-7d-5p	ENSG00000280219	AC093908.1	0	TEC	chr4	148413093	148413115	+	3	0	AGO1-4	7mer-m8	uuGAUACG-UUGGAUGAUGGAGa	| |||| :| :|||||||	uuCCAUGCUUUUCCGCUACCUCu	14	CNNM3-DT
MIMAT0000065	hsa-let-7d-5p	ENSG00000225138	SLC9A3-AS1	0	processed_transcript	chr5	479932	479954	+	1	0	AGO1-4	8mer	uugaUACGUUG-GAUGAUGGAGa	| ||::| ||:|||||||	gagcAAGCGGCUCUGCUACCUCa	6	CNOT10-AS1
MIMAT0000065	hsa-let-7d-5p	ENSG00000249736	LINC02242	0	lincRNA	chr5	66930160	66930183	-	1	0	AGO1-4	8mer	uuGA-UACGUUGG-AUGAUGGAGa	|| | ||:|:| | |||||||	gcCUCAAGCGAUCAUCCUACCUCa	6	CNPY2-AS1
MIMAT0000065	hsa-let-7d-5p	ENSG00000281398	SNHG4	1	lincRNA	chr5	138614111	138614134	+	1	0	AGO2	7mer-m8	uugauACGUUGGA--UGAUGGAGa	| |||| | ||||||||	uucauUCCAACAUUGACUACCUCc	6	CNTFR-AS1
MIMAT0000065	hsa-let-7d-5p	ENSG00000281398	SNHG4	1	lincRNA	chr5	138614748	138614768	+	4	0	AGO1,AGO1-4,AGO2	7mer-m8	uuGAUACGUUGGAUGAUGGAGa	||: ::|| | |||||||	acCUGAAUGACAU-CUACCUCc	6	CNTN4-AS1
MIMAT0000065	hsa-let-7d-5p	ENSG00000281398	SNHG4	1	lincRNA	chr5	138615264	138615284	+	1	0	AGO1-4	7mer-m8	uugauACGUUGGAUGAUGGAGa	| |||||| |||||||	cucacUACAACCU-CUACCUCc	6	CNTN4-AS2
MIMAT0000065	hsa-let-7d-5p	ENSG00000249669	CARMN	0	lincRNA	chr5	148788895	148788917	+	1	0	AGO1-4	8mer	uugauACGUUGGAU-GAUGGAGa	||| |:|| |||||||	ugcccUGCCUCUUAGCUACCUCa	10	CNTNAP2-AS1
MIMAT0000065	hsa-let-7d-5p	ENSG00000278970	HEIH	1	TEC	chr5	180257826	180257850	-	4	0	AGO1-4,AGO2	7mer-m8	uuGAUACGUUGG--AU-GAUGGAGa	||| |||| : || |||||||	cuCUACGCAAAUGGUAGCUACCUCu	5	CNTNAP5-DT
MIMAT0000065	hsa-let-7d-5p	ENSG00000278970	HEIH	1	TEC	chr5	180257847	180257868	-	4	0	AGO1-4,AGO2	7mer-m8	uuGAUACGUUGGAUGAUGGAGa	:|| | || :|||||||	ccUUAAAGACCCAGCUACCUCu	5	COA6-AS1
MIMAT0000065	hsa-let-7d-5p	ENSG00000238035	AC138035.1	0	lincRNA	chr5	180751426	180751446	+	3	2	AGO1-4,AGO2	8mer	uugauacGUUGGAUGAUGGAGa	||:| | |||||||	ucacgccCAGCAU-CUACCUCa	11	COL1A2-AS1
MIMAT0000065	hsa-let-7d-5p	ENSG00000272097	AL024498.1	0	lincRNA	chr6	10744224	10744246	-	1	0	AGO1-4	8mer	uugauACGU-UGGAUGAUGGAGa	| || :: |||||||||	uggccUCCAGGUAUACUACCUCa	2	COL4A2-AS1
MIMAT0000065	hsa-let-7d-5p	ENSG00000231074	HCG18	1	antisense	chr6	30272120	30272141	-	1	0	AGO1-4	8mer	uugauaCGUUGGAUGAUGGAGa	|: |:: :|||||||	guguugGUCAUUGGCUACCUCa	11	COL4A2-AS2
MIMAT0000065	hsa-let-7d-5p	ENSG00000272273	IER3-AS1	0	antisense	chr6	30711053	30711074	+	1	0	AGO1-4	7mer-m8	uugauacGUUGGAUGAUGGAGa	||||| |||||||	caaccccCAACCCUCUACCUCg	5	COL5A1-AS1
MIMAT0000065	hsa-let-7d-5p	ENSG00000279048	AC080080.1	0	TEC	chr7	17981973	17981994	+	1	0	AGO1-4	8mer	uugauACGUUGGAUGAUGGAGa	| | | | |||||||	uggccUCCCAAGUCCUACCUCa	2	COL6A2-DT
MIMAT0000065	hsa-let-7d-5p	ENSG00000273237	AC004520.1	0	antisense	chr7	26213803	26213824	-	4	0	AGO1-4,AGO2	8mer	uuGAUACGUUGGAUGAUGGAGa	|| | :| :|| |||||||	acCUCUCUAUUCUCCUACCUCa	6	COL18A1-AS1
MIMAT0000065	hsa-let-7d-5p	ENSG00000240990	HOXA11-AS	1	antisense	chr7	27225643	27225666	+	1	0	AGO2	7mer-m8	uuGA-UACGUUGGAU-GAUGGAGa	|| || : |||: |||||||	ccCUCAUCUUCCCUGCCUACCUCu	2	COL18A1-AS2
MIMAT0000065	hsa-let-7d-5p	ENSG00000281103	TRG-AS1	0	antisense	chr7	38418095	38418116	+	3	0	AGO2	8mer	uugauacguUGGAUGAUGGAGa	| | ||||||||	aguaaaaacAGCAACUACCUCa	5	COL25A1-DT
MIMAT0000065	hsa-let-7d-5p	ENSG00000188185	LINC00265	1	lincRNA	chr7	39831422	39831448	+	8	0	AGO1-4	8mer	uuGAUACGUU--GG-AU--GAUGGAGa	|||| :|: || || |||||||	gcCUAUUUAGGCCCAUACCCUACCUCa	11	COLCA1
MIMAT0000065	hsa-let-7d-5p	ENSG00000273142	AC073335.2	0	lincRNA	chr7	66368568	66368589	+	1	0	AGO2	7mer-m8	uugauacGUUGGAUGAUGGAGa	| | || |||||||	ugccggcCCAGCUCCUACCUCg	5	COMETT
MIMAT0000065	hsa-let-7d-5p	ENSG00000273341	AC004921.1	0	lincRNA	chr7	77051110	77051130	+	1	0	AGO2	7mer-m8	uugauACGUUGGAUGAUGGAGa	| ||| || |||||||	cucacUACAA-CUCCUACCUCc	5	COP1-DT
MIMAT0000065	hsa-let-7d-5p	ENSG00000272752	STAG3L5P-PVRIG2P-PILRB	0	processed_transcript	chr7	99950695	99950718	+	3	0	AGO1-4	7mer-m8	uuGAUACGUUGG-A-UGAUGGAGa	|| | ::||: | :|||||||	uuCUCUUUGACUGUGGCUACCUCc	4	COPB2-DT
MIMAT0000065	hsa-let-7d-5p	ENSG00000280123	AC023632.6	0	TEC	chr8	95441236	95441256	-	11	0	AGO1,AGO1-4,AGO2	7mer-m8	uuGAUACGUUGGAUGAUGGAGa	|| || : | |||||||	uuCUCCUCAUUGU-CUACCUCc	4	COPDA1
MIMAT0000065	hsa-let-7d-5p	ENSG00000240498	CDKN2B-AS1	1	antisense	chr9	22065709	22065729	+	1	0	AGO2	8mer	uugAUACGUUGGAUGAUGGAGa	|: || | | |||||||	uaaUGAGCUA-CACCUACCUCa	4	COPG2IT1
MIMAT0000065	hsa-let-7d-5p	ENSG00000242375	AL590705.3	0	lincRNA	chr9	99957762	99957787	-	4	0	AGO2	8mer	uuGAUAC-GUUGGAU---GAUGGAGa	| :|| ||||||| |||||||	agCAGUGCCAACCUAAAUCUACCUCa	4	COPS8-DT
MIMAT0000065	hsa-let-7d-5p	ENSG00000204054	LINC00963	1	processed_transcript	chr9	132267038	132267058	+	2	0	AGO2	7mer-m8	uuGAUACGUUGGAUGAUGGAGa	||: ||| |:|||||||	caCUGCUCAA-AUGCUACCUCu	7	COQ7-DT
MIMAT0000065	hsa-let-7d-5p	ENSG00000239665	AL157392.3	0	processed_transcript	chr10	13682262	13682282	+	1	0	AGO1-4	7mer-m8	uuGAUACGUUGGAUGAUGGAGa	|| | : :||| |||||||	ccCU-UUUUGCCUCCUACCUCu	9	CORO1A-AS1
MIMAT0000065	hsa-let-7d-5p	ENSG00000239665	AL157392.3	0	processed_transcript	chr10	13697244	13697269	+	2	0	AGO1-4,AGO2	8mer	uugAUAC---GUUGGAU-GAUGGAGa	|||| ||| | |||||||	aaaUAUGUUCCAAAAGAUCUACCUCa	9	COSMOC
MIMAT0000065	hsa-let-7d-5p	ENSG00000272692	AC010997.4	0	lincRNA	chr10	77171534	77171554	+	1	0	AGO2	7mer-m8	uugaUACGUUGGAUGAUGGAGa	:| :|||:| |||||||	ugggGUAUAACUU-CUACCUCu	2	COX10-DT
MIMAT0000065	hsa-let-7d-5p	ENSG00000280355	AL132656.4	0	TEC	chr10	81442905	81442926	-	1	0	AGO1-4	7mer-m8	uuGAUACGUUGGAUGAUGGAGa	|| || :|:| :|||||||	gcCUCUGGGAUCAGCUACCUCc	11	CPB2-AS1
MIMAT0000065	hsa-let-7d-5p	ENSG00000223482	NUTM2A-AS1	0	antisense	chr10	89005067	89005093	-	20	0	AGO1,AGO1-4,AGO2,AGO3	7mer-m8	uuGAUA-CGUUGGA---U-GAUGGAGa	|| | |:||||| | |||||||	acCUCUGGUAACCUCUAAUCUACCUCc	2	CPEB1-AS1
MIMAT0000065	hsa-let-7d-5p	ENSG00000235823	OLMALINC	0	lincRNA	chr10	102133372	102133384	+	4	0	AGO1-4,AGO2	8mer	uugauacguuGGAUGAUGGAGa	:|| |||||||	#NAME?	6	CPEB2-DT
MIMAT0000065	hsa-let-7d-5p	ENSG00000269609	RPARP-AS1	0	processed_transcript	chr10	104215136	104215159	+	1	0	AGO1-4	8mer	uuGA-UACGUU-GGAUGAUGGAGa	|| | |::| ||| |||||||	ggCUCAAGUGAUCCUCCUACCUCa	4	CPNE2-DT
MIMAT0000065	hsa-let-7d-5p	ENSG00000230724	LINC01001	0	lincRNA	chr11	130981	131001	-	2	2	AGO1-4	8mer	uugauacGUUGGAUGAUGGAGa	||:| | |||||||	ucacgccCAGCAU-CUACCUCa	7	CPNE8-AS1
MIMAT0000065	hsa-let-7d-5p	ENSG00000280279	AC240565.2	0	lincRNA	chr11	130981	131001	-	2	2	AGO1-4	8mer	uugauacGUUGGAUGAUGGAGa	||:| | |||||||	ucacgccCAGCAU-CUACCUCa	5	CPS1-IT1
MIMAT0000065	hsa-let-7d-5p	ENSG00000269821	KCNQ1OT1	1	antisense	chr11	2692443	2692465	-	2	0	AGO1-4	7mer-m8	uugauacguuGGAU-GAUGGAGa	|||: |||||||	gaccuggacuCCUGUCUACCUCu	4	CPVL-AS1
MIMAT0000065	hsa-let-7d-5p	ENSG00000269821	KCNQ1OT1	1	antisense	chr11	2696381	2696402	-	1	0	AGO2	7mer-m8	uugauacguuggaUGAUGGAGa	||||||||	uccccgcuagagcACUACCUCu	4	CREB3L2-AS1
MIMAT0000065	hsa-let-7d-5p	ENSG00000269821	KCNQ1OT1	1	antisense	chr11	2697758	2697777	-	5	0	AGO1-4,AGO2	7mer-m8	uugauACGUUGGAUGAUGGAGa	||: ||| ||||||||	uuuccUGU-ACC-ACUACCUCu	4	CRIM1-DT
MIMAT0000065	hsa-let-7d-5p	ENSG00000269821	KCNQ1OT1	1	antisense	chr11	2704769	2704792	-	1	0	AGO1-4	7mer-m8	uugAUACGU--UGGAUGAUGGAGa	|| |:| : || |||||||	cagUAGGUAGGGGCUUCUACCUCu	4	CRNDE
MIMAT0000065	hsa-let-7d-5p	ENSG00000269821	KCNQ1OT1	1	antisense	chr11	2708571	2708594	-	1	0	AGO1-4	8mer	uuGAUACGU-UGGA-UGAUGGAGa	| | ||| |||| :|||||||	ccCAAGGCAGACCUGGCUACCUCa	4	CRPPA-AS1
MIMAT0000065	hsa-let-7d-5p	ENSG00000269821	KCNQ1OT1	1	antisense	chr11	2709736	2709756	-	4	0	AGO2	8mer	uuGAUACGUUGGAUGAUGGAGa	||:||::|||| |||||||	ggCUGUGUGACCU-CUACCUCa	4	CRTC3-AS1
MIMAT0000065	hsa-let-7d-5p	ENSG00000280798	LINC00294	0	lincRNA	chr11	33098951	33098972	+	1	0	AGO1-4	7mer-m8	uuGAUACGUUGGAUGAUGGAGa	|| || :|| ||||||||	cuCUUGGCCGCCCACUACCUCg	7	CRYM-AS1
MIMAT0000065	hsa-let-7d-5p	ENSG00000245532	NEAT1	1	lincRNA	chr11	65203682	65203702	+	15	0	AGO1-4	7mer-m8	uuGAUACGUUGGAUGAUGGAGa	| :|| :||:|||||||||	cuCGGUG-GACUUACUACCUCu	10	CSE1L-DT
MIMAT0000065	hsa-let-7d-5p	ENSG00000245532	NEAT1	1	lincRNA	chr11	65205006	65205025	+	15	0	AGO1-4	8mer	uugauaCGUUGGAUGAUGGAGa	| |:|| |||||||	cgaaggGAAGCC--CUACCUCa	10	CSGALNACT2-DT
MIMAT0000065	hsa-let-7d-5p	ENSG00000245532	NEAT1	1	lincRNA	chr11	65205185	65205207	+	17	0	AGO1-4,AGO2	7mer-m8	uugauacGUUGGAU-GAUGGAGa	::::||: |||||||	cuggucuUGGUCUGUCUACCUCg	10	CSMD2-AS1
MIMAT0000065	hsa-let-7d-5p	ENSG00000272301	AP002360.3	0	lincRNA	chr11	76100849	76100869	+	3	0	AGO1-4,AGO2	7mer-m8	uugAUACGUUGGAUGAUGGAGa	|:||| | | |||||||	cgaUGUGCCAAGU-CUACCUCc	2	CSNK1G2-AS1
MIMAT0000065	hsa-let-7d-5p	ENSG00000247137	AP000873.2	0	processed_transcript	chr11	82903082	82903103	-	3	0	AGO1-4,AGO2	7mer-m8	uuGAUACGUUGGAUGAUGGAGa	|||| : | | |||||||	ggCUAUAUUUCAUUCUACCUCu	3	CSRP1-AS1
MIMAT0000065	hsa-let-7d-5p	ENSG00000255234	AP000446.1	0	antisense	chr11	83133758	83133782	+	1	0	AGO1-4	7mer-m8	uuGAUACGUUGGA---UGAUGGAGa	:| ||| ||| ||||||||	cuUUCUGCCCCCUUCCACUACCUCu	7	CSRP3-AS1
MIMAT0000065	hsa-let-7d-5p	ENSG00000261098	AP000766.1	0	lincRNA	chr11	107185038	107185063	-	11	0	AGO1-4,AGO2	8mer	uuGAUACGUUGGA---U-GAUGGAGa	|||| || :|| | |||||||	acCUAUUCACUCUUAAAUCUACCUCa	11	CSTF3-DT
MIMAT0000065	hsa-let-7d-5p	ENSG00000250899	AC125807.2	1	lincRNA	chr12	3151186	3151210	+	1	0	AGO1-4	7mer-m8	uuGAUACGUUG-GAU--GAUGGAGa	:|:| :||| || |||||||	auUUGUAUAACGAUAACCUACCUCg	16	CT62
MIMAT0000065	hsa-let-7d-5p	ENSG00000256146	AC006206.1	0	lincRNA	chr12	5425494	5425515	+	2	0	AGO1-4	7mer-m8	uuGAUACGU-UGGAUGAUGGAGa	|| | || |:|:|||||||	uuCU-UCCAUUCUUGCUACCUCc	3	CT66
MIMAT0000065	hsa-let-7d-5p	ENSG00000276232	AC006064.5	0	sense_intronic	chr12	6619525	6619550	+	6	0	AGO1-4,AGO2	7mer-m8	uuGAUACGUUGGA----UGAUGGAGa	:| | | ||:| :|||||||	cuUUUUCCUACUUUUGAGCUACCUCu	0	CT69
MIMAT0000065	hsa-let-7d-5p	ENSG00000245648	AC022075.1	0	antisense	chr12	10550440	10550462	+	2	0	AGO2	8mer	uuGAU-ACGUUGGAUGAUGGAGa	:|| ||:| |: |||||||	auUUAGUGUAUCUGUCUACCUCa	6	CT70
MIMAT0000065	hsa-let-7d-5p	ENSG00000257176	AC009318.1	0	antisense	chr12	29434103	29434124	-	1	0	AGO2	8mer	uugauacguUGGAUGAUGGAGa	|::| |||||||	aacagagacAUUUUCUACCUCa	6	CT75
MIMAT0000065	hsa-let-7d-5p	ENSG00000258334	AC125611.4	0	antisense	chr12	49686493	49686515	-	2	0	AGO1-4	8mer	uuGAU--ACGUUGGAUGAUGGAGa	||| ||:|:|:| |||||||	aaCUAACUGUAGCUU-CUACCUCa	2	CTBP1-AS
MIMAT0000065	hsa-let-7d-5p	ENSG00000273046	AC012531.2	0	processed_transcript	chr12	54428128	54428148	+	1	0	AGO2	8mer	uugauACGUUGGAUGAUGGAGa	| :|||| :|||||||	uccacUUUAACC-GCUACCUCa	5	CTBP1-DT
MIMAT0000065	hsa-let-7d-5p	ENSG00000250742	LINC02381	0	lincRNA	chr12	54526512	54526534	+	16	1	AGO1,AGO1-4,AGO2,AGO3	8mer	uuGAUACGU--UGGAUGAUGGAGa	| | ||| ::|| |||||||	ugCCAAGCAUUGUCU-CUACCUCa	13	CTCF-DT
MIMAT0000065	hsa-let-7d-5p	ENSG00000257354	AC048341.1	0	lincRNA	chr12	63010260	63010283	+	2	0	AGO1-4	8mer	uuGA-UACGUU-GGAUGAUGGAGa	|| | |:|| ||| |||||||	agCUCAAGUAAUCCUCCUACCUCa	8	CTDSPL2-DT
MIMAT0000065	hsa-let-7d-5p	ENSG00000258343	AC090001.1	0	antisense	chr12	96189320	96189341	-	1	0	AGO2	7mer-m8	uugAUACGUUGGAUGAUGGAGa	||| :||: |||||||	uuaUAUUGGACUGUCUACCUCc	2	CTNNA1-AS1
MIMAT0000065	hsa-let-7d-5p	ENSG00000257167	TMPO-AS1	1	antisense	chr12	98906816	98906838	-	5	0	AGO1-4	7mer-m8	uugaUACGUUGGA-UGAUGGAGa	|| | ::| |||||||	ucacAUCCUUUUUCCCUACCUCu	0	CTNNA2-AS1
MIMAT0000065	hsa-let-7d-5p	ENSG00000281344	HELLPAR	0	macro_lncRNA	chr12	102625720	102625741	+	1	0	AGO2	7mer-m8	uugauacguuGGAUGAUGGAGa	| | |||||||	cuucagaucuCAUUCUACCUCc	2	CTTN-DT
MIMAT0000065	hsa-let-7d-5p	ENSG00000256028	AC026362.1	0	processed_transcript	chr12	123464515	123464536	+	1	0	AGO2	7mer-m8	uuGA-UACGUUGGAUGAUGGAGa	|| || :|: | |||||||	ucCUCAUUUAG-CACCUACCUCc	3	CTXN2-AS1
MIMAT0000065	hsa-let-7d-5p	ENSG00000279233	AC122688.3	0	TEC	chr12	125624358	125624379	+	1	0	AGO1-4	7mer-m8	uugauacguuggauGAUGGAGa	|||||||	ggaaccuuguggguCUACCUCc	7	CXXC4-AS1
MIMAT0000065	hsa-let-7d-5p	ENSG00000285467	AL136419.1	0	processed_transcript	chr14	24520108	24520130	+	1	0	AGO1-4	8mer	uuGA-UACGUUGGAUGAUGGAGa	|| | | :|| :|||||||	cuCUGAAGAUGCCAGCUACCUCa	0	CXXC5-AS1
MIMAT0000065	hsa-let-7d-5p	ENSG00000257636	G2E3-AS1	0	antisense	chr14	30942740	30942763	-	1	0	AGO2	7mer-m8	uugauACGUUGGA--UGAUGGAGa	||| |:| |||||||	uuugcUGCUUCUUUCCCUACCUCc	6	CYLD-AS1
MIMAT0000065	hsa-let-7d-5p	ENSG00000279423	AL445363.3	0	TEC	chr14	35010842	35010865	+	3	0	AGO1,AGO1-4	8mer	uugauacGU-UGGAU-GAUGGAGa	|| ||: | |||||||	uaaaggaCAUACUGACCUACCUCa	1	CYMP-AS1
MIMAT0000065	hsa-let-7d-5p	ENSG00000279594	AL049780.3	0	TEC	chr14	75478212	75478233	-	1	0	AGO1-4	7mer-m8	uugauacguuggauGAUGGAGa	|||||||	cuuucccucagaacCUACCUCu	6	CYP1B1-AS1
MIMAT0000065	hsa-let-7d-5p	ENSG00000259319	AF111167.2	0	antisense	chr14	75892839	75892860	-	3	0	AGO1-4	7mer-m8	uuGAUA-CGUUGGAUGAUGGAGa	|| | |: ||| |||||||	gcCUUUAGUCCCCU-CUACCUCu	13	CYP2U1-AS1
MIMAT0000065	hsa-let-7d-5p	ENSG00000258301	VASH1-AS1	0	lincRNA	chr14	77253042	77253065	-	2	0	AGO1-4	7mer-m8	uuGAUACGUUGGAU---GAUGGAGa	|| | | |||| |||||||	cuCU-UCCUUCCUAGGCCUACCUCu	5	CYP4A22-AS1
MIMAT0000065	hsa-let-7d-5p	ENSG00000225746	MEG8	1	lincRNA	chr14	101373439	101373460	+	1	0	AGO2	8mer	uugauacGUUGGAUGAUGGAGa	:::|: :|||||||	ggagagaUGGCUGGCUACCUCa	11	CYP17A1-AS1
MIMAT0000065	hsa-let-7d-5p	ENSG00000258399	AL117190.1	0	lincRNA	chr14	101373439	101373460	+	1	0	AGO2	8mer	uugauacGUUGGAUGAUGGAGa	:::|: :|||||||	ggagagaUGGCUGGCUACCUCa	14	CYP26C1-DT
MIMAT0000065	hsa-let-7d-5p	ENSG00000247556	OIP5-AS1	1	processed_transcript	chr15	41593852	41593872	+	1	0	AGO2	7mer-m8	uugaUACGUUGGAUGAUGGAGa	| | || :| |||||||	agagAAGGAA-UUCCUACCUCu	7	CYP51A1-AS1
MIMAT0000065	hsa-let-7d-5p	ENSG00000260773	AC055855.1	0	antisense	chr15	66623819	66623839	-	1	0	AGO1-4	7mer-m8	uugauACGUUGGAUGAUGGAGa	||||| || |||||||	cucacUGCAAGCU-CUACCUCc	4	CYTOR
MIMAT0000065	hsa-let-7d-5p	ENSG00000259673	IQCH-AS1	0	lincRNA	chr15	67699013	67699035	-	2	0	AGO1-4	7mer-m8	uuGAUACGUUGG-AUGAUGGAGa	| | | |:|| ||||||||	ccCCAGGAAGCCAAACUACCUCu	5	CYYR1-AS1
MIMAT0000065	hsa-let-7d-5p	ENSG00000245750	DRAIC	1	lincRNA	chr15	69855456	69855477	+	1	0	AGO1-4	8mer	uugaUACGUUGGAUGAUGGAGa	|| || |||||||	uggaAUAAAAAGGCCUACCUCa	3	CZIB-DT
MIMAT0000065	hsa-let-7d-5p	ENSG00000259964	THSD4-AS1	0	antisense	chr15	71479345	71479366	-	1	0	AGO1-4	7mer-m8	uugauacgUUGGAUGAUGGAGa	|| || |||||||	uauggaaaAAACUUCUACCUCu	4	DAAM2-AS1
MIMAT0000065	hsa-let-7d-5p	ENSG00000247240	UBL7-AS1	0	antisense	chr15	74754242	74754263	+	2	0	AGO1-4	7mer-m8	uugauacguuggaUGAUGGAGa	||||||||	auacugaagaaagACUACCUCu	6	DAB1-AS1
MIMAT0000065	hsa-let-7d-5p	ENSG00000203392	AC105020.1	0	antisense	chr15	75971489	75971511	+	1	0	AGO1-4	7mer-m8	uuGA-UACGUUGGAUGAUGGAGa	|| |||: || :|||||||	gaCUCAUGUUUCCAGCUACCUCu	7	DACOR1
MIMAT0000065	hsa-let-7d-5p	ENSG00000259363	AC090825.1	0	lincRNA	chr15	100353244	100353266	+	1	0	AGO1-4	8mer	uugauacGUU-GGAUGAUGGAGa	||| ||| |||||||	cugggcuCAAUCCUCCUACCUCa	10	DACT3-AS1
MIMAT0000065	hsa-let-7d-5p	ENSG00000259583	AC015712.2	0	antisense	chr15	101433917	101433940	-	1	0	AGO1-4	7mer-m8	uuGAU-ACGU-UGGAUGAUGGAGa	||: |||| :: | |||||||	ugCUGUUGCAUGUGUUCUACCUCu	9	DALIR
MIMAT0000065	hsa-let-7d-5p	ENSG00000260447	AC009065.3	0	antisense	chr16	2170192	2170213	+	1	0	AGO2	8mer	uugauaCG-UUGGAUGAUGGAGa	|| |: || |||||||	gaaacgGCGAGACU-CUACCUCa	4	DANCR
MIMAT0000065	hsa-let-7d-5p	ENSG00000261067	AC109460.3	0	processed_transcript	chr16	28994582	28994603	+	10	0	AGO1-4,AGO2	8mer	uugauACGUUGGAUGAUGGAGa	|| :| | |||||||	gaugcUGGGAGCCCCUACCUCa	5	DANT1
MIMAT0000065	hsa-let-7d-5p	ENSG00000280211	AC106886.4	0	TEC	chr16	30784911	30784934	-	2	0	AGO1-4,AGO2	7mer-m8	uugauacGUUGGA--UGAUGGAGa	|||:|| |||||||	gaaauccCAAUCUUGUCUACCUCu	4	DANT2
MIMAT0000065	hsa-let-7d-5p	ENSG00000260267	AC026471.1	0	antisense	chr16	31468514	31468535	-	3	0	AGO1-4,AGO2	7mer-m8	uuGAUACGU-UGGAUGAUGGAGa	||| | | | | :|||||||	acCUA-GAACAACAGCUACCUCu	10	DAOA-AS1
MIMAT0000065	hsa-let-7d-5p	ENSG00000262514	AC020978.6	0	sense_intronic	chr16	68234606	68234627	+	1	0	AGO1-4	7mer-m8	uugAUACGUUGGAUGAUGGAGa	||| : :: ||||||||	uuaUAUUUUCUUCACUACCUCc	2	DAP-DT
MIMAT0000065	hsa-let-7d-5p	ENSG00000262160	AC020978.5	0	antisense	chr16	68260173	68260194	-	1	0	AGO1-4	8mer	uuGAUACG-UUGGAUGAUGGAGa	| | || :| || |||||||	ccCAACGCUGAGCU-CUACCUCa	0	DAPK1-IT1
MIMAT0000065	hsa-let-7d-5p	ENSG00000196696	AC009022.1	0	processed_transcript	chr16	70010575	70010593	-	1	0	AGO1-4	8mer	uuGAUACGUUGGAUGAUGGAGa	||| :::|| |||||||	ccCUA-CUGGCC--CUACCUCa	6	DARS1-AS1
MIMAT0000065	hsa-let-7d-5p	ENSG00000261777	AC012184.3	0	processed_transcript	chr16	70380417	70380440	-	1	0	AGO1-4	8mer	uugAUACGUUGGAU--GAUGGAGa	|:| ||| ||| |||||||	ccgUGUUCAAGCUAUUCUACCUCa	5	DBET
MIMAT0000065	hsa-let-7d-5p	ENSG00000279476	AC092139.3	0	TEC	chr16	81553890	81553909	+	1	0	AGO1-4	8mer	uuGAUACGUUGGAUGAUGGAGa	||| |:::::| |||||||	cuCUA-GUGGUUU-CUACCUCa	2	DBH-AS1
MIMAT0000065	hsa-let-7d-5p	ENSG00000278716	AC133540.1	0	lincRNA	chr16	85523563	85523584	+	1	0	AGO1-4	7mer-m8	uugauacguuggauGAUGGAGa	|||||||	gaggcaggaaggacCUACCUCc	3	DBX2-AS1
MIMAT0000065	hsa-let-7d-5p	ENSG00000266709	AC005224.4	0	lincRNA	chr17	14208433	14208455	+	1	0	AGO2	7mer-m8	uugauaCGUUGG-AUGAUGGAGa	|||:|| | |||||||	agagugGCAGCCUUUCUACCUCc	6	DCAF8-DT
MIMAT0000065	hsa-let-7d-5p	ENSG00000239203	AC093484.1	0	processed_transcript	chr17	16330830	16330850	+	1	0	AGO1-4	7mer-m8	uuGAUACGUUGGAUGAUGGAGa	||| | :: | |||||||	ugCUAGGGGGGAU-CUACCUCc	4	DCHS1-AS1
MIMAT0000065	hsa-let-7d-5p	ENSG00000215769	ARHGAP27P1-BPTFP1-KPNA2P3	0	processed_transcript	chr17	62746088	62746109	-	5	2	AGO1-4,AGO2	7mer-m8	uuGAUACGUUGGAUGAUGGAGa	:|:||| | ||||||||	cgUUGUGCCAGAAACUACCUCu	5	DCST1-AS1
MIMAT0000065	hsa-let-7d-5p	ENSG00000280299	AC037487.4	0	processed_transcript	chr17	62950010	62950031	+	1	0	AGO1-4	8mer	uugauacgUUGGAUGAUGGAGa	|||: ||||||||	aggaguagAACUAACUACCUCa	4	DCTN1-AS1
MIMAT0000065	hsa-let-7d-5p	ENSG00000163597	SNHG16	1	processed_transcript	chr17	74560277	74560297	+	7	0	AGO1,AGO1-4,AGO2	7mer-m8	uuGAUACGUUGGAUGAUGGAGa	|| |||||||| |||||||	auCUCUGCAACCU-CUACCUCc	10	DCTN6-DT
MIMAT0000065	hsa-let-7d-5p	ENSG00000262188	LINC01978	0	lincRNA	chr17	77897156	77897177	+	1	0	AGO1-4	7mer-m8	uugAUAC-GUUGGAUGAUGGAGa	| || | |||| |||||||	ugaUCUGCCCACCU-CUACCUCc	1	DCUN1D2-AS
MIMAT0000065	hsa-let-7d-5p	ENSG00000280248	AC124319.4	0	TEC	chr17	78313964	78313985	+	1	0	AGO1-4	7mer-m8	uuGAUACGUUG-GAUGAUGGAGa	||: | |:| ||:|||||||	gaCUG-GGAGCACUGCUACCUCc	5	DCXR-DT
MIMAT0000065	hsa-let-7d-5p	ENSG00000277534	AC007996.1	0	sense_intronic	chr18	24123931	24123953	-	1	0	AGO2	8mer	uugauaCGU-UGGAUGAUGGAGa	||| ::| |||||||	aauagaGCAUUUUUCCUACCUCa	2	DDC-AS1
MIMAT0000065	hsa-let-7d-5p	ENSG00000274918	AC116447.1	0	lincRNA	chr18	32897652	32897671	+	1	0	AGO1-4	8mer	uugaUACGUUGGAUGAUGGAGa	|||| :| |||||||	agugAUGC--UCACCUACCUCa	3	DDHD1-DT
MIMAT0000065	hsa-let-7d-5p	ENSG00000278986	AC091060.1	0	TEC	chr18	33552746	33552767	+	2	0	AGO1-4,AGO2	7mer-m8	uugauacgUUGGAUGAUGGAGa	|:|| :|||||||	ccgggccaAGCCCGCUACCUCc	5	DDIT4-AS1
MIMAT0000065	hsa-let-7d-5p	ENSG00000280079	AC011447.7	0	TEC	chr19	20332417	20332439	-	3	0	AGO1-4	7mer-m8	uugaUACGUUGG-AUGAUGGAGa	| || :|: ||||||||	cuucAAGCUGCUAAACUACCUCc	2	DDIT4L-AS1
MIMAT0000065	hsa-let-7d-5p	ENSG00000236144	TMEM147-AS1	0	antisense	chr19	36034726	36034746	-	1	0	AGO1-4	8mer	uuGAUACGUUGGAUGAUGGAGa	|| ||:|| |||||||	cuCUCCUCAGCC-CCUACCUCa	4	DDN-AS1
MIMAT0000065	hsa-let-7d-5p	ENSG00000232677	LINC00665	1	lincRNA	chr19	36817466	36817485	-	3	0	AGO1,AGO2	8mer	uugauaCGUUGGAUGAUGGAGa	|||| :|||||||	ggaggaGCAA--AGCUACCUCa	4	DDR1-DT
MIMAT0000065	hsa-let-7d-5p	ENSG00000267470	ZNF571-AS1	0	antisense	chr19	38077238	38077258	+	1	0	AGO2	8mer	uugauacguUGGAUGAUGGAGa	|:|| |||||||	uaaacacucAUCU-CUACCUCa	5	DDX3ILA1
MIMAT0000065	hsa-let-7d-5p	ENSG00000279539	AC006486.2	0	TEC	chr19	42748470	42748490	+	1	0	AGO2	8mer	uuGA-UACGUUGGAUGAUGGAGa	|| | ||:| | |||||||	ggCUCAAGCGA--UUCUACCUCa	1	DDX11-AS1
MIMAT0000065	hsa-let-7d-5p	ENSG00000279095	AC243964.3	0	TEC	chr19	45169319	45169339	+	4	0	AGO1-4,AGO2	7mer-m8	uugauaCGUUGGAUGAUGGAGa	|||: : ||||||||	uuaccaGCAG-UGACUACCUCu	6	DDX19A-DT
MIMAT0000065	hsa-let-7d-5p	ENSG00000276570	AC010327.5	0	processed_transcript	chr19	55738821	55738841	-	4	0	AGO1-4,AGO2	8mer	uugauacGUUGGAUGAUGGAGa	:::|| |||||||	uggccccUGGCC-CCUACCUCa	4	DDX39B-AS1
MIMAT0000065	hsa-let-7d-5p	ENSG00000268568	AC007228.2	0	lincRNA	chr19	57184992	57185014	-	6	0	AGO1-4,AGO2	7mer-m8	uugAUACGU--UGGAUGAUGGAGa	|| ||| | || |||||||	cagUAGGCACCAGCU-CUACCUCc	1	DDX59-AS1
MIMAT0000065	hsa-let-7d-5p	ENSG00000268516	AC020915.3	0	antisense	chr19	58770171	58770190	-	2	0	AGO1-4,AGO2	8mer	uuGAU-ACGUUGGAUGAUGGAGa	||| |||::| |||||||	caCUACUGCGGC---CUACCUCa	3	DELEC1
MIMAT0000065	hsa-let-7d-5p	ENSG00000213742	ZNF337-AS1	0	antisense	chr20	25612867	25612888	+	2	0	AGO1-4	7mer-m8	uugauacguuGGAUGAUGGAGa	|| ||||||||	cuggcccuucCCAACUACCUCc	4	DENND3-AS1
MIMAT0000065	hsa-let-7d-5p	ENSG00000229299	AL121845.1	0	antisense	chr20	62377295	62377311	+	1	0	AGO1-4	7mer-m8	uuGAUACGUUGGAUGAUGGAGa	:||||:| ||||||||	uuUUAUGUA----ACUACCUC-	0	DENND5B-AS1
MIMAT0000065	hsa-let-7d-5p	ENSG00000273840	AF254983.1	0	processed_transcript	chr21	10910341	10910362	-	2	0	AGO1-4	7mer-m8	uugAUACGUUGGAUGAUGGAGa	||| |:|| |||||||	augUAUUCGACGGUCUACCUCu	4	DENND6A-AS1
MIMAT0000065	hsa-let-7d-5p	ENSG00000215386	MIR99AHG	1	lincRNA	chr21	17980630	17980651	+	1	0	AGO1-4	8mer	uuGAUACGU-UGGAUGAUGGAGa	| | ||| |:| |||||||	uaCCAAGCACAUC-CCUACCUCa	13	DENND6A-DT
MIMAT0000065	hsa-let-7d-5p	ENSG00000225331	LINC01678	0	lincRNA	chr21	45579005	45579029	-	1	0	AGO1-4	8mer	uuGAUAC--GUUGG-AUGAUGGAGa	| ||| | || ||||||||	ugCAAUGGCCUCCCACACUACCUCa	5	DEPDC1-AS1
MIMAT0000065	hsa-let-7d-5p	ENSG00000235954	TTC28-AS1	0	processed_transcript	chr22	28404006	28404026	+	1	0	AGO1-4	8mer	uugauacGUUGGAUGAUGGAGa	|| ||| |||||||	caggccuCAUCCU-CUACCUCa	6	DEPTOR-AS1
MIMAT0000065	hsa-let-7d-5p	ENSG00000278920	AC005005.4	0	sense_overlapping	chr22	31462364	31462385	+	1	0	AGO2	7mer-m8	uuGA-UACGUUGGAUGAUGGAGa	|| | ||||||| |||||||	ggCUCACGCAACCU-CUACCUCc	1	DGAT2-DT
MIMAT0000065	hsa-let-7d-5p	ENSG00000197182	MIRLET7BHG	0	lincRNA	chr22	46509673	46509694	+	6	0	AGO1-4	8mer	uugauaCGUUGGAUGAUGGAGa	|| :|| |||||||	gggaggGCCGCCCCCUACCUCa	12	DGCR5
MIMAT0000065	hsa-let-7d-5p	ENSG00000270012	AC232271.1	0	lincRNA	chrX	49131925	49131945	+	1	0	AGO1-4	7mer-m8	uuGAUACGUUGGAUGAUGGAGa	|| | || :| |||||||	gcCUCU-CACUCCCCUACCUCc	3	DGCR11
MIMAT0000065	hsa-let-7d-5p	ENSG00000229807	XIST	1	lincRNA	chrX	73040713	73040734	-	17	1	AGO1,AGO2,AGO3	8mer	uugauacguuGGAUGAUGGAGa	||| |||||||	ucgucauuguCCUUCUACCUCa	4	DGUOK-AS1
MIMAT0000065	hsa-let-7d-5p	ENSG00000229807	XIST	1	lincRNA	chrX	73046461	73046480	-	19	0	AGO1,AGO2,AGO3	7mer-m8	uugauacgUUGGAUGAUGGAGa	|||| |||||||	gaacccuaAACC--CUACCUCu	4	DHCR24-DT
MIMAT0000065	hsa-let-7d-5p	ENSG00000229807	XIST	1	lincRNA	chrX	73047503	73047525	-	11	0	AGO1,AGO2	7mer-m8	uugauacguuGGAU-GAUGGAGa	:||: |||||||	cucuccuuucUCUGCCUACCUCu	4	DHDDS-AS1
MIMAT0000065	hsa-let-7d-5p	ENSG00000229807	XIST	1	lincRNA	chrX	73047522	73047544	-	10	0	AGO1,AGO2	7mer-m8	uugauacguuGGAU-GAUGGAGa	:||: |||||||	cuuuucuuguUCUGUCUACCUCu	4	DHRS4-AS1
MIMAT0000065	hsa-let-7d-5p	ENSG00000235703	LINC00894	0	antisense	chrX	149129045	149129064	+	2	0	AGO2	8mer	uugauacGUUGGAUGAUGGAGa	|| || |||||||	gaacuccCAUCC--CUACCUCa	5	DHRSX-IT1
MIMAT0000065	hsa-let-7d-5p	ENSG00000233864	TTTY15	1	lincRNA	chrY	14801304	14801325	+	3	0	AGO2	7mer-m8	uugauacgUUGGAUGAUGGAGa	||| | |||||||	aaacuacaAACAUUCUACCUCc	1	DHX33-DT
MIMAT0000066	hsa-let-7e-5p	ENSG00000249087	ZNF436-AS1	0	antisense	chr1	23696709	23696730	+	6	0	AGO1-4	8mer	uugauAUGUUGGAGGAUGGAGu	||:| | |||||||||	agaauUAUACCAUCCUACCUCa	4	DHX35-DT
MIMAT0000066	hsa-let-7e-5p	ENSG00000197989	SNHG12	1	antisense	chr1	28906717	28906739	-	1	0	AGO2	8mer	uugaUAUGUUG-GAGGAUGGAGu	| :|:|| ||||||||||	guucAAGCGACUCUCCUACCUCa	10	DIAPH1-AS1
MIMAT0000066	hsa-let-7e-5p	ENSG00000259943	AL050341.2	0	antisense	chr1	40723307	40723328	-	1	0	AGO1-4	8mer	uugauauguuggagGAUGGAGu	|||||||	ccucugaguuagagCUACCUCa	2	DIAPH2-AS1
MIMAT0000066	hsa-let-7e-5p	ENSG00000261654	AL360270.2	0	sense_overlapping	chr1	111483472	111483491	-	1	0	AGO1-4	7mer-m8	uuGAUAUGUUGGAGGAUGGAGu	:|| ||||:| ||||||||	caUUA-ACAAUC-CCUACCUCc	1	DIAPH3-AS1
MIMAT0000066	hsa-let-7e-5p	ENSG00000261716	AC239868.1	0	sense_overlapping	chr1	149816494	149816514	-	1	0	AGO1-4	7mer-m8	uuGAUAUGUUGGAGGAUGGAGu	||:| : ||| ||||||||	uuCUGUCUCACC-CCUACCUCc	4	DIAPH3-AS2
MIMAT0000066	hsa-let-7e-5p	ENSG00000231064	AC234582.1	0	antisense	chr1	155170056	155170078	+	1	4	AGO1-4	8mer	uuGA-UAUGUUGGAGGAUGGAGu	|| | || || ||||||||	gcCUAACACUACGCCCUACCUCa	4	DICER1-AS1
MIMAT0000066	hsa-let-7e-5p	ENSG00000229953	AL590666.2	0	antisense	chr1	156616425	156616444	-	1	0	AGO2	7mer-m8	uugauAUGUUGGAGGAUGGAGu	|:||:| ||||||||	gguccUGCAGC--CCUACCUCu	7	DINOL
MIMAT0000066	hsa-let-7e-5p	ENSG00000229953	AL590666.2	0	antisense	chr1	156631173	156631195	-	2	0	AGO1-4	7mer-m8	uugauAUGUUGGA-GGAUGGAGu	| ||:||| :|||||||	ccagcUUCAGCCUGUCUACCUCu	7	DIO2-AS1
MIMAT0000066	hsa-let-7e-5p	ENSG00000203709	MIR29B2CHG	0	lincRNA	chr1	207988337	207988356	-	2	0	AGO1-4	7mer-m8	uuGAUAUGUUGGAGGAUGGAGu	||||: :| |||||||||	acCUAUGGGA--UCCUACCUCu	4	DIO3OS
MIMAT0000066	hsa-let-7e-5p	ENSG00000237250	AL359924.1	0	antisense	chr1	238090682	238090703	+	1	0	AGO1-4	8mer	uugauauGUUGGAGGAUGGAGu	::|| |||||||	agggaccUGACAGGCUACCUCa	2	DIP2A-IT1
MIMAT0000066	hsa-let-7e-5p	ENSG00000234072	AC074117.1	0	antisense	chr2	27581582	27581602	+	6	0	AGO1-4,AGO2	7mer-m8	uuGAUAUGUUGGAGGAUGGAGu	||: | |||| |||||||	aaCUGCUCUACCU-CUACCUCc	6	DIP2C-AS1
MIMAT0000066	hsa-let-7e-5p	ENSG00000234072	AC074117.1	0	antisense	chr2	27581603	27581624	+	10	0	AGO1-4,AGO2	7mer-m8	uuGAUAUGUUGGAG-GAUGGAGu	|| | | ||||| |||||||	acCUCU-CUACCUCUCUACCUCu	6	DIRC1
MIMAT0000066	hsa-let-7e-5p	ENSG00000227403	LINC01806	0	lincRNA	chr2	162105017	162105038	+	1	0	AGO1-4	7mer-m8	uugauauGUUGGAGGAUGGAGu	| | : ||||||||	uaguccuCUAGUGCCUACCUCu	8	DIRC3
MIMAT0000066	hsa-let-7e-5p	ENSG00000227252	AC105760.2	0	antisense	chr2	237993286	237993306	-	3	0	AGO1,AGO1-4	7mer-m8	uugAUAUGUUGGAGGAUGGAGu	|: ||:| |:|||||||	acgUGCACGA-AUUCUACCUCu	4	DIRC3-AS1
MIMAT0000066	hsa-let-7e-5p	ENSG00000227110	LMCD1-AS1	1	antisense	chr3	8263791	8263812	-	2	0	AGO1-4	8mer	uuGAUAUGUUGGAGGAUGGAGu	||:|:||:| |||||||	ugCUGUGCAGCAAACUACCUCa	4	DIS3L-AS1
MIMAT0000066	hsa-let-7e-5p	ENSG00000272077	AC124045.1	0	lincRNA	chr3	44710375	44710393	+	7	0	AGO1,AGO1-4,AGO2	8mer	uuGAUAUGUUGGAGGAUGGAGu	||:|| :| :|||||||	gcCUGUAAGA---UCUACCUCa	4	DISC1-IT1
MIMAT0000066	hsa-let-7e-5p	ENSG00000249833	CCDC37-AS1	0	antisense	chr3	126112437	126112458	-	1	0	AGO1-4	7mer-m8	uugauauguuggaGGAUGGAGu	||||||||	gacccggccccagCCUACCUCu	1	DISC1FP1
MIMAT0000066	hsa-let-7e-5p	ENSG00000248932	AC097103.2	0	antisense	chr3	139138465	139138486	+	1	0	AGO1-4	7mer-m8	uugauauguuGGAGGAUGGAGu	::|||||||||	caagacuguuUUUCCUACCUCu	6	DISC2
MIMAT0000066	hsa-let-7e-5p	ENSG00000242086	MUC20-OT1	1	lincRNA	chr3	195399388	195399408	+	4	0	AGO1-4	7mer-m8	uugauAUGUUGGAGGAUGGAGu	|:| ||| ||||||||	gcagcUGC-ACCACCUACCUCc	6	DLEU1
MIMAT0000066	hsa-let-7e-5p	ENSG00000224652	LINC00885	0	lincRNA	chr3	195869669	195869691	+	2	0	AGO1-4	7mer-m8	uugauauguuGGAG-GAUGGAGu	|:|| |||||||	gacggaagcuCUUCUCUACCUCc	1	DLEU1-AS1
MIMAT0000066	hsa-let-7e-5p	ENSG00000248810	LINC02432	0	lincRNA	chr4	142242467	142242488	-	2	0	AGO1-4,AGO2	8mer	uuGAUA-UGUUGGAGGAUGGAGu	| || |: :| | |||||||	acCAAUGAUUGCAU-CUACCUCa	2	DLEU2
MIMAT0000066	hsa-let-7e-5p	ENSG00000280219	AC093908.1	0	TEC	chr4	148413093	148413115	+	3	0	AGO1-4	7mer-m8	uuGAUAUGUUGGAG-GAUGGAGu	| ||:| :: | |||||||	uuCCAUGCUUUUCCGCUACCUCu	3	DLEU2L
MIMAT0000066	hsa-let-7e-5p	ENSG00000225138	SLC9A3-AS1	0	processed_transcript	chr5	479932	479954	+	1	0	AGO1-4	8mer	uugaUAUGUUG-GAGGAUGGAGu	| :|::| || |||||||	gagcAAGCGGCUCUGCUACCUCa	9	DLEU7-AS1
MIMAT0000066	hsa-let-7e-5p	ENSG00000249736	LINC02242	0	lincRNA	chr5	66930160	66930183	-	1	0	AGO1-4	8mer	uuGA-UAUGUUGG-AGGAUGGAGu	|| | :|:|:| |||||||||	gcCUCAAGCGAUCAUCCUACCUCa	4	DLG1-AS1
MIMAT0000066	hsa-let-7e-5p	ENSG00000281398	SNHG4	1	lincRNA	chr5	138614111	138614134	+	1	0	AGO2	7mer-m8	uugauAUGUUGGAG--GAUGGAGu	| |||| |: |||||||	uucauUCCAACAUUGACUACCUCc	6	DLG2-AS1
MIMAT0000066	hsa-let-7e-5p	ENSG00000281398	SNHG4	1	lincRNA	chr5	138614748	138614768	+	4	0	AGO1,AGO1-4,AGO2	7mer-m8	uuGAUAUGUUGGAGGAUGGAGu	||: |::|| | |||||||	acCUGAAUGACAU-CUACCUCc	6	DLG2-AS2
MIMAT0000066	hsa-let-7e-5p	ENSG00000281398	SNHG4	1	lincRNA	chr5	138615264	138615284	+	1	0	AGO1-4	7mer-m8	uugauAUGUUGGAGGAUGGAGu	|||||||| |||||||	cucacUACAACCU-CUACCUCc	6	DLG3-AS1
MIMAT0000066	hsa-let-7e-5p	ENSG00000249669	CARMN	0	lincRNA	chr5	148788892	148788917	+	1	0	AGO1-4	8mer	uuGAUAUGUUGGAG----GAUGGAGu	||: | :|||| |||||||	ucCUGCCCUGCCUCUUAGCUACCUCa	3	DLG5-AS1
MIMAT0000066	hsa-let-7e-5p	ENSG00000278970	HEIH	1	TEC	chr5	180257826	180257850	-	4	0	AGO1-4,AGO2	7mer-m8	uuGAUAUGUUGG--A-GGAUGGAGu	||| :||| : | |||||||	cuCUACGCAAAUGGUAGCUACCUCu	5	DLGAP1-AS1
MIMAT0000066	hsa-let-7e-5p	ENSG00000278970	HEIH	1	TEC	chr5	180257847	180257868	-	4	0	AGO1-4,AGO2	7mer-m8	uuGAUAUGUUGGAGGAUGGAGu	:|| | | || |||||||	ccUUAAAGACCCAGCUACCUCu	5	DLGAP1-AS2
MIMAT0000066	hsa-let-7e-5p	ENSG00000238035	AC138035.1	0	lincRNA	chr5	180751426	180751446	+	3	2	AGO1-4,AGO2	8mer	uugauauGUUGGAGGAUGGAGu	||:| | |||||||	ucacgccCAGCAU-CUACCUCa	1	DLGAP1-AS3
MIMAT0000066	hsa-let-7e-5p	ENSG00000272097	AL024498.1	0	lincRNA	chr6	10744224	10744246	-	1	0	AGO1-4	8mer	uugauAUGU-UGGAGGAUGGAGu	| || :: | |||||||	uggccUCCAGGUAUACUACCUCa	7	DLGAP1-AS4
MIMAT0000066	hsa-let-7e-5p	ENSG00000231074	HCG18	1	antisense	chr6	30272120	30272141	-	1	0	AGO1-4	8mer	uugauauguUGGAGGAUGGAGu	|:: |||||||	guguuggucAUUGGCUACCUCa	3	DLGAP1-AS5
MIMAT0000066	hsa-let-7e-5p	ENSG00000272273	IER3-AS1	0	antisense	chr6	30711053	30711074	+	1	0	AGO1-4	7mer-m8	uugauauGUUGGAGGAUGGAGu	||||| :|||||||	caaccccCAACCCUCUACCUCg	1	DLGAP2-AS1
MIMAT0000066	hsa-let-7e-5p	ENSG00000279048	AC080080.1	0	TEC	chr7	17981973	17981994	+	1	0	AGO1-4	8mer	uugauAUGUUGGAGGAUGGAGu	| | | |||||||||	uggccUCCCAAGUCCUACCUCa	4	DLGAP4-AS1
MIMAT0000066	hsa-let-7e-5p	ENSG00000273237	AC004520.1	0	antisense	chr7	26213803	26213824	-	4	0	AGO1-4,AGO2	8mer	uuGAUAUGUUGGAGGAUGGAGu	|| | :| :||||||||||	acCUCUCUAUUCUCCUACCUCa	8	DLX2-DT
MIMAT0000066	hsa-let-7e-5p	ENSG00000240990	HOXA11-AS	1	antisense	chr7	27225643	27225666	+	1	0	AGO2	7mer-m8	uuGA-UAUGUUGGA-GGAUGGAGu	|| || : ||| ||||||||	ccCUCAUCUUCCCUGCCUACCUCu	1	DLX6-AS1
MIMAT0000066	hsa-let-7e-5p	ENSG00000281103	TRG-AS1	0	antisense	chr7	38418096	38418116	+	3	0	AGO2	8mer	uugaUAUGUUGGAGGAUGGAGu	| |||: | |||||||	guaaAAACAG-CAACUACCUCa	11	DLX6-AS2
MIMAT0000066	hsa-let-7e-5p	ENSG00000188185	LINC00265	1	lincRNA	chr7	39831422	39831448	+	8	0	AGO1-4	8mer	uuGAUAUGUU--GG-A--GGAUGGAGu	|||| :|: || | ||||||||	gcCUAUUUAGGCCCAUACCCUACCUCa	5	DM1-AS
MIMAT0000066	hsa-let-7e-5p	ENSG00000273142	AC073335.2	0	lincRNA	chr7	66368568	66368589	+	1	0	AGO2	7mer-m8	uugauauGUUGGAGGAUGGAGu	| | ||||||||||	ugccggcCCAGCUCCUACCUCg	7	DMD-AS3
MIMAT0000066	hsa-let-7e-5p	ENSG00000273341	AC004921.1	0	lincRNA	chr7	77051110	77051130	+	1	0	AGO2	7mer-m8	uugauAUGUUGGAGGAUGGAGu	||||| ||||||||||	cucacUACAA-CUCCUACCUCc	8	DMTF1-AS1
MIMAT0000066	hsa-let-7e-5p	ENSG00000272752	STAG3L5P-PVRIG2P-PILRB	0	processed_transcript	chr7	99950695	99950718	+	3	0	AGO1-4	7mer-m8	uuGAUAUGUUGGAG--GAUGGAGu	|| | ::||: : |||||||	uuCUCUUUGACUGUGGCUACCUCc	6	DMXL1-DT
MIMAT0000066	hsa-let-7e-5p	ENSG00000280123	AC023632.6	0	TEC	chr8	95441236	95441257	-	11	0	AGO1,AGO1-4,AGO2	7mer-m8	uugauauguUGGAGGAUGGAGu	|:: :|||||||	auucuccucAUUGUCUACCUCc	1	DNAAF3-AS1
MIMAT0000066	hsa-let-7e-5p	ENSG00000240498	CDKN2B-AS1	1	antisense	chr9	22065709	22065729	+	1	0	AGO2	8mer	uugAUAUGUUGGAGGAUGGAGu	|: :| | | ||||||||	uaaUGAGCUA-CACCUACCUCa	13	DNAH8-AS1
MIMAT0000066	hsa-let-7e-5p	ENSG00000242375	AL590705.3	0	lincRNA	chr9	99957762	99957786	-	4	0	AGO2	8mer	uugauauGUUGGA---GGAUGGAGu	|||||| :|||||||	gcagugcCAACCUAAAUCUACCUCa	4	DNAH8-DT
MIMAT0000066	hsa-let-7e-5p	ENSG00000204054	LINC00963	1	processed_transcript	chr9	132267038	132267058	+	2	0	AGO2	7mer-m8	uuGAUAUGUUGGAGGAUGGAGu	||: ||| | |||||||	caCUGCUCAA-AUGCUACCUCu	7	DNAH17-AS1
MIMAT0000066	hsa-let-7e-5p	ENSG00000239665	AL157392.3	0	processed_transcript	chr10	13682262	13682282	+	1	0	AGO1-4	7mer-m8	uuGAUAUGUUGGAGGAUGGAGu	|| | : :|||||||||||	ccCU-UUUUGCCUCCUACCUCu	4	DNAJA2-DT
MIMAT0000066	hsa-let-7e-5p	ENSG00000239665	AL157392.3	0	processed_transcript	chr10	13697248	13697269	+	2	0	AGO1-4,AGO2	8mer	uugauaugUUGGAGGAUGGAGu	|| :|||||||	auguuccaAAAGAUCUACCUCa	4	DNAJA4-DT
MIMAT0000066	hsa-let-7e-5p	ENSG00000272692	AC010997.4	0	lincRNA	chr10	77171534	77171554	+	1	0	AGO2	7mer-m8	uugaUAUGUUGGAGGAUGGAGu	:||:|| ||:|||||||	ugggGUAUAA-CUUCUACCUCu	4	DNAJB5-DT
MIMAT0000066	hsa-let-7e-5p	ENSG00000280355	AL132656.4	0	TEC	chr10	81442905	81442926	-	1	0	AGO1-4	7mer-m8	uuGAUAUGUUGGAGGAUGGAGu	|| |: :|:| |||||||	gcCUCUGGGAUCAGCUACCUCc	1	DNAJB8-AS1
MIMAT0000066	hsa-let-7e-5p	ENSG00000223482	NUTM2A-AS1	0	antisense	chr10	89005067	89005093	-	20	0	AGO1,AGO1-4,AGO2,AGO3	7mer-m8	uuGAUA-UGUUGGAG----GAUGGAGu	|| | ::|||||| |||||||	acCUCUGGUAACCUCUAAUCUACCUCc	2	DNAJC3-DT
MIMAT0000066	hsa-let-7e-5p	ENSG00000235823	OLMALINC	0	lincRNA	chr10	102133372	102133384	+	4	0	AGO1-4,AGO2	8mer	uugauauguuGGAGGAUGGAGu	:||||||||||	#NAME?	10	DNAJC9-AS1
MIMAT0000066	hsa-let-7e-5p	ENSG00000269609	RPARP-AS1	0	processed_transcript	chr10	104215138	104215159	+	1	0	AGO1-4	8mer	uugauaugUUGGAGGAUGGAGu	| |||||||||||	cucaagugAUCCUCCUACCUCa	11	DNAJC27-AS1
MIMAT0000066	hsa-let-7e-5p	ENSG00000230724	LINC01001	0	lincRNA	chr11	130981	131001	-	2	2	AGO1-4	8mer	uugauauGUUGGAGGAUGGAGu	||:| | |||||||	ucacgccCAGCAU-CUACCUCa	4	DNM3-IT1
MIMAT0000066	hsa-let-7e-5p	ENSG00000280279	AC240565.2	0	lincRNA	chr11	130981	131001	-	2	2	AGO1-4	8mer	uugauauGUUGGAGGAUGGAGu	||:| | |||||||	ucacgccCAGCAU-CUACCUCa	5	DNM3OS
MIMAT0000066	hsa-let-7e-5p	ENSG00000269821	KCNQ1OT1	1	antisense	chr11	2692443	2692464	-	2	0	AGO1-4	7mer-m8	uuGAUAUGUUGGAGGAUGGAGu	||: || |: :|||||||	acCUGGACUCCUGUCUACCUCu	4	DNMBP-AS1
MIMAT0000066	hsa-let-7e-5p	ENSG00000269821	KCNQ1OT1	1	antisense	chr11	2696381	2696400	-	1	0	AGO2	7mer-m8	uugauAUGUUGGAGGAUGGAGu	|| |:| |||||||	cccgcUAGAGC--ACUACCUCu	4	DNMT3L-AS1
MIMAT0000066	hsa-let-7e-5p	ENSG00000269821	KCNQ1OT1	1	antisense	chr11	2697758	2697775	-	5	0	AGO1-4,AGO2	7mer-m8	uuGAUAUGUUGGAGGAUGGAGu	||:||| | |||||||	ucCUGUACCA----CUACCUCu	4	DNPEP-AS1
MIMAT0000066	hsa-let-7e-5p	ENSG00000269821	KCNQ1OT1	1	antisense	chr11	2704769	2704790	-	1	0	AGO1-4	7mer-m8	uugaUAUGUUGGAGGAUGGAGu	:|| :: ||:|||||||	guagGUAGGGGCUUCUACCUCu	4	DOCK4-AS1
MIMAT0000066	hsa-let-7e-5p	ENSG00000269821	KCNQ1OT1	1	antisense	chr11	2708571	2708594	-	1	0	AGO1-4	8mer	uuGAUAUGU-UGGA-GGAUGGAGu	| | :|| |||| |||||||	ccCAAGGCAGACCUGGCUACCUCa	4	DOCK7-DT
MIMAT0000066	hsa-let-7e-5p	ENSG00000269821	KCNQ1OT1	1	antisense	chr11	2709736	2709756	-	4	0	AGO2	8mer	uuGAUAUGUUGGAGGAUGGAGu	||:|:::|||| |||||||	ggCUGUGUGACCU-CUACCUCa	4	DOCK8-AS1
MIMAT0000066	hsa-let-7e-5p	ENSG00000280798	LINC00294	0	lincRNA	chr11	33098951	33098972	+	1	0	AGO1-4	7mer-m8	uuGAUAUGUUGGAGGAUGGAGu	|| :| :|| |||||||	cuCUUGGCCGCCCACUACCUCg	6	DOCK8-AS2
MIMAT0000066	hsa-let-7e-5p	ENSG00000245532	NEAT1	1	lincRNA	chr11	65203681	65203702	+	15	0	AGO1-4	7mer-m8	uugauaugUUGGAGGAUGGAGu	:||:| |||||||	ccucggugGACUUACUACCUCu	8	DOCK9-AS1
MIMAT0000066	hsa-let-7e-5p	ENSG00000245532	NEAT1	1	lincRNA	chr11	65205005	65205025	+	16	0	AGO1-4,AGO2	8mer	uugauaugUUGGAGGAUGGAGu	|| | ||||||||	gcgaagggAAGC-CCUACCUCa	8	DOCK9-DT
MIMAT0000066	hsa-let-7e-5p	ENSG00000245532	NEAT1	1	lincRNA	chr11	65205185	65205207	+	17	0	AGO1-4,AGO2	7mer-m8	uugauauGUUGGA-GGAUGGAGu	::::|| :|||||||	cuggucuUGGUCUGUCUACCUCg	8	DPH6-DT
MIMAT0000066	hsa-let-7e-5p	ENSG00000272301	AP002360.3	0	lincRNA	chr11	76100849	76100869	+	3	0	AGO1-4,AGO2	7mer-m8	uugAUAUGUUGGAGGAUGGAGu	|:|:| | | |||||||	cgaUGUGCCAAGU-CUACCUCc	4	DPP3-DT
MIMAT0000066	hsa-let-7e-5p	ENSG00000247137	AP000873.2	0	processed_transcript	chr11	82903082	82903103	-	3	0	AGO1-4,AGO2	7mer-m8	uuGAUAUGUUGGAGGAUGGAGu	|||||: | |:|||||||	ggCUAUAUUUCAUUCUACCUCu	4	DPP4-DT
MIMAT0000066	hsa-let-7e-5p	ENSG00000255234	AP000446.1	0	antisense	chr11	83133758	83133782	+	1	0	AGO1-4	7mer-m8	uuGAUAUGUUGGAG---GAUGGAGu	:| |:| |||: |||||||	cuUUCUGCCCCCUUCCACUACCUCu	4	DPP9-AS1
MIMAT0000066	hsa-let-7e-5p	ENSG00000261098	AP000766.1	0	lincRNA	chr11	107185038	107185063	-	11	0	AGO1-4,AGO2	8mer	uuGAUAUGUUGGA----GGAUGGAGu	|||| || :|| :|||||||	acCUAUUCACUCUUAAAUCUACCUCa	2	DPP10-AS1
MIMAT0000066	hsa-let-7e-5p	ENSG00000250899	AC125807.2	1	lincRNA	chr12	3151188	3151210	+	1	0	AGO1-4	7mer-m8	uugAUA-UGUUGGAGGAUGGAGu	||| ||:|: ||||||||	uugUAUAACGAUAACCUACCUCg	4	DPP10-AS2
MIMAT0000066	hsa-let-7e-5p	ENSG00000256146	AC006206.1	0	lincRNA	chr12	5425494	5425515	+	2	0	AGO1-4	7mer-m8	uuGAUAUGUUGGAG-GAUGGAGu	|| | || :||: |||||||	uuCU-UCCAUUCUUGCUACCUCc	1	DPP10-AS3
MIMAT0000066	hsa-let-7e-5p	ENSG00000276232	AC006064.5	0	sense_intronic	chr12	6619525	6619550	+	6	0	AGO1-4,AGO2	7mer-m8	uuGAUAUGUUGGAG----GAUGGAGu	:| | | ||:|: |||||||	cuUUUUCCUACUUUUGAGCUACCUCu	0	DPY19L3-DT
MIMAT0000066	hsa-let-7e-5p	ENSG00000245648	AC022075.1	0	antisense	chr12	10550440	10550462	+	2	0	AGO2	8mer	uuGAU-AUGUUGGAGGAUGGAGu	:|| |::| |: :|||||||	auUUAGUGUAUCUGUCUACCUCa	9	DPYD-AS1
MIMAT0000066	hsa-let-7e-5p	ENSG00000257176	AC009318.1	0	antisense	chr12	29434103	29434123	-	1	0	AGO2	8mer	uugaUAUGUUGGAGGAUGGAGu	| || |::|:|||||||	acagAGAC-AUUUUCUACCUCa	4	DPYD-AS2
MIMAT0000066	hsa-let-7e-5p	ENSG00000258334	AC125611.4	0	antisense	chr12	49686493	49686515	-	2	0	AGO1-4	8mer	uuGAU--AUGUUGGAGGAUGGAGu	||| |::|: ||:|||||||	aaCUAACUGUAG-CUUCUACCUCa	3	DPYD-IT1
MIMAT0000066	hsa-let-7e-5p	ENSG00000273046	AC012531.2	0	processed_transcript	chr12	54428128	54428148	+	1	0	AGO2	8mer	uugauAUGUUGGAGGAUGGAGu	| :|||| |||||||	uccacUUUAACC-GCUACCUCa	1	DRAIC
MIMAT0000066	hsa-let-7e-5p	ENSG00000250742	LINC02381	0	lincRNA	chr12	54526512	54526534	+	16	1	AGO1,AGO1-4,AGO2,AGO3	8mer	uuGAUAUGUUGGAG-GAUGGAGu	| | :|| : || |||||||	ugCCAAGCAUUGUCUCUACCUCa	3	DSCAM-AS1
MIMAT0000066	hsa-let-7e-5p	ENSG00000257354	AC048341.1	0	lincRNA	chr12	63010260	63010283	+	2	0	AGO1-4	8mer	uuGA-UAUGUU-GGAGGAUGGAGu	|| | ::|| |||||||||||	agCUCAAGUAAUCCUCCUACCUCa	5	DSCAM-IT1
MIMAT0000066	hsa-let-7e-5p	ENSG00000258343	AC090001.1	0	antisense	chr12	96189320	96189341	-	1	0	AGO2	7mer-m8	uugAUAUGUUGGAGGAUGGAGu	||| :||: :|||||||	uuaUAUUGGACUGUCUACCUCc	3	DSCAS
MIMAT0000066	hsa-let-7e-5p	ENSG00000257167	TMPO-AS1	1	antisense	chr12	98906816	98906838	-	5	0	AGO1-4	7mer-m8	uugaUAUGUUGGA-GGAUGGAGu	|| | ::| ||||||||	ucacAUCCUUUUUCCCUACCUCu	9	DSCR4
MIMAT0000066	hsa-let-7e-5p	ENSG00000281344	HELLPAR	0	macro_lncRNA	chr12	102625720	102625741	+	1	0	AGO2	7mer-m8	uugaUAUGUUGGAGGAUGGAGu	| |: | |:|||||||	cuucAGAUCUCAUUCUACCUCc	2	DSCR4-IT1
MIMAT0000066	hsa-let-7e-5p	ENSG00000256028	AC026362.1	0	processed_transcript	chr12	123464515	123464536	+	1	0	AGO2	7mer-m8	uuGA-UAUGUUGGAGGAUGGAGu	|| || :|: | ||||||||	ucCUCAUUUAG-CACCUACCUCc	6	DSCR8
MIMAT0000066	hsa-let-7e-5p	ENSG00000279233	AC122688.3	0	TEC	chr12	125624358	125624379	+	1	0	AGO1-4	7mer-m8	uugauauguuggaGGAUGGAGu	:|||||||	ggaaccuugugggUCUACCUCc	7	DSCR9
MIMAT0000066	hsa-let-7e-5p	ENSG00000285467	AL136419.1	0	processed_transcript	chr14	24520108	24520130	+	1	0	AGO1-4	8mer	uuGAUAUGU-UGGAGGAUGGAGu	||: | | :|| |||||||	cuCUGAAGAUGCCAGCUACCUCa	0	DSCR10
MIMAT0000066	hsa-let-7e-5p	ENSG00000257636	G2E3-AS1	0	antisense	chr14	30942740	30942763	-	1	0	AGO2	7mer-m8	uugauAUGUUGGA--GGAUGGAGu	|:| |:| ||||||||	uuugcUGCUUCUUUCCCUACCUCc	0	DSEL-AS1
MIMAT0000066	hsa-let-7e-5p	ENSG00000279423	AL445363.3	0	TEC	chr14	35010842	35010865	+	3	0	AGO1,AGO1-4	8mer	uugauaUGUUGGA--GGAUGGAGu	||| || ||||||||	uaaaggACAUACUGACCUACCUCa	4	DSG1-AS1
MIMAT0000066	hsa-let-7e-5p	ENSG00000279594	AL049780.3	0	TEC	chr14	75478212	75478233	-	1	0	AGO1-4	7mer-m8	uugauauguuggaGGAUGGAGu	||||||||	cuuucccucagaaCCUACCUCu	2	DSG2-AS1
MIMAT0000066	hsa-let-7e-5p	ENSG00000259319	AF111167.2	0	antisense	chr14	75892839	75892860	-	3	0	AGO1-4	7mer-m8	uuGAUAUGUUGGAGGAUGGAGu	|| || || :|||||||	gcCUUUAGUCCCCUCUACCUCu	3	DST-AS1
MIMAT0000066	hsa-let-7e-5p	ENSG00000258301	VASH1-AS1	0	lincRNA	chr14	77253042	77253063	-	2	0	AGO1-4	7mer-m8	uugauauguuggaGGAUGGAGu	||||||||	cuuccuuccuaggCCUACCUCu	9	DTD1-AS1
MIMAT0000066	hsa-let-7e-5p	ENSG00000225746	MEG8	1	lincRNA	chr14	101373439	101373460	+	1	0	AGO2	8mer	uugaUAUGUUGGAGGAUGGAGu	| |:::|: |||||||	ggagAGAUGGCUGGCUACCUCa	3	DTNB-AS1
MIMAT0000066	hsa-let-7e-5p	ENSG00000258399	AL117190.1	0	lincRNA	chr14	101373439	101373460	+	1	0	AGO2	8mer	uugaUAUGUUGGAGGAUGGAGu	| |:::|: |||||||	ggagAGAUGGCUGGCUACCUCa	2	DUBR
MIMAT0000066	hsa-let-7e-5p	ENSG00000247556	OIP5-AS1	1	processed_transcript	chr15	41593851	41593872	+	1	0	AGO2	7mer-m8	uugauaUGUUGGAGGAUGGAGu	| :| :|||||||||	uagagaAGGAAUUCCUACCUCu	5	DUSP5-DT
MIMAT0000066	hsa-let-7e-5p	ENSG00000260773	AC055855.1	0	antisense	chr15	66623819	66623839	-	1	0	AGO1-4	7mer-m8	uugauAUGUUGGAGGAUGGAGu	|:||| || |||||||	cucacUGCAAGCU-CUACCUCc	6	DUT-AS1
MIMAT0000066	hsa-let-7e-5p	ENSG00000259673	IQCH-AS1	0	lincRNA	chr15	67699013	67699035	-	2	0	AGO1-4	7mer-m8	uuGAUAUGUUGG-AGGAUGGAGu	| | : |:|| |||||||	ccCCAGGAAGCCAAACUACCUCu	5	DYNC1LI2-DT
MIMAT0000066	hsa-let-7e-5p	ENSG00000245750	DRAIC	1	lincRNA	chr15	69855456	69855477	+	1	0	AGO1-4	8mer	uugaUAUGUUGGAGGAUGGAGu	||| || ||||||||	uggaAUAAAAAGGCCUACCUCa	3	DYNLL2-DT
MIMAT0000066	hsa-let-7e-5p	ENSG00000259964	THSD4-AS1	0	antisense	chr15	71479345	71479366	-	1	0	AGO1-4	7mer-m8	uugauaUGUUGGAGGAUGGAGu	| || ||:|||||||	uauggaAAAAACUUCUACCUCu	4	DYNLRB2-AS1
MIMAT0000066	hsa-let-7e-5p	ENSG00000247240	UBL7-AS1	0	antisense	chr15	74754243	74754263	+	2	0	AGO1-4	7mer-m8	uuGAUAUGUUGGAGGAUGGAGu	||: | || |||||||	uaCUGAAGAA-AGACUACCUCu	7	DYRK3-AS1
MIMAT0000066	hsa-let-7e-5p	ENSG00000203392	AC105020.1	0	antisense	chr15	75971489	75971511	+	1	0	AGO1-4	7mer-m8	uuGA-UAUGUUGGAGGAUGGAGu	|| ||:: || |||||||	gaCUCAUGUUUCCAGCUACCUCu	4	E2F3-IT1
MIMAT0000066	hsa-let-7e-5p	ENSG00000259363	AC090825.1	0	lincRNA	chr15	100353244	100353266	+	1	0	AGO1-4	8mer	uugauauGUU-GGAGGAUGGAGu	||| |||||||||||	cugggcuCAAUCCUCCUACCUCa	4	E2F5-DT
MIMAT0000066	hsa-let-7e-5p	ENSG00000259583	AC015712.2	0	antisense	chr15	101433917	101433940	-	1	0	AGO1-4	7mer-m8	uuGAU-AUGU-UGGAGGAUGGAGu	||: |:|| :: |:|||||||	ugCUGUUGCAUGUGUUCUACCUCu	3	EAF1-AS1
MIMAT0000066	hsa-let-7e-5p	ENSG00000260447	AC009065.3	0	antisense	chr16	2170192	2170213	+	1	0	AGO2	8mer	uugauaUGUUGGAGGAUGGAGu	:|:| :|||||||	gaaacgGCGAGACUCUACCUCa	0	ECE1-AS1
MIMAT0000066	hsa-let-7e-5p	ENSG00000261067	AC109460.3	0	processed_transcript	chr16	28994582	28994603	+	10	0	AGO1-4,AGO2	8mer	uugauAUGUUGGAGGAUGGAGu	|: :| | ||||||||	gaugcUGGGAGCCCCUACCUCa	7	ECI2-DT
MIMAT0000066	hsa-let-7e-5p	ENSG00000280211	AC106886.4	0	TEC	chr16	30784911	30784934	-	2	0	AGO1-4,AGO2	7mer-m8	uugauauGUUGGA--GGAUGGAGu	|||:|| :|||||||	gaaauccCAAUCUUGUCUACCUCu	2	EDIL3-DT
MIMAT0000066	hsa-let-7e-5p	ENSG00000260267	AC026471.1	0	antisense	chr16	31468514	31468535	-	3	0	AGO1-4,AGO2	7mer-m8	uuGAU-AUGUUGGAGGAUGGAGu	||| |||| | |||||||	acCUAGAACAA-CAGCUACCUCu	3	EDNRB-AS1
MIMAT0000066	hsa-let-7e-5p	ENSG00000262514	AC020978.6	0	sense_intronic	chr16	68234604	68234627	+	1	0	AGO1-4	7mer-m8	uuGAUAUGUUGGAG--GAUGGAGu	:||||: :||: |||||||	cuUUAUAUUUUCUUCACUACCUCc	1	EDRF1-AS1
MIMAT0000066	hsa-let-7e-5p	ENSG00000262160	AC020978.5	0	antisense	chr16	68260173	68260193	-	1	0	AGO1-4	8mer	uugauauGUUGGAGGAUGGAGu	::| || |||||||	ccaacgcUGAGCU-CUACCUCa	0	EDRF1-DT
MIMAT0000066	hsa-let-7e-5p	ENSG00000196696	AC009022.1	0	processed_transcript	chr16	70010575	70010595	-	1	0	AGO1-4	8mer	uugauAUGUUGGAGGAUGGAGu	||| : | ||||||||	ugcccUACUGGC-CCUACCUCa	5	EEF1A1-AS1
MIMAT0000066	hsa-let-7e-5p	ENSG00000261777	AC012184.3	0	processed_transcript	chr16	70380417	70380440	-	1	0	AGO1-4	8mer	uugAUAUGUUGG--AGGAUGGAGu	|:| ||| | |:|||||||	ccgUGUUCAAGCUAUUCUACCUCa	4	EFCAB6-AS1
MIMAT0000066	hsa-let-7e-5p	ENSG00000279476	AC092139.3	0	TEC	chr16	81553888	81553909	+	1	0	AGO1-4	8mer	uuGAUAUGUUGGAGGAUGGAGu	|| || : :|:|||||||	auCUCUAGUGGUUUCUACCUCa	5	EFCAB6-DT
MIMAT0000066	hsa-let-7e-5p	ENSG00000278716	AC133540.1	0	lincRNA	chr16	85523563	85523584	+	1	0	AGO1-4	7mer-m8	uugauaugUUGGAGGAUGGAGu	|| ||||||||	gaggcaggAAGGACCUACCUCc	2	EFCAB13-DT
MIMAT0000066	hsa-let-7e-5p	ENSG00000266709	AC005224.4	0	lincRNA	chr17	14208433	14208455	+	1	0	AGO2	7mer-m8	uugauaUGUUGG-AGGAUGGAGu	:||:|| |:|||||||	agagugGCAGCCUUUCUACCUCc	3	EFCAB14-AS1
MIMAT0000066	hsa-let-7e-5p	ENSG00000239203	AC093484.1	0	processed_transcript	chr17	16330830	16330850	+	1	0	AGO1-4	7mer-m8	uuGAUAUGUUGGAGGAUGGAGu	||| : :: | |||||||	ugCUAGGGGGGAU-CUACCUCc	7	EFHD2-AS1
MIMAT0000066	hsa-let-7e-5p	ENSG00000215769	ARHGAP27P1-BPTFP1-KPNA2P3	0	processed_transcript	chr17	62746088	62746109	-	5	3	AGO1-4,AGO2	7mer-m8	uuGAUAUGUUGGAGGAUGGAGu	:|:|:| | |||||||	cgUUGUGCCAGAAACUACCUCu	8	EGFLAM-AS1
MIMAT0000066	hsa-let-7e-5p	ENSG00000280299	AC037487.4	0	processed_transcript	chr17	62950010	62950031	+	1	0	AGO1-4	8mer	uugaUAUGUUGGAGGAUGGAGu	:|| |||: |||||||	aggaGUAGAACUAACUACCUCa	6	EGFLAM-AS2
MIMAT0000066	hsa-let-7e-5p	ENSG00000163597	SNHG16	1	processed_transcript	chr17	74560277	74560297	+	7	0	AGO1,AGO1-4,AGO2	7mer-m8	uuGAUAUGUUGGAGGAUGGAGu	|| |:|||||| |||||||	auCUCUGCAACCU-CUACCUCc	7	EGFLAM-AS3
MIMAT0000066	hsa-let-7e-5p	ENSG00000262188	LINC01978	0	lincRNA	chr17	77897157	77897177	+	1	0	AGO1-4	7mer-m8	uugauauGUUGGAGGAUGGAGu	| |||| |||||||	gaucugcCCACCU-CUACCUCc	4	EGFLAM-AS4
MIMAT0000066	hsa-let-7e-5p	ENSG00000280248	AC124319.4	0	TEC	chr17	78313963	78313985	+	1	0	AGO1-4	7mer-m8	uugauaugUUG-GAGGAUGGAGu	|:| || |||||||	ggacugggAGCACUGCUACCUCc	4	EGFR-AS1
MIMAT0000066	hsa-let-7e-5p	ENSG00000277534	AC007996.1	0	sense_intronic	chr18	24123931	24123954	-	1	0	AGO2	8mer	uugAUAU-GU-UGGAGGAUGGAGu	|| | || ::|||||||||	aaaUAGAGCAUUUUUCCUACCUCa	4	EGILA
MIMAT0000066	hsa-let-7e-5p	ENSG00000274918	AC116447.1	0	lincRNA	chr18	32897650	32897671	+	1	0	AGO1-4	8mer	uugauaUGUUGGAGGAUGGAGu	|:: :| ||||||||	guagugAUGCUCACCUACCUCa	1	EGLN3-AS1
MIMAT0000066	hsa-let-7e-5p	ENSG00000278986	AC091060.1	0	TEC	chr18	33552746	33552767	+	2	0	AGO1-4,AGO2	7mer-m8	uugauaugUUGGAGGAUGGAGu	|:|| |||||||	ccgggccaAGCCCGCUACCUCc	4	EGOT
MIMAT0000066	hsa-let-7e-5p	ENSG00000280079	AC011447.7	0	TEC	chr19	20332417	20332438	-	3	0	AGO1-4	7mer-m8	uugauauguuggagGAUGGAGu	|||||||	uucaagcugcuaaaCUACCUCc	4	EHBP1-AS1
MIMAT0000066	hsa-let-7e-5p	ENSG00000236144	TMEM147-AS1	0	antisense	chr19	36034726	36034746	-	1	0	AGO1-4	8mer	uuGAUAUGUUGGAGGAUGGAGu	|| ||:|| ||||||||	cuCUCCUCAGCC-CCUACCUCa	8	EHD4-AS1
MIMAT0000066	hsa-let-7e-5p	ENSG00000232677	LINC00665	1	lincRNA	chr19	36817466	36817487	-	3	0	AGO1,AGO2	8mer	uugauauguuggagGAUGGAGu	|||||||	uaggaggagcaaagCUACCUCa	2	EHHADH-AS1
MIMAT0000066	hsa-let-7e-5p	ENSG00000267470	ZNF571-AS1	0	antisense	chr19	38077235	38077258	+	1	0	AGO2	8mer	uuGAUAUGUUGG-AG-GAUGGAGu	:|| ||| :| || |||||||	auUUAAACACUCAUCUCUACCUCa	4	EHMT2-AS1
MIMAT0000066	hsa-let-7e-5p	ENSG00000279539	AC006486.2	0	TEC	chr19	42748467	42748490	+	1	0	AGO2	8mer	uugauauGUUGG--AGGAUGGAGu	||| | |:|||||||	cugggcuCAAGCGAUUCUACCUCa	5	EIF1AX-AS1
MIMAT0000066	hsa-let-7e-5p	ENSG00000279095	AC243964.3	0	TEC	chr19	45169314	45169339	+	4	0	AGO1-4,AGO2	7mer-m8	uuGAU-AU-GUUG--GAGGAUGGAGu	||: || ||:| : |||||||	cuCUGUUACCAGCAGUGACUACCUCu	1	EIF1B-AS1
MIMAT0000066	hsa-let-7e-5p	ENSG00000276570	AC010327.5	0	processed_transcript	chr19	55738821	55738841	-	4	0	AGO1-4,AGO2	8mer	uugauauGUUGGAGGAUGGAGu	:::|| ||||||||	uggccccUGGCC-CCUACCUCa	5	EIF2AK3-DT
MIMAT0000066	hsa-let-7e-5p	ENSG00000268568	AC007228.2	0	lincRNA	chr19	57184992	57185014	-	6	0	AGO1-4,AGO2	7mer-m8	uugAUAUGUUGGAG-GAUGGAGu	|| :|| | | |||||||	cagUAGGCACCAGCUCUACCUCc	4	EIF2B5-DT
MIMAT0000066	hsa-let-7e-5p	ENSG00000268516	AC020915.3	0	antisense	chr19	58770171	58770192	-	2	0	AGO1-4,AGO2	8mer	uugauAUGUUGGAGGAUGGAGu	||| :| ||||||||	aacacUACUGCGGCCUACCUCa	0	EIF3J-DT
MIMAT0000066	hsa-let-7e-5p	ENSG00000213742	ZNF337-AS1	0	antisense	chr20	25612867	25612888	+	2	0	AGO1-4	7mer-m8	uugauauguuGGAGGAUGGAGu	|| |||||||	cuggcccuucCCAACUACCUCc	5	EIPR1-IT1
MIMAT0000066	hsa-let-7e-5p	ENSG00000229299	AL121845.1	0	antisense	chr20	62377295	62377311	+	1	0	AGO1-4	7mer-m8	uuGAUAUGUUGGAGGAUGGAGu	:|||::|| |||||||	uuUUAUGUAA----CUACCUC-	0	ELAVL4-AS1
MIMAT0000066	hsa-let-7e-5p	ENSG00000273840	AF254983.1	0	processed_transcript	chr21	10910341	10910362	-	2	0	AGO1-4	7mer-m8	uugAUAUGUUGGAGGAUGGAGu	||| |:|| :|||||||	augUAUUCGACGGUCUACCUCu	1	ELDR
MIMAT0000066	hsa-let-7e-5p	ENSG00000215386	MIR99AHG	1	lincRNA	chr21	17980630	17980651	+	1	0	AGO1-4	8mer	uuGAUAUGU-UGGAGGAUGGAGu	| | :|| |:| ||||||||	uaCCAAGCACAUC-CCUACCUCa	4	ELF3-AS1
MIMAT0000066	hsa-let-7e-5p	ENSG00000225331	LINC01678	0	lincRNA	chr21	45579005	45579027	-	1	0	AGO1-4	8mer	uugauauguuGGAG-GAUGGAGu	|| | |||||||	caauggccucCCACACUACCUCa	5	ELFN1-AS1
MIMAT0000066	hsa-let-7e-5p	ENSG00000235954	TTC28-AS1	0	processed_transcript	chr22	28404006	28404026	+	1	0	AGO1-4	8mer	uugauauGUUGGAGGAUGGAGu	|| ||| |||||||	caggccuCAUCCU-CUACCUCa	4	ELMO1-AS1
MIMAT0000066	hsa-let-7e-5p	ENSG00000278920	AC005005.4	0	sense_overlapping	chr22	31462364	31462385	+	1	0	AGO2	7mer-m8	uuGA-UAUGUUGGAGGAUGGAGu	|| | :|||||| |||||||	ggCUCACGCAACCU-CUACCUCc	4	ELN-AS1
MIMAT0000066	hsa-let-7e-5p	ENSG00000197182	MIRLET7BHG	0	lincRNA	chr22	46509673	46509694	+	6	0	AGO1-4	8mer	uugauaUGUUGGAGGAUGGAGu	:| :|| ||||||||	gggaggGCCGCCCCCUACCUCa	8	ELOA-AS1
MIMAT0000066	hsa-let-7e-5p	ENSG00000270012	AC232271.1	0	lincRNA	chrX	49131925	49131945	+	1	0	AGO1-4	7mer-m8	uuGAUAUGUUGGAGGAUGGAGu	|| | || :| ||||||||	gcCUCU-CACUCCCCUACCUCc	6	ELOVL2-AS1
MIMAT0000066	hsa-let-7e-5p	ENSG00000229807	XIST	1	lincRNA	chrX	73040713	73040734	-	17	1	AGO1,AGO2,AGO3	8mer	uugauauguuGGAGGAUGGAGu	|||:|||||||	ucgucauuguCCUUCUACCUCa	2	EMC1-AS1
MIMAT0000066	hsa-let-7e-5p	ENSG00000229807	XIST	1	lincRNA	chrX	73046461	73046481	-	19	0	AGO1,AGO2,AGO3	7mer-m8	uugauauGUUGGAGGAUGGAGu	:|| | ||||||||	agaacccUAAAC-CCUACCUCu	2	EMC3-AS1
MIMAT0000066	hsa-let-7e-5p	ENSG00000229807	XIST	1	lincRNA	chrX	73047503	73047524	-	11	0	AGO1,AGO2	7mer-m8	uugauauguuGGAGGAUGGAGu	|: ||||||||	ucuccuuucuCUGCCUACCUCu	2	EML2-AS1
MIMAT0000066	hsa-let-7e-5p	ENSG00000229807	XIST	1	lincRNA	chrX	73047522	73047543	-	10	0	AGO1,AGO2	7mer-m8	uugauauguuGGAGGAUGGAGu	|: :|||||||	uuuucuuguuCUGUCUACCUCu	2	EML4-AS1
MIMAT0000066	hsa-let-7e-5p	ENSG00000235703	LINC00894	0	antisense	chrX	149129041	149129064	+	2	0	AGO2	8mer	uuGAUAUGUUGG-A-GGAUGGAGu	||: || || | ||||||||	ucCUGAACUCCCAUCCCUACCUCa	7	EML6-AS1
MIMAT0000066	hsa-let-7e-5p	ENSG00000233864	TTTY15	1	lincRNA	chrY	14801305	14801325	+	3	0	AGO2	7mer-m8	uuGAUAUGUUGGAGGAUGGAGu	||| | ||| |:|||||||	aaCUACA-AACAUUCUACCUCc	1	EMSLR
MIMAT0000067	hsa-let-7f-5p	ENSG00000249087	ZNF436-AS1	0	antisense	chr1	23696711	23696730	+	6	0	AGO1-4	8mer	uuGAUAUGUUAGAUGAUGGAGu	:||||| ||| |||||||	aaUUAUACCAUC--CUACCUCa	4	EMSY-DT
MIMAT0000067	hsa-let-7f-5p	ENSG00000197989	SNHG12	1	antisense	chr1	28906717	28906739	-	1	0	AGO2	8mer	uugaUAUGUU-AGAUGAUGGAGu	| :|:| ||| |||||||	guucAAGCGACUCUCCUACCUCa	7	EMX2OS
MIMAT0000067	hsa-let-7f-5p	ENSG00000259943	AL050341.2	0	antisense	chr1	40723307	40723329	-	1	0	AGO1-4	8mer	uuGAUAUGUUAGAU-GAUGGAGu	|| |: : | | |||||||	gcCUCUGAGUUAGAGCUACCUCa	3	EN2-DT
MIMAT0000067	hsa-let-7f-5p	ENSG00000261654	AL360270.2	0	sense_overlapping	chr1	111483472	111483491	-	1	0	AGO1-4	7mer-m8	uuGAUAUGUUAGAUGAUGGAGu	:|| |||||| |||||||	caUUA-ACAAUC-CCUACCUCc	3	ENO1-AS1
MIMAT0000067	hsa-let-7f-5p	ENSG00000261716	AC239868.1	0	sense_overlapping	chr1	149816494	149816514	-	1	0	AGO1-4	7mer-m8	uuGAUAUGUUAGAUGAUGGAGu	||:| : | | |||||||	uuCUGUCUCA-CCCCUACCUCc	4	ENO1-IT1
MIMAT0000067	hsa-let-7f-5p	ENSG00000231064	AC234582.1	0	antisense	chr1	155170056	155170078	+	1	4	AGO1-4	8mer	uuGAUAUGUUAGAU--GAUGGAGu	||| ||| | : |||||||	gcCUA-ACACUACGCCCUACCUCa	9	ENOX1-AS1
MIMAT0000067	hsa-let-7f-5p	ENSG00000229953	AL590666.2	0	antisense	chr1	156616425	156616444	-	1	0	AGO2	7mer-m8	uugauAUGUUAGAUGAUGGAGu	|:||: | |||||||	gguccUGCAGCC--CUACCUCu	6	ENOX1-AS2
MIMAT0000067	hsa-let-7f-5p	ENSG00000229953	AL590666.2	0	antisense	chr1	156631173	156631195	-	2	0	AGO1-4	7mer-m8	uugauAUGUUAGAU-GAUGGAGu	| ||: ||: |||||||	ccagcUUCAGCCUGUCUACCUCu	6	ENTPD1-AS1
MIMAT0000067	hsa-let-7f-5p	ENSG00000203709	MIR29B2CHG	0	lincRNA	chr1	207988337	207988356	-	2	0	AGO1-4	7mer-m8	uuGAUAUGUUAGAUGAUGGAGu	||||: :||| |||||||	acCUAUGGGAUC--CUACCUCu	6	ENTPD3-AS1
MIMAT0000067	hsa-let-7f-5p	ENSG00000237250	AL359924.1	0	antisense	chr1	238090686	238090703	+	1	0	AGO1-4	8mer	uuGAUAUGUUAGAUGAUGGAGu	||: |||: :|||||||	acCUG-ACAG---GCUACCUCa	3	ENTPD4-DT
MIMAT0000067	hsa-let-7f-5p	ENSG00000234072	AC074117.1	0	antisense	chr2	27581577	27581602	+	6	0	AGO1-4,AGO2	7mer-m8	uuGAUAUG-UUAGAU---GAUGGAGu	:|| || : |||| |||||||	caUUAAACUGCUCUACCUCUACCUCc	8	EOGT-DT
MIMAT0000067	hsa-let-7f-5p	ENSG00000234072	AC074117.1	0	antisense	chr2	27581605	27581624	+	10	0	AGO1-4,AGO2	7mer-m8	uuGAUAUGUUAGAUGAUGGAGu	|| ||| ||| |||||||	cuCUCUAC-CUCU-CUACCUCu	8	EOLA1-DT
MIMAT0000067	hsa-let-7f-5p	ENSG00000227403	LINC01806	0	lincRNA	chr2	162105017	162105038	+	1	0	AGO1-4	7mer-m8	uugauauguuagauGAUGGAGu	|||||||	uaguccucuagugcCUACCUCu	2	EOLA2-DT
MIMAT0000067	hsa-let-7f-5p	ENSG00000227252	AC105760.2	0	antisense	chr2	237993286	237993306	-	3	0	AGO1,AGO1-4	7mer-m8	uugAUAUGUUAGAUGAUGGAGu	|: ||:| :| |||||||	acgUGCACGAAUU-CUACCUCu	3	EP300-AS1
MIMAT0000067	hsa-let-7f-5p	ENSG00000227110	LMCD1-AS1	1	antisense	chr3	8263791	8263812	-	2	0	AGO1-4	8mer	uuGAUAUGUUAGAUGAUGGAGu	||:|:||: ||||||||	ugCUGUGCAGCAAACUACCUCa	4	EPB41L1-AS1
MIMAT0000067	hsa-let-7f-5p	ENSG00000272077	AC124045.1	0	lincRNA	chr3	44710375	44710393	+	7	0	AGO1,AGO1-4,AGO2	8mer	uuGAUAUGUUAGAUGAUGGAGu	||:|| :|| |||||||	gcCUGUAAGAU---CUACCUCa	2	EPB41L4A-AS1
MIMAT0000067	hsa-let-7f-5p	ENSG00000249833	CCDC37-AS1	0	antisense	chr3	126112437	126112458	-	1	0	AGO1-4	7mer-m8	uugauauguuagauGAUGGAGu	|||||||	gacccggccccagcCUACCUCu	2	EPB41L4A-DT
MIMAT0000067	hsa-let-7f-5p	ENSG00000248932	AC097103.2	0	antisense	chr3	139138465	139138486	+	1	0	AGO1-4	7mer-m8	uugauauguuAGAUGAUGGAGu	|:| |||||||	caagacuguuUUUCCUACCUCu	1	EPC1-AS1
MIMAT0000067	hsa-let-7f-5p	ENSG00000242086	MUC20-OT1	1	lincRNA	chr3	195399388	195399408	+	4	0	AGO1-4	7mer-m8	uugauAUGUUAGAUGAUGGAGu	|:| | | |||||||	gcagcUGC-ACCACCUACCUCc	5	EPCAM-DT
MIMAT0000067	hsa-let-7f-5p	ENSG00000224652	LINC00885	0	lincRNA	chr3	195869671	195869691	+	2	0	AGO1-4	7mer-m8	uugauauguuAGAUGAUGGAGu	||| |||||||	cggaagcucuUCU-CUACCUCc	2	EPCART
MIMAT0000067	hsa-let-7f-5p	ENSG00000248810	LINC02432	0	lincRNA	chr4	142242467	142242490	-	2	0	AGO1-4,AGO2	8mer	uugauaUGUUA--GAUGAUGGAGu	|::|| | |||||||	ggaccaAUGAUUGCAUCUACCUCa	7	EPHA1-AS1
MIMAT0000067	hsa-let-7f-5p	ENSG00000280219	AC093908.1	0	TEC	chr4	148413093	148413115	+	3	0	AGO1-4	7mer-m8	uuGAUAUG-UUAGAUGAUGGAGu	| ||:| || :|||||||	uuCCAUGCUUUUCCGCUACCUCu	5	EPHA2-AS1
MIMAT0000067	hsa-let-7f-5p	ENSG00000225138	SLC9A3-AS1	0	processed_transcript	chr5	479932	479954	+	1	0	AGO1-4	8mer	uugaUAUGUU-AGAUGAUGGAGu	| :|:: |||:|||||||	gagcAAGCGGCUCUGCUACCUCa	5	EPHA5-AS1
MIMAT0000067	hsa-let-7f-5p	ENSG00000249736	LINC02242	0	lincRNA	chr5	66930160	66930183	-	1	0	AGO1-4	8mer	uuGA-UAUGUUAG-AUGAUGGAGu	|| | :|:||| | |||||||	gcCUCAAGCGAUCAUCCUACCUCa	5	EPIST
MIMAT0000067	hsa-let-7f-5p	ENSG00000281398	SNHG4	1	lincRNA	chr5	138614114	138614134	+	1	0	AGO2	7mer-m8	uugauaUGUUAGAUGAUGGAGu	|| ||: ||||||||	auuccaAC-AUUGACUACCUCc	5	EPM2A-DT
MIMAT0000067	hsa-let-7f-5p	ENSG00000281398	SNHG4	1	lincRNA	chr5	138614748	138614768	+	4	0	AGO1,AGO1-4,AGO2	7mer-m8	uuGAUAUGUUAGAUGAUGGAGu	||: |::| | |||||||	acCUGAAUGA-CAUCUACCUCc	5	EPN2-AS1
MIMAT0000067	hsa-let-7f-5p	ENSG00000281398	SNHG4	1	lincRNA	chr5	138615264	138615284	+	1	0	AGO1-4	7mer-m8	uugauAUGUUAGAUGAUGGAGu	||||| || |||||||	cucacUACAACCU-CUACCUCc	5	EPN2-IT1
MIMAT0000067	hsa-let-7f-5p	ENSG00000249669	CARMN	0	lincRNA	chr5	148788896	148788917	+	1	0	AGO1-4	8mer	uugauauguuAGAUGAUGGAGu	|: :|||||||	gcccugccucUUAGCUACCUCa	10	EPS15-AS1
MIMAT0000067	hsa-let-7f-5p	ENSG00000278970	HEIH	1	TEC	chr5	180257826	180257850	-	4	0	AGO1-4,AGO2	7mer-m8	uuGAUAUGUUAG--AU-GAUGGAGu	||| :||| : || |||||||	cuCUACGCAAAUGGUAGCUACCUCu	4	ERBIN-DT
MIMAT0000067	hsa-let-7f-5p	ENSG00000278970	HEIH	1	TEC	chr5	180257847	180257868	-	4	0	AGO1-4,AGO2	7mer-m8	uuGAUAUGUUAGAUGAUGGAGu	:|| | | | :|||||||	ccUUAAAGACCCAGCUACCUCu	4	ERC2-IT1
MIMAT0000067	hsa-let-7f-5p	ENSG00000238035	AC138035.1	0	lincRNA	chr5	180751425	180751446	+	3	2	AGO1-4,AGO2	8mer	uugauauGUUAGAUGAUGGAGu	| | | |||||||	uucacgcCCAGCAUCUACCUCa	5	ERCC8-AS1
MIMAT0000067	hsa-let-7f-5p	ENSG00000272097	AL024498.1	0	lincRNA	chr6	10744224	10744246	-	1	0	AGO1-4	8mer	uugauAUGU-UAGAUGAUGGAGu	| || :| |||||||||	uggccUCCAGGUAUACUACCUCa	3	ERI3-IT1
MIMAT0000067	hsa-let-7f-5p	ENSG00000231074	HCG18	1	antisense	chr6	30272120	30272141	-	1	0	AGO1-4	8mer	uugauauguUAGAUGAUGGAGu	||: :|||||||	guguuggucAUUGGCUACCUCa	3	ERICD
MIMAT0000067	hsa-let-7f-5p	ENSG00000272273	IER3-AS1	0	antisense	chr6	30711053	30711074	+	1	0	AGO1-4	7mer-m8	uugauauGUUAGAUGAUGGAGu	||| | |||||||	caaccccCAACCCUCUACCUCg	7	ERICH2-DT
MIMAT0000067	hsa-let-7f-5p	ENSG00000279048	AC080080.1	0	TEC	chr7	17981973	17981994	+	1	0	AGO1-4	8mer	uugauAUGUUAGAUGAUGGAGu	| | | | |||||||	uggccUCCCAAGUCCUACCUCa	4	ERICH3-AS1
MIMAT0000067	hsa-let-7f-5p	ENSG00000273237	AC004520.1	0	antisense	chr7	26213803	26213824	-	4	0	AGO1-4,AGO2	8mer	uuGAUAUGUUAGAUGAUGGAGu	|| | :| ||| |||||||	acCUCUCUAUUCUCCUACCUCa	4	ERICH6-AS1
MIMAT0000067	hsa-let-7f-5p	ENSG00000240990	HOXA11-AS	1	antisense	chr7	27225644	27225666	+	1	0	AGO2	7mer-m8	uugauauguuaGAU-GAUGGAGu	||: |||||||	ccucaucuuccCUGCCUACCUCu	5	ERLNC1
MIMAT0000067	hsa-let-7f-5p	ENSG00000281103	TRG-AS1	0	antisense	chr7	38418096	38418116	+	3	0	AGO2	8mer	uugaUAUGUUAGAUGAUGGAGu	| |||: | ||||||||	guaaAAACAG-CAACUACCUCa	3	ERRFI1-DT
MIMAT0000067	hsa-let-7f-5p	ENSG00000188185	LINC00265	1	lincRNA	chr7	39831422	39831448	+	8	0	AGO1-4	8mer	uuGAUAUGUUAG---AU--GAUGGAGu	|||| :|: | || |||||||	gcCUAUUUAGGCCCAUACCCUACCUCa	5	ESAM-AS1
MIMAT0000067	hsa-let-7f-5p	ENSG00000273142	AC073335.2	0	lincRNA	chr7	66368568	66368589	+	1	0	AGO2	7mer-m8	uugauauGUUAGAUGAUGGAGu	| | || |||||||	ugccggcCCAGCUCCUACCUCg	3	ESRG
MIMAT0000067	hsa-let-7f-5p	ENSG00000273341	AC004921.1	0	lincRNA	chr7	77051110	77051130	+	1	0	AGO2	7mer-m8	uugauAUGUUAGAUGAUGGAGu	||||| || |||||||	cucacUACAA-CUCCUACCUCc	3	ETNK1-DT
MIMAT0000067	hsa-let-7f-5p	ENSG00000272752	STAG3L5P-PVRIG2P-PILRB	0	processed_transcript	chr7	99950695	99950718	+	3	0	AGO1-4	7mer-m8	uuGAUAUGUU-AGA-UGAUGGAGu	|| | ::| | | :|||||||	uuCUCUUUGACUGUGGCUACCUCc	3	ETS1-AS1
MIMAT0000067	hsa-let-7f-5p	ENSG00000280123	AC023632.6	0	TEC	chr8	95441236	95441256	-	11	0	AGO1,AGO1-4,AGO2	7mer-m8	uuGAUAUGUUAGAUGAUGGAGu	|| || | | |||||||	uuCUCCUCAUUGU-CUACCUCc	4	ETV5-AS1
MIMAT0000067	hsa-let-7f-5p	ENSG00000240498	CDKN2B-AS1	1	antisense	chr9	22065706	22065729	+	1	0	AGO2	8mer	uugAUAUGUUAGAU---GAUGGAGu	|| |::| ||| |||||||	gagUA-AUGAGCUACACCUACCUCa	4	ETV7-AS1
MIMAT0000067	hsa-let-7f-5p	ENSG00000242375	AL590705.3	0	lincRNA	chr9	99957762	99957786	-	4	0	AGO2	8mer	uugauauGUUAGAU---GAUGGAGu	||| ||| |||||||	gcagugcCAACCUAAAUCUACCUCa	4	EVA1A-AS
MIMAT0000067	hsa-let-7f-5p	ENSG00000204054	LINC00963	1	processed_transcript	chr9	132267038	132267058	+	2	0	AGO2	7mer-m8	uuGAUAUGUUAGAUGAUGGAGu	||: ||| |:|||||||	caCUGCUCAA-AUGCUACCUCu	3	EVX1-AS
MIMAT0000067	hsa-let-7f-5p	ENSG00000239665	AL157392.3	0	processed_transcript	chr10	13682261	13682282	+	1	0	AGO1-4	7mer-m8	uugauauguuaGAUGAUGGAGu	|| |||||||	ccccuuuuugcCUCCUACCUCu	5	EWSAT1
MIMAT0000067	hsa-let-7f-5p	ENSG00000239665	AL157392.3	0	processed_transcript	chr10	13697247	13697269	+	2	0	AGO1-4,AGO2	8mer	uugauAUGUUAGAU-GAUGGAGu	| ||| | |||||||	uauguUCCAAAAGAUCUACCUCa	5	EXO5-DT
MIMAT0000067	hsa-let-7f-5p	ENSG00000272692	AC010997.4	0	lincRNA	chr10	77171534	77171554	+	1	0	AGO2	7mer-m8	uugaUAUGUUAGAUGAUGGAGu	:||:|| || |||||||	ugggGUAUAA-CUUCUACCUCu	2	EXOC3-AS1
MIMAT0000067	hsa-let-7f-5p	ENSG00000280355	AL132656.4	0	TEC	chr10	81442905	81442926	-	1	0	AGO1-4	7mer-m8	uuGAUAUGUUAGAUGAUGGAGu	|| |: :||| :|||||||	gcCUCUGGGAUCAGCUACCUCc	4	EXOSC10-AS1
MIMAT0000067	hsa-let-7f-5p	ENSG00000223482	NUTM2A-AS1	0	antisense	chr10	89005067	89005091	-	20	0	AGO1,AGO1-4,AGO2,AGO3	7mer-m8	uuGA-UAUGUUAGAU--GAUGGAGu	|| :|| |||| |||||||	cuCUGGUAACCUCUAAUCUACCUCc	3	EXTL3-AS1
MIMAT0000067	hsa-let-7f-5p	ENSG00000235823	OLMALINC	0	lincRNA	chr10	102133372	102133384	+	4	0	AGO1-4,AGO2	8mer	uugauauguuAGAUGAUGGAGu	||| |||||||	#NAME?	3	EZR-AS1
MIMAT0000067	hsa-let-7f-5p	ENSG00000269609	RPARP-AS1	0	processed_transcript	chr10	104215136	104215159	+	1	0	AGO1-4	8mer	uuGA-UAUGUUA-GAUGAUGGAGu	|| | :::|| || |||||||	ggCUCAAGUGAUCCUCCUACCUCa	2	F10-AS1
MIMAT0000067	hsa-let-7f-5p	ENSG00000230724	LINC01001	0	lincRNA	chr11	130981	131002	-	2	2	AGO1-4	8mer	uugauauGUUAGAUGAUGGAGu	| | | |||||||	uucacgcCCAGCAUCUACCUCa	6	F11-AS1
MIMAT0000067	hsa-let-7f-5p	ENSG00000280279	AC240565.2	0	lincRNA	chr11	130981	131002	-	2	2	AGO1-4	8mer	uugauauGUUAGAUGAUGGAGu	| | | |||||||	uucacgcCCAGCAUCUACCUCa	5	FABP6-AS1
MIMAT0000067	hsa-let-7f-5p	ENSG00000269821	KCNQ1OT1	1	antisense	chr11	2692443	2692464	-	2	0	AGO1-4	7mer-m8	uuGAUAUGUUAGAU-GAUGGAGu	||: || ||: |||||||	acCUGGAC-UCCUGUCUACCUCu	7	FAF1-AS1
MIMAT0000067	hsa-let-7f-5p	ENSG00000269821	KCNQ1OT1	1	antisense	chr11	2696381	2696402	-	1	0	AGO2	7mer-m8	uugauauguuagaUGAUGGAGu	||||||||	uccccgcuagagcACUACCUCu	7	FALEC
MIMAT0000067	hsa-let-7f-5p	ENSG00000269821	KCNQ1OT1	1	antisense	chr11	2697758	2697780	-	5	0	AGO1-4,AGO2	7mer-m8	uuGAUAUGUUA-GAUGAUGGAGu	|| | | :| | ||||||||	acCUUUCCUGUACCACUACCUCu	7	FAM3D-AS1
MIMAT0000067	hsa-let-7f-5p	ENSG00000269821	KCNQ1OT1	1	antisense	chr11	2704769	2704790	-	1	0	AGO1-4	7mer-m8	uugaUAUGUUAGAUGAUGGAGu	:|| :: || |||||||	guagGUAGGGGCUUCUACCUCu	7	FAM13A-AS1
MIMAT0000067	hsa-let-7f-5p	ENSG00000269821	KCNQ1OT1	1	antisense	chr11	2708571	2708594	-	1	0	AGO1-4	8mer	uuGAUAUGU-UAGA-UGAUGGAGu	| | :|| | || :|||||||	ccCAAGGCAGACCUGGCUACCUCa	7	FAM13B-AS1
MIMAT0000067	hsa-let-7f-5p	ENSG00000269821	KCNQ1OT1	1	antisense	chr11	2709736	2709756	-	4	0	AGO2	8mer	uuGAUAUGUUAGAUGAUGGAGu	||:|:::| || |||||||	ggCUGUGUGACCU-CUACCUCa	7	FAM27B
MIMAT0000067	hsa-let-7f-5p	ENSG00000280798	LINC00294	0	lincRNA	chr11	33098951	33098972	+	1	0	AGO1-4	7mer-m8	uuGAUAUGUUAGAUGAUGGAGu	|| :| : | ||||||||	cuCUUGGCCGCCCACUACCUCg	5	FAM27C
MIMAT0000067	hsa-let-7f-5p	ENSG00000245532	NEAT1	1	lincRNA	chr11	65203681	65203702	+	15	0	AGO1-4	7mer-m8	uugauaugUUAGAUGAUGGAGu	:| :|||||||||	ccucggugGACUUACUACCUCu	8	FAM27D1
MIMAT0000067	hsa-let-7f-5p	ENSG00000245532	NEAT1	1	lincRNA	chr11	65205004	65205025	+	16	0	AGO1-4,AGO2	8mer	uugauauguuagauGAUGGAGu	|||||||	agcgaagggaagccCUACCUCa	8	FAM27E2
MIMAT0000067	hsa-let-7f-5p	ENSG00000245532	NEAT1	1	lincRNA	chr11	65205185	65205207	+	17	0	AGO1-4,AGO2	7mer-m8	uugauauGUUAGAU-GAUGGAGu	:::|||: |||||||	cuggucuUGGUCUGUCUACCUCg	8	FAM27E3
MIMAT0000067	hsa-let-7f-5p	ENSG00000272301	AP002360.3	0	lincRNA	chr11	76100849	76100869	+	3	0	AGO1-4,AGO2	7mer-m8	uugAUAUGUUAGAUGAUGGAGu	|:|:| | | |||||||	cgaUGUGCCAAGU-CUACCUCc	5	FAM27E4
MIMAT0000067	hsa-let-7f-5p	ENSG00000247137	AP000873.2	0	processed_transcript	chr11	82903082	82903103	-	3	0	AGO1-4,AGO2	7mer-m8	uuGAUAUGUUAG-AUGAUGGAGu	|||||: || | |||||||	ggCUAUAU-UUCAUUCUACCUCu	3	FAM27E5
MIMAT0000067	hsa-let-7f-5p	ENSG00000255234	AP000446.1	0	antisense	chr11	83133761	83133782	+	1	0	AGO1-4	7mer-m8	uugauauguuAGAUGAUGGAGu	|| ||||||||	ucugcccccuUCCACUACCUCu	6	FAM30A
MIMAT0000067	hsa-let-7f-5p	ENSG00000261098	AP000766.1	0	lincRNA	chr11	107185038	107185063	-	11	0	AGO1-4,AGO2	8mer	uuGAUAUGUUAGA---U-GAUGGAGu	|||| || ||| | |||||||	acCUAUUCACUCUUAAAUCUACCUCa	4	FAM30B
MIMAT0000067	hsa-let-7f-5p	ENSG00000250899	AC125807.2	1	lincRNA	chr12	3151188	3151210	+	1	0	AGO1-4	7mer-m8	uugAUA-UGUUAGAUGAUGGAGu	||| ||:|| |||||||	uugUAUAACGAUAACCUACCUCg	7	FAM30C
MIMAT0000067	hsa-let-7f-5p	ENSG00000256146	AC006206.1	0	lincRNA	chr12	5425494	5425515	+	2	0	AGO1-4	7mer-m8	uuGAUAUGUUAG-AUGAUGGAGu	|| | || || |:|||||||	uuCU-UCCAUUCUUGCUACCUCc	4	FAM41AY1
MIMAT0000067	hsa-let-7f-5p	ENSG00000276232	AC006064.5	0	sense_intronic	chr12	6619528	6619550	+	6	0	AGO1-4,AGO2	7mer-m8	uugauAUGUUAGAU-GAUGGAGu	||| |: | |||||||	uuuccUACUUUUGAGCUACCUCu	0	FAM41AY2
MIMAT0000067	hsa-let-7f-5p	ENSG00000245648	AC022075.1	0	antisense	chr12	10550440	10550462	+	2	0	AGO2	8mer	uugauauguUAGAU-GAUGGAGu	||||: |||||||	auuuaguguAUCUGUCUACCUCa	6	FAM41C
MIMAT0000067	hsa-let-7f-5p	ENSG00000257176	AC009318.1	0	antisense	chr12	29434103	29434123	-	1	0	AGO2	8mer	uugaUAUGUUAGAUGAUGGAGu	| || ||:| |||||||	acagAGAC-AUUUUCUACCUCa	3	FAM53B-AS1
MIMAT0000067	hsa-let-7f-5p	ENSG00000258334	AC125611.4	0	antisense	chr12	49686493	49686515	-	2	0	AGO1-4	8mer	uuGAUAUGUUA--GAUGAUGGAGu	||| || :| || |||||||	aaCUA-ACUGUAGCUUCUACCUCa	3	FAM66A
MIMAT0000067	hsa-let-7f-5p	ENSG00000273046	AC012531.2	0	processed_transcript	chr12	54428128	54428148	+	1	0	AGO2	8mer	uugauAUGUUAGAUGAUGGAGu	| :|| | :|||||||	uccacUUUAA-CCGCUACCUCa	3	FAM66B
MIMAT0000067	hsa-let-7f-5p	ENSG00000250742	LINC02381	0	lincRNA	chr12	54526514	54526534	+	15	1	AGO1,AGO1-4,AGO2,AGO3	8mer	uugauaUGUUAGAUGAUGGAGu	|: :||| |||||||	ccaagcAUUGUCU-CUACCUCa	3	FAM66C
MIMAT0000067	hsa-let-7f-5p	ENSG00000257354	AC048341.1	0	lincRNA	chr12	63010260	63010283	+	2	0	AGO1-4	8mer	uuGA-UAUGUUA-GAUGAUGGAGu	|| | ::||| || |||||||	agCUCAAGUAAUCCUCCUACCUCa	4	FAM66D
MIMAT0000067	hsa-let-7f-5p	ENSG00000258343	AC090001.1	0	antisense	chr12	96189320	96189343	-	1	0	AGO2	7mer-m8	uuGAUAU-GUUAGAU-GAUGGAGu	:|||| ::: ||: |||||||	auUUAUAUUGGACUGUCUACCUCc	3	FAM66E
MIMAT0000067	hsa-let-7f-5p	ENSG00000257167	TMPO-AS1	1	antisense	chr12	98906816	98906838	-	5	0	AGO1-4	7mer-m8	uugaUAUGUUAGA-UGAUGGAGu	|| | |:| |||||||	ucacAUCCUUUUUCCCUACCUCu	1	FAM74A1
MIMAT0000067	hsa-let-7f-5p	ENSG00000281344	HELLPAR	0	macro_lncRNA	chr12	102625716	102625741	+	3	0	AGO2	7mer-m8	uugauAUGU-UAGA-U--GAUGGAGu	| || |||| | |||||||	aaaccUUCAGAUCUCAUUCUACCUCc	5	FAM74A3
MIMAT0000067	hsa-let-7f-5p	ENSG00000256028	AC026362.1	0	processed_transcript	chr12	123464515	123464536	+	1	0	AGO2	7mer-m8	uuGA-UAUGUUAGAUGAUGGAGu	|| || :|: | |||||||	ucCUCAUUUAG-CACCUACCUCc	6	FAM74A4
MIMAT0000067	hsa-let-7f-5p	ENSG00000279233	AC122688.3	0	TEC	chr12	125624358	125624379	+	1	0	AGO1-4	7mer-m8	uugauauguuagauGAUGGAGu	|||||||	ggaaccuuguggguCUACCUCc	7	FAM74A6
MIMAT0000067	hsa-let-7f-5p	ENSG00000285467	AL136419.1	0	processed_transcript	chr14	24520108	24520130	+	1	0	AGO1-4	8mer	uuGAUAUGU-UAGAUGAUGGAGu	||: | | : | :|||||||	cuCUGAAGAUGCCAGCUACCUCa	0	FAM74A7
MIMAT0000067	hsa-let-7f-5p	ENSG00000257636	G2E3-AS1	0	antisense	chr14	30942740	30942761	-	1	0	AGO2	7mer-m8	uuGAU-AUGUUAGAUGAUGGAGu	||: | | || |||||||	ugCUGCUUCUUUC-CCUACCUCc	8	FAM78B-AS1
MIMAT0000067	hsa-let-7f-5p	ENSG00000279423	AL445363.3	0	TEC	chr14	35010842	35010865	+	3	0	AGO1,AGO1-4	8mer	uugauaUGUUAGAU--GAUGGAGu	||| ||: |||||||	uaaaggACAUACUGACCUACCUCa	2	FAM83A-AS1
MIMAT0000067	hsa-let-7f-5p	ENSG00000279594	AL049780.3	0	TEC	chr14	75478212	75478233	-	1	0	AGO1-4	7mer-m8	uugauauguuagauGAUGGAGu	|||||||	cuuucccucagaacCUACCUCu	1	FAM83C-AS1
MIMAT0000067	hsa-let-7f-5p	ENSG00000259319	AF111167.2	0	antisense	chr14	75892839	75892860	-	3	0	AGO1-4	7mer-m8	uuGAUAUGUUAGAUGAUGGAGu	|| || | |||||||	gcCUUUAGUCCCCUCUACCUCu	4	FAM85A
MIMAT0000067	hsa-let-7f-5p	ENSG00000258301	VASH1-AS1	0	lincRNA	chr14	77253042	77253067	-	2	0	AGO1-4	7mer-m8	uuGAUAUGUUA-GAU---GAUGGAGu	|| | | | ||| |||||||	guCUCUUCCUUCCUAGGCCUACCUCu	7	FAM85B
MIMAT0000067	hsa-let-7f-5p	ENSG00000225746	MEG8	1	lincRNA	chr14	101373439	101373460	+	1	0	AGO2	8mer	uugaUAUGUUAGAUGAUGGAGu	| |::: : :|||||||	ggagAGAUGGCUGGCUACCUCa	8	FAM87A
MIMAT0000067	hsa-let-7f-5p	ENSG00000258399	AL117190.1	0	lincRNA	chr14	101373439	101373460	+	1	0	AGO2	8mer	uugaUAUGUUAGAUGAUGGAGu	| |::: : :|||||||	ggagAGAUGGCUGGCUACCUCa	10	FAM87B
MIMAT0000067	hsa-let-7f-5p	ENSG00000247556	OIP5-AS1	1	processed_transcript	chr15	41593851	41593872	+	1	0	AGO2	7mer-m8	uugauaUGUUAGAUGAUGGAGu	| :| :| |||||||	uagagaAGGAAUUCCUACCUCu	4	FAM95A
MIMAT0000067	hsa-let-7f-5p	ENSG00000260773	AC055855.1	0	antisense	chr15	66623819	66623839	-	1	0	AGO1-4	7mer-m8	uugauAUGUUAGAUGAUGGAGu	|:||| || |||||||	cucacUGCAAGCU-CUACCUCc	4	FAM95B1
MIMAT0000067	hsa-let-7f-5p	ENSG00000259673	IQCH-AS1	0	lincRNA	chr15	67699013	67699034	-	2	0	AGO1-4	7mer-m8	uugauauguuagaUGAUGGAGu	||||||||	cccaggaagccaaACUACCUCu	0	FAM95C
MIMAT0000067	hsa-let-7f-5p	ENSG00000245750	DRAIC	1	lincRNA	chr15	69855456	69855477	+	1	0	AGO1-4	8mer	uugaUAUGUUAGAUGAUGGAGu	||| || |||||||	uggaAUAAAAAGGCCUACCUCa	3	FAM99A
MIMAT0000067	hsa-let-7f-5p	ENSG00000259964	THSD4-AS1	0	antisense	chr15	71479345	71479366	-	1	0	AGO1-4	7mer-m8	uugauaUGUUAGAUGAUGGAGu	| || || |||||||	uauggaAAAAACUUCUACCUCu	5	FAM99B
MIMAT0000067	hsa-let-7f-5p	ENSG00000247240	UBL7-AS1	0	antisense	chr15	74754243	74754263	+	2	0	AGO1-4	7mer-m8	uuGAUAUGUUAGAUGAUGGAGu	||: | || ||||||||	uaCUGAAGAA-AGACUACCUCu	2	FAM106A
MIMAT0000067	hsa-let-7f-5p	ENSG00000203392	AC105020.1	0	antisense	chr15	75971489	75971511	+	1	0	AGO1-4	7mer-m8	uuGA-UAUGUUAGAUGAUGGAGu	|| ||:: | :|||||||	gaCUCAUGUUUCCAGCUACCUCu	6	FAM111A-DT
MIMAT0000067	hsa-let-7f-5p	ENSG00000259363	AC090825.1	0	lincRNA	chr15	100353244	100353266	+	1	0	AGO1-4	8mer	uugauauGUUA-GAUGAUGGAGu	|||| || |||||||	cugggcuCAAUCCUCCUACCUCa	3	FAM131B-AS1
MIMAT0000067	hsa-let-7f-5p	ENSG00000259583	AC015712.2	0	antisense	chr15	101433917	101433940	-	1	0	AGO1-4	7mer-m8	uuGAU-AUGU-UAGAUGAUGGAGu	||: |:|| :| | |||||||	ugCUGUUGCAUGUGUUCUACCUCu	3	FAM135A-AS1
MIMAT0000067	hsa-let-7f-5p	ENSG00000260447	AC009065.3	0	antisense	chr16	2170193	2170213	+	1	0	AGO2	8mer	uugauaugUUAGAUGAUGGAGu	|: || |||||||	aaacggcgAGACU-CUACCUCa	3	FAM138A
MIMAT0000067	hsa-let-7f-5p	ENSG00000261067	AC109460.3	0	processed_transcript	chr16	28994582	28994603	+	10	0	AGO1-4,AGO2	8mer	uugauAUGUUAGAUGAUGGAGu	|: :| | |||||||	gaugcUGGGAGCCCCUACCUCa	6	FAM138B
MIMAT0000067	hsa-let-7f-5p	ENSG00000280211	AC106886.4	0	TEC	chr16	30784911	30784934	-	2	0	AGO1-4,AGO2	7mer-m8	uugauauGUUAGA--UGAUGGAGu	|||||| |||||||	gaaauccCAAUCUUGUCUACCUCu	2	FAM138C
MIMAT0000067	hsa-let-7f-5p	ENSG00000260267	AC026471.1	0	antisense	chr16	31468514	31468535	-	3	0	AGO1-4,AGO2	7mer-m8	uuGAU-AUGUUAGAUGAUGGAGu	||| |||| | :|||||||	acCUAGAACAA-CAGCUACCUCu	3	FAM138D
MIMAT0000067	hsa-let-7f-5p	ENSG00000262514	AC020978.6	0	sense_intronic	chr16	68234604	68234627	+	1	0	AGO1-4	7mer-m8	uuGAUAUGUUAGA--UGAUGGAGu	:||||: ||| ||||||||	cuUUAUAUUUUCUUCACUACCUCc	2	FAM138E
MIMAT0000067	hsa-let-7f-5p	ENSG00000262160	AC020978.5	0	antisense	chr16	68260173	68260193	-	1	0	AGO1-4	8mer	uugauauGUUAGAUGAUGGAGu	::| || |||||||	ccaacgcUGAGCU-CUACCUCa	1	FAM138F
MIMAT0000067	hsa-let-7f-5p	ENSG00000196696	AC009022.1	0	processed_transcript	chr16	70010575	70010595	-	1	0	AGO1-4	8mer	uugauAUGUUAGAUGAUGGAGu	||| : | |||||||	ugcccUACUGGC-CCUACCUCa	5	FAM151B-DT
MIMAT0000067	hsa-let-7f-5p	ENSG00000261777	AC012184.3	0	processed_transcript	chr16	70380417	70380440	-	1	0	AGO1-4	8mer	uugAUAUGUUAGAU--GAUGGAGu	|:| ||| ||| |||||||	ccgUGUUCAAGCUAUUCUACCUCa	2	FAM157A
MIMAT0000067	hsa-let-7f-5p	ENSG00000279476	AC092139.3	0	TEC	chr16	81553888	81553909	+	1	0	AGO1-4	8mer	uuGAUAU-GUUAGAUGAUGGAGu	|| || :::|:| |||||||	auCUCUAGUGGUUU-CUACCUCa	4	FAM157B
MIMAT0000067	hsa-let-7f-5p	ENSG00000278716	AC133540.1	0	lincRNA	chr16	85523563	85523584	+	1	0	AGO1-4	7mer-m8	uugauauguuagauGAUGGAGu	|||||||	gaggcaggaaggacCUACCUCc	4	FAM157C
MIMAT0000067	hsa-let-7f-5p	ENSG00000266709	AC005224.4	0	lincRNA	chr17	14208433	14208455	+	1	0	AGO2	7mer-m8	uugauaUGUUAG-AUGAUGGAGu	:||: | | |||||||	agagugGCAGCCUUUCUACCUCc	4	FAM167A-AS1
MIMAT0000067	hsa-let-7f-5p	ENSG00000239203	AC093484.1	0	processed_transcript	chr17	16330830	16330850	+	1	0	AGO1-4	7mer-m8	uuGAUAUGUUAGAUGAUGGAGu	||| : :: | |||||||	ugCUAGGGGGGAU-CUACCUCc	5	FAM170B-AS1
MIMAT0000067	hsa-let-7f-5p	ENSG00000215769	ARHGAP27P1-BPTFP1-KPNA2P3	0	processed_transcript	chr17	62746088	62746109	-	5	3	AGO1-4,AGO2	7mer-m8	uuGAUAUGUUAGAUGAUGGAGu	:|:|:| | ||||||||	cgUUGUGCCAGAAACUACCUCu	6	FAM174A-DT
MIMAT0000067	hsa-let-7f-5p	ENSG00000280299	AC037487.4	0	processed_transcript	chr17	62950010	62950031	+	1	0	AGO1-4	8mer	uugaUAUGUUAGAUGAUGGAGu	:|| || : ||||||||	aggaGUAGAACUAACUACCUCa	5	FAM181A-AS1
MIMAT0000067	hsa-let-7f-5p	ENSG00000163597	SNHG16	1	processed_transcript	chr17	74560277	74560297	+	7	0	AGO1,AGO1-4,AGO2	7mer-m8	uuGAUAUGUUAGAUGAUGGAGu	|| |:||| || |||||||	auCUCUGCAACCU-CUACCUCc	7	FAM182A
MIMAT0000067	hsa-let-7f-5p	ENSG00000262188	LINC01978	0	lincRNA	chr17	77897157	77897177	+	1	0	AGO1-4	7mer-m8	uugauauGUUAGAUGAUGGAGu	| | || |||||||	gaucugcCCACCU-CUACCUCc	2	FAM182B
MIMAT0000067	hsa-let-7f-5p	ENSG00000280248	AC124319.4	0	TEC	chr17	78313964	78313985	+	1	0	AGO1-4	7mer-m8	uuGAUAUGUUAGAUGAUGGAGu	||: : : ||:|||||||	gaCUGGGAGCACUGCUACCUCc	6	FAM193B-DT
MIMAT0000067	hsa-let-7f-5p	ENSG00000277534	AC007996.1	0	sense_intronic	chr18	24123931	24123954	-	1	0	AGO2	8mer	uugAUAU-GU-UAGAUGAUGGAGu	|| | || |:| |||||||	aaaUAGAGCAUUUUUCCUACCUCa	2	FAM197Y2
MIMAT0000067	hsa-let-7f-5p	ENSG00000274918	AC116447.1	0	lincRNA	chr18	32897650	32897671	+	1	0	AGO1-4	8mer	uugauaUGUUAGAUGAUGGAGu	|:: || |||||||	guagugAUGCUCACCUACCUCa	1	FAM197Y3
MIMAT0000067	hsa-let-7f-5p	ENSG00000278986	AC091060.1	0	TEC	chr18	33552746	33552767	+	2	0	AGO1-4,AGO2	7mer-m8	uugauaugUUAGAUGAUGGAGu	|: | :|||||||	ccgggccaAGCCCGCUACCUCc	5	FAM197Y4
MIMAT0000067	hsa-let-7f-5p	ENSG00000280079	AC011447.7	0	TEC	chr19	20332417	20332438	-	3	0	AGO1-4	7mer-m8	uugauauguuagaUGAUGGAGu	||||||||	uucaagcugcuaaACUACCUCc	6	FAM197Y5
MIMAT0000067	hsa-let-7f-5p	ENSG00000236144	TMEM147-AS1	0	antisense	chr19	36034726	36034748	-	1	0	AGO1-4	8mer	uuGAUAUG-UUAGAUGAUGGAGu	|| | | | | |||||||	ucCUCUCCUCAGCCCCUACCUCa	4	FAM197Y6
MIMAT0000067	hsa-let-7f-5p	ENSG00000232677	LINC00665	1	lincRNA	chr19	36817466	36817487	-	3	0	AGO1,AGO2	8mer	uugauauguuagaUGAUGGAGu	:|||||||	uaggaggagcaaaGCUACCUCa	4	FAM197Y7
MIMAT0000067	hsa-let-7f-5p	ENSG00000267470	ZNF571-AS1	0	antisense	chr19	38077235	38077258	+	1	0	AGO2	8mer	uuGAUAUGU---UAGAUGAUGGAGu	:|| ||| |||| |||||||	auUUAAACACUCAUCU-CUACCUCa	4	FAM197Y8
MIMAT0000067	hsa-let-7f-5p	ENSG00000279539	AC006486.2	0	TEC	chr19	42748470	42748490	+	1	0	AGO2	8mer	uuGA-UAUGUUAGAUGAUGGAGu	|| | :|:||: |||||||	ggCUCAAGCGAUU--CUACCUCa	1	FAM197Y9
MIMAT0000067	hsa-let-7f-5p	ENSG00000279095	AC243964.3	0	TEC	chr19	45169319	45169339	+	4	0	AGO1-4,AGO2	7mer-m8	uugauaUGUUAGAUGAUGGAGu	:||:| ||||||||	uuaccaGCAGU-GACUACCUCu	2	FAM201A
MIMAT0000067	hsa-let-7f-5p	ENSG00000276570	AC010327.5	0	processed_transcript	chr19	55738821	55738842	-	4	0	AGO1-4,AGO2	8mer	uugauauguuagauGAUGGAGu	|||||||	cuggccccuggcccCUACCUCa	4	FAM201B
MIMAT0000067	hsa-let-7f-5p	ENSG00000268568	AC007228.2	0	lincRNA	chr19	57184992	57185012	-	6	0	AGO1-4,AGO2	7mer-m8	uugauaUGUUAGAUGAUGGAGu	|| | || |||||||	guaggcACCAGCU-CUACCUCc	2	FAM215A
MIMAT0000067	hsa-let-7f-5p	ENSG00000268516	AC020915.3	0	antisense	chr19	58770171	58770190	-	2	0	AGO1-4,AGO2	8mer	uuGAU-AUGUUAGAUGAUGGAGu	||| |:|:: | |||||||	caCUACUGCGG-C--CUACCUCa	1	FAM215B
MIMAT0000067	hsa-let-7f-5p	ENSG00000213742	ZNF337-AS1	0	antisense	chr20	25612867	25612888	+	2	0	AGO1-4	7mer-m8	uugauauguuaGAUGAUGGAGu	| ||||||||	cuggcccuuccCAACUACCUCc	3	FAM218A
MIMAT0000067	hsa-let-7f-5p	ENSG00000229299	AL121845.1	0	antisense	chr20	62377290	62377311	+	1	0	AGO1-4	7mer-m8	uugaUAUGUUAGA-UGAUGGAGu	|| : || | ||||||||	aauaAUUUUAUGUAACUACCUC-	0	FAM222A-AS1
MIMAT0000067	hsa-let-7f-5p	ENSG00000273840	AF254983.1	0	processed_transcript	chr21	10910341	10910362	-	2	0	AGO1-4	7mer-m8	uugAUAUGUUAGAUGAUGGAGu	||| |:| |||||||	augUAUUCGACGGUCUACCUCu	6	FAM223A
MIMAT0000067	hsa-let-7f-5p	ENSG00000215386	MIR99AHG	1	lincRNA	chr21	17980630	17980651	+	1	0	AGO1-4	8mer	uuGAUAUGU-UAGAUGAUGGAGu	| | :|| ||| |||||||	uaCCAAGCACAUC-CCUACCUCa	5	FAM223B
MIMAT0000067	hsa-let-7f-5p	ENSG00000225331	LINC01678	0	lincRNA	chr21	45579005	45579026	-	1	0	AGO1-4	8mer	uugauauguuagaUGAUGGAGu	||||||||	aauggccucccacACUACCUCa	1	FAM224A
MIMAT0000067	hsa-let-7f-5p	ENSG00000235954	TTC28-AS1	0	processed_transcript	chr22	28404005	28404026	+	1	0	AGO1-4	8mer	uugauauguUAGAUGAUGGAGu	||| |||||||	acaggccucAUCCUCUACCUCa	5	FAM224B
MIMAT0000067	hsa-let-7f-5p	ENSG00000278920	AC005005.4	0	sense_overlapping	chr22	31462364	31462385	+	1	0	AGO2	7mer-m8	uuGA-UAUGUUAGAUGAUGGAGu	|| | :||| || |||||||	ggCUCACGCAACCU-CUACCUCc	2	FAM225A
MIMAT0000067	hsa-let-7f-5p	ENSG00000197182	MIRLET7BHG	0	lincRNA	chr22	46509673	46509694	+	6	0	AGO1-4	8mer	uugauauguuagauGAUGGAGu	|||||||	gggagggccgccccCUACCUCa	10	FAM225B
MIMAT0000067	hsa-let-7f-5p	ENSG00000270012	AC232271.1	0	lincRNA	chrX	49131925	49131945	+	1	0	AGO1-4	7mer-m8	uuGAUAUGUUAGAUGAUGGAGu	|| | || || |||||||	gcCUCU-CACUCCCCUACCUCc	4	FAM226A
MIMAT0000067	hsa-let-7f-5p	ENSG00000229807	XIST	1	lincRNA	chrX	73040713	73040734	-	17	1	AGO1,AGO2,AGO3	8mer	uugauauguuaGAUGAUGGAGu	|| |||||||	ucgucauugucCUUCUACCUCa	1	FAM226B
MIMAT0000067	hsa-let-7f-5p	ENSG00000229807	XIST	1	lincRNA	chrX	73046461	73046481	-	19	0	AGO1,AGO2,AGO3	7mer-m8	uugauauGUUAGAUGAUGGAGu	:|| | |||||||	agaacccUAAAC-CCUACCUCu	1	FAM230A
MIMAT0000067	hsa-let-7f-5p	ENSG00000229807	XIST	1	lincRNA	chrX	73047503	73047525	-	11	0	AGO1,AGO2	7mer-m8	uugauauguuAGAU-GAUGGAGu	|||: |||||||	cucuccuuucUCUGCCUACCUCu	1	FAM230B
MIMAT0000067	hsa-let-7f-5p	ENSG00000229807	XIST	1	lincRNA	chrX	73047522	73047544	-	10	0	AGO1,AGO2	7mer-m8	uugauauguuAGAU-GAUGGAGu	|||: |||||||	cuuuucuuguUCUGUCUACCUCu	1	FAM230C
MIMAT0000067	hsa-let-7f-5p	ENSG00000235703	LINC00894	0	antisense	chrX	149129044	149129064	+	2	0	AGO2	8mer	uugauAUGUUAGAUGAUGGAGu	| | ||| |||||||	ugaacUCCCAUC-CCUACCUCa	6	FAM230D
MIMAT0000067	hsa-let-7f-5p	ENSG00000233864	TTTY15	1	lincRNA	chrY	14801303	14801325	+	3	0	AGO2	7mer-m8	uugauAUGUUAG-AUGAUGGAGu	||||| | | |||||||	aaaacUACAAACAUUCUACCUCc	3	FAM230E
MIMAT0000414	hsa-let-7g-5p	ENSG00000249087	ZNF436-AS1	0	antisense	chr1	23696709	23696730	+	6	0	AGO1-4	8mer	uugacAUGUUUGAUGAUGGAGu	||:| | |||||||	agaauUAUACCAUCCUACCUCa	4	FAM230F
MIMAT0000414	hsa-let-7g-5p	ENSG00000197989	SNHG12	1	antisense	chr1	28906717	28906738	-	1	0	AGO2	8mer	uugacauguuuGAUGAUGGAGu	|| |||||||	uucaagcgacuCUCCUACCUCa	4	FAM230G
MIMAT0000414	hsa-let-7g-5p	ENSG00000259943	AL050341.2	0	antisense	chr1	40723307	40723327	-	1	0	AGO1-4	8mer	uuGACAUGUUUGAUGAUGGAGu	||| :: |: :|||||||	cuCUGAGUUAG-AGCUACCUCa	3	FAM230H
MIMAT0000414	hsa-let-7g-5p	ENSG00000261654	AL360270.2	0	sense_overlapping	chr1	111483472	111483492	-	1	0	AGO1-4	7mer-m8	uugacaUGUUUGAUGAUGGAGu	|||| | |||||||	ccauuaACAAUC-CCUACCUCc	5	FAM230I
MIMAT0000414	hsa-let-7g-5p	ENSG00000261716	AC239868.1	0	sense_overlapping	chr1	149816494	149816514	-	1	0	AGO1-4	7mer-m8	uuGACAUGUUUGAUGAUGGAGu	|||| | || |||||||	uuCUGU-CUCACCCCUACCUCc	3	FAM230J
MIMAT0000414	hsa-let-7g-5p	ENSG00000231064	AC234582.1	0	antisense	chr1	155170052	155170078	+	1	4	AGO1-4	8mer	uuGACAUGUU-UGAU----GAUGGAGu	||| :|| |||| |||||||	cuCUGCCUAACACUACGCCCUACCUCa	5	FAM238A
MIMAT0000414	hsa-let-7g-5p	ENSG00000229953	AL590666.2	0	antisense	chr1	156616425	156616444	-	1	0	AGO2	7mer-m8	uugacAUGUUUGAUGAUGGAGu	|:||: | |||||||	gguccUGCAGCC--CUACCUCu	8	FAM238B
MIMAT0000414	hsa-let-7g-5p	ENSG00000229953	AL590666.2	0	antisense	chr1	156631173	156631195	-	2	0	AGO1-4	7mer-m8	uugacAUGUUUGAU-GAUGGAGu	| ||: ||: |||||||	ccagcUUCAGCCUGUCUACCUCu	8	FAM238C
MIMAT0000414	hsa-let-7g-5p	ENSG00000203709	MIR29B2CHG	0	lincRNA	chr1	207988337	207988358	-	2	0	AGO1-4	7mer-m8	uugacAUGUUUGAUGAUGGAGu	||:::: | |||||||	guaccUAUGGGAUCCUACCUCu	7	FAM239A
MIMAT0000414	hsa-let-7g-5p	ENSG00000237250	AL359924.1	0	antisense	chr1	238090686	238090703	+	1	0	AGO1-4	8mer	uuGACAUGUUUGAUGAUGGAGu	||| |||: :|||||||	acCUG-ACAG---GCUACCUCa	3	FAM239B
MIMAT0000414	hsa-let-7g-5p	ENSG00000234072	AC074117.1	0	antisense	chr2	27581573	27581596	+	6	0	AGO1-4,AGO2	7mer-m8	uugacauGUUUGAU--GAUGGAGu	:|||||: |||||||	ugaccauUAAACUGCUCUACCUCu	6	FAM239C
MIMAT0000414	hsa-let-7g-5p	ENSG00000234072	AC074117.1	0	antisense	chr2	27581605	27581624	+	10	0	AGO1-4,AGO2	7mer-m8	uuGACAUGUUUGAUGAUGGAGu	|| ||| || |||||||	cuCUCUAC-CUCU-CUACCUCu	6	FAM242A
MIMAT0000414	hsa-let-7g-5p	ENSG00000227403	LINC01806	0	lincRNA	chr2	162105017	162105038	+	1	0	AGO1-4	7mer-m8	uugacauGUUUGAUGAUGGAGu	| |:: |||||||	uaguccuCUAGUGCCUACCUCu	2	FAM242B
MIMAT0000414	hsa-let-7g-5p	ENSG00000227252	AC105760.2	0	antisense	chr2	237993286	237993306	-	3	0	AGO1,AGO1-4	7mer-m8	uugACAUGUUUGAUGAUGGAGu	|| ||:||:| |||||||	acgUGCACGAAUU-CUACCUCu	5	FAM242C
MIMAT0000414	hsa-let-7g-5p	ENSG00000227110	LMCD1-AS1	1	antisense	chr3	8263791	8263812	-	2	0	AGO1-4	8mer	uuGACAUGUUUGAUGAUGGAGu	||||:||: ||||||||	ugCUGUGCAGCAAACUACCUCa	6	FAM242D
MIMAT0000414	hsa-let-7g-5p	ENSG00000272077	AC124045.1	0	lincRNA	chr3	44710375	44710393	+	7	0	AGO1,AGO1-4,AGO2	8mer	uuGACAUGUUUGAUGAUGGAGu	||||| |:|: |||||||	gcCUGUA-AGAU--CUACCUCa	0	FAM242E
MIMAT0000414	hsa-let-7g-5p	ENSG00000249833	CCDC37-AS1	0	antisense	chr3	126112437	126112456	-	1	0	AGO1-4	7mer-m8	uuGACAUGUUUGAUGAUGGAGu	| | | |:| |||||||	ccCGGCCCCAGC--CUACCUCu	0	FAM242F
MIMAT0000414	hsa-let-7g-5p	ENSG00000248932	AC097103.2	0	antisense	chr3	139138468	139138486	+	1	0	AGO1-4	7mer-m8	uuGACAUGUUUGAUGAUGGAGu	|||| : :| |||||||	gaCUGUUU---UUCCUACCUCu	4	FAM245A
MIMAT0000414	hsa-let-7g-5p	ENSG00000242086	MUC20-OT1	1	lincRNA	chr3	195399390	195399408	+	4	0	AGO1-4	7mer-m8	uuGACAUGUUUGAUGAUGGAGu	||| || || |||||||	agCUGCAC-CAC--CUACCUCc	4	FAM245B
MIMAT0000414	hsa-let-7g-5p	ENSG00000224652	LINC00885	0	lincRNA	chr3	195869671	195869691	+	2	0	AGO1-4	7mer-m8	uugacauguuuGAUGAUGGAGu	|| |||||||	cggaagcucuuCU-CUACCUCc	2	FAM247A
MIMAT0000414	hsa-let-7g-5p	ENSG00000248810	LINC02432	0	lincRNA	chr4	142242467	142242488	-	2	0	AGO1-4,AGO2	8mer	uugacauguuugauGAUGGAGu	|||||||	accaaugauugcauCUACCUCa	6	FAM247B
MIMAT0000414	hsa-let-7g-5p	ENSG00000280219	AC093908.1	0	TEC	chr4	148413094	148413115	+	3	0	AGO1-4	7mer-m8	uugacauguuuGAUGAUGGAGu	| :|||||||	uccaugcuuuuCCGCUACCUCu	15	FAM247C
MIMAT0000414	hsa-let-7g-5p	ENSG00000225138	SLC9A3-AS1	0	processed_transcript	chr5	479933	479954	+	1	0	AGO1-4	8mer	uugacauguuuGAUGAUGGAGu	||:|||||||	agcaagcggcuCUGCUACCUCa	5	FAM247D
MIMAT0000414	hsa-let-7g-5p	ENSG00000249736	LINC02242	0	lincRNA	chr5	66930160	66930182	-	1	0	AGO1-4	8mer	uugacaUGUUUG-AUGAUGGAGu	:|:| | | |||||||	ccucaaGCGAUCAUCCUACCUCa	10	FANK1-AS1
MIMAT0000414	hsa-let-7g-5p	ENSG00000281398	SNHG4	1	lincRNA	chr5	138614111	138614134	+	1	0	AGO2	7mer-m8	uugacAUGUU-UGA-UGAUGGAGu	| ||| |:| ||||||||	uucauUCCAACAUUGACUACCUCc	5	FAR1-IT1
MIMAT0000414	hsa-let-7g-5p	ENSG00000281398	SNHG4	1	lincRNA	chr5	138614748	138614768	+	4	0	AGO1,AGO1-4,AGO2	7mer-m8	uuGACAUGUUUGAUGAUGGAGu	||| |: :|| |||||||	acCUGAAU-GACAUCUACCUCc	5	FARP1-AS1
MIMAT0000414	hsa-let-7g-5p	ENSG00000281398	SNHG4	1	lincRNA	chr5	138615264	138615284	+	1	0	AGO1-4	7mer-m8	uugacAUGUUUGAUGAUGGAGu	||||| || |||||||	cucacUACAACCU-CUACCUCc	5	FARSA-AS1
MIMAT0000414	hsa-let-7g-5p	ENSG00000249669	CARMN	0	lincRNA	chr5	148788895	148788917	+	1	0	AGO1-4	8mer	uugacAUGUUUGAU-GAUGGAGu	|:| :|| |||||||	ugcccUGCCUCUUAGCUACCUCa	12	FAS-AS1
MIMAT0000414	hsa-let-7g-5p	ENSG00000278970	HEIH	1	TEC	chr5	180257826	180257850	-	4	0	AGO1-4,AGO2	7mer-m8	uuGACAUGUUUG--AU-GAUGGAGu	|| :||||: || |||||||	cuCUACGCAAAUGGUAGCUACCUCu	7	FBN1-DT
MIMAT0000414	hsa-let-7g-5p	ENSG00000278970	HEIH	1	TEC	chr5	180257847	180257869	-	4	0	AGO1-4,AGO2	7mer-m8	uuGACAUGUUU--GAUGAUGGAGu	|| || |:| | :|||||||	acCU-UAAAGACCCAGCUACCUCu	7	FBXL19-AS1
MIMAT0000414	hsa-let-7g-5p	ENSG00000238035	AC138035.1	0	lincRNA	chr5	180751425	180751446	+	3	1	AGO1-4,AGO2	8mer	uugacauGUUUGAUGAUGGAGu	| |:| |||||||	uucacgcCCAGCAUCUACCUCa	4	FBXO3-DT
MIMAT0000414	hsa-let-7g-5p	ENSG00000272097	AL024498.1	0	lincRNA	chr6	10744224	10744246	-	1	0	AGO1-4	8mer	uugacAUGUUUG-AUGAUGGAGu	| ||::: |||||||||	uggccUCCAGGUAUACUACCUCa	2	FBXO34-AS1
MIMAT0000414	hsa-let-7g-5p	ENSG00000231074	HCG18	1	antisense	chr6	30272120	30272142	-	1	0	AGO1-4	8mer	uugacauguuUGA-UGAUGGAGu	|:| :|||||||	uguguuggucAUUGGCUACCUCa	7	FBXO36-IT1
MIMAT0000414	hsa-let-7g-5p	ENSG00000272273	IER3-AS1	0	antisense	chr6	30711053	30711074	+	1	0	AGO1-4	7mer-m8	uugacauGUUUGAUGAUGGAGu	||| | |||||||	caaccccCAACCCUCUACCUCg	8	FBXO38-DT
MIMAT0000414	hsa-let-7g-5p	ENSG00000279048	AC080080.1	0	TEC	chr7	17981973	17981994	+	1	0	AGO1-4	8mer	uugacAUGUUUGAUGAUGGAGu	| | || | |||||||	uggccUCCCAAGUCCUACCUCa	1	FBXW7-AS1
MIMAT0000414	hsa-let-7g-5p	ENSG00000273237	AC004520.1	0	antisense	chr7	26213803	26213824	-	4	0	AGO1-4,AGO2	8mer	uuGACAUGUUUGAUGAUGGAGu	|| | :| || |||||||	acCUCUCUAUUCUCCUACCUCa	7	FCHO2-DT
MIMAT0000414	hsa-let-7g-5p	ENSG00000240990	HOXA11-AS	1	antisense	chr7	27225644	27225666	+	1	0	AGO2	7mer-m8	uugacauguuuGAU-GAUGGAGu	||: |||||||	ccucaucuuccCUGCCUACCUCu	6	FENDRR
MIMAT0000414	hsa-let-7g-5p	ENSG00000281103	TRG-AS1	0	antisense	chr7	38418092	38418116	+	3	0	AGO2	8mer	uugaCAUGUUU---GAUGAUGGAGu	||| ||| | ||||||||	auaaGUAAAAACAGCAACUACCUCa	4	FER1L6-AS1
MIMAT0000414	hsa-let-7g-5p	ENSG00000188185	LINC00265	1	lincRNA	chr7	39831428	39831448	+	8	0	AGO1-4	8mer	uugacauGUUUGAUGAUGGAGu	|| || |||||||	uuaggccCAUAC-CCUACCUCa	6	FER1L6-AS2
MIMAT0000414	hsa-let-7g-5p	ENSG00000273142	AC073335.2	0	lincRNA	chr7	66368568	66368589	+	1	0	AGO2	7mer-m8	uuGACAUGUUUGAUGAUGGAGu	| | | |:|| |||||||	ugCCGGCCCAGCUCCUACCUCg	2	FEZF1-AS1
MIMAT0000414	hsa-let-7g-5p	ENSG00000273341	AC004921.1	0	lincRNA	chr7	77051110	77051130	+	1	0	AGO2	7mer-m8	uugacAUGUUUGAUGAUGGAGu	||| |||| |||||||	cucacUAC-AACUCCUACCUCc	3	FGD5-AS1
MIMAT0000414	hsa-let-7g-5p	ENSG00000272752	STAG3L5P-PVRIG2P-PILRB	0	processed_transcript	chr7	99950697	99950718	+	3	0	AGO1-4	7mer-m8	uuGACAUGUUUGAUGAUGGAGu	|| |: :: :|||||||	cuCUUUGACUGUGGCUACCUCc	4	FGF10-AS1
MIMAT0000414	hsa-let-7g-5p	ENSG00000280123	AC023632.6	0	TEC	chr8	95441236	95441258	-	11	0	AGO1,AGO1-4,AGO2	7mer-m8	uuGACAUGUUUGAU-GAUGGAGu	:| | | |:|: |||||||	aaUUCUCCUCAUUGUCUACCUCc	5	FGF12-AS1
MIMAT0000414	hsa-let-7g-5p	ENSG00000240498	CDKN2B-AS1	1	antisense	chr9	22065704	22065729	+	1	0	AGO2	8mer	uugaCA-UGUUUGAU---GAUGGAGu	|| |::|:||| |||||||	uggaGUAAUGAGCUACACCUACCUCa	5	FGF12-AS2
MIMAT0000414	hsa-let-7g-5p	ENSG00000242375	AL590705.3	0	lincRNA	chr9	99957762	99957787	-	4	0	AGO2	8mer	uuGACAU-GUUUGAU---GAUGGAGu	| ||: ||| ||| |||||||	agCAGUGCCAACCUAAAUCUACCUCa	3	FGF12-AS3
MIMAT0000414	hsa-let-7g-5p	ENSG00000204054	LINC00963	1	processed_transcript	chr9	132267038	132267058	+	2	0	AGO2	7mer-m8	uuGACAUGUUUGAUGAUGGAGu	||| |||| |:|||||||	caCUGCUCAAA-UGCUACCUCu	7	FGF13-AS1
MIMAT0000414	hsa-let-7g-5p	ENSG00000239665	AL157392.3	0	processed_transcript	chr10	13682261	13682282	+	1	0	AGO1-4	7mer-m8	uugacauguuuGAUGAUGGAGu	|| |||||||	ccccuuuuugcCUCCUACCUCu	4	FGF14-AS1
MIMAT0000414	hsa-let-7g-5p	ENSG00000239665	AL157392.3	0	processed_transcript	chr10	13697246	13697269	+	2	0	AGO1-4,AGO2	8mer	uugAC-AUGUUUGAU-GAUGGAGu	|| | |||| | |||||||	auaUGUUCCAAAAGAUCUACCUCa	4	FGF14-AS2
MIMAT0000414	hsa-let-7g-5p	ENSG00000272692	AC010997.4	0	lincRNA	chr10	77171534	77171554	+	1	0	AGO2	7mer-m8	uugaCAUGUUUGAUGAUGGAGu	|||: |||| |||||||	ugggGUAU-AACUUCUACCUCu	2	FGF14-IT1
MIMAT0000414	hsa-let-7g-5p	ENSG00000280355	AL132656.4	0	TEC	chr10	81442905	81442926	-	1	0	AGO1-4	7mer-m8	uuGACAUGUUUGAUGAUGGAGu	|| |: :| | :|||||||	gcCUCUGGGAUCAGCUACCUCc	10	FGGY-DT
MIMAT0000414	hsa-let-7g-5p	ENSG00000223482	NUTM2A-AS1	0	antisense	chr10	89005067	89005091	-	20	0	AGO1,AGO1-4,AGO2,AGO3	7mer-m8	uuGA-CAUGUUUGAU--GAUGGAGu	|| ||| ||| |||||||	cuCUGGUAACCUCUAAUCUACCUCc	3	FHAD1-AS1
MIMAT0000414	hsa-let-7g-5p	ENSG00000235823	OLMALINC	0	lincRNA	chr10	102133372	102133384	+	4	0	AGO1-4,AGO2	8mer	uugacauguuuGAUGAUGGAGu	|| |||||||	#NAME?	3	FHIP1A-DT
MIMAT0000414	hsa-let-7g-5p	ENSG00000269609	RPARP-AS1	0	processed_transcript	chr10	104215139	104215159	+	1	0	AGO1-4	8mer	uugaCAUGUUUGAUGAUGGAGu	||: | || |||||||	ucaaGUG-AUCCUCCUACCUCa	2	FIBCD1-AS1
MIMAT0000414	hsa-let-7g-5p	ENSG00000230724	LINC01001	0	lincRNA	chr11	130981	131002	-	2	2	AGO1-4	8mer	uugacauGUUUGAUGAUGGAGu	| |:| |||||||	uucacgcCCAGCAUCUACCUCa	4	FIGNL2-DT
MIMAT0000414	hsa-let-7g-5p	ENSG00000280279	AC240565.2	0	lincRNA	chr11	130981	131002	-	2	2	AGO1-4	8mer	uugacauGUUUGAUGAUGGAGu	| |:| |||||||	uucacgcCCAGCAUCUACCUCa	4	FILNC1
MIMAT0000414	hsa-let-7g-5p	ENSG00000269821	KCNQ1OT1	1	antisense	chr11	2692443	2692464	-	2	0	AGO1-4	7mer-m8	uuGACAUGUUUGAU-GAUGGAGu	||| || ||: |||||||	acCUGGAC-UCCUGUCUACCUCu	8	FIRRE
MIMAT0000414	hsa-let-7g-5p	ENSG00000269821	KCNQ1OT1	1	antisense	chr11	2696381	2696402	-	1	0	AGO2	7mer-m8	uugacauGUUUGAUGAUGGAGu	:|:| ||||||||	uccccgcUAGAGCACUACCUCu	8	FKBP14-AS1
MIMAT0000414	hsa-let-7g-5p	ENSG00000269821	KCNQ1OT1	1	antisense	chr11	2697758	2697780	-	5	0	AGO1-4,AGO2	7mer-m8	uuGACAUG-UUUGAUGAUGGAGu	|| | | : || ||||||||	acCUUUCCUGUACCACUACCUCu	8	FKTN-AS1
MIMAT0000414	hsa-let-7g-5p	ENSG00000269821	KCNQ1OT1	1	antisense	chr11	2704769	2704790	-	1	0	AGO1-4	7mer-m8	uugaCAUGUUUGAUGAUGGAGu	||| :::|| |||||||	guagGUAGGGGCUUCUACCUCu	8	FLG-AS1
MIMAT0000414	hsa-let-7g-5p	ENSG00000269821	KCNQ1OT1	1	antisense	chr11	2708571	2708594	-	1	0	AGO1-4	8mer	uugacaUGUUU-GA-UGAUGGAGu	:||:| || :|||||||	cccaagGCAGACCUGGCUACCUCa	8	FLICR
MIMAT0000414	hsa-let-7g-5p	ENSG00000269821	KCNQ1OT1	1	antisense	chr11	2709736	2709756	-	4	0	AGO2	8mer	uuGACAUGUUUGAUGAUGGAGu	||||:::| || |||||||	ggCUGUGUGACCU-CUACCUCa	8	FLNB-AS1
MIMAT0000414	hsa-let-7g-5p	ENSG00000280798	LINC00294	0	lincRNA	chr11	33098951	33098972	+	1	0	AGO1-4	7mer-m8	uuGACAUGUUUGAUGAUGGAGu	|| :| : | ||||||||	cuCUUGGCCGCCCACUACCUCg	9	FLNC-AS1
MIMAT0000414	hsa-let-7g-5p	ENSG00000245532	NEAT1	1	lincRNA	chr11	65203680	65203702	+	15	0	AGO1-4	7mer-m8	uuGACAUGUUUG-AUGAUGGAGu	|| ::::|| |||||||||	gcCUCGGUGGACUUACUACCUCu	6	FLVCR1-DT
MIMAT0000414	hsa-let-7g-5p	ENSG00000245532	NEAT1	1	lincRNA	chr11	65205005	65205025	+	16	0	AGO1-4,AGO2	8mer	uugacaugUUUGAUGAUGGAGu	||:| |||||||	gcgaagggAAGC-CCUACCUCa	6	FLVCR2-AS1
MIMAT0000414	hsa-let-7g-5p	ENSG00000245532	NEAT1	1	lincRNA	chr11	65205185	65205207	+	17	0	AGO1-4,AGO2	7mer-m8	uugacauguuuGAU-GAUGGAGu	||: |||||||	cuggucuugguCUGUCUACCUCg	6	FMNL1-AS1
MIMAT0000414	hsa-let-7g-5p	ENSG00000272301	AP002360.3	0	lincRNA	chr11	76100849	76100869	+	3	0	AGO1-4,AGO2	7mer-m8	uugACAUGUUUGAUGAUGGAGu	|||:| || | |||||||	cgaUGUGCCAAGU-CUACCUCc	2	FMNL1-DT
MIMAT0000414	hsa-let-7g-5p	ENSG00000247137	AP000873.2	0	processed_transcript	chr11	82903082	82903103	-	3	0	AGO1-4,AGO2	7mer-m8	uuGACAUGUUUGAUGAUGGAGu	|| ||: | |||||||	ggCUAUAUUUCAUUCUACCUCu	4	FMR1-AS1
MIMAT0000414	hsa-let-7g-5p	ENSG00000255234	AP000446.1	0	antisense	chr11	83133761	83133782	+	1	0	AGO1-4	7mer-m8	uugacauguuuGAUGAUGGAGu	| ||||||||	ucugcccccuuCCACUACCUCu	2	FMR1-IT1
MIMAT0000414	hsa-let-7g-5p	ENSG00000261098	AP000766.1	0	lincRNA	chr11	107185038	107185056	-	11	0	AGO1-4,AGO2	8mer	uuGACAUGUUUGAUGAUGGAGu	|| | :|||: |||||||	caCUCU-UAAAU--CUACCUCa	6	FN1-DT
MIMAT0000414	hsa-let-7g-5p	ENSG00000250899	AC125807.2	1	lincRNA	chr12	3151186	3151210	+	1	0	AGO1-4	7mer-m8	uuGACAUGUU--UGAU-GAUGGAGu	:||||:|| |: | |||||||	auUUGUAUAACGAUAACCUACCUCg	13	FNDC1-AS1
MIMAT0000414	hsa-let-7g-5p	ENSG00000256146	AC006206.1	0	lincRNA	chr12	5425494	5425515	+	2	0	AGO1-4	7mer-m8	uuGACAUGUUUG-AUGAUGGAGu	|| | || | |:|||||||	uuCU-UCCAUUCUUGCUACCUCc	3	FNDC1-IT1
MIMAT0000414	hsa-let-7g-5p	ENSG00000276232	AC006064.5	0	sense_intronic	chr12	6619529	6619550	+	6	0	AGO1-4,AGO2	7mer-m8	uugacauguuugaUGAUGGAGu	:|||||||	uuccuacuuuugaGCUACCUCu	0	FOCAD-AS1
MIMAT0000414	hsa-let-7g-5p	ENSG00000245648	AC022075.1	0	antisense	chr12	10550441	10550462	+	2	0	AGO2	8mer	uugaCAUGUUUGAU-GAUGGAGu	||:: | ||: |||||||	uuuaGUGU-AUCUGUCUACCUCa	4	FOSL2-AS1
MIMAT0000414	hsa-let-7g-5p	ENSG00000257176	AC009318.1	0	antisense	chr12	29434103	29434123	-	1	0	AGO2	8mer	uugacaUGUUUGAUGAUGGAGu	|| | :| |||||||	acagagAC-AUUUUCUACCUCa	3	FOXC2-AS1
MIMAT0000414	hsa-let-7g-5p	ENSG00000258334	AC125611.4	0	antisense	chr12	49686493	49686511	-	2	0	AGO1-4	8mer	uuGACAUGUUUGAUGAUGGAGu	|||| |:|| |||||||	aaCUGU---AGCUUCUACCUCa	4	FOXCUT
MIMAT0000414	hsa-let-7g-5p	ENSG00000273046	AC012531.2	0	processed_transcript	chr12	54428127	54428148	+	1	0	AGO2	8mer	uugacauguUUGAUGAUGGAGu	||| :|||||||	uuccacuuuAACCGCUACCUCa	10	FOXD1-AS1
MIMAT0000414	hsa-let-7g-5p	ENSG00000250742	LINC02381	0	lincRNA	chr12	54526507	54526534	+	16	1	AGO1,AGO1-4,AGO2,AGO3	8mer	uuGACAU-GUU--UGAU---GAUGGAGu	||||: ||| |:|: |||||||	uuCUGUGCCAAGCAUUGUCUCUACCUCa	6	FOXD2-AS1
MIMAT0000414	hsa-let-7g-5p	ENSG00000257354	AC048341.1	0	lincRNA	chr12	63010263	63010283	+	2	0	AGO1-4	8mer	uugaCAUGUUUGAUGAUGGAGu	||| | || |||||||	ucaaGUA-AUCCUCCUACCUCa	5	FOXD3-AS1
MIMAT0000414	hsa-let-7g-5p	ENSG00000258343	AC090001.1	0	antisense	chr12	96189320	96189343	-	1	0	AGO2	7mer-m8	uuGACAU-GUUUGAU-GAUGGAGu	:| || :::|||: |||||||	auUUAUAUUGGACUGUCUACCUCc	2	FOXF2-DT
MIMAT0000414	hsa-let-7g-5p	ENSG00000257167	TMPO-AS1	1	antisense	chr12	98906816	98906837	-	5	0	AGO1-4	7mer-m8	uugacauguuugauGAUGGAGu	|||||||	cacauccuuuuuccCUACCUCu	6	FOXG1-AS1
MIMAT0000414	hsa-let-7g-5p	ENSG00000281344	HELLPAR	0	macro_lncRNA	chr12	102625720	102625741	+	1	0	AGO2	7mer-m8	uugacauguuugAUGAUGGAGu	| |||||||	cuucagaucucaUUCUACCUCc	5	FOXL3-OT1
MIMAT0000414	hsa-let-7g-5p	ENSG00000256028	AC026362.1	0	processed_transcript	chr12	123464515	123464536	+	1	0	AGO2	7mer-m8	uugacauguUUGAUGAUGGAGu	|:| |||||||	uccucauuuAGCACCUACCUCc	3	FOXN3-AS1
MIMAT0000414	hsa-let-7g-5p	ENSG00000279233	AC122688.3	0	TEC	chr12	125624358	125624379	+	1	0	AGO1-4	7mer-m8	uugacauguuugauGAUGGAGu	|||||||	ggaaccuuguggguCUACCUCc	10	FOXN3-AS2
MIMAT0000414	hsa-let-7g-5p	ENSG00000285467	AL136419.1	0	processed_transcript	chr14	24520108	24520130	+	1	0	AGO1-4	8mer	uuGACAUGUUUGAU-GAUGGAGu	||| | | :| | |||||||	cuCUGAAGAUGCCAGCUACCUCa	0	FOXO6-AS1
MIMAT0000414	hsa-let-7g-5p	ENSG00000257636	G2E3-AS1	0	antisense	chr14	30942740	30942761	-	1	0	AGO2	7mer-m8	uugacauguuugauGAUGGAGu	|||||||	ugcugcuucuuuccCUACCUCc	7	FOXP1-AS1
MIMAT0000414	hsa-let-7g-5p	ENSG00000279423	AL445363.3	0	TEC	chr14	35010842	35010865	+	3	0	AGO1,AGO1-4	8mer	uugaCAUGUUUGAU--GAUGGAGu	| ||| |||: |||||||	uaaaGGACAUACUGACCUACCUCa	2	FOXP1-IT1
MIMAT0000414	hsa-let-7g-5p	ENSG00000279594	AL049780.3	0	TEC	chr14	75478212	75478231	-	1	0	AGO1-4	7mer-m8	uugacaugUUUGAUGAUGGAGu	:||| |||||||	uucccucaGAAC--CUACCUCu	1	FOXP4-AS1
MIMAT0000414	hsa-let-7g-5p	ENSG00000259319	AF111167.2	0	antisense	chr14	75892839	75892860	-	3	0	AGO1-4	7mer-m8	uuGACAUGUUUGAUGAUGGAGu	|| || | |||||||	gcCUUUAGUCCCCUCUACCUCu	9	FREM2-AS1
MIMAT0000414	hsa-let-7g-5p	ENSG00000258301	VASH1-AS1	0	lincRNA	chr14	77253042	77253061	-	2	0	AGO1-4	7mer-m8	uuGACAUGUUUGAUGAUGGAGu	|| :|::| |||||||	ucCUUCCUAGGC--CUACCUCu	5	FRG1-DT
MIMAT0000414	hsa-let-7g-5p	ENSG00000225746	MEG8	1	lincRNA	chr14	101373435	101373460	+	1	0	AGO2	8mer	uugACAUGUUU---GA-UGAUGGAGu	|| | |:| || :|||||||	agaUGGAGAGAUGGCUGGCUACCUCa	10	FRGCA
MIMAT0000414	hsa-let-7g-5p	ENSG00000258399	AL117190.1	0	lincRNA	chr14	101373435	101373460	+	1	0	AGO2	8mer	uugACAUGUUU---GA-UGAUGGAGu	|| | |:| || :|||||||	agaUGGAGAGAUGGCUGGCUACCUCa	11	FRMD3-AS1
MIMAT0000414	hsa-let-7g-5p	ENSG00000247556	OIP5-AS1	1	processed_transcript	chr15	41593851	41593872	+	1	0	AGO2	7mer-m8	uugaCAUGUUUGAUGAUGGAGu	| | :||:| |||||||	uagaGAAGGAAUUCCUACCUCu	6	FRMD6-AS1
MIMAT0000414	hsa-let-7g-5p	ENSG00000260773	AC055855.1	0	antisense	chr15	66623819	66623839	-	1	0	AGO1-4	7mer-m8	uugacAUGUUUGAUGAUGGAGu	|:|||:|| |||||||	cucacUGCAAGCU-CUACCUCc	3	FRMD6-AS2
MIMAT0000414	hsa-let-7g-5p	ENSG00000259673	IQCH-AS1	0	lincRNA	chr15	67699013	67699034	-	2	0	AGO1-4	7mer-m8	uugacauguuugaUGAUGGAGu	||||||||	cccaggaagccaaACUACCUCu	1	FRMPD3-AS1
MIMAT0000414	hsa-let-7g-5p	ENSG00000245750	DRAIC	1	lincRNA	chr15	69855456	69855477	+	1	0	AGO1-4	8mer	uugacAUGUUUGAUGAUGGAGu	|| ||| |||||||	uggaaUAAAAAGGCCUACCUCa	5	FRMPD4-AS1
MIMAT0000414	hsa-let-7g-5p	ENSG00000259964	THSD4-AS1	0	antisense	chr15	71479345	71479366	-	1	0	AGO1-4	7mer-m8	uugaCAUGUUUGAUGAUGGAGu	| | ||||| |||||||	uaugGAAAAAACUUCUACCUCu	1	FRY-AS1
MIMAT0000414	hsa-let-7g-5p	ENSG00000247240	UBL7-AS1	0	antisense	chr15	74754243	74754263	+	2	0	AGO1-4	7mer-m8	uuGACAUGUUUGAUGAUGGAGu	||| | ||| ||||||||	uaCUGAAGAAA-GACUACCUCu	6	FSIP2-AS1
MIMAT0000414	hsa-let-7g-5p	ENSG00000203392	AC105020.1	0	antisense	chr15	75971490	75971511	+	1	0	AGO1-4	7mer-m8	uugacauguuuGAUGAUGGAGu	| :|||||||	acucauguuucCAGCUACCUCu	11	FSIP2-AS2
MIMAT0000414	hsa-let-7g-5p	ENSG00000259363	AC090825.1	0	lincRNA	chr15	100353244	100353266	+	1	0	AGO1-4	8mer	uugacauGUU-UGAUGAUGGAGu	||| || |||||||	cugggcuCAAUCCUCCUACCUCa	7	FTCD-AS1
MIMAT0000414	hsa-let-7g-5p	ENSG00000259583	AC015712.2	0	antisense	chr15	101433917	101433940	-	1	0	AGO1-4	7mer-m8	uuGAC-AUGUUUG-AUGAUGGAGu	||| |:|| :: | |||||||	ugCUGUUGCAUGUGUUCUACCUCu	5	FTO-IT1
MIMAT0000414	hsa-let-7g-5p	ENSG00000260447	AC009065.3	0	antisense	chr16	2170193	2170213	+	1	0	AGO2	8mer	uugacaugUUUGAUGAUGGAGu	|:||| |||||||	aaacggcgAGACU-CUACCUCa	0	FTX
MIMAT0000414	hsa-let-7g-5p	ENSG00000261067	AC109460.3	0	processed_transcript	chr16	28994581	28994603	+	10	0	AGO1-4,AGO2	8mer	uugAC-AUGUUUGAUGAUGGAGu	|| |: :|:| |||||||	ugaUGCUGGGAGCCCCUACCUCa	7	FUT8-AS1
MIMAT0000414	hsa-let-7g-5p	ENSG00000280211	AC106886.4	0	TEC	chr16	30784911	30784934	-	2	0	AGO1-4,AGO2	7mer-m8	uugacauGUUUGA--UGAUGGAGu	||| || |||||||	gaaauccCAAUCUUGUCUACCUCu	1	FZD4-DT
MIMAT0000414	hsa-let-7g-5p	ENSG00000260267	AC026471.1	0	antisense	chr16	31468514	31468535	-	3	0	AGO1-4,AGO2	7mer-m8	uuGA-CAUGUUUGAUGAUGGAGu	|| | || ||| :|||||||	acCUAGAAC-AACAGCUACCUCu	7	FZD10-AS1
MIMAT0000414	hsa-let-7g-5p	ENSG00000262514	AC020978.6	0	sense_intronic	chr16	68234604	68234627	+	1	0	AGO1-4	7mer-m8	uuGACAUGUUUGA--UGAUGGAGu	:| ||: || ||||||||	cuUUAUAUUUUCUUCACUACCUCc	1	G2E3-AS1
MIMAT0000414	hsa-let-7g-5p	ENSG00000262160	AC020978.5	0	antisense	chr16	68260173	68260193	-	1	0	AGO1-4	8mer	uugacauGUUUGAUGAUGGAGu	::|:|| |||||||	ccaacgcUGAGCU-CUACCUCa	0	GABARAPL1-AS1
MIMAT0000414	hsa-let-7g-5p	ENSG00000196696	AC009022.1	0	processed_transcript	chr16	70010575	70010595	-	1	0	AGO1-4	8mer	uugacAUGUUUGAUGAUGGAGu	||| ::| |||||||	ugcccUACUGGC-CCUACCUCa	6	GABPB1-AS1
MIMAT0000414	hsa-let-7g-5p	ENSG00000261777	AC012184.3	0	processed_transcript	chr16	70380417	70380440	-	1	0	AGO1-4	8mer	uugACAUGUUUGAU--GAUGGAGu	||| |||:||| |||||||	ccgUGUUCAAGCUAUUCUACCUCa	2	GABPB1-IT1
MIMAT0000414	hsa-let-7g-5p	ENSG00000279476	AC092139.3	0	TEC	chr16	81553888	81553909	+	1	0	AGO1-4	8mer	uuGACAUGUUUGAUGAUGGAGu	|| || :::| |||||||	auCUCUAGUGGUUUCUACCUCa	1	GABRG3-AS1
MIMAT0000414	hsa-let-7g-5p	ENSG00000278716	AC133540.1	0	lincRNA	chr16	85523562	85523584	+	1	0	AGO1-4	7mer-m8	uugaCAUGUUUGAU-GAUGGAGu	| | :|| | |||||||	ugagGCAGGAAGGACCUACCUCc	5	GACAT1
MIMAT0000414	hsa-let-7g-5p	ENSG00000266709	AC005224.4	0	lincRNA	chr17	14208432	14208455	+	1	0	AGO2	7mer-m8	uugaCA-UGUUUG-AUGAUGGAGu	|| :||: | | |||||||	cagaGUGGCAGCCUUUCUACCUCc	4	GACAT2
MIMAT0000414	hsa-let-7g-5p	ENSG00000239203	AC093484.1	0	processed_transcript	chr17	16330827	16330850	+	2	0	AGO1-4	7mer-m8	uuGAC-AUGUUUGAU-GAUGGAGu	||| || ::: | |||||||	ucCUGCUAGGGGGGAUCUACCUCc	1	GACAT3
MIMAT0000414	hsa-let-7g-5p	ENSG00000215769	ARHGAP27P1-BPTFP1-KPNA2P3	0	processed_transcript	chr17	62746088	62746109	-	5	2	AGO1-4,AGO2	7mer-m8	uuGACAUGUUUGAUGAUGGAGu	:|||:| |: ||||||||	cgUUGUGCCAGAAACUACCUCu	5	GALNT7-DT
MIMAT0000414	hsa-let-7g-5p	ENSG00000280299	AC037487.4	0	processed_transcript	chr17	62950010	62950031	+	1	0	AGO1-4	8mer	uugaCAUGUUUGA-UGAUGGAGu	||| :|||| ||||||||	aggaGUA-GAACUAACUACCUCa	3	GALNT16-AS1
MIMAT0000414	hsa-let-7g-5p	ENSG00000163597	SNHG16	1	processed_transcript	chr17	74560277	74560297	+	7	0	AGO1,AGO1-4,AGO2	7mer-m8	uuGACAUGUUUGAUGAUGGAGu	|| |:||| || |||||||	auCUCUGCAACCU-CUACCUCc	4	GALNTL6-AS1
MIMAT0000414	hsa-let-7g-5p	ENSG00000262188	LINC01978	0	lincRNA	chr17	77897156	77897177	+	1	0	AGO1-4	7mer-m8	uugACAUGUUUGAUGAUGGAGu	| |:| || |||||||	ugaUCUGCCCACCUCUACCUCc	1	GAPDH-DT
MIMAT0000414	hsa-let-7g-5p	ENSG00000280248	AC124319.4	0	TEC	chr17	78313964	78313985	+	1	0	AGO1-4	7mer-m8	uuGACAUGUUUGAUGAUGGAGu	||| : : |||:|||||||	gaCUGGGAGCACUGCUACCUCc	3	GAPLINC
MIMAT0000414	hsa-let-7g-5p	ENSG00000277534	AC007996.1	0	sense_intronic	chr18	24123931	24123952	-	1	0	AGO2	8mer	uugacauguuuGAUGAUGGAGu	:| |||||||	auagagcauuuUUCCUACCUCa	8	GAR1-DT
MIMAT0000414	hsa-let-7g-5p	ENSG00000274918	AC116447.1	0	lincRNA	chr18	32897646	32897671	+	1	0	AGO1-4	8mer	uugACAU-GUU-UGA-U-GAUGGAGu	|||| ::| :|| | |||||||	acaUGUAGUGAUGCUCACCUACCUCa	3	GARS1-DT
MIMAT0000414	hsa-let-7g-5p	ENSG00000278986	AC091060.1	0	TEC	chr18	33552745	33552767	+	2	0	AGO1-4,AGO2	7mer-m8	uuGACAUGUUU-GAUGAUGGAGu	| | |||: | :|||||||	ccCGGGCCAAGCCCGCUACCUCc	3	GAS1RR
MIMAT0000414	hsa-let-7g-5p	ENSG00000280079	AC011447.7	0	TEC	chr19	20332417	20332445	-	3	0	AGO1-4	7mer-m8	uuGAC--AUGUUUGA-----UGAUGGAGu	||| | |||:|| ||||||||	acCUGGCUUCAAGCUGCUAAACUACCUCc	3	GAS5
MIMAT0000414	hsa-let-7g-5p	ENSG00000236144	TMEM147-AS1	0	antisense	chr19	36034726	36034748	-	1	0	AGO1-4	8mer	uuGACAUG-UUUGAUGAUGGAGu	|| | | |:| |||||||	ucCUCUCCUCAGCCCCUACCUCa	1	GAS5-AS1
MIMAT0000414	hsa-let-7g-5p	ENSG00000232677	LINC00665	1	lincRNA	chr19	36817466	36817485	-	3	0	AGO1,AGO2	8mer	uugaCAUGUUUGAUGAUGGAGu	| :|||| :|||||||	ggagGAGCAAA--GCUACCUCa	7	GAS6-AS1
MIMAT0000414	hsa-let-7g-5p	ENSG00000267470	ZNF571-AS1	0	antisense	chr19	38077233	38077258	+	1	0	AGO2	8mer	uugACAUGUUUGA-U---GAUGGAGu	| || | ||| | |||||||	acaUUUAAACACUCAUCUCUACCUCa	3	GAS6-DT
MIMAT0000414	hsa-let-7g-5p	ENSG00000279539	AC006486.2	0	TEC	chr19	42748467	42748490	+	1	0	AGO2	8mer	uugacauGUUUG--AUGAUGGAGu	|||:| | |||||||	cugggcuCAAGCGAUUCUACCUCa	5	GAS8-AS1
MIMAT0000414	hsa-let-7g-5p	ENSG00000279095	AC243964.3	0	TEC	chr19	45169314	45169339	+	4	0	AGO1-4,AGO2	7mer-m8	uuGAC-AUGUUUG--A-UGAUGGAGu	||| ||| |:| | ||||||||	cuCUGUUACCAGCAGUGACUACCUCu	7	GASAL1
MIMAT0000414	hsa-let-7g-5p	ENSG00000276570	AC010327.5	0	processed_transcript	chr19	55738821	55738842	-	4	0	AGO1-4,AGO2	8mer	uugacauGUUUGAUGAUGGAGu	| ::| |||||||	cuggcccCUGGCCCCUACCUCa	6	GASK1B-AS1
MIMAT0000414	hsa-let-7g-5p	ENSG00000268568	AC007228.2	0	lincRNA	chr19	57184992	57185012	-	6	0	AGO1-4,AGO2	7mer-m8	uugaCAUGUUUGAUGAUGGAGu	| || |:|| |||||||	guagGCACCAGCU-CUACCUCc	2	GATA2-AS1
MIMAT0000414	hsa-let-7g-5p	ENSG00000268516	AC020915.3	0	antisense	chr19	58770171	58770192	-	2	0	AGO1-4,AGO2	8mer	uugacAUGUUUGAUGAUGGAGu	||| : |||||||	aacacUACUGCGGCCUACCUCa	4	GATA3-AS1
MIMAT0000414	hsa-let-7g-5p	ENSG00000213742	ZNF337-AS1	0	antisense	chr20	25612867	25612888	+	2	0	AGO1-4	7mer-m8	uugacauguuuGAUGAUGGAGu	| ||||||||	cuggcccuuccCAACUACCUCc	3	GATA6-AS1
MIMAT0000414	hsa-let-7g-5p	ENSG00000229299	AL121845.1	0	antisense	chr20	62377291	62377311	+	1	0	AGO1-4	7mer-m8	uugacAUGUUUGAUGAUGGAGu	| :| :: ||||||||	auaauUUUAUGUAACUACCUC-	0	GAU1
MIMAT0000414	hsa-let-7g-5p	ENSG00000273840	AF254983.1	0	processed_transcript	chr21	10910341	10910364	-	2	0	AGO1-4	7mer-m8	uugACAU-GUUUGAU-GAUGGAGu	|||| : :|| : |||||||	ugaUGUAUUCGACGGUCUACCUCu	3	GBX2-AS1
MIMAT0000414	hsa-let-7g-5p	ENSG00000226751	AF127936.1	0	lincRNA	chr21	16134273	16134294	-	1	0	AGO2	7mer-m8	uugacaUGUUUGAUGAUGGAGu	|:|:: | |||||||	ugaaccAUAGGAUCCUACCUCu	5	GCASPC
MIMAT0000414	hsa-let-7g-5p	ENSG00000215386	MIR99AHG	1	lincRNA	chr21	17980630	17980651	+	1	0	AGO1-4	8mer	uugacaUGUUUGAUGAUGGAGu	:|| |: |||||||	uaccaaGCACAUCCCUACCUCa	9	GCAWKR
MIMAT0000414	hsa-let-7g-5p	ENSG00000225331	LINC01678	0	lincRNA	chr21	45579005	45579025	-	1	0	AGO1-4	8mer	uugacauguuUGAUGAUGGAGu	|| ||||||||	auggccucccAC-ACUACCUCa	2	GCC2-AS1
MIMAT0000414	hsa-let-7g-5p	ENSG00000235954	TTC28-AS1	0	processed_transcript	chr22	28404006	28404026	+	1	0	AGO1-4	8mer	uugacauGUUUGAUGAUGGAGu	|| || |||||||	caggccuCAUCCU-CUACCUCa	9	GCSAML-AS1
MIMAT0000414	hsa-let-7g-5p	ENSG00000278920	AC005005.4	0	sense_overlapping	chr22	31462365	31462385	+	1	0	AGO2	7mer-m8	uugacaUGUUUGAUGAUGGAGu	:||| || |||||||	gcucacGCAACCU-CUACCUCc	1	GCSIR
MIMAT0000414	hsa-let-7g-5p	ENSG00000197182	MIRLET7BHG	0	lincRNA	chr22	46509673	46509694	+	6	0	AGO1-4	8mer	uugaCAUGUUUGAUGAUGGAGu	| :| : | |||||||	gggaGGGCCGCCCCCUACCUCa	9	GDF5-AS1
MIMAT0000414	hsa-let-7g-5p	ENSG00000270012	AC232271.1	0	lincRNA	chrX	49131925	49131945	+	1	0	AGO1-4	7mer-m8	uuGACAUGUUUGAUGAUGGAGu	|| | || | |||||||	gcCUCU-CACUCCCCUACCUCc	3	GDNF-AS1
MIMAT0000414	hsa-let-7g-5p	ENSG00000229807	XIST	1	lincRNA	chrX	73040713	73040734	-	17	1	AGO1,AGO2,AGO3	8mer	uugacauguuuGAUGAUGGAGu	|| |||||||	ucgucauugucCUUCUACCUCa	4	GEMIN7-AS1
MIMAT0000414	hsa-let-7g-5p	ENSG00000229807	XIST	1	lincRNA	chrX	73046461	73046481	-	19	0	AGO1,AGO2,AGO3	7mer-m8	uugacauGUUUGAUGAUGGAGu	:|||| |||||||	agaacccUAAAC-CCUACCUCu	4	GFOD1-AS1
MIMAT0000414	hsa-let-7g-5p	ENSG00000229807	XIST	1	lincRNA	chrX	73047503	73047525	-	11	0	AGO1,AGO2	7mer-m8	uugacauguuuGAU-GAUGGAGu	||: |||||||	cucuccuuucuCUGCCUACCUCu	4	GHET1
MIMAT0000414	hsa-let-7g-5p	ENSG00000229807	XIST	1	lincRNA	chrX	73047522	73047544	-	10	0	AGO1,AGO2	7mer-m8	uugacauguuuGAU-GAUGGAGu	||: |||||||	cuuuucuuguuCUGUCUACCUCu	4	GHRLOS
MIMAT0000414	hsa-let-7g-5p	ENSG00000235703	LINC00894	0	antisense	chrX	149129041	149129064	+	2	0	AGO2	8mer	uuGACAU--GUUUGAUGAUGGAGu	||| | | |: |||||||	ucCUGAACUCCCAUCCCUACCUCa	0	GIHCG
MIMAT0000414	hsa-let-7g-5p	ENSG00000233864	TTTY15	1	lincRNA	chrY	14801303	14801325	+	3	0	AGO2	7mer-m8	uugacAUGUUUG-AUGAUGGAGu	||||||| | |||||||	aaaacUACAAACAUUCUACCUCc	0	GJD2-DT
MIMAT0000415	hsa-let-7i-5p	ENSG00000249087	ZNF436-AS1	0	antisense	chr1	23696706	23696730	+	6	0	AGO1-4	8mer	uuGUCGU-GUUUG--AUGAUGGAGu	||| | :| || | |||||||	caCAGAAUUAUACCAUCCUACCUCa	7	GK-AS1
MIMAT0000415	hsa-let-7i-5p	ENSG00000197989	SNHG12	1	antisense	chr1	28906717	28906737	-	1	0	AGO2	8mer	uugUCGUGUUUGAUGAUGGAGu	|||: | || |||||||	ucaAGCG-ACUCUCCUACCUCa	4	GK-IT1
MIMAT0000415	hsa-let-7i-5p	ENSG00000259943	AL050341.2	0	antisense	chr1	40723307	40723325	-	1	0	AGO1-4	8mer	uugUCGUGUUUGAUGAUGGAGu	||: :|:| :|||||||	cugAGU-UAGA--GCUACCUCa	9	GLCCI1-DT
MIMAT0000415	hsa-let-7i-5p	ENSG00000261654	AL360270.2	0	sense_overlapping	chr1	111483472	111483493	-	1	0	AGO1-4	7mer-m8	uuGUCGUGUUUGAUGAUGGAGu	|| :| ||: |||||||	ucCAUUAACAAUCCCUACCUCc	2	GLIDR
MIMAT0000415	hsa-let-7i-5p	ENSG00000261716	AC239868.1	0	sense_overlapping	chr1	149816494	149816515	-	1	0	AGO1-4	7mer-m8	uugucguguuUGAUGAUGGAGu	|| |||||||	uuucugucucACCCCUACCUCc	7	GLIS2-AS1
MIMAT0000415	hsa-let-7i-5p	ENSG00000231064	AC234582.1	0	antisense	chr1	155170052	155170078	+	1	4	AGO1-4	8mer	uuGUCGUGUU-UGAU----GAUGGAGu	| || :|| |||| |||||||	cuCUGCCUAACACUACGCCCUACCUCa	4	GLIS3-AS1
MIMAT0000415	hsa-let-7i-5p	ENSG00000229953	AL590666.2	0	antisense	chr1	156616425	156616444	-	1	0	AGO2	7mer-m8	uugucGUGUUUGAUGAUGGAGu	::||: | |||||||	gguccUGCAGCC--CUACCUCu	10	GLIS3-AS2
MIMAT0000415	hsa-let-7i-5p	ENSG00000229953	AL590666.2	0	antisense	chr1	156631173	156631196	-	2	0	AGO1-4	7mer-m8	uuGUCG-UGUUUGAU-GAUGGAGu	|||| ||: ||: |||||||	ucCAGCUUCAGCCUGUCUACCUCu	10	GLYCTK-AS1
MIMAT0000415	hsa-let-7i-5p	ENSG00000203709	MIR29B2CHG	0	lincRNA	chr1	207988337	207988358	-	2	0	AGO1-4	7mer-m8	uugucGUGUUUGAUGAUGGAGu	:|:::: | |||||||	guaccUAUGGGAUCCUACCUCu	7	GMDS-DT
MIMAT0000415	hsa-let-7i-5p	ENSG00000237250	AL359924.1	0	antisense	chr1	238090681	238090703	+	1	0	AGO1-4	8mer	uugucguGUUUG-AUGAUGGAGu	| :|| :|||||||	cagggacCUGACAGGCUACCUCa	2	GNA14-AS1
MIMAT0000415	hsa-let-7i-5p	ENSG00000234072	AC074117.1	0	antisense	chr2	27581572	27581596	+	6	0	AGO1-4,AGO2	7mer-m8	uugUCGU-GUUUGAU--GAUGGAGu	| || :|||||: |||||||	gugACCAUUAAACUGCUCUACCUCu	10	GNA15-DT
MIMAT0000415	hsa-let-7i-5p	ENSG00000234072	AC074117.1	0	antisense	chr2	27581594	27581616	+	8	0	AGO1-4,AGO2	7mer-m8	uuGUCGUGUUUGA-UGAUGGAGu	:| | | | || |||||||	ucUACCUCCACCUCUCUACCUCu	10	GNAO1-AS1
MIMAT0000415	hsa-let-7i-5p	ENSG00000234072	AC074117.1	0	antisense	chr2	27581618	27581638	+	10	0	AGO1-4,AGO2	7mer-m8	uugucGUGUUUGAUGAUGGAGu	| | | || |||||||	uaccuCUCUACCU-CUACCUCu	10	GNAO1-DT
MIMAT0000415	hsa-let-7i-5p	ENSG00000227403	LINC01806	0	lincRNA	chr2	162105017	162105038	+	1	0	AGO1-4	7mer-m8	uugucGUGUUUGAUGAUGGAGu	| | |:: |||||||	uagucCUCUAGUGCCUACCUCu	5	GNAS-AS1
MIMAT0000415	hsa-let-7i-5p	ENSG00000227252	AC105760.2	0	antisense	chr2	237993286	237993306	-	3	0	AGO1,AGO1-4	7mer-m8	uuguCGUGUUUGAUGAUGGAGu	||||:||:| |||||||	acguGCACGAAUU-CUACCUCu	5	GNB1-DT
MIMAT0000415	hsa-let-7i-5p	ENSG00000227110	LMCD1-AS1	1	antisense	chr3	8263791	8263812	-	2	0	AGO1-4	8mer	uuGUCGUGUUUGAUGAUGGAGu	| |::||: ||||||||	ugCUGUGCAGCAAACUACCUCa	9	GNG12-AS1
MIMAT0000415	hsa-let-7i-5p	ENSG00000272077	AC124045.1	0	lincRNA	chr3	44710371	44710393	+	7	0	AGO1,AGO1-4,AGO2	8mer	uuGUCG--UGUUUGAUGAUGGAGu	:||| ::||: | |||||||	auUAGCCUGUAAGAU-CUACCUCa	6	GOLGA4-AS1
MIMAT0000415	hsa-let-7i-5p	ENSG00000249833	CCDC37-AS1	0	antisense	chr3	126112437	126112456	-	1	0	AGO1-4	7mer-m8	uuGUCGUGUUUGAUGAUGGAGu	|:|| | |:| |||||||	ccCGGCCCCAGC--CUACCUCu	3	GOLGA7B-DT
MIMAT0000415	hsa-let-7i-5p	ENSG00000248932	AC097103.2	0	antisense	chr3	139138465	139138486	+	1	0	AGO1-4	7mer-m8	uugucguguuuGAUGAUGGAGu	:| |||||||	caagacuguuuUUCCUACCUCu	10	GOLPH3-DT
MIMAT0000415	hsa-let-7i-5p	ENSG00000242086	MUC20-OT1	1	lincRNA	chr3	195399387	195399408	+	4	0	AGO1-4	7mer-m8	uuGUCGUGUUUGAU-GAUGGAGu	|||| :: || | |||||||	ugCAGC-UGCACCACCUACCUCc	7	GORAB-AS1
MIMAT0000415	hsa-let-7i-5p	ENSG00000224652	LINC00885	0	lincRNA	chr3	195869672	195869691	+	2	0	AGO1-4	7mer-m8	uugUCGUGUUUGAUGAUGGAGu	||| | || |||||||	ggaAGCUC-UUCU-CUACCUCc	7	GOSR2-DT
MIMAT0000415	hsa-let-7i-5p	ENSG00000248810	LINC02432	0	lincRNA	chr4	142242467	142242491	-	2	0	AGO1-4,AGO2	8mer	uugUCGUGUUUGAU---GAUGGAGu	| || :|:|: |||||||	gggACCAAUGAUUGCAUCUACCUCa	3	GOT1-DT
MIMAT0000415	hsa-let-7i-5p	ENSG00000280219	AC093908.1	0	TEC	chr4	148413094	148413115	+	3	0	AGO1-4	7mer-m8	uugucguguuuGAUGAUGGAGu	| :|||||||	uccaugcuuuuCCGCUACCUCu	2	GP6-AS1
MIMAT0000415	hsa-let-7i-5p	ENSG00000225138	SLC9A3-AS1	0	processed_transcript	chr5	479928	479954	+	1	0	AGO1-4	8mer	uuGUCGUGUUU-----GAUGAUGGAGu	||| :|||: ||:|||||||	ggCAGAGCAAGCGGCUCUGCUACCUCa	10	GPAT4-AS1
MIMAT0000415	hsa-let-7i-5p	ENSG00000249736	LINC02242	0	lincRNA	chr5	66930160	66930182	-	1	0	AGO1-4	8mer	uugucgUGUUUG-AUGAUGGAGu	:|:| | | |||||||	ccucaaGCGAUCAUCCUACCUCa	6	GPC3-AS1
MIMAT0000415	hsa-let-7i-5p	ENSG00000281398	SNHG4	1	lincRNA	chr5	138614111	138614134	+	1	0	AGO2	7mer-m8	uuGUCGUGUU-UGA-UGAUGGAGu	|| : ||| |:| ||||||||	uuCAUUCCAACAUUGACUACCUCc	4	GPC5-AS1
MIMAT0000415	hsa-let-7i-5p	ENSG00000281398	SNHG4	1	lincRNA	chr5	138614745	138614768	+	4	0	AGO1,AGO1-4,AGO2	7mer-m8	uuGUCGUGUU--UGAUGAUGGAGu	|| | || || |||||||	uuCACCUGAAUGACAUCUACCUCc	4	GPC5-AS2
MIMAT0000415	hsa-let-7i-5p	ENSG00000281398	SNHG4	1	lincRNA	chr5	138615264	138615284	+	1	0	AGO1-4	7mer-m8	uuGUCGUGUUUGAUGAUGGAGu	|| :|||| || |||||||	cuCACUACAACCU-CUACCUCc	4	GPC5-IT1
MIMAT0000415	hsa-let-7i-5p	ENSG00000249669	CARMN	0	lincRNA	chr5	148788895	148788917	+	1	0	AGO1-4	8mer	uugucguguuuGAU-GAUGGAGu	:|| |||||||	ugcccugccucUUAGCUACCUCa	2	GPC6-AS1
MIMAT0000415	hsa-let-7i-5p	ENSG00000278970	HEIH	1	TEC	chr5	180257826	180257850	-	4	0	AGO1-4,AGO2	7mer-m8	uugucGUGUUUG--AU-GAUGGAGu	|:||||: || |||||||	cucuaCGCAAAUGGUAGCUACCUCu	7	GPC6-AS2
MIMAT0000415	hsa-let-7i-5p	ENSG00000278970	HEIH	1	TEC	chr5	180257847	180257868	-	4	0	AGO1-4,AGO2	7mer-m8	uugucgUGUUUGAUGAUGGAGu	| | | :|||||||	ccuuaaAGACCCAGCUACCUCu	7	GPM6A-DT
MIMAT0000415	hsa-let-7i-5p	ENSG00000238035	AC138035.1	0	lincRNA	chr5	180751425	180751446	+	3	2	AGO1-4,AGO2	8mer	uuGU-CGUGUUUGAUGAUGGAGu	|| || | |:| |||||||	uuCACGC-CCAGCAUCUACCUCa	8	GPR1-AS
MIMAT0000415	hsa-let-7i-5p	ENSG00000272097	AL024498.1	0	lincRNA	chr6	10744224	10744246	-	1	0	AGO1-4	8mer	uugucguGUUUG-AUGAUGGAGu	||::: |||||||||	uggccucCAGGUAUACUACCUCa	5	GPR50-AS1
MIMAT0000415	hsa-let-7i-5p	ENSG00000231074	HCG18	1	antisense	chr6	30272120	30272142	-	1	0	AGO1-4	8mer	uugucguguuUGA-UGAUGGAGu	|:| :|||||||	uguguuggucAUUGGCUACCUCa	8	GPR155-DT
MIMAT0000415	hsa-let-7i-5p	ENSG00000272273	IER3-AS1	0	antisense	chr6	30711053	30711074	+	1	0	AGO1-4	7mer-m8	uugucGUGUUUGAUGAUGGAGu	| ||| | |||||||	caaccCCCAACCCUCUACCUCg	5	GPR158-AS1
MIMAT0000415	hsa-let-7i-5p	ENSG00000279048	AC080080.1	0	TEC	chr7	17981973	17981994	+	1	0	AGO1-4	8mer	uugucguGUUUGAUGAUGGAGu	| || | |||||||	uggccucCCAAGUCCUACCUCa	9	GPR176-DT
MIMAT0000415	hsa-let-7i-5p	ENSG00000273237	AC004520.1	0	antisense	chr7	26213803	26213824	-	4	0	AGO1-4,AGO2	8mer	uugucguguuuGAUGAUGGAGu	|| |||||||	accucucuauuCUCCUACCUCa	7	GPRACR
MIMAT0000415	hsa-let-7i-5p	ENSG00000240990	HOXA11-AS	1	antisense	chr7	27225644	27225666	+	1	0	AGO2	7mer-m8	uugucguguuuGAU-GAUGGAGu	||: |||||||	ccucaucuuccCUGCCUACCUCu	5	GPRC5D-AS1
MIMAT0000415	hsa-let-7i-5p	ENSG00000281103	TRG-AS1	0	antisense	chr7	38418092	38418116	+	3	0	AGO2	8mer	uugUCGUGUUU---GAUGAUGGAGu	||:| ||| | ||||||||	auaAGUAAAAACAGCAACUACCUCa	1	GRAMD1A-AS1
MIMAT0000415	hsa-let-7i-5p	ENSG00000188185	LINC00265	1	lincRNA	chr7	39831428	39831448	+	8	0	AGO1-4	8mer	uugUCGUGUUUGAUGAUGGAGu	:|| || || |||||||	uuaGGCCCAUAC-CCUACCUCa	5	GRAPL-AS1
MIMAT0000415	hsa-let-7i-5p	ENSG00000273142	AC073335.2	0	lincRNA	chr7	66368569	66368589	+	1	0	AGO2	7mer-m8	uuGUCGUGUUUGAUGAUGGAGu	|:|| | |:|| |||||||	gcCGGC-CCAGCUCCUACCUCg	7	GRAPLDR
MIMAT0000415	hsa-let-7i-5p	ENSG00000273341	AC004921.1	0	lincRNA	chr7	77051110	77051130	+	1	0	AGO2	7mer-m8	uuGUCGUGUUUGAUGAUGGAGu	|| :|| |||| |||||||	cuCACUAC-AACUCCUACCUCc	0	GRASLND
MIMAT0000415	hsa-let-7i-5p	ENSG00000272752	STAG3L5P-PVRIG2P-PILRB	0	processed_transcript	chr7	99950697	99950718	+	3	0	AGO1-4	7mer-m8	uugucguguuugaUGAUGGAGu	:|||||||	cucuuugacugugGCUACCUCc	5	GREB1L-DT
MIMAT0000415	hsa-let-7i-5p	ENSG00000280123	AC023632.6	0	TEC	chr8	95441236	95441258	-	11	0	AGO1,AGO1-4,AGO2	7mer-m8	uugucguguuUGAU-GAUGGAGu	|:|: |||||||	aauucuccucAUUGUCUACCUCc	5	GREM1-AS1
MIMAT0000415	hsa-let-7i-5p	ENSG00000240498	CDKN2B-AS1	1	antisense	chr9	22065704	22065729	+	1	0	AGO2	8mer	uugUCG-UGUUUGAU---GAUGGAGu	||: |::|:||| |||||||	uggAGUAAUGAGCUACACCUACCUCa	3	GRHL2-DT
MIMAT0000415	hsa-let-7i-5p	ENSG00000242375	AL590705.3	0	lincRNA	chr9	99957762	99957787	-	4	0	AGO2	8mer	uuGUCGU-GUUUGAU---GAUGGAGu	|||:: ||| ||| |||||||	agCAGUGCCAACCUAAAUCUACCUCa	6	GRHL3-AS1
MIMAT0000415	hsa-let-7i-5p	ENSG00000204054	LINC00963	1	processed_transcript	chr9	132267038	132267058	+	2	0	AGO2	7mer-m8	uuGUCGUGUUUGAUGAUGGAGu	| || |||| |:|||||||	caCUGCUCAAA-UGCUACCUCu	8	GRID1-AS1
MIMAT0000415	hsa-let-7i-5p	ENSG00000239665	AL157392.3	0	processed_transcript	chr10	13682261	13682282	+	1	0	AGO1-4	7mer-m8	uugucguguuuGAUGAUGGAGu	|| |||||||	ccccuuuuugcCUCCUACCUCu	7	GRIK1-AS1
MIMAT0000415	hsa-let-7i-5p	ENSG00000239665	AL157392.3	0	processed_transcript	chr10	13697249	13697269	+	2	0	AGO1-4,AGO2	8mer	uugucGUGUUUGAUGAUGGAGu	|| ||: | |||||||	uguucCAAAAGAU-CUACCUCa	7	GRIK1-AS2
MIMAT0000415	hsa-let-7i-5p	ENSG00000272692	AC010997.4	0	lincRNA	chr10	77171534	77171554	+	1	0	AGO2	7mer-m8	uugUCGUGUUUGAUGAUGGAGu	:|:|: |||| |||||||	uggGGUAU-AACUUCUACCUCu	9	GRK3-AS1
MIMAT0000415	hsa-let-7i-5p	ENSG00000280355	AL132656.4	0	TEC	chr10	81442905	81442926	-	1	0	AGO1-4	7mer-m8	uugucgugUUUGAUGAUGGAGu	:| | :|||||||	gccucuggGAUCAGCUACCUCc	6	GRK5-IT1
MIMAT0000415	hsa-let-7i-5p	ENSG00000223482	NUTM2A-AS1	0	antisense	chr10	89005067	89005086	-	20	0	AGO1,AGO1-4,AGO2,AGO3	7mer-m8	uugUCGUGUUUGAUGAUGGAGu	| | | ||: |||||||	guaACCUCUAAU--CUACCUCc	2	GRM3-AS1
MIMAT0000415	hsa-let-7i-5p	ENSG00000235823	OLMALINC	0	lincRNA	chr10	102133372	102133384	+	4	0	AGO1-4,AGO2	8mer	uugucguguuuGAUGAUGGAGu	|| |||||||	#NAME?	13	GRM5-AS1
MIMAT0000415	hsa-let-7i-5p	ENSG00000269609	RPARP-AS1	0	processed_transcript	chr10	104215139	104215159	+	1	0	AGO1-4	8mer	uugUCGUGUUUGAUGAUGGAGu	||:: | || |||||||	ucaAGUG-AUCCUCCUACCUCa	8	GRM7-AS1
MIMAT0000415	hsa-let-7i-5p	ENSG00000230724	LINC01001	0	lincRNA	chr11	130981	131002	-	2	2	AGO1-4	8mer	uuGU-CGUGUUUGAUGAUGGAGu	|| || | |:| |||||||	uuCACGC-CCAGCAUCUACCUCa	6	GRM7-AS2
MIMAT0000415	hsa-let-7i-5p	ENSG00000280279	AC240565.2	0	lincRNA	chr11	130981	131002	-	2	2	AGO1-4	8mer	uuGU-CGUGUUUGAUGAUGGAGu	|| || | |:| |||||||	uuCACGC-CCAGCAUCUACCUCa	4	GRM7-AS3
MIMAT0000415	hsa-let-7i-5p	ENSG00000269821	KCNQ1OT1	1	antisense	chr11	2692443	2692469	-	2	0	AGO1-4	7mer-m8	uuGUC-GUGUUUGA----UGAUGGAGu	||| | :::||| |||||||	guCAGACCUGGACUCCUGUCUACCUCu	6	GRM8-AS1
MIMAT0000415	hsa-let-7i-5p	ENSG00000269821	KCNQ1OT1	1	antisense	chr11	2696381	2696401	-	1	0	AGO2	7mer-m8	uuGUCGUGUUUGAUGAUGGAGu	| || :|:| ||||||||	ccCCGC-UAGAGCACUACCUCu	6	GRPEL2-AS1
MIMAT0000415	hsa-let-7i-5p	ENSG00000269821	KCNQ1OT1	1	antisense	chr11	2697758	2697779	-	5	0	AGO1-4,AGO2	7mer-m8	uugucGUGUUUGAUGAUGGAGu	| :: || ||||||||	ccuuuCCUGUACCACUACCUCu	6	GRTP1-AS1
MIMAT0000415	hsa-let-7i-5p	ENSG00000269821	KCNQ1OT1	1	antisense	chr11	2704769	2704790	-	1	0	AGO1-4	7mer-m8	uugUCGUGUUUGAUGAUGGAGu	:|:| :::|| |||||||	guaGGUAGGGGCUUCUACCUCu	6	GSC-DT
MIMAT0000415	hsa-let-7i-5p	ENSG00000269821	KCNQ1OT1	1	antisense	chr11	2708571	2708594	-	1	0	AGO1-4	8mer	uuGUCGUGUUU-GA-UGAUGGAGu	|| :||:| || :|||||||	ccCAAGGCAGACCUGGCUACCUCa	6	GSEC
MIMAT0000415	hsa-let-7i-5p	ENSG00000269821	KCNQ1OT1	1	antisense	chr11	2709736	2709756	-	4	0	AGO2	8mer	uuGUCGUGUUUGAUGAUGGAGu	| |::::| || |||||||	ggCUGUGUGACCU-CUACCUCa	6	GSK3B-DT
MIMAT0000415	hsa-let-7i-5p	ENSG00000280798	LINC00294	0	lincRNA	chr11	33098951	33098972	+	1	0	AGO1-4	7mer-m8	uugucgUGUUUGAUGAUGGAGu	:| : | ||||||||	cucuugGCCGCCCACUACCUCg	5	GSN-AS1
MIMAT0000415	hsa-let-7i-5p	ENSG00000245532	NEAT1	1	lincRNA	chr11	65203682	65203702	+	15	0	AGO1-4	7mer-m8	uuGUCGUGUUUGAUGAUGGAGu	|:|:: :| :|||||||||	cuCGGUG-GACUUACUACCUCu	11	GSTCD-AS1
MIMAT0000415	hsa-let-7i-5p	ENSG00000245532	NEAT1	1	lincRNA	chr11	65205005	65205025	+	16	0	AGO1-4,AGO2	8mer	uugucgugUUUGAUGAUGGAGu	||:| |||||||	gcgaagggAAGC-CCUACCUCa	11	GTF2I-AS1
MIMAT0000415	hsa-let-7i-5p	ENSG00000245532	NEAT1	1	lincRNA	chr11	65205185	65205207	+	17	0	AGO1-4,AGO2	7mer-m8	uugucGUGUUUGAU-GAUGGAGu	| ::: ||: |||||||	cugguCUUGGUCUGUCUACCUCg	11	GTF3C2-AS1
MIMAT0000415	hsa-let-7i-5p	ENSG00000272301	AP002360.3	0	lincRNA	chr11	76100849	76100869	+	3	0	AGO1-4,AGO2	7mer-m8	uuguCGUGUUUGAUGAUGGAGu	|::| || | |||||||	cgauGUGCCAAGU-CUACCUCc	9	GTF3C2-AS2
MIMAT0000415	hsa-let-7i-5p	ENSG00000247137	AP000873.2	0	processed_transcript	chr11	82903082	82903103	-	3	0	AGO1-4,AGO2	7mer-m8	uugucguguuugAUGAUGGAGu	| |||||||	ggcuauauuucaUUCUACCUCu	9	GTSCR1
MIMAT0000415	hsa-let-7i-5p	ENSG00000255234	AP000446.1	0	antisense	chr11	83133761	83133782	+	1	0	AGO1-4	7mer-m8	uugucguguuuGAUGAUGGAGu	| ||||||||	ucugcccccuuCCACUACCUCu	6	GTSE1-DT
MIMAT0000415	hsa-let-7i-5p	ENSG00000261098	AP000766.1	0	lincRNA	chr11	107185038	107185058	-	11	0	AGO1-4,AGO2	8mer	uuGUCGUGUUUGAUGAUGGAGu	|| : : || | |||||||	uuCACUCUUAAAU-CUACCUCa	6	GYG2-AS1
MIMAT0000415	hsa-let-7i-5p	ENSG00000250899	AC125807.2	1	lincRNA	chr12	3151186	3151210	+	1	0	AGO1-4	7mer-m8	uuguCGUGUU--UGAU-GAUGGAGu	|:|:|| |: | |||||||	auuuGUAUAACGAUAACCUACCUCg	4	H1-10-AS1
MIMAT0000415	hsa-let-7i-5p	ENSG00000256146	AC006206.1	0	lincRNA	chr12	5425494	5425515	+	2	0	AGO1-4	7mer-m8	uugucguguuuGAUGAUGGAGu	:|:|||||||	uucuuccauucUUGCUACCUCc	3	H2AZ1-DT
MIMAT0000415	hsa-let-7i-5p	ENSG00000276232	AC006064.5	0	sense_intronic	chr12	6619529	6619550	+	6	0	AGO1-4,AGO2	7mer-m8	uugucguguuugaUGAUGGAGu	:|||||||	uuccuacuuuugaGCUACCUCu	0	H2AZ2-DT
MIMAT0000415	hsa-let-7i-5p	ENSG00000245648	AC022075.1	0	antisense	chr12	10550441	10550462	+	2	0	AGO2	8mer	uuGUCGUGUUUGAU-GAUGGAGu	:||::: | ||: |||||||	uuUAGUGU-AUCUGUCUACCUCa	3	H3-3A-DT
MIMAT0000415	hsa-let-7i-5p	ENSG00000257176	AC009318.1	0	antisense	chr12	29434103	29434124	-	1	0	AGO2	8mer	uuGUCGUGUUUGAUGAUGGAGu	||| : | :| |||||||	aaCAGAGACAUUUUCUACCUCa	2	H19
MIMAT0000415	hsa-let-7i-5p	ENSG00000258334	AC125611.4	0	antisense	chr12	49686493	49686514	-	2	0	AGO1-4	8mer	uugucguguUUGAUGAUGGAGu	|:|| |||||||	acuaacuguAGCUUCUACCUCa	1	HAGLR
MIMAT0000415	hsa-let-7i-5p	ENSG00000273046	AC012531.2	0	processed_transcript	chr12	54428128	54428148	+	1	0	AGO2	8mer	uuGUCGUGUUUGAUGAUGGAGu	|| | : ||| :|||||||	ucCA-CUUUAACCGCUACCUCa	3	HAGLROS
MIMAT0000415	hsa-let-7i-5p	ENSG00000250742	LINC02381	0	lincRNA	chr12	54526514	54526534	+	15	1	AGO1,AGO1-4,AGO2,AGO3	8mer	uugUCGUGUUUGAUGAUGGAGu	||||: : || |||||||	ccaAGCAUUGUCU-CUACCUCa	2	HAND2-AS1
MIMAT0000415	hsa-let-7i-5p	ENSG00000257354	AC048341.1	0	lincRNA	chr12	63010263	63010283	+	2	0	AGO1-4	8mer	uugUCGUGUUUGAUGAUGGAGu	||:| | || |||||||	ucaAGUA-AUCCUCCUACCUCa	0	HAO2-IT1
MIMAT0000415	hsa-let-7i-5p	ENSG00000258343	AC090001.1	0	antisense	chr12	96189320	96189342	-	1	0	AGO2	7mer-m8	uugucguGUUUGAU-GAUGGAGu	:::|||: |||||||	uuuauauUGGACUGUCUACCUCc	0	HAR1A
MIMAT0000415	hsa-let-7i-5p	ENSG00000257167	TMPO-AS1	1	antisense	chr12	98906816	98906837	-	5	0	AGO1-4	7mer-m8	uugucguguuugauGAUGGAGu	|||||||	cacauccuuuuuccCUACCUCu	2	HAR1B
MIMAT0000415	hsa-let-7i-5p	ENSG00000281344	HELLPAR	0	macro_lncRNA	chr12	102625721	102625741	+	1	0	AGO2	7mer-m8	uuGUCGUGUUUGAUGAUGGAGu	||| | |:| |||||||	uuCAGAUCUCAUU-CUACCUCc	2	HAS2-AS1
MIMAT0000415	hsa-let-7i-5p	ENSG00000256028	AC026362.1	0	processed_transcript	chr12	123464515	123464536	+	1	0	AGO2	7mer-m8	uugucguguUUGAUGAUGGAGu	|:| |||||||	uccucauuuAGCACCUACCUCc	4	HAUS5-DT
MIMAT0000415	hsa-let-7i-5p	ENSG00000279233	AC122688.3	0	TEC	chr12	125624358	125624379	+	1	0	AGO1-4	7mer-m8	uugucguguuugauGAUGGAGu	|||||||	ggaaccuuguggguCUACCUCc	4	HCCAT5
MIMAT0000415	hsa-let-7i-5p	ENSG00000285467	AL136419.1	0	processed_transcript	chr14	24520108	24520130	+	1	0	AGO1-4	8mer	uuGUCGUGUUUGAU-GAUGGAGu	| | | | :| | |||||||	cuCUGAAGAUGCCAGCUACCUCa	0	HCCS-DT
MIMAT0000415	hsa-let-7i-5p	ENSG00000257636	G2E3-AS1	0	antisense	chr14	30942740	30942761	-	1	0	AGO2	7mer-m8	uugucguguuugauGAUGGAGu	|||||||	ugcugcuucuuuccCUACCUCc	4	HCFC1-AS1
MIMAT0000415	hsa-let-7i-5p	ENSG00000279423	AL445363.3	0	TEC	chr14	35010842	35010865	+	3	0	AGO1,AGO1-4	8mer	uugUCGUGUUUGAU--GAUGGAGu	|| ||| |||: |||||||	uaaAGGACAUACUGACCUACCUCa	0	HCG4
MIMAT0000415	hsa-let-7i-5p	ENSG00000279594	AL049780.3	0	TEC	chr14	75478212	75478232	-	1	0	AGO1-4	7mer-m8	uugucGUGU-UUGAUGAUGGAGu	| || ||| |||||||	uuuccCUCAGAAC--CUACCUCu	3	HCG4B
MIMAT0000415	hsa-let-7i-5p	ENSG00000259319	AF111167.2	0	antisense	chr14	75892839	75892859	-	3	0	AGO1-4	7mer-m8	uugucguguuuGAUGAUGGAGu	|| |||||||	ccuuuagucccCU-CUACCUCu	3	HCG9
MIMAT0000415	hsa-let-7i-5p	ENSG00000258301	VASH1-AS1	0	lincRNA	chr14	77253042	77253061	-	2	0	AGO1-4	7mer-m8	uugucGUGUUUGAUGAUGGAGu	| :|::| |||||||	uccuuCCUAGGC--CUACCUCu	5	HCG11
MIMAT0000415	hsa-let-7i-5p	ENSG00000225746	MEG8	1	lincRNA	chr14	101373438	101373460	+	1	0	AGO2	8mer	uugUCGUGUUUGA-UGAUGGAGu	|| : ::|| :|||||||	uggAGAGAUGGCUGGCUACCUCa	4	HCG14
MIMAT0000415	hsa-let-7i-5p	ENSG00000258399	AL117190.1	0	lincRNA	chr14	101373438	101373460	+	1	0	AGO2	8mer	uugUCGUGUUUGA-UGAUGGAGu	|| : ::|| :|||||||	uggAGAGAUGGCUGGCUACCUCa	4	HCG15
MIMAT0000415	hsa-let-7i-5p	ENSG00000247556	OIP5-AS1	1	processed_transcript	chr15	41593851	41593872	+	1	0	AGO2	7mer-m8	uugUCGUGUUUGAUGAUGGAGu	|| | :||:| |||||||	uagAGAAGGAAUUCCUACCUCu	6	HCG17
MIMAT0000415	hsa-let-7i-5p	ENSG00000260773	AC055855.1	0	antisense	chr15	66623819	66623839	-	1	0	AGO1-4	7mer-m8	uuGUCGUGUUUGAUGAUGGAGu	|| ::|||:|| |||||||	cuCACUGCAAGCU-CUACCUCc	5	HCG18
MIMAT0000415	hsa-let-7i-5p	ENSG00000259673	IQCH-AS1	0	lincRNA	chr15	67699013	67699034	-	2	0	AGO1-4	7mer-m8	uuGUCGUGUUUG-AUGAUGGAGu	||| | |: | ||||||||	ccCAGGA-AGCCAAACUACCUCu	8	HCG20
MIMAT0000415	hsa-let-7i-5p	ENSG00000245750	DRAIC	1	lincRNA	chr15	69855456	69855477	+	1	0	AGO1-4	8mer	uugUCGUGUUUGAUGAUGGAGu	| :| ||| |||||||	uggAAUAAAAAGGCCUACCUCa	7	HCG21
MIMAT0000415	hsa-let-7i-5p	ENSG00000259964	THSD4-AS1	0	antisense	chr15	71479345	71479366	-	1	0	AGO1-4	7mer-m8	uuGUCGUGUUUGAUGAUGGAGu	::| | ||||| |||||||	uaUGGAAAAAACUUCUACCUCu	4	HCG23
MIMAT0000415	hsa-let-7i-5p	ENSG00000247240	UBL7-AS1	0	antisense	chr15	74754243	74754263	+	2	0	AGO1-4	7mer-m8	uuGUCGUGUUUGAUGAUGGAGu	| | | ||| ||||||||	uaCUGAAGAAA-GACUACCUCu	4	HCG24
MIMAT0000415	hsa-let-7i-5p	ENSG00000203392	AC105020.1	0	antisense	chr15	75971490	75971511	+	1	0	AGO1-4	7mer-m8	uugucguguuuGAUGAUGGAGu	| :|||||||	acucauguuucCAGCUACCUCu	6	HCG25
MIMAT0000415	hsa-let-7i-5p	ENSG00000259363	AC090825.1	0	lincRNA	chr15	100353244	100353266	+	1	0	AGO1-4	8mer	uugUCGUGUU-UGAUGAUGGAGu	:|| ||| || |||||||	cugGGCUCAAUCCUCCUACCUCa	2	HCG26
MIMAT0000415	hsa-let-7i-5p	ENSG00000259583	AC015712.2	0	antisense	chr15	101433917	101433937	-	1	0	AGO1-4	7mer-m8	uuguCGUGUUUGAUGAUGGAGu	|||:: ::| |||||||	uguuGCAUGUGUU-CUACCUCu	1	HCG27
MIMAT0000415	hsa-let-7i-5p	ENSG00000260447	AC009065.3	0	antisense	chr16	2170194	2170213	+	1	0	AGO2	8mer	uuGUCGUGUUUGAUGAUGGAGu	|:||: |:||| |||||||	aaCGGCG-AGACU-CUACCUCa	4	HCP5
MIMAT0000415	hsa-let-7i-5p	ENSG00000261067	AC109460.3	0	processed_transcript	chr16	28994582	28994603	+	10	0	AGO1-4,AGO2	8mer	uugucgugUUUGAUGAUGGAGu	:|:| |||||||	gaugcuggGAGCCCCUACCUCa	5	HCP5B
MIMAT0000415	hsa-let-7i-5p	ENSG00000280211	AC106886.4	0	TEC	chr16	30784911	30784934	-	2	0	AGO1-4,AGO2	7mer-m8	uugUCGUGUUUGA--UGAUGGAGu	| | ||| || |||||||	gaaAUCCCAAUCUUGUCUACCUCu	5	HDAC2-AS2
MIMAT0000415	hsa-let-7i-5p	ENSG00000260267	AC026471.1	0	antisense	chr16	31468514	31468534	-	3	0	AGO1-4,AGO2	7mer-m8	uuGUCGUGUUUGAUGAUGGAGu	:|| || ||| :|||||||	ccUAGAAC-AACAGCUACCUCu	5	HDAC4-AS1
MIMAT0000415	hsa-let-7i-5p	ENSG00000262514	AC020978.6	0	sense_intronic	chr16	68234606	68234627	+	1	0	AGO1-4	7mer-m8	uugucguguuugaUGAUGGAGu	||||||||	uuauauuuucuucACUACCUCc	0	HDAC9-AS1
MIMAT0000415	hsa-let-7i-5p	ENSG00000262160	AC020978.5	0	antisense	chr16	68260173	68260194	-	1	0	AGO1-4	8mer	uuGUCGUG-UUUGAUGAUGGAGu	|| |:| :|:|| |||||||	ccCAACGCUGAGCU-CUACCUCa	1	HDAC11-AS1
MIMAT0000415	hsa-let-7i-5p	ENSG00000196696	AC009022.1	0	processed_transcript	chr16	70010575	70010595	-	1	0	AGO1-4	8mer	uugucGUGUUUGAUGAUGGAGu	:|| ::| |||||||	ugcccUACUGGC-CCUACCUCa	6	HDHD5-AS1
MIMAT0000415	hsa-let-7i-5p	ENSG00000261777	AC012184.3	0	processed_transcript	chr16	70380417	70380440	-	1	0	AGO1-4	8mer	uuguCGUGUUUGAU--GAUGGAGu	|: |||:||| |||||||	ccguGUUCAAGCUAUUCUACCUCa	7	HEATR3-AS1
MIMAT0000415	hsa-let-7i-5p	ENSG00000279476	AC092139.3	0	TEC	chr16	81553888	81553909	+	1	0	AGO1-4	8mer	uugucguguUUGAUGAUGGAGu	:::| |||||||	aucucuaguGGUUUCUACCUCa	0	HEATR5A-DT
MIMAT0000415	hsa-let-7i-5p	ENSG00000278716	AC133540.1	0	lincRNA	chr16	85523562	85523584	+	1	0	AGO1-4	7mer-m8	uugUCGUGUUUGAU-GAUGGAGu	:||| :|| | |||||||	ugaGGCAGGAAGGACCUACCUCc	7	HEATR6-DT
MIMAT0000415	hsa-let-7i-5p	ENSG00000266709	AC005224.4	0	lincRNA	chr17	14208432	14208455	+	1	0	AGO2	7mer-m8	uugUCG-UGUUUG-AUGAUGGAGu	||: :||: | | |||||||	cagAGUGGCAGCCUUUCUACCUCc	2	HECTD2-AS1
MIMAT0000415	hsa-let-7i-5p	ENSG00000239203	AC093484.1	0	processed_transcript	chr17	16330831	16330850	+	1	0	AGO1-4	7mer-m8	uuGUCGUGUUUGAUGAUGGAGu	:|| : ::|: |||||||	gcUAGGGGGGAU--CUACCUCc	0	HECW1-IT1
MIMAT0000415	hsa-let-7i-5p	ENSG00000215769	ARHGAP27P1-BPTFP1-KPNA2P3	0	processed_transcript	chr17	62746088	62746109	-	5	3	AGO1-4,AGO2	7mer-m8	uuguCGUGUUUGAUGAUGGAGu	|::| |: ||||||||	cguuGUGCCAGAAACUACCUCu	6	HECW2-AS1
MIMAT0000415	hsa-let-7i-5p	ENSG00000280299	AC037487.4	0	processed_transcript	chr17	62950010	62950031	+	1	0	AGO1-4	8mer	uugUCGUGUUUGA-UGAUGGAGu	||:| :|||| ||||||||	aggAGUA-GAACUAACUACCUCa	6	HEIH
MIMAT0000415	hsa-let-7i-5p	ENSG00000163597	SNHG16	1	processed_transcript	chr17	74560277	74560297	+	7	0	AGO1,AGO1-4,AGO2	7mer-m8	uugucGUGUUUGAUGAUGGAGu	::||| || |||||||	aucucUGCAACCU-CUACCUCc	5	HELLPAR
MIMAT0000415	hsa-let-7i-5p	ENSG00000262188	LINC01978	0	lincRNA	chr17	77897158	77897177	+	1	0	AGO1-4	7mer-m8	uuGUCGUGUUUGAUGAUGGAGu	| || | | || |||||||	auCUGC-CCACCU-CUACCUCc	5	HELZ-AS1
MIMAT0000415	hsa-let-7i-5p	ENSG00000280248	AC124319.4	0	TEC	chr17	78313964	78313985	+	1	0	AGO1-4	7mer-m8	uugucguguuUGAUGAUGGAGu	|||:|||||||	gacugggagcACUGCUACCUCc	5	HERPUD2-AS1
MIMAT0000415	hsa-let-7i-5p	ENSG00000277534	AC007996.1	0	sense_intronic	chr18	24123931	24123951	-	1	0	AGO2	8mer	uugUCGUGUUUGAUGAUGGAGu	||||: :| |||||||	uagAGCAU-UUUUCCUACCUCa	4	HEXA-AS1
MIMAT0000415	hsa-let-7i-5p	ENSG00000274918	AC116447.1	0	lincRNA	chr18	32897649	32897671	+	1	0	AGO1-4	8mer	uuGUCGUGUUUGA-U-GAUGGAGu	:||:: | :|| | |||||||	ugUAGUG-AUGCUCACCUACCUCa	3	HEXD-IT1
MIMAT0000415	hsa-let-7i-5p	ENSG00000278986	AC091060.1	0	TEC	chr18	33552745	33552767	+	2	0	AGO1-4,AGO2	7mer-m8	uuGUCGUGUUU-GAUGAUGGAGu	|:| |||: | :|||||||	ccCGGGCCAAGCCCGCUACCUCc	6	HEXIM2-AS1
MIMAT0000415	hsa-let-7i-5p	ENSG00000280079	AC011447.7	0	TEC	chr19	20332417	20332437	-	3	0	AGO1-4	7mer-m8	uugUCG-UGUUUGAUGAUGGAGu	||| :| || ||||||||	ucaAGCUGCUAA--ACUACCUCc	4	HEY2-AS1
MIMAT0000415	hsa-let-7i-5p	ENSG00000236144	TMEM147-AS1	0	antisense	chr19	36034726	36034747	-	1	0	AGO1-4	8mer	uugucguguUUGAUGAUGGAGu	|:| |||||||	ccucuccucAGCCCCUACCUCa	9	HFE-AS1
MIMAT0000415	hsa-let-7i-5p	ENSG00000232677	LINC00665	1	lincRNA	chr19	36817466	36817485	-	3	0	AGO1,AGO2	8mer	uugUCGUGUUUGAUGAUGGAGu	:| :|||| :|||||||	ggaGGAGCAAA--GCUACCUCa	11	HHATL-AS1
MIMAT0000415	hsa-let-7i-5p	ENSG00000267470	ZNF571-AS1	0	antisense	chr19	38077237	38077258	+	1	0	AGO2	8mer	uugUCGUGUUUGAUGAUGGAGu	| ||| |: |||||||	uuaAACACUCAUCUCUACCUCa	7	HHIP-AS1
MIMAT0000415	hsa-let-7i-5p	ENSG00000279539	AC006486.2	0	TEC	chr19	42748467	42748490	+	1	0	AGO2	8mer	uugUCGUGUUUG--AUGAUGGAGu	:|| |||:| | |||||||	cugGGCUCAAGCGAUUCUACCUCa	2	HHLA3
MIMAT0000415	hsa-let-7i-5p	ENSG00000279095	AC243964.3	0	TEC	chr19	45169318	45169339	+	4	0	AGO1-4,AGO2	7mer-m8	uuGUCGUGUUUGAUGAUGGAGu	:| || |:: ||||||||	guUACCAGCAGUGACUACCUCu	7	HHLA3-AS1
MIMAT0000415	hsa-let-7i-5p	ENSG00000276570	AC010327.5	0	processed_transcript	chr19	55738821	55738842	-	4	0	AGO1-4,AGO2	8mer	uugucGUGUUUGAUGAUGGAGu	| | ::| |||||||	cuggcCCCUGGCCCCUACCUCa	2	HID1-AS1
MIMAT0000415	hsa-let-7i-5p	ENSG00000268568	AC007228.2	0	lincRNA	chr19	57184992	57185012	-	6	0	AGO1-4,AGO2	7mer-m8	uugUCGUGUUUGAUGAUGGAGu	:|||| |:|| |||||||	guaGGCACCAGCU-CUACCUCc	0	HIF1A-AS1
MIMAT0000415	hsa-let-7i-5p	ENSG00000268516	AC020915.3	0	antisense	chr19	58770171	58770195	-	2	0	AGO1-4,AGO2	8mer	uuGUCGUGUU--UGAU-GAUGGAGu	|| ||| | :| : |||||||	guCAACACUACUGCGGCCUACCUCa	2	HIF1A-AS2
MIMAT0000415	hsa-let-7i-5p	ENSG00000213742	ZNF337-AS1	0	antisense	chr20	25612867	25612888	+	2	0	AGO1-4	7mer-m8	uugucguguuuGAUGAUGGAGu	| ||||||||	cuggcccuuccCAACUACCUCc	5	HIF1A-AS3
MIMAT0000415	hsa-let-7i-5p	ENSG00000229299	AL121845.1	0	antisense	chr20	62377291	62377311	+	1	0	AGO1-4	7mer-m8	uugucguGUUUGAUGAUGGAGu	:| :: ||||||||	auaauuuUAUGUAACUACCUC-	0	HILPDA-AS1
MIMAT0000415	hsa-let-7i-5p	ENSG00000273840	AF254983.1	0	processed_transcript	chr21	10910341	10910362	-	2	0	AGO1-4	7mer-m8	uugucguguuugauGAUGGAGu	|||||||	auguauucgacgguCUACCUCu	3	HIPK1-AS1
MIMAT0000415	hsa-let-7i-5p	ENSG00000226751	AF127936.1	0	lincRNA	chr21	16134273	16134294	-	1	0	AGO2	7mer-m8	uugUCGUGUUUGAUGAUGGAGu	| ||:|:: | |||||||	ugaACCAUAGGAUCCUACCUCu	2	HIVEP2-DT
MIMAT0000415	hsa-let-7i-5p	ENSG00000215386	MIR99AHG	1	lincRNA	chr21	17980632	17980651	+	1	0	AGO1-4	8mer	uugUCGUGUUUGAUGAUGGAGu	|||||| | |||||||	ccaAGCACAUCC--CUACCUCa	6	HK2-DT
MIMAT0000415	hsa-let-7i-5p	ENSG00000225331	LINC01678	0	lincRNA	chr21	45579005	45579025	-	1	0	AGO1-4	8mer	uugucGUGUUUGAUGAUGGAGu	| | || ||||||||	auggcCUCCCAC-ACUACCUCa	1	HLA-DQB1-AS1
MIMAT0000415	hsa-let-7i-5p	ENSG00000235954	TTC28-AS1	0	processed_transcript	chr22	28404004	28404026	+	1	0	AGO1-4	8mer	uuGUC--GUGUUUGAUGAUGGAGu	||| | || || |||||||	caCAGGCCUCAUCCU-CUACCUCa	11	HLA-F-AS1
MIMAT0000415	hsa-let-7i-5p	ENSG00000278920	AC005005.4	0	sense_overlapping	chr22	31462366	31462385	+	1	0	AGO2	7mer-m8	uuGUCGUGUUUGAUGAUGGAGu	|| |:||| || |||||||	cuCA-CGCAACCU-CUACCUCc	1	HLCS-AS1
MIMAT0000415	hsa-let-7i-5p	ENSG00000197182	MIRLET7BHG	0	lincRNA	chr22	46509673	46509694	+	6	0	AGO1-4	8mer	uugUCGUGUUUGAUGAUGGAGu	|| :| : | |||||||	gggAGGGCCGCCCCCUACCUCa	8	HLCS-IT1
MIMAT0000415	hsa-let-7i-5p	ENSG00000270012	AC232271.1	0	lincRNA	chrX	49131921	49131945	+	1	0	AGO1-4	7mer-m8	uuGUC-GUGUUUGA--UGAUGGAGu	||| | | ||| |||||||	agCAGCCUCUCACUCCCCUACCUCc	6	HLTF-AS1
MIMAT0000415	hsa-let-7i-5p	ENSG00000229807	XIST	1	lincRNA	chrX	73040713	73040734	-	17	1	AGO1,AGO2,AGO3	8mer	uugucguguuuGAUGAUGGAGu	|| |||||||	ucgucauugucCUUCUACCUCa	2	HLX-AS1
MIMAT0000415	hsa-let-7i-5p	ENSG00000229807	XIST	1	lincRNA	chrX	73046461	73046481	-	19	0	AGO1,AGO2,AGO3	7mer-m8	uugUCGUGUUUGAUGAUGGAGu	| | :|||| |||||||	agaACCCUAAAC-CCUACCUCu	2	HM13-AS1
MIMAT0000415	hsa-let-7i-5p	ENSG00000229807	XIST	1	lincRNA	chrX	73047503	73047525	-	11	0	AGO1,AGO2	7mer-m8	uugucguguuuGAU-GAUGGAGu	||: |||||||	cucuccuuucuCUGCCUACCUCu	2	HM13-IT1
MIMAT0000415	hsa-let-7i-5p	ENSG00000229807	XIST	1	lincRNA	chrX	73047522	73047544	-	10	0	AGO1,AGO2	7mer-m8	uugucguguuuGAU-GAUGGAGu	||: |||||||	cuuuucuuguuCUGUCUACCUCu	2	HMBOX1-IT1
MIMAT0000415	hsa-let-7i-5p	ENSG00000235703	LINC00894	0	antisense	chrX	149129043	149129064	+	2	0	AGO2	8mer	uugUCGUGUUUGAUGAUGGAGu	| | | |: |||||||	cugAACUCCCAUCCCUACCUCa	9	HMGA2-AS1
MIMAT0000415	hsa-let-7i-5p	ENSG00000233864	TTTY15	1	lincRNA	chrY	14801303	14801325	+	3	0	AGO2	7mer-m8	uugUCGUGUUUG-AUGAUGGAGu	| :|||||| | |||||||	aaaACUACAAACAUUCUACCUCc	2	HMGN3-AS1
MIMAT0000416	hsa-miR-1-3p	ENSG00000266993	AL050343.1	0	antisense	chr1	52263918	52263938	+	1	0	AGO1-4	7mer-m8	uauGUAUGAAGAAAUGUAAGGu	::|:||| | |||||||	cacUGUGCUU-GUGACAUUCCc	5	HMMR-AS1
MIMAT0000416	hsa-miR-1-3p	ENSG00000223745	CCDC18-AS1	0	processed_transcript	chr1	93803359	93803379	-	1	0	AGO1-4	8mer	uauGUAUGAAGAAAUGUAAGGu	|| ||| |||||||	uuuCAGUGUUC-AGACAUUCCa	8	HNF1A-AS1
MIMAT0000416	hsa-miR-1-3p	ENSG00000233184	AC093157.1	0	antisense	chr1	101552590	101552610	+	2	0	AGO2	7mer-m8	uaUGUAUGAAGAAAUGUAAGGu	:|| || || |||||||	uuGCAAAC-ACUAAACAUUCCu	7	HNF4A-AS1
MIMAT0000416	hsa-miR-1-3p	ENSG00000225113	AL355310.1	0	sense_overlapping	chr1	110140241	110140262	+	1	0	AGO1-4	7mer-m8	uauguaugaaGAAAUGUAAGGu	| | |||||||	uguugggucaCAUAACAUUCCu	0	HNRNPD-DT
MIMAT0000416	hsa-miR-1-3p	ENSG00000224699	LAMTOR5-AS1	0	processed_transcript	chr1	110958742	110958761	+	1	0	AGO1-4	7mer-m8	uauGUAUGAAGAAAUGUAAGGu	|: ||| | |||||||	uucCGGACUCC--CACAUUCCc	14	HOMER3-AS1
MIMAT0000416	hsa-miR-1-3p	ENSG00000224699	LAMTOR5-AS1	0	processed_transcript	chr1	110958749	110958761	+	1	0	AGO1-4	7mer-m8	uauguaugaagaaaUGUAAGGu	|||||||	#NAME?	14	HORMAD2-AS1
MIMAT0000416	hsa-miR-1-3p	ENSG00000260941	LINC00622	0	sense_overlapping	chr1	120141421	120141442	-	1	0	AGO2	7mer-m8	uauguaugaagaaaUGUAAGGu	|||||||	ucggauggggccagACAUUCCc	2	HOTAIR
MIMAT0000416	hsa-miR-1-3p	ENSG00000231064	AC234582.1	0	antisense	chr1	155170064	155170085	+	1	4	AGO1-4	7mer-m8	uaUGUAUGAAGAAAUGUAAGGu	||: || | | |||||||	cuACGCCCUACCUCACAUUCCu	8	HOTAIRM1
MIMAT0000416	hsa-miR-1-3p	ENSG00000243155	AL162431.2	0	antisense	chr1	180945611	180945618	-	20	0	AGO1,AGO1-4,AGO2	7mer-m8	uauguaugaagaaaUGUAAGGu	|||||||	#NAME?	7	HOTTIP
MIMAT0000416	hsa-miR-1-3p	ENSG00000203709	MIR29B2CHG	0	lincRNA	chr1	207979506	207979527	-	1	0	AGO1-4	7mer-m8	uauguaugaagaaaUGUAAGGu	|||||||	cucuugagggcaagACAUUCCc	3	HOXA-AS2
MIMAT0000416	hsa-miR-1-3p	ENSG00000222041	CYTOR	1	lincRNA	chr2	87755057	87755081	+	3	0	AGO1-4	8mer	uauGUAUGAAG---AAAUGUAAGGu	:| ::||| || |||||||	uuuUAAGUUUCAAAUUGACAUUCCa	4	HOXA-AS3
MIMAT0000416	hsa-miR-1-3p	ENSG00000284879	AC133644.3	0	processed_transcript	chr2	87755057	87755081	+	3	0	AGO1-4	8mer	uauGUAUGAAG---AAAUGUAAGGu	:| ::||| || |||||||	uuuUAAGUUUCAAAUUGACAUUCCa	0	HOXA10-AS
MIMAT0000416	hsa-miR-1-3p	ENSG00000222041	CYTOR	1	lincRNA	chr2	87755061	87755081	+	3	0	AGO1-4	8mer	uaugUAUGAAG---AAAUGUAAGGu	| ::||| || |||||||	#NAME?	4	HOXA11-AS
MIMAT0000416	hsa-miR-1-3p	ENSG00000284879	AC133644.3	0	processed_transcript	chr2	87755061	87755081	+	3	0	AGO1-4	8mer	uaugUAUGAAG---AAAUGUAAGGu	| ::||| || |||||||	#NAME?	0	HOXB-AS1
MIMAT0000416	hsa-miR-1-3p	ENSG00000172965	MIR4435-2HG	1	lincRNA	chr2	112252545	112252565	-	4	0	AGO1-4	8mer	uaugUAUGAAG---AAAUGUAAGGu	| ::||| || |||||||	#NAME?	4	HOXB-AS2
MIMAT0000416	hsa-miR-1-3p	ENSG00000172965	MIR4435-2HG	1	lincRNA	chr2	112252545	112252569	-	5	0	AGO1-4	8mer	uauGUAUGAAG---AAAUGUAAGGu	:| ::||| || |||||||	uuuUAAGUUUCAAAUUGACAUUCCa	4	HOXB-AS3
MIMAT0000416	hsa-miR-1-3p	ENSG00000273211	AC137630.4	0	lincRNA	chr3	49023332	49023353	-	1	0	AGO1-4	7mer-m8	uauguaUGAAGAAAUGUAAGGu	|| | ||||||||	uauuccACAGCCCUACAUUCCc	0	HOXB-AS4
MIMAT0000416	hsa-miR-1-3p	ENSG00000242539	AC007620.2	0	antisense	chr3	179116886	179116907	+	1	0	AGO1-4	7mer-m8	uauguaugaagaaAUGUAAGGu	||||||||	uucuggaaaugaaUACAUUCCu	0	HOXC-AS1
MIMAT0000416	hsa-miR-1-3p	ENSG00000229325	ACAP2-IT1	0	sense_intronic	chr3	195003387	195003410	-	2	0	AGO1-4	8mer	uaUGUAUGAAGA--AAUGUAAGGu	|::||:|||| |||||||	aaAUGUAUUUCUGGGAACAUUCCa	7	HOXC-AS2
MIMAT0000416	hsa-miR-1-3p	ENSG00000247708	STX18-AS1	0	antisense	chr4	4707930	4707951	+	1	0	AGO2	8mer	uauguAUGAAGAAAUGUAAGGu	||:||| |||||||	aagauUAUUUCCCAACAUUCCa	7	HOXC-AS3
MIMAT0000416	hsa-miR-1-3p	ENSG00000259959	AC107068.1	0	lincRNA	chr4	47842547	47842571	-	2	0	AGO1-4	8mer	uaUGUAUGAAGAA---AUGUAAGGu	:::||:|| || ||||||||	uuGUGUAUUUGUUUAAUACAUUCCa	9	HOXC13-AS
MIMAT0000416	hsa-miR-1-3p	ENSG00000279481	AC104791.2	0	TEC	chr4	146752307	146752328	-	1	0	AGO2	7mer-m8	uauguaugaagaaaUGUAAGGu	|||||||	ucuuguccacccccACAUUCCc	5	HOXD-AS2
MIMAT0000416	hsa-miR-1-3p	ENSG00000268471	MIR4453HG	0	bidirectional_promoter_lncRNA	chr4	153457955	153457978	+	1	0	AGO1-4	7mer-m8	uaUGUA-UGAAGA-AAUGUAAGGu	| || | || | ||||||||	aaAAAUGAGUUGUAAUACAUUCCu	8	HPN-AS1
MIMAT0000416	hsa-miR-1-3p	ENSG00000248429	FAM198B-AS1	0	antisense	chr4	159122746	159122767	+	1	0	AGO1-4	8mer	uauguaugaagaAAUGUAAGGu	| |||||||	guggaagggcagUGACAUUCCa	2	HPYR1
MIMAT0000416	hsa-miR-1-3p	ENSG00000253792	AC025437.5	0	lincRNA	chr5	157603337	157603358	-	1	0	AGO1-4	8mer	uauguaugaagaaaUGUAAGGu	|||||||	aggccaaaacacacACAUUCCa	2	HS1BP3-IT1
MIMAT0000416	hsa-miR-1-3p	ENSG00000229214	LINC00242	0	lincRNA	chr6	170198880	170198903	-	1	0	AGO2	7mer-m8	uauGUAUGAAGA--AAUGUAAGGu	::|:| || | |||||||	ccuUGUGCCCCUGCUGACAUUCCc	1	HS6ST2-AS1
MIMAT0000416	hsa-miR-1-3p	ENSG00000273084	AC092171.5	0	lincRNA	chr7	5469051	5469072	+	1	0	AGO1-4	7mer-m8	uauguAUGAAGAAAUGUAAGGu	|:|| |||||||	gaggcUGCUGGGCCACAUUCCg	8	HSD11B1-AS1
MIMAT0000416	hsa-miR-1-3p	ENSG00000179406	LINC00174	1	processed_transcript	chr7	65844727	65844748	-	1	0	AGO1-4	7mer-m8	uauguaugAAGAAAUGUAAGGu	|| | |||||||	acuccccaUUGCUCACAUUCCu	7	HSD17B1-AS1
MIMAT0000416	hsa-miR-1-3p	ENSG00000273329	AC078846.1	0	lincRNA	chr7	129247150	129247170	-	2	0	AGO1-4	7mer-m8	uaUGUAUGAAGAAAUGUAAGGu	||| : ||| |||||||	agACAGGAUUC-AGACAUUCCc	10	HSD17B3-AS1
MIMAT0000416	hsa-miR-1-3p	ENSG00000231721	LINC-PINT	1	processed_transcript	chr7	130773149	130773170	-	1	0	AGO2	7mer-m8	uauguaugaagaAAUGUAAGGu	|||||||||	cagcagugacggUUACAUUCCu	6	HSDL2-AS1
MIMAT0000416	hsa-miR-1-3p	ENSG00000231721	LINC-PINT	1	processed_transcript	chr7	130773169	130773197	-	1	0	AGO2	8mer	uaUGUAUGAAGA------AA-UGUAAGGu	| ||:||||| || |||||||	auAGAUGCUUCUGGAAAGUUAACAUUCCa	6	HSPA2-AS1
MIMAT0000416	hsa-miR-1-3p	ENSG00000253125	AC055854.1	0	processed_transcript	chr8	22614823	22614848	+	1	0	AGO1-4	7mer-m8	uaUGU-AU-GAA--GAAAUGUAAGGu	||| |: ||| | | |||||||	acACACUGCCUUCCCAUGACAUUCCc	4	HSPA5-DT
MIMAT0000416	hsa-miR-1-3p	ENSG00000253738	OTUD6B-AS1	1	antisense	chr8	92080620	92080642	-	3	0	AGO1-4,AGO2	8mer	uaUGUAU-GAAGAAAUGUAAGGu	| ||| | | ||||||||	aaAAAUAGAAUAUAUACAUUCCa	4	HSPA12A-AS1
MIMAT0000416	hsa-miR-1-3p	ENSG00000269900	RMRP	1	lincRNA	chr9	35657890	35657913	-	37	0	AGO1,AGO1-4,AGO2	7mer-m8	uaUGUAUG-AAG-AAAUGUAAGGu	:||||| | | |||||||	guGCAUACGCACGUAGACAUUCCc	3	HTR2A-AS1
MIMAT0000416	hsa-miR-1-3p	ENSG00000225684	FAM225B	0	lincRNA	chr9	115873193	115873216	-	1	0	AGO1-4	7mer-m8	uauguaUGA-AGA-AAUGUAAGGu	:|| ||| |||||||	cugggaGCUGUCUGGAACAUUCCg	2	HTR3E-AS1
MIMAT0000416	hsa-miR-1-3p	ENSG00000231528	FAM225A	0	lincRNA	chr9	115875917	115875940	+	1	0	AGO1-4	7mer-m8	uauguaUGA-AGA-AAUGUAAGGu	:|| ||| |||||||	cugggaGCUGUCUGGAACAUUCCg	3	HTR5A-AS1
MIMAT0000416	hsa-miR-1-3p	ENSG00000282897	AL162727.3	0	TEC	chr9	116378405	116378426	-	1	0	AGO2	7mer-m8	uauguaugaagaAAUGUAAGGu	| |||||||	acccuccagcaaUGACAUUCCg	0	HTT-AS
MIMAT0000416	hsa-miR-1-3p	ENSG00000261534	AL596244.1	0	sense_overlapping	chr9	124580600	124580621	-	1	0	AGO1-4	7mer-m8	uauguaUGAAGAAAUGUAAGGu	|| || ||||||||	cgcugaACACCUCUACAUUCCc	2	HULC
MIMAT0000416	hsa-miR-1-3p	ENSG00000238266	LINC00707	1	lincRNA	chr10	6884710	6884731	+	1	0	AGO2	8mer	uauguaugaagaaaUGUAAGGu	|||||||	uccuucacauggaaACAUUCCa	0	HUNK-AS1
MIMAT0000416	hsa-miR-1-3p	ENSG00000233515	LINC01518	0	lincRNA	chr10	43178828	43178848	-	2	0	AGO1,AGO1-4	7mer-m8	uaugUAUGAAGAAAUGUAAGGu	||: ||: | |||||||	cgggAUG-UUUGUGACAUUCCu	9	HYI-AS1
MIMAT0000416	hsa-miR-1-3p	ENSG00000273248	AC010997.5	0	lincRNA	chr10	77168777	77168798	-	1	0	AGO1-4	7mer-m8	uauguaugaagaaaUGUAAGGu	|||||||	ccucccgagcgcgcACAUUCCc	9	HYMAI
MIMAT0000416	hsa-miR-1-3p	ENSG00000244733	AL132656.2	0	lincRNA	chr10	81420647	81420661	+	1	0	AGO2	7mer-m8	uauguaugaagaaaUGUAAGGu	|||||||	#NAME?	3	IATPR
MIMAT0000416	hsa-miR-1-3p	ENSG00000225484	NUTM2B-AS1	0	antisense	chr10	81481896	81481917	-	1	0	AGO2	7mer-m8	uauguaugaagAAAUGUAAGGu	||||||||||	caguuaaaccaUUUACAUUCCc	7	IBA57-DT
MIMAT0000416	hsa-miR-1-3p	ENSG00000223482	NUTM2A-AS1	0	antisense	chr10	89004098	89004119	-	1	0	AGO2	7mer-m8	uauguaugaagAAAUGUAAGGu	||||||||||	caguuaaaccaUUUACAUUCCc	4	ICA1-AS1
MIMAT0000416	hsa-miR-1-3p	ENSG00000227695	DNMBP-AS1	0	antisense	chr10	101686933	101686954	+	1	0	AGO1-4	8mer	uauguaugaagaaaUGUAAGGu	|||||||	gaggaagggacaggACAUUCCa	3	ICMT-DT
MIMAT0000416	hsa-miR-1-3p	ENSG00000269609	RPARP-AS1	0	processed_transcript	chr10	104215594	104215615	+	2	0	AGO1-4	7mer-m8	uauguaugaagaaaUGUAAGGu	|||||||	agagaauuuaaaagACAUUCCc	13	ID2-AS1
MIMAT0000416	hsa-miR-1-3p	ENSG00000245532	NEAT1	1	lincRNA	chr11	65198498	65198519	+	15	0	AGO1-4	8mer	uaUGUAUGAAGAAAUGUAAGGu	| ||| :| |||||||	uuAAAUAACAUUAAACAUUCCa	7	IDH1-AS1
MIMAT0000416	hsa-miR-1-3p	ENSG00000245532	NEAT1	1	lincRNA	chr11	65204584	65204606	+	3	0	AGO1-4	7mer-m8	uaUGUAUGAAG-AAAUGUAAGGu	|| :||| ||||||||	uaACCCUUUUCAAAUACAUUCCu	7	IDH2-DT
MIMAT0000416	hsa-miR-1-3p	ENSG00000245532	NEAT1	1	lincRNA	chr11	65206445	65206468	+	12	0	AGO1-4	7mer-m8	uauGUAUGAAG-AAA-UGUAAGGu	|||:| | ||| |||||||	gucCAUGCACCAUUUCACAUUCCc	7	IDH3B-DT
MIMAT0000416	hsa-miR-1-3p	ENSG00000245532	NEAT1	1	lincRNA	chr11	65210540	65210561	+	8	1	AGO1-4	8mer	uaugUAUGAAGAAAUGUAAGGu	|| || : | |||||||	agggAUUCUCUGUCACAUUCCa	7	IDI2-AS1
MIMAT0000416	hsa-miR-1-3p	ENSG00000245532	NEAT1	1	lincRNA	chr11	65211650	65211671	+	12	0	AGO1-4	7mer-m8	uauguaugaagaaaUGUAAGGu	|||||||	gcaguuggcccaacACAUUCCc	7	IER3-AS1
MIMAT0000416	hsa-miR-1-3p	ENSG00000251562	MALAT1	1	lincRNA	chr11	65272142	65272163	+	29	0	AGO1,AGO1-4,AGO2	8mer	uauguaugaagaaaUGUAAGGu	|||||||	aucagugacaagaaACAUUCCa	5	IER5L-AS1
MIMAT0000416	hsa-miR-1-3p	ENSG00000251562	MALAT1	1	lincRNA	chr11	65272363	65272384	+	22	0	AGO1-4,AGO2	8mer	uauguaugaagaaaUGUAAGGu	|||||||	uuuaaauaaaccaaACAUUCCa	5	IFNG-AS1
MIMAT0000416	hsa-miR-1-3p	ENSG00000254703	SENCR	0	antisense	chr11	128561666	128561687	-	1	0	AGO2	7mer-m8	uauguaugaagaaaUGUAAGGu	|||||||	caguagucacccgaACAUUCCu	3	IFT74-AS1
MIMAT0000416	hsa-miR-1-3p	ENSG00000205885	C1RL-AS1	0	antisense	chr12	7269141	7269162	+	1	0	AGO2	7mer-m8	uauguaugAAGAAAUGUAAGGu	| || |||||||	ucugaagaUGCUGGACAUUCCu	3	IGBP1-AS1
MIMAT0000416	hsa-miR-1-3p	ENSG00000275963	AC008115.4	0	lincRNA	chr12	12802110	12802130	+	1	0	AGO1-4	7mer-m8	uauguaugAAGAAAUGUAAGGu	||| | |||||||	uuagucugUUC-UCACAUUCCu	5	IGBP1-AS2
MIMAT0000416	hsa-miR-1-3p	ENSG00000253284	AC092828.1	0	sense_intronic	chr12	19305833	19305857	+	2	0	AGO1-4	8mer	uauGUAU-GAA--GAAAUGUAAGGu	::|| ||| ||| |||||||	cauUGUAGCUUACCUUCACAUUCCa	6	IGF2-AS
MIMAT0000416	hsa-miR-1-3p	ENSG00000228630	HOTAIR	1	antisense	chr12	54356155	54356176	-	1	0	AGO2	7mer-m8	uauguaugaaGAAAUGUAAGGu	|| |||||||	agacucaggaCUGCACAUUCCu	2	IGF2BP2-AS1
MIMAT0000416	hsa-miR-1-3p	ENSG00000275409	AC026367.2	0	lincRNA	chr12	118867998	118868018	+	1	0	AGO1-4	7mer-m8	uaUGUAUGAAGAAAUGUAAGGu	|:: | || | |||||||	ugAUGGUCGUC-UGACAUUCCu	4	IGFBP-AS1
MIMAT0000416	hsa-miR-1-3p	ENSG00000278949	AC127070.4	0	TEC	chr12	133442971	133442992	-	1	0	AGO1-4	8mer	uaugUAUGAAGAAAUGUAAGGu	:| : |: | |||||||	uccgGUCUGUUGUAACAUUCCa	5	IGFBP7-AS1
MIMAT0000416	hsa-miR-1-3p	ENSG00000278949	AC127070.4	0	TEC	chr12	133443002	133443023	-	1	0	AGO1-4	7mer-m8	uaugUAUGAAGAAAUGUAAGGu	:|:: |: | |||||||	caggGUGUGUUGUAACAUUCCg	5	IGFL2-AS1
MIMAT0000416	hsa-miR-1-3p	ENSG00000278949	AC127070.4	0	TEC	chr12	133443041	133443062	-	3	0	AGO1-4,AGO2	7mer-m8	uaugUAUGAAGAAAUGUAAGGu	:|:: |: | |||||||	ucugGUGUGUUGUAACAUUCCc	5	IGSF11-AS1
MIMAT0000416	hsa-miR-1-3p	ENSG00000278949	AC127070.4	0	TEC	chr12	133443104	133443125	-	2	0	AGO1-4,AGO2	8mer	uaugUAUGAAGAAAUGUAAGGu	:|:: |: | |||||||	uccgGUGUGUUGUAACAUUCCa	5	IGSF21-AS1
MIMAT0000416	hsa-miR-1-3p	ENSG00000278949	AC127070.4	0	TEC	chr12	133443239	133443260	-	2	0	AGO2	7mer-m8	uaugUAUGAAGAAAUGUAAGGu	:|:: |: | |||||||	ucugGUGUGUUGUAACAUUCCg	5	IGSF22-AS1
MIMAT0000416	hsa-miR-1-3p	ENSG00000278949	AC127070.4	0	TEC	chr12	133443268	133443289	-	2	0	AGO2	7mer-m8	uaugUAUGAAGAAAUGUAAGGu	:|:: |: | |||||||	ucugGUGUGUUGUAACAUUCCu	5	IKBKB-DT
MIMAT0000416	hsa-miR-1-3p	ENSG00000258441	LINC00641	1	processed_transcript	chr14	21670236	21670257	-	20	0	AGO1-4,AGO2	7mer-m8	uauGUAUGAAGAAAUGUAAGGu	::|| | || |||||||	cacUGUAAUAGUUCACAUUCCu	3	IL1R1-AS1
MIMAT0000416	hsa-miR-1-3p	ENSG00000215256	DHRS4-AS1	0	antisense	chr14	24409088	24409109	-	4	0	AGO1-4	8mer	uaUGUAUGAAGAAAUGUAAGGu	|| || |: |||||||	uaACCAACAUUACAACAUUCCa	2	IL6-AS1
MIMAT0000416	hsa-miR-1-3p	ENSG00000247287	AL359220.1	0	antisense	chr14	61770150	61770171	-	1	0	AGO2	7mer-m8	uauguaugaagaAAUGUAAGGu	| |||||||	aaaguugaagagUGACAUUCCu	2	IL6R-AS1
MIMAT0000416	hsa-miR-1-3p	ENSG00000258301	VASH1-AS1	0	lincRNA	chr14	77248817	77248838	-	1	0	AGO1-4	8mer	uauguaugaagaaaUGUAAGGu	|||||||	agcugagccagaaaACAUUCCa	4	IL6ST-DT
MIMAT0000416	hsa-miR-1-3p	ENSG00000258752	AL357093.2	0	antisense	chr14	89816799	89816820	+	1	0	AGO2	7mer-m8	uauguaugaagaaaUGUAAGGu	|||||||	agccuucuggaagcACAUUCCu	2	IL10RB-DT
MIMAT0000416	hsa-miR-1-3p	ENSG00000279495	AL928654.4	0	TEC	chr14	105837539	105837563	+	4	0	AGO1-4	7mer-m8	uaUGUAUGAAGAAA---UGUAAGGu	:||| :| || |||||||	uuGCAUCUUGGAUUGGAACAUUCCc	6	IL12A-AS1
MIMAT0000416	hsa-miR-1-3p	ENSG00000224078	SNHG14	1	processed_transcript	chr15	25332819	25332840	+	2	0	AGO1-4,AGO2	7mer-m8	uaUGUAUGAAGAAAUGUAAGGu	|| | | | | ||||||||	ugACUUCCAUAUAUACAUUCCu	2	IL20RB-AS1
MIMAT0000416	hsa-miR-1-3p	ENSG00000261069	AC124312.3	0	lincRNA	chr15	25332819	25332840	+	2	0	AGO1-4,AGO2	7mer-m8	uaUGUAUGAAGAAAUGUAAGGu	|| | | | | ||||||||	ugACUUCCAUAUAUACAUUCCu	1	IL21-AS1
MIMAT0000416	hsa-miR-1-3p	ENSG00000224078	SNHG14	1	processed_transcript	chr15	25333961	25333982	+	1	0	AGO2	7mer-m8	uaUGUAUGAAGAAAUGUAAGGu	|| | | | ||||||||	ugACUUCCACAUAUACAUUCCu	2	IL21R-AS1
MIMAT0000416	hsa-miR-1-3p	ENSG00000261069	AC124312.3	0	lincRNA	chr15	25333961	25333982	+	1	0	AGO2	7mer-m8	uaUGUAUGAAGAAAUGUAAGGu	|| | | | ||||||||	ugACUUCCACAUAUACAUUCCu	1	ILF3-DT
MIMAT0000416	hsa-miR-1-3p	ENSG00000224078	SNHG14	1	processed_transcript	chr15	25335080	25335101	+	2	0	AGO1-4,AGO2	7mer-m8	uaUGUAUGAAGAAAUGUAAGGu	|| | | | | ||||||||	ugACUUCCAUAUGUACAUUCCu	2	ILRUN-AS1
MIMAT0000416	hsa-miR-1-3p	ENSG00000269974	AC091057.3	0	lincRNA	chr15	30941245	30941268	+	2	0	AGO1-4,AGO2	8mer	uaUGUAUGAAG---AAAUGUAAGGu	|||| :||| |||||||	ugACAU-UUUCAAACAGACAUUCCa	11	ILVBL-AS1
MIMAT0000416	hsa-miR-1-3p	ENSG00000261423	TMEM202-AS1	0	lincRNA	chr15	72767321	72767342	-	1	0	AGO1-4	8mer	uauguaugaagaaAUGUAAGGu	||||||||	uugaccucccggaUACAUUCCa	3	INE1
MIMAT0000416	hsa-miR-1-3p	ENSG00000247240	UBL7-AS1	0	antisense	chr15	74754383	74754403	+	1	0	AGO1-4	8mer	uauguaUGAAGAAAUGUAAGGu	| ||| |||||||	acgcugAAUUC-CCACAUUCCa	3	INE2
MIMAT0000416	hsa-miR-1-3p	ENSG00000248441	LINC01197	0	lincRNA	chr15	95870349	95870358	-	1	0	AGO1-4	8mer	uauguaugaagaaaUGUAAGGu	|||||||	#NAME?	0	ING2-DT
MIMAT0000416	hsa-miR-1-3p	ENSG00000261659	Z92544.2	0	processed_transcript	chr16	739933	739954	+	3	0	AGO1-4	7mer-m8	uauguaugaaGAAAUGUAAGGu	|| |||||||	aagacucuagCUGGACAUUCCc	6	INHBA-AS1
MIMAT0000416	hsa-miR-1-3p	ENSG00000279662	AC131649.2	0	TEC	chr16	10540591	10540612	-	1	0	AGO1-4	7mer-m8	uauguaugaagaAAUGUAAGGu	| |||||||	cacuagcagcaaUAACAUUCCc	3	INKA2-AS1
MIMAT0000416	hsa-miR-1-3p	ENSG00000260114	AC120114.2	0	sense_intronic	chr16	29931784	29931806	-	1	0	AGO1-4	7mer-m8	uaugUAUGAAGAA-AUGUAAGGu	:||: |||| ||||||||	auggGUAUGUCUUAUACAUUCCc	8	INO80-AS1
MIMAT0000416	hsa-miR-1-3p	ENSG00000261487	AC135048.1	0	processed_transcript	chr16	30965334	30965355	+	2	0	AGO1-4,AGO2	7mer-m8	uauguaugaagaaaUGUAAGGu	|||||||	uuggggcagcucccACAUUCCc	5	INO80D-AS1
MIMAT0000416	hsa-miR-1-3p	ENSG00000263276	AC020978.7	0	sense_overlapping	chr16	68261020	68261041	+	3	0	AGO1-4,AGO2	8mer	uauguaugaagaaaUGUAAGGu	|||||||	uggaauauaaaaagACAUUCCa	4	INSIG1-DT
MIMAT0000416	hsa-miR-1-3p	ENSG00000260417	AC092127.1	0	lincRNA	chr16	85628746	85628765	+	2	0	AGO1-4	7mer-m8	uaUGUAUGAAGAAAUGUAAGGu	||| :|| |||||||	gcACAGGCU--GGGACAUUCCu	1	INSYN1-AS1
MIMAT0000416	hsa-miR-1-3p	ENSG00000234327	AC012146.1	0	processed_transcript	chr17	5017514	5017534	+	2	0	AGO1-4,AGO2	8mer	uauGUAUGAAGAAAUGUAAGGu	|| :| || ||||||||	uucCACGC-UCGCUACAUUCCa	12	INTS6-AS1
MIMAT0000416	hsa-miR-1-3p	ENSG00000236088	COX10-AS1	0	processed_transcript	chr17	13937405	13937426	-	4	0	AGO1,AGO1-4,AGO2	7mer-m8	uaUGUAUGAAGAAAUGUAAGGu	| || : |||| |||||||	gaAGAUUUCUCUUCACAUUCCg	8	INTS6L-AS1
MIMAT0000416	hsa-miR-1-3p	ENSG00000276728	AC142472.1	0	lincRNA	chr17	43224359	43224380	-	2	0	AGO1-4	8mer	uaUGUAUGAAGAAAUGUAAGGu	|:| | | | |||||||	uaAUAGCAUCCCUGACAUUCCa	7	INTS9-AS1
MIMAT0000416	hsa-miR-1-3p	ENSG00000279685	MAPT-IT1	0	sense_intronic	chr17	43975488	43975509	+	1	0	AGO1-4	7mer-m8	uauguaugaagaaAUGUAAGGu	||||||||	cucuugaagcucaUACAUUCCu	4	IPO9-AS1
MIMAT0000416	hsa-miR-1-3p	ENSG00000279133	AC018628.1	0	TEC	chr17	60084714	60084735	-	3	0	AGO1-4	7mer-m8	uauguaugaagaAAUGUAAGGu	| |||||||	uuuuuuuaaaaaUAACAUUCCg	8	IPW
MIMAT0000416	hsa-miR-1-3p	ENSG00000266411	AC005972.1	0	lincRNA	chr17	61044414	61044435	-	1	0	AGO1-4	7mer-m8	uauGUAUGAAGAAAUGUAAGGu	|:| || | |||||||	acuCGUUCUGCACCACAUUCCc	3	IQCA1-AS1
MIMAT0000416	hsa-miR-1-3p	ENSG00000279880	AC134407.3	0	TEC	chr17	65970358	65970383	+	1	0	AGO1-4	8mer	uaUGUAUGAAG--A--AAUGUAAGGu	|: ||:||| | ||||||||	agAUUUAUUUCAGUCAGUACAUUCCa	8	IQCF5-AS1
MIMAT0000416	hsa-miR-1-3p	ENSG00000278730	AC005332.7	0	lincRNA	chr17	66124618	66124642	+	5	0	AGO1-4	7mer-m8	uauguAUGAA-GAA--AUGUAAGGu	||||| ||| |||||||	auggcUACUUACUUGGAACAUUCCu	3	IQCH-AS1
MIMAT0000416	hsa-miR-1-3p	ENSG00000234899	SOX9-AS1	0	processed_transcript	chr17	70106810	70106832	-	1	0	AGO2	7mer-m8	uauGUA-UGAAGAAAUGUAAGGu	||| ||| | |||||||	uucCAUCACUAAUACACAUUCCu	7	IQCJ-SCHIP1-AS1
MIMAT0000416	hsa-miR-1-3p	ENSG00000185168	LINC00482	0	lincRNA	chr17	79278411	79278432	-	1	0	AGO2	7mer-m8	uauguaugaagaaaUGUAAGGu	|||||||	cgcuuuaaucaaggACAUUCCu	3	IRAG1-AS1
MIMAT0000416	hsa-miR-1-3p	ENSG00000263731	AC145207.5	0	lincRNA	chr17	79836439	79836460	-	6	0	AGO1,AGO1-4,AGO2	7mer-m8	uauGUAUGAAGAAAUGUAAGGu	| || ||| |||||||	uauCUUAAGACUUAACAUUCCu	11	IRAIN
MIMAT0000416	hsa-miR-1-3p	ENSG00000277534	AC007996.1	0	sense_intronic	chr18	24123181	24123206	-	1	0	AGO1-4	7mer-m8	uaUGU-AUGAAGAA---AUGUAAGGu	|:| || ||: | ||||||||	caAUAUUAGUUUGUGGCUACAUUCCu	9	IRF1-AS1
MIMAT0000416	hsa-miR-1-3p	ENSG00000214049	UCA1	1	lincRNA	chr19	15946644	15946665	+	1	0	AGO1-4	8mer	uaUGUAUGAAGAAAUGUAAGGu	|| || |: |||||||	uaACCCACCUUACGACAUUCCa	2	IRF2-DT
MIMAT0000416	hsa-miR-1-3p	ENSG00000280079	AC011447.7	0	TEC	chr19	20332756	20332776	-	1	0	AGO1-4	7mer-m8	uaUGUAUGAAGAAAUGUAAGGu	| | || | | |||||||	ugAAACAC-UGGUCACAUUCCc	6	IRS4-AS1
MIMAT0000416	hsa-miR-1-3p	ENSG00000268362	AC092279.1	0	lincRNA	chr19	24248354	24248375	+	4	0	AGO1-4,AGO2	7mer-m8	uauguaUGAAGAAAUGUAAGGu	|:| || |||||||	uaauucAUUACUGGACAUUCCu	3	IRX4-AS1
MIMAT0000416	hsa-miR-1-3p	ENSG00000186019	AC021092.1	0	antisense	chr19	44611689	44611712	-	1	0	AGO1	7mer-m8	uauGUAUGAAGAA--AUGUAAGGu	:| | |||| |||||||	gacUAAAGCUCUUCCCACAUUCCu	7	ISL1-DT
MIMAT0000416	hsa-miR-1-3p	ENSG00000232098	AC012313.1	0	lincRNA	chr19	58918565	58918584	-	1	1	AGO1-4	7mer-m8	uaugUAUGAAGAAAUGUAAGGu	| :|||| ||||||||	cugaAGGCUUC--UACAUUCCc	8	ISM1-AS1
MIMAT0000416	hsa-miR-1-3p	ENSG00000234684	SDCBP2-AS1	0	antisense	chr20	1326289	1326310	+	2	0	AGO1-4	7mer-m8	uaUGUAUGAAGAAAUGUAAGGu	|| || |:||||||||||	ugACUGACCUUUUUACAUUCCc	6	ITCH-AS1
MIMAT0000416	hsa-miR-1-3p	ENSG00000259974	LINC00261	1	lincRNA	chr20	22544381	22544404	-	1	0	AGO2	8mer	uaUGUAUGAAGAAA---UGUAAGGu	:|| | ||| | |||||||	acGCAGA-UUCAGUGACACAUUCCa	4	ITCH-IT1
MIMAT0000416	hsa-miR-1-3p	ENSG00000274173	AL035661.1	0	lincRNA	chr20	24913444	24913468	+	1	0	AGO1-4	7mer-m8	uaUGUAU--GAAG-AAAUGUAAGGu	|::|| || | | |||||||	auAUGUAGCCUCCAGUCACAUUCCu	4	ITFG1-AS1
MIMAT0000416	hsa-miR-1-3p	ENSG00000224397	SMIM25	0	lincRNA	chr20	48894491	48894516	+	1	0	AGO2	8mer	uauGUAUGAAG-A---AAUGUAAGGu	|: :|||| | | |||||||	ggcCGGGCUUCAUGGCUGACAUUCCa	5	ITFG2-AS1
MIMAT0000416	hsa-miR-1-3p	ENSG00000207751	AP000553.1	0	processed_transcript	chr22	22008330	22008350	+	1	0	AGO1-4	8mer	uaugUAUGAAGAAAUGUAAGGu	| :: || | |||||||	acugAGGUGUC-UAACAUUCCa	1	ITGA2-AS1
MIMAT0000416	hsa-miR-1-3p	ENSG00000225783	MIAT	1	lincRNA	chr22	27069535	27069556	+	1	0	AGO1-4	7mer-m8	uaUGUAUGAAGA-AAUGUAAGGu	||| || | | |||||||	uaACA-ACAGGUCUAACAUUCCu	3	ITGA6-AS1
MIMAT0000416	hsa-miR-1-3p	ENSG00000279738	AL022311.1	0	sense_overlapping	chr22	38280227	38280248	+	1	0	AGO1-4	7mer-m8	uaUGUAUGAAGAAAUGUAAGGu	:|||:: || ||||||||	uaGCAUGUGUCAGUACAUUCCu	8	ITGA9-AS1
MIMAT0000098	hsa-miR-100-5p	ENSG00000234277	LINC01641	0	lincRNA	chr1	227618645	227618665	+	1	0	AGO1-4	7mer-m8	guGUUCAAGCCUAGAUGCCCAa	|| | :| | ||||||||	gcCAUGGCUGUA-CUACGGGUg	2	ITGB1-DT
MIMAT0000098	hsa-miR-100-5p	ENSG00000231304	SGO1-AS1	0	processed_transcript	chr3	20227908	20227930	+	1	0	AGO1-4	7mer-m8	guguuCAAGCCU-AGAUGCCCAa	|| ||| |:|||||||	gagucGUGGGGAUUUUACGGGUg	1	ITGB2-AS1
MIMAT0000098	hsa-miR-100-5p	ENSG00000245060	LINC00847	0	lincRNA	chr5	180258655	180258675	+	1	0	AGO1-4	8mer	guguUCAAGCCUAGAUGCCCAa	:|||| |: ||||||||	ggguGGUUCUGG-CUACGGGUa	4	ITGB5-AS1
MIMAT0000098	hsa-miR-100-5p	ENSG00000225339	AL354740.1	0	lincRNA	chr6	34247624	34247645	+	1	0	AGO1-4	8mer	guguUCAAGCCUAGAUGCCCAa	:|| | |:|||||||	ggguGGUCAAGUUUUACGGGUa	6	ITGB8-AS1
MIMAT0000098	hsa-miR-100-5p	ENSG00000249574	AC226118.1	0	lincRNA	chr7	421744	421765	+	1	0	AGO2	7mer-m8	guguucaagcCUAGAUGCCCAa	|| |||||||	uccccaccaaGAAGUACGGGUg	2	ITIH4-AS1
MIMAT0000098	hsa-miR-100-5p	ENSG00000271122	AC018647.2	0	antisense	chr7	35737833	35737854	+	1	0	AGO1-4	8mer	gugUUCAAGCCUAGAUGCCCAa	|| || || |||||||	aagAAAUUGAAAUAUACGGGUa	5	ITPK1-AS1
MIMAT0000098	hsa-miR-100-5p	ENSG00000214188	ST7-OT4	0	sense_intronic	chr7	116608521	116608541	+	1	0	AGO1-4	7mer-m8	guguucAAGCCUAGAUGCCCAa	||: || ||||||||	ugauuaUUUCGA-CUACGGGUg	2	ITPKB-AS1
MIMAT0000098	hsa-miR-100-5p	ENSG00000254635	WAC-AS1	0	antisense	chr10	28821015	28821038	-	1	0	AGO1-4	7mer-m8	guGUUCAAG--CCUAGAUGCCCAa	|:| || ||: :|||||||	cuCGACCUCCGGGGCUUACGGGUc	6	ITPKB-IT1
MIMAT0000098	hsa-miR-100-5p	ENSG00000189238	LINC00943	0	lincRNA	chr12	127221683	127221705	+	5	0	AGO1-4	8mer	guGU-UCAAGCCUAGAUGCCCAa	|| || | | |||||||	acCACAGAUACCAGAUACGGGUa	3	ITPR1-DT
MIMAT0000098	hsa-miR-100-5p	ENSG00000176124	DLEU1	1	processed_transcript	chr13	50656486	50656507	+	1	0	AGO1-4	7mer-m8	gugUUCAAGCCUAGAUGCCCAa	|:|| | |||||||	uggAGGUAAACAAAUACGGGUc	9	ITPRID2-DT
MIMAT0000098	hsa-miR-100-5p	ENSG00000259932	AC051619.7	0	sense_intronic	chr15	45490887	45490908	-	9	0	AGO1,AGO1-4	7mer-m8	guguucaagccuaGAUGCCCAa	||||||||	cagaagccaacccCUACGGGUc	2	ITPRIP-AS1
MIMAT0000098	hsa-miR-100-5p	ENSG00000265100	AC005332.1	0	antisense	chr17	66243173	66243194	-	1	0	AGO1-4	7mer-m8	guguucaagccuagAUGCCCAa	|||||||	uuuuuuuuuuuuaaUACGGGUu	7	JADRR
MIMAT0000098	hsa-miR-100-5p	ENSG00000261526	AC012615.1	0	lincRNA	chr19	1875447	1875469	-	1	0	AGO1-4	7mer-m8	gugUUCAAGCCUAG-AUGCCCAa	|| || || |||||||	gggAAACCCGUUUCUUACGGGUc	14	JAKMIP1-DT
MIMAT0000098	hsa-miR-100-5p	ENSG00000234684	SDCBP2-AS1	0	antisense	chr20	1358670	1358694	+	1	0	AGO2	7mer-m8	guGUUC---AAGCCUAGAUGCCCAa	|||| ||| | |||||||	ucCAAGCCCUUCCCCUAUACGGGUc	2	JAKMIP2-AS1
MIMAT0000099	hsa-miR-101-3p	ENSG00000233593	AL590094.1	0	processed_transcript	chr1	91303247	91303267	-	1	0	AGO1-4	7mer-m8	aagucaauagugUCAUGACAu	:|||||||	gcuaugccagggGGUACUGUc	4	JAKMIP3-AS1
MIMAT0000099	hsa-miR-101-3p	ENSG00000273131	RP6-42F4.1	0	processed_transcript	chr1	120695624	120695646	-	1	0	AGO1-4	8mer	aagUC-AAUAGUG-UCAUGACAu	|| ||||: | ||||||||	uaaAGUUUAUUUCAAGUACUGUa	0	JARID2-AS1
MIMAT0000099	hsa-miR-101-3p	ENSG00000203849	RP11-417J8.6	0	lincRNA	chr1	142634834	142634854	-	1	0	AGO1-4	7mer-m8	aagucaauagUGUCAUGACAu	:| |||||||	ucuccucugaGCUGUACUGUu	0	JARID2-DT
MIMAT0000099	hsa-miR-101-3p	ENSG00000272755	AC245297.2	0	lincRNA	chr1	145018743	145018762	+	5	0	AGO1,AGO2,AGO3	7mer-m8	aagucAAUAGUGUCAUGACAu	||: | ::|||||||	uaaccUUG-CCUGGUACUGUu	1	JAZF1-AS1
MIMAT0000099	hsa-miR-101-3p	ENSG00000272993	AC239868.3	0	lincRNA	chr1	149817486	149817506	+	2	0	AGO1-4	7mer-m8	aagucaauagUGUCAUGACAu	| ||||||||	aagaaaaccaAGAGUACUGUu	0	JDP2-AS1
MIMAT0000099	hsa-miR-101-3p	ENSG00000225855	RUSC1-AS1	0	antisense	chr1	155290327	155290346	-	1	0	AGO1-4	7mer-m8	aagUCAAUAGUGUCAUGACAu	:| |: ::| |||||||	cagGGGUGCUGC-GUACUGUu	9	JMJD1C-AS1
MIMAT0000099	hsa-miR-101-3p	ENSG00000228106	AL392172.1	0	lincRNA	chr1	223010672	223010692	+	2	0	AGO1-4,AGO2	7mer-m8	aaGUCAAUAGUGUCAUGACAu	|| ||| : : |||||||	ucCACUUACUUUUGUACUGUu	4	JPX
MIMAT0000099	hsa-miR-101-3p	ENSG00000243819	RN7SL832P	0	lincRNA	chr2	10830756	10830779	+	1	0	AGO1-4	8mer	aaguCAAU--AGU-GUCAUGACAu	|||| |:| ||||||||	cgauGUUACGUUAGAAGUACUGUa	3	JRKL-AS1
MIMAT0000099	hsa-miR-101-3p	ENSG00000279809	AC005538.2	0	TEC	chr2	234774612	234774632	-	4	0	AGO1-4,AGO2	8mer	aagUCAAUAGUGU-CAUGACAu	|||| | || |||||||	uugAGUU-CCCCAUGUACUGUa	0	KANSL1-AS1
MIMAT0000099	hsa-miR-101-3p	ENSG00000272077	AC124045.1	0	lincRNA	chr3	44710488	44710508	+	1	0	AGO2	7mer-m8	aagucaauagUGUCAUGACAu	||||||||||	gcuauuacaaACAGUACUGUg	2	KANSL1L-AS1
MIMAT0000099	hsa-miR-101-3p	ENSG00000241472	PTPRG-AS1	1	processed_transcript	chr3	62249331	62249349	-	1	0	AGO1-4	7mer-m8	aaGUCAAUAGUGUCAUGACAu	|| |||| ||||||||||	aaCA-UUAU-ACAGUACUGUu	6	KAZN-AS1
MIMAT0000099	hsa-miR-101-3p	ENSG00000272440	AC080013.6	0	lincRNA	chr3	158413316	158413336	+	2	0	AGO2	8mer	aaGUCAAUAG-UGUCAUGACAu	|| | ||| |: |||||||	cuCA-UAAUCUAUUGUACUGUa	5	KBTBD11-AS1
MIMAT0000099	hsa-miR-101-3p	ENSG00000261269	AC093278.2	0	sense_overlapping	chr5	71737680	71737699	-	1	0	AGO1-4	7mer-m8	aagucaauAGUGUCAUGACAu	|| ::|||||||	aauaacccUC-UGGUACUGUg	0	KBTBD11-OT1
MIMAT0000099	hsa-miR-101-3p	ENSG00000253522	MIR3142HG	0	lincRNA	chr5	159912708	159912728	+	1	0	AGO2	7mer-m8	aaGUCAAUAGUGUCAUGACAu	|: | ||: :|||||||	uaCGAUGAUUCAGGUACUGUu	3	KCNAB1-AS1
MIMAT0000099	hsa-miR-101-3p	ENSG00000233937	AC008443.1	0	processed_transcript	chr5	180682988	180683009	+	1	0	AGO1-4	7mer-m8	aaGUCAAUAGUGU-CAUGACAu	| | || : | |||||||	aaCUGGAAUGGAAUGUACUGUu	1	KCNAB1-AS2
MIMAT0000099	hsa-miR-101-3p	ENSG00000272980	Z94721.2	0	processed_transcript	chr6	167417800	167417820	+	1	2	AGO1-4	7mer-m8	aagucaauagUGUCAUGACAu	| :|||||||	auugaagcagAAGGUACUGUg	4	KCNC4-DT
MIMAT0000099	hsa-miR-101-3p	ENSG00000281332	LINC00997	0	lincRNA	chr7	32802314	32802335	+	1	0	AGO1-4	8mer	aaGUCA-AUAGUGUCAUGACAu	| || |: | ||||||||	caCUGUAUGAGAAAGUACUGUa	9	KCND3-AS1
MIMAT0000099	hsa-miR-101-3p	ENSG00000188185	LINC00265	1	lincRNA	chr7	39807024	39807043	+	1	0	AGO2	7mer-m8	aagucaaUAGUGUCAUGACAu	| || ||||||||	ccuugagAACA-AGUACUGUc	4	KCND3-IT1
MIMAT0000099	hsa-miR-101-3p	ENSG00000273142	AC073335.2	0	lincRNA	chr7	66368503	66368523	+	2	0	AGO2	7mer-m8	aagucaauaGUGUCAUGACAu	| |||||||||	cucuccaggCCCAGUACUGUu	3	KCNH1-IT1
MIMAT0000099	hsa-miR-101-3p	ENSG00000279078	SND1-IT1	0	lincRNA	chr7	127639064	127639085	+	1	0	AGO1-4	7mer-m8	aagucaauagUGU-CAUGACAu	|:| |||||||	uucuucugaaAUAGGUACUGUg	3	KCNH7-AS1
MIMAT0000099	hsa-miR-101-3p	ENSG00000260231	JHDM1D-AS1	0	bidirectional_promoter_lncRNA	chr7	139878621	139878641	+	1	0	AGO2	8mer	aagUCAAUAGUGUCAUGACAu	|| | | :|||||||	uggAGAAAAAAAGGUACUGUa	11	KCNIP1-AS1
MIMAT0000099	hsa-miR-101-3p	ENSG00000269918	AF131215.6	0	sense_intronic	chr8	10963196	10963216	-	2	0	AGO1-4,AGO2	7mer-m8	aagucaaUAGUGUCAUGACAu	| | : |||||||	auaaaagAGCUUUGUACUGUg	4	KCNIP1-OT1
MIMAT0000099	hsa-miR-101-3p	ENSG00000255366	AC120036.4	0	lincRNA	chr8	48102536	48102556	+	4	0	AGO1,AGO2	8mer	aagUCAAUAGUGUCAUGACAu	| || ||| |||||||	gugAUUUCUCAGUGUACUGUa	5	KCNIP2-AS1
MIMAT0000099	hsa-miR-101-3p	ENSG00000245910	SNHG6	1	processed_transcript	chr8	67834696	67834716	-	13	0	AGO1-4,AGO2	8mer	aaGUCAAUAGUGUCAUGACAu	| | || |||||||||	gaCUGAGAUGCCAGUACUGUa	6	KCNIP4-IT1
MIMAT0000099	hsa-miR-101-3p	ENSG00000254557	AC091047.1	0	antisense	chr8	70625772	70625791	+	1	0	AGO1-4	7mer-m8	aagucaAUAGUGUCAUGACAu	|: || :|||||||	auuacaUGCCA-GGUACUGUg	4	KCNJ2-AS1
MIMAT0000099	hsa-miR-101-3p	ENSG00000281649	EBLN3P	0	lincRNA	chr9	37087078	37087099	+	7	0	AGO1,AGO1-4,AGO2	8mer	aagUCAAUAGU-GUCAUGACAu	|| ||||| | |||||||	uggAGCUAUCAUCUGUACUGUa	0	KCNJ6-AS1
MIMAT0000099	hsa-miR-101-3p	ENSG00000281649	EBLN3P	0	lincRNA	chr9	37089989	37090008	+	16	0	AGO1,AGO1-4,AGO2,AGO3,AGO4	8mer	aagucaauAGUGUCAUGACAu	|||: |||||||	gauucaauUCAU-GUACUGUa	0	KCNK15-AS1
MIMAT0000099	hsa-miR-101-3p	ENSG00000204860	FAM201A	1	antisense	chr9	38623216	38623235	+	3	0	AGO2	8mer	aaGUCAAUAGUGUCAUGACAu	|| | || |: |||||||	guCAAUAAUAAU-GUACUGUa	5	KCNMA1-AS1
MIMAT0000099	hsa-miR-101-3p	ENSG00000280355	AL132656.4	0	TEC	chr10	81442166	81442186	-	6	0	AGO1,AGO2	7mer-m8	aagucAAUAGUGUCAUGACAu	| | || |||||||	cuuuuUAAAAACUGUACUGUu	1	KCNMA1-AS2
MIMAT0000099	hsa-miR-101-3p	ENSG00000260196	AC124798.1	0	antisense	chr11	17402572	17402592	+	3	1	AGO1-4,AGO2	8mer	aagUCAAUAGUGUCAUGACAu	|| |:|| |||||||	gugAGGACUUACUGUACUGUa	7	KCNMA1-AS3
MIMAT0000099	hsa-miR-101-3p	ENSG00000255717	SNHG1	1	processed_transcript	chr11	62622753	62622772	-	18	0	AGO1-4,AGO2	8mer	aagUCAAUAGUGUCAUGACAu	|| || ||| |||||||	cugAG-UAGCACUGUACUGUa	6	KCNMB2-AS1
MIMAT0000099	hsa-miR-101-3p	ENSG00000245532	NEAT1	1	lincRNA	chr11	65202873	65202893	+	8	0	AGO1-4,AGO2	7mer-m8	aagucaauaguguCAUGACAu	|||||||	aaucauacaagguGUACUGUu	1	KCNQ1-AS1
MIMAT0000099	hsa-miR-101-3p	ENSG00000251562	MALAT1	1	lincRNA	chr11	65271847	65271867	+	45	0	AGO1,AGO1-4,AGO2,AGO3,AGO4	7mer-m8	aagUCAAUAGUGUCAUGACAu	||| | ::|||||||||	gcaAGUAAAUGCAGUACUGUu	4	KCNQ1DN
MIMAT0000099	hsa-miR-101-3p	ENSG00000280832	GSEC	0	antisense	chr11	126210842	126210863	-	1	0	AGO2	7mer-m8	aagucaAUA-GUGUCAUGACAu	||| | | |||||||	acugaaUAUCCUCUGUACUGUg	7	KCNQ1OT1
MIMAT0000099	hsa-miR-101-3p	ENSG00000253284	AC092828.1	0	sense_intronic	chr12	19306756	19306775	+	2	0	AGO1-4	7mer-m8	aagucAAUAGUGUCAUGACAu	|| || : |||||||	uuuucUUCUC-UUGUACUGUc	10	KCNQ2-AS1
MIMAT0000099	hsa-miR-101-3p	ENSG00000275097	AC024940.6	0	3prime_overlapping_ncRNA	chr12	31433649	31433670	-	9	1	AGO1,AGO1-4,AGO2	8mer	aagucaAUAGUGU-CAUGACAu	|:| : | |||||||	uuugccUGUAGGAUGUACUGUa	10	KCNQ5-AS1
MIMAT0000099	hsa-miR-101-3p	ENSG00000281344	HELLPAR	0	macro_lncRNA	chr12	102714551	102714571	+	1	0	AGO2	7mer-m8	aaGUCAAUAGUGUCAUGACAu	||| | :| |||||||	gcCAGGGAGUAGUGUACUGUu	6	KCNQ5-DT
MIMAT0000099	hsa-miR-101-3p	ENSG00000189238	LINC00943	0	lincRNA	chr12	127221692	127221710	+	4	0	AGO1-4	7mer-m8	aaGUCAAUAGUGUCAUGACAu	||| || |: :|||||||	acCAGAUA-CG-GGUACUGUu	2	KCNQ5-IT1
MIMAT0000099	hsa-miR-101-3p	ENSG00000257621	PSMA3-AS1	0	antisense	chr14	58739308	58739328	-	1	0	AGO1-4	7mer-m8	aagucaauaGUGUCAUGACAu	|||||||||||	cuuaucggcCACAGUACUGUu	1	KCTD13-DT
MIMAT0000099	hsa-miR-101-3p	ENSG00000259097	AL163932.1	0	lincRNA	chr14	98534612	98534632	-	1	0	AGO1-4	7mer-m8	aaGUCAAUAGUGUCAUGACAu	||| | |: : |||||||	gaCAGCUCUUCUUGUACUGUc	0	KCTD21-AS1
MIMAT0000099	hsa-miR-101-3p	ENSG00000224078	SNHG14	1	processed_transcript	chr15	25223730	25223739	+	1	0	AGO2	7mer-m8	aagucaauagugUCAUGACAu	:|||||||	#NAME?	1	KDM2B-DT
MIMAT0000099	hsa-miR-101-3p	ENSG00000244879	GABPB1-AS1	1	antisense	chr15	50649459	50649480	+	1	0	AGO2	7mer-m8	aagucaAUA-GUGUCAUGACAu	|:| | ::|||||||	cuacucUGUGCCUGGUACUGUu	2	KDM4A-AS1
MIMAT0000099	hsa-miR-101-3p	ENSG00000259215	AC027237.2	0	lincRNA	chr15	69750939	69750959	-	1	0	AGO2	8mer	aagucaauAGUGUCAUGACAu	|| : |||||||	agccauguUCCUUGUACUGUa	0	KDM5C-IT1
MIMAT0000099	hsa-miR-101-3p	ENSG00000250988	SNHG21	0	antisense	chr15	83423718	83423739	+	1	0	AGO1-4	7mer-m8	aagucAAUA-GUGUCAUGACAu	|| | || ||||||||	uaccuUUCUCCAGAGUACUGUu	0	KDM7A-DT
MIMAT0000099	hsa-miR-101-3p	ENSG00000252690	AC105339.2	0	processed_transcript	chr15	83423718	83423739	+	1	0	AGO1-4	7mer-m8	aagucAAUA-GUGUCAUGACAu	|| | || ||||||||	uaccuUUCUCCAGAGUACUGUu	1	KDSR-DT
MIMAT0000099	hsa-miR-101-3p	ENSG00000258754	LINC01579	0	lincRNA	chr15	94607968	94607988	-	1	0	AGO2	8mer	aagUCAAUAGUGUCAUGACAu	| ||||: | |||||||	uggAAUUAUUUCUGUACUGUa	3	KHDC1-AS1
MIMAT0000099	hsa-miR-101-3p	ENSG00000280152	AC009078.3	0	TEC	chr16	75281007	75281031	-	1	0	AGO1-4	7mer-m8	aagUCAAUA-G---UGUCAUGACAu	|| ||| | :|||||||||	ucaAGAUAUGCUGGGCAGUACUGUg	4	KHDRBS2-OT1
MIMAT0000099	hsa-miR-101-3p	ENSG00000262251	AC087388.1	0	sense_intronic	chr17	7588715	7588735	-	1	0	AGO1	7mer-m8	aagucaauAGUGUCAUGACAu	||| |||||||	ucuguccuUCAAUGUACUGUc	7	KIAA0087
MIMAT0000099	hsa-miR-101-3p	ENSG00000273018	AC107983.2	0	processed_transcript	chr17	18414567	18414586	-	1	0	AGO1	7mer-m8	aagucaauAGUGUCAUGACAu	|:|: |||||||	ggaugccuUUAU-GUACUGUu	0	KIAA1614-AS1
MIMAT0000099	hsa-miR-101-3p	ENSG00000197322	C17orf102	0	bidirectional_promoter_lncRNA	chr17	32902806	32902826	-	1	0	AGO1-4	7mer-m8	aagucAAUAGUGUCAUGACAu	|| ::|||||||||	uguucUUUCUGCAGUACUGUu	3	KIAA1671-AS1
MIMAT0000099	hsa-miR-101-3p	ENSG00000265206	AC004687.1	0	antisense	chr17	56408593	56408613	-	40	0	AGO1,AGO1-4,AGO2,AGO3,AGO4	7mer-m8	aagucaaUAGUGUCAUGACAu	|| | |||||||	uuuauggAUGAGUGUACUGUg	2	KIAA2012-AS1
MIMAT0000099	hsa-miR-101-3p	ENSG00000263731	AC145207.5	0	lincRNA	chr17	79837059	79837078	-	13	0	AGO1,AGO1-4,AGO2,AGO3	7mer-m8	aagucAAUAGUGUCAUGACAu	| |||:: |||||||	uuccuUAAUCGU-GUACUGUu	6	KIF1C-AS1
MIMAT0000099	hsa-miR-101-3p	ENSG00000176912	TYMSOS	0	bidirectional_promoter_lncRNA	chr18	649759	649779	-	4	2	AGO2	8mer	aagucaauaguGUCAUGACAu	::|||||||	uuuggaaaaauUGGUACUGUa	11	KIF5C-AS1
MIMAT0000099	hsa-miR-101-3p	ENSG00000274849	AC023043.4	0	sense_intronic	chr18	33769922	33769942	+	1	0	AGO1-4	7mer-m8	aagucaauaguguCAUGACAu	|||||||	ugacuuggauuuuGUACUGUu	14	KIF9-AS1
MIMAT0000099	hsa-miR-101-3p	ENSG00000267322	SNHG22	0	antisense	chr18	47340422	47340440	+	2	0	AGO2	8mer	aaGUCAAUAGUGUCAUGACAu	|:||| |:: :|||||||	acCGGUU-UUG-GGUACUGUa	1	KIF18B-DT
MIMAT0000099	hsa-miR-101-3p	ENSG00000277587	AC008759.3	0	lincRNA	chr19	9832606	9832626	+	1	0	AGO1-4	7mer-m8	aagucaauAGUGUCAUGACAu	|| : |||||||	ucuucacuUCCUUGUACUGUc	1	KIF23-AS1
MIMAT0000099	hsa-miR-101-3p	ENSG00000279095	AC243964.3	0	TEC	chr19	45169363	45169384	+	8	0	AGO1,AGO1-4,AGO2	7mer-m8	aagucAAU-AGUGUCAUGACAu	||| || ||||||||	gaauuUUAUUCUAAGUACUGUc	13	KIF25-AS1
MIMAT0000099	hsa-miR-101-3p	ENSG00000279407	AC007191.1	0	TEC	chr19	46217717	46217738	-	1	0	AGO1-4	7mer-m8	aagucaaUA-GUGUCAUGACAu	|| | | |||||||	uuagggaAUCCCCUGUACUGUc	1	KIF26A-DT
MIMAT0000099	hsa-miR-101-3p	ENSG00000268186	AC008392.1	1	lincRNA	chr19	48774497	48774517	-	1	0	AGO1-4	8mer	aagucaauaGUGUCAUGACAu	| |||||||||	uuuuuucccCUCAGUACUGUa	6	KIF26B-AS1
MIMAT0000099	hsa-miR-101-3p	ENSG00000255441	AC008750.2	0	antisense	chr19	51920396	51920416	+	1	0	AGO1-4	7mer-m8	aagucaauagugUCAUGACAu	||||||||	ccacccgaaagaAGUACUGUg	3	KIRREL1-IT1
MIMAT0000099	hsa-miR-101-3p	ENSG00000235123	DSCAM-AS1	1	antisense	chr21	41755835	41755856	+	4	0	AGO1-4	7mer-m8	aagUCAAUAGU-GUCAUGACAu	|| | | | ||||||||	caaAGAUUUGAGAAGUACUGUg	4	KIRREL3-AS1
MIMAT0000099	hsa-miR-101-3p	ENSG00000261188	Z95115.1	0	antisense	chr22	26908625	26908645	+	1	0	AGO1-4	7mer-m8	aagucaauaguguCAUGACAu	|||||||	ccgcuccugcuuuGUACUGUg	2	KIRREL3-AS2
MIMAT0000099	hsa-miR-101-3p	ENSG00000281852	LINC00891	0	lincRNA	chrX	70925174	70925194	+	1	0	AGO1-4	7mer-m8	aaGUCAAUAGUGUCAUGACAu	:|| | || : |||||||	aaUAGGUUUCCUCGUACUGUg	1	KIRREL3-AS3
MIMAT0000099	hsa-miR-101-3p	ENSG00000229807	XIST	1	lincRNA	chrX	73044765	73044786	-	6	0	AGO1,AGO2	8mer	aaGUCAAUAGUG-UCAUGACAu	||| |||: : :|||||||	acCAGCUAUUUUGGGUACUGUa	2	KIZ-AS1
MIMAT0000099	hsa-miR-101-3p	ENSG00000229807	XIST	1	lincRNA	chrX	73063108	73063128	-	7	0	AGO2	7mer-m8	aagucaauaguguCAUGACAu	|||||||	acuaaggccccuuGUACUGUu	2	KLC2-AS1
MIMAT0000099	hsa-miR-101-3p	ENSG00000229807	XIST	1	lincRNA	chrX	73067920	73067939	-	12	0	AGO1,AGO2,AGO3	7mer-m8	aaGUCAAUAGUGUCAUGACAu	|| || |: : |||||||	gaCAUUUCUU-UUGUACUGUu	2	KLC2-AS2
MIMAT0000099	hsa-miR-101-3p	ENSG00000229807	XIST	1	lincRNA	chrX	73069270	73069291	-	6	0	AGO2	7mer-m8	aagucAAUAGUGU-CAUGACAu	|| || :: |||||||	ugaucUUUUCUUGUGUACUGUg	2	KLC4-AS1
MIMAT0000101	hsa-miR-103a-3p	ENSG00000223764	AL645608.1	0	lincRNA	chr1	853233	853255	-	1	0	AGO1-4	8mer	aguaucgggacauGUUACGACGa	| |||||||	gagaacaggacccCCAUGCUGCa	8	KLF2-DT
MIMAT0000101	hsa-miR-103a-3p	ENSG00000236423	LINC01134	0	lincRNA	chr1	3830964	3830989	+	1	0	AGO1-4	8mer	agUAUCGGGACAUG---UUACGACGa	| :| :||||:| :|||||||	ccAGGGGUCUGUGCGGGGAUGCUGCa	2	KLF3-AS1
MIMAT0000101	hsa-miR-103a-3p	ENSG00000241326	AL603962.1	0	sense_intronic	chr1	10044496	10044517	+	1	0	AGO1-4	7mer-m8	aguaucggGACAUGUUACGACGa	|||| ::|||||||	cgaggaugCUGU-UGAUGCUGCc	0	KLF7-IT1
MIMAT0000101	hsa-miR-103a-3p	ENSG00000272084	AL137127.1	0	3prime_overlapping_ncRNA	chr1	19401227	19401249	-	10	0	AGO1,AGO1-4,AGO2	8mer	aguaucGGGACAUGUUACGACGa	|:| | : :|||||||	aguuccCUCCGCGGGAUGCUGCa	1	KLF9-DT
MIMAT0000101	hsa-miR-103a-3p	ENSG00000237290	LINC01343	0	lincRNA	chr1	38677915	38677939	-	3	0	AGO1-4	8mer	aguAUCGG-GACA-UGUUACGACGa	|:|:: |||| : ||||||||	ugcUGGUUGCUGUGGGAAUGCUGCa	2	KLHDC7B-DT
MIMAT0000101	hsa-miR-103a-3p	ENSG00000260920	AL031985.3	0	sense_overlapping	chr1	40930088	40930110	+	1	0	AGO1-4	7mer-m8	aguaUCGGGACAUGUUACGACGa	||:|: | |||||||	ccucAGUCUCCCAGUAUGCUGCg	2	KLHL6-AS1
MIMAT0000101	hsa-miR-103a-3p	ENSG00000230615	AL139220.2	0	lincRNA	chr1	44569530	44569550	+	1	0	AGO1-4	8mer	aguaUCGGGACAUGUUACGACGa	||:|:| |:: |||||||	ucucAGUCUU-UGU-AUGCUGCa	10	KLHL7-DT
MIMAT0000101	hsa-miR-103a-3p	ENSG00000223814	AL691459.1	0	lincRNA	chr1	48231006	48231028	-	3	0	AGO1-4,AGO2	7mer-m8	aguaucgggacaUGUUACGACGa	| ||||||||	aauuuaggaaagAGAAUGCUGCu	0	KLHL30-AS1
MIMAT0000101	hsa-miR-103a-3p	ENSG00000237928	NFIA-AS2	0	antisense	chr1	61406895	61406917	-	1	0	AGO1-4	8mer	aguaucgggacaUGUUACGACGa	| ||||||||	aaggagaugauaAAAAUGCUGCa	7	KLRK1-AS1
MIMAT0000101	hsa-miR-103a-3p	ENSG00000273131	RP6-42F4.1	0	processed_transcript	chr1	120693488	120693510	-	1	0	AGO2	7mer-m8	aguaucgggacaUGUUACGACGa	||||||||||	aguuguuauaaaACAAUGCUGCc	0	KMT2E-AS1
MIMAT0000101	hsa-miR-103a-3p	ENSG00000236943	RP11-640M9.1	0	antisense	chr1	144480702	144480724	-	1	0	AGO2	8mer	aguaucgggacaUGUUACGACGa	||:|||||||	uuaugauuacaaACGAUGCUGCa	0	KPNB1-DT
MIMAT0000101	hsa-miR-103a-3p	ENSG00000264207	AC239868.2	0	antisense	chr1	149803591	149803612	-	1	0	AGO1-4	7mer-m8	agUAUCGGGACAUGUUACGACGa	|| | :|| :| |||||||	aaAUUGGUCUCAGC-AUGCUGCc	2	KRBOX1-AS1
MIMAT0000101	hsa-miR-103a-3p	ENSG00000229989	MIR181A1HG	0	lincRNA	chr1	198868896	198868918	-	3	0	AGO1-4,AGO2	8mer	aguaucgggacauGUUACGACGa	|||||||||	uuaaguguuccccCAAUGCUGCa	2	KRT7-AS
MIMAT0000101	hsa-miR-103a-3p	ENSG00000203709	MIR29B2CHG	0	lincRNA	chr1	207988264	207988286	-	2	0	AGO1-4	7mer-m8	aguaucGGGACAUGUUACGACGa	|:|| | |||||||	ggguucCUCUUCCCCAUGCUGCu	7	KRT10-AS1
MIMAT0000101	hsa-miR-103a-3p	ENSG00000177788	AL162595.1	0	bidirectional_promoter_lncRNA	chr1	229405125	229405147	-	3	0	AGO1-4,AGO2	7mer-m8	aguaucgggacaUGUUACGACGa	|: |||||||	guagaaauacaaAUUAUGCUGCc	4	KRT73-AS1
MIMAT0000101	hsa-miR-103a-3p	ENSG00000242282	AC108488.1	0	lincRNA	chr2	3581357	3581372	-	1	0	AGO2	7mer-m8	aguaucgggACAUGUUACGACGa	|| | ||||||||	#NAME?	4	KRTAP5-AS1
MIMAT0000101	hsa-miR-103a-3p	ENSG00000242282	AC108488.1	0	lincRNA	chr2	3581357	3581381	-	1	0	AGO2	7mer-m8	aguaUCGGGACA--UGUUACGACGa	:||::||| | ||||||||	cuugGGCUUUGUGAAGAAUGCUGCu	4	KTN1-AS1
MIMAT0000101	hsa-miR-103a-3p	ENSG00000269973	AC010969.2	0	lincRNA	chr2	10076751	10076773	+	1	0	AGO1-4	7mer-m8	agUA-UCGGGACAUGUUACGACGa	|| :| :|| |:| |||||||	ugAUGGGGUCU-UGCUAUGCUGCu	0	L1CAM-AS1
MIMAT0000101	hsa-miR-103a-3p	ENSG00000276517	AL133243.3	0	sense_intronic	chr2	32753626	32753649	+	1	0	AGO1-4	7mer-m8	aguAUCGGGAC-AUGUUACGACGa	|:|: || ||| |||||||	uccUGGUGAUGCUACUAUGCUGCu	4	L3MBTL2-AS1
MIMAT0000101	hsa-miR-103a-3p	ENSG00000212978	AC016747.1	0	processed_transcript	chr2	61370924	61370947	-	4	0	AGO1,AGO1-4,AGO2	7mer-m8	aguaUCGGGAC-AUGUUACGACGa	| :|| | | :|||||||	accaAUUCCGGAAAGGAUGCUGCg	6	L3MBTL4-AS1
MIMAT0000101	hsa-miR-103a-3p	ENSG00000212978	AC016747.1	0	processed_transcript	chr2	61371002	61371024	-	1	0	AGO1-4	7mer-m8	aguaucgggacaUGUUACGACGa	| :|||||||	uucuuggagaaaAGGAUGCUGCg	6	LACTB2-AS1
MIMAT0000101	hsa-miR-103a-3p	ENSG00000179818	PCBP1-AS1	0	processed_transcript	chr2	70259024	70259041	-	1	0	AGO1-4	7mer-m8	aguaUCGGGACAUGUUACGACGa	||||:| |||||||	uguaAGCCUU-----AUGCUGCu	1	LAMA4-AS1
MIMAT0000101	hsa-miR-103a-3p	ENSG00000230002	ALMS1-IT1	0	sense_intronic	chr2	73683905	73683932	+	1	0	AGO1-4	7mer-m8	aguAUCG-GG---ACAUGU-UACGACGa	|||| || ||||:| |||||||	ucuUAGCACCAUUUGUAUAUAUGCUGCc	1	LAMA5-AS1
MIMAT0000101	hsa-miR-103a-3p	ENSG00000222041	CYTOR	1	lincRNA	chr2	87883190	87883212	+	4	0	AGO1,AGO2	7mer-m8	aguaucgggacauguUACGACGa	|||||||	uaaagaaaacaaaauAUGCUGCc	7	LAMC1-AS1
MIMAT0000101	hsa-miR-103a-3p	ENSG00000234028	AC062029.1	0	antisense	chr2	88931017	88931038	+	1	0	AGO1-4	7mer-m8	aguaUCGGGACAUGUUACGACGa	|| || | || |||||||	ucccAGGCCAG-ACCAUGCUGCu	6	LAMP5-AS1
MIMAT0000101	hsa-miR-103a-3p	ENSG00000189223	PAX8-AS1	1	processed_transcript	chr2	113997800	113997823	+	2	0	AGO1-4	7mer-m8	aguaUCGGGACA-UGUUACGACGa	:||||| | | |||||||	cccaGGCCCUCUCCCCAUGCUGCu	5	LAMTOR5-AS1
MIMAT0000101	hsa-miR-103a-3p	ENSG00000226674	TEX41	0	lincRNA	chr2	145978329	145978352	+	1	0	AGO2	8mer	aguaucgggACAUG-UUACGACGa	||| | ||||||||	gaaaacaggUGUUCUAAUGCUGCa	6	LANCL1-AS1
MIMAT0000101	hsa-miR-103a-3p	ENSG00000237298	TTN-AS1	1	antisense	chr2	179406979	179407000	+	4	0	AGO1-4,AGO2	7mer-m8	agUAUCGGGACAUG-UUACGACGa	:|:| |: ||| :|||||||	cuGUGGACU--UACGGAUGCUGCu	3	LAPTM4A-DT
MIMAT0000101	hsa-miR-103a-3p	ENSG00000237298	TTN-AS1	1	antisense	chr2	179441241	179441263	+	2	0	AGO2	8mer	aguaucgggacAUGUUACGACGa	|| |||||||	aagacaaauacUAACAUGCUGCa	3	LARGE-AS1
MIMAT0000101	hsa-miR-103a-3p	ENSG00000227252	AC105760.2	0	antisense	chr2	237993339	237993362	-	4	0	AGO1,AGO1-4,AGO2	8mer	aguaucgggacaUGU-UACGACGa	||| |||||||	acgcugguaaaaACAGAUGCUGCa	4	LARGE-IT1
MIMAT0000101	hsa-miR-103a-3p	ENSG00000225733	FGD5-AS1	1	antisense	chr3	14986025	14986047	-	21	0	AGO1-4,AGO2	7mer-m8	aguaucgggACAUGUUACGACGa	||| ||||||||	aguuuuuaaUGUUAAAUGCUGCu	10	LARGE1-AS1
MIMAT0000101	hsa-miR-103a-3p	ENSG00000242516	LINC00960	0	lincRNA	chr3	75728403	75728427	+	1	0	AGO2	8mer	aguAUCGGGACA--UGUUACGACGa	|| : :||| |:||||||||	cuuUACUAUUGUGAAUAAUGCUGCa	5	LARP4B-DT
MIMAT0000101	hsa-miR-103a-3p	ENSG00000243701	DUBR	0	lincRNA	chr3	106964901	106964923	+	4	0	AGO1-4,AGO2	7mer-m8	aguaUCGGGACAUGUUACGACGa	| :||| || |||||||	uggaAAUCCUCAACUAUGCUGCc	10	LARS2-AS1
MIMAT0000101	hsa-miR-103a-3p	ENSG00000273033	LINC02035	0	lincRNA	chr3	122610921	122610945	+	7	0	AGO1,AGO1-4,AGO2	7mer-m8	agUAUCGGGA--CAUGUUACGACGa	| |||::| || ||||||||	auAGAGCUUUACUUAAAAUGCUGCu	4	LASTR
MIMAT0000101	hsa-miR-103a-3p	ENSG00000248932	AC097103.2	0	antisense	chr3	139138406	139138429	+	1	0	AGO1-4	8mer	agUAUCGGGACAUGU--UACGACGa	||| |:|| ||| |||||||	aaAUA-CUCUCCACACCAUGCUGCa	6	LATS2-AS1
MIMAT0000101	hsa-miR-103a-3p	ENSG00000227375	DLG1-AS1	1	antisense	chr3	197030554	197030576	+	1	0	AGO2	7mer-m8	aguaucgggacauGUUACGACGa	| |||||||	uucuucgauuaauCUAUGCUGCu	4	LBX1-AS1
MIMAT0000101	hsa-miR-103a-3p	ENSG00000196810	CTBP1-AS2	0	antisense	chr4	1245469	1245492	+	3	0	AGO1-4,AGO2	7mer-m8	aguaucgggACAUG-UUACGACGa	|| || ||||||||	cguuuuggaUGGACGAAUGCUGCu	4	LBX2-AS1
MIMAT0000101	hsa-miR-103a-3p	ENSG00000259959	AC107068.1	0	lincRNA	chr4	47842381	47842401	-	1	0	AGO1-4	7mer-m8	agUAUCGGGACAUGUUACGACGa	|| :|||| :|||||||	uuAUCAUCCUG--GGAUGCUGCu	5	LCAL1
MIMAT0000101	hsa-miR-103a-3p	ENSG00000280219	AC093908.1	0	TEC	chr4	148413054	148413072	+	3	0	AGO1-4	7mer-m8	agUAUCGGGACAUGUUACGACGa	:||||:||| |||||||	ggGUAGCUCUG----AUGCUGCc	12	LCMT1-AS1
MIMAT0000101	hsa-miR-103a-3p	ENSG00000260244	AC104083.1	0	sense_overlapping	chr4	156657310	156657331	+	1	0	AGO2	7mer-m8	agUAUCGGGACAUGUUACGACGa	|||| |: ||| |||||||	cuAUAGACUGAUAC-AUGCUGCu	12	LCMT1-AS2
MIMAT0000101	hsa-miR-103a-3p	ENSG00000248370	LINC02434	0	lincRNA	chr4	189081844	189081865	+	1	0	AGO2	7mer-m8	aguaucgggaCAUGUUACGACGa	|| | |||||||	gaaucggagaGU-CCAUGCUGCu	1	LCT-AS1
MIMAT0000101	hsa-miR-103a-3p	ENSG00000225138	SLC9A3-AS1	0	processed_transcript	chr5	476179	476201	+	2	0	AGO1-4	7mer-m8	aguaucGGGACAUGUUACGACGa	|| | : :|||||||	agcuucCCAUUGGGGAUGCUGCu	1	LDLR-AS1
MIMAT0000101	hsa-miR-103a-3p	ENSG00000272335	AC093297.2	0	lincRNA	chr5	44828186	44828208	+	12	0	AGO1,AGO1-4,AGO2,AGO3,AGO4	8mer	agUAUCGGGACAUGUUACGACGa	||: :| | || ||||||||	auAUGUUCAUAUAAAAUGCUGCa	1	LDLRAD4-AS1
MIMAT0000101	hsa-miR-103a-3p	ENSG00000254106	LINC01848	0	lincRNA	chr5	109220386	109220408	+	1	0	AGO1-4	7mer-m8	aguaucgggACAUGUUACGACGa	|| :::|||||||	aucaccaggUGGGUGAUGCUGCc	2	LEF1-AS1
MIMAT0000101	hsa-miR-103a-3p	ENSG00000283155	AC116353.4	0	processed_transcript	chr5	139943424	139943446	-	1	0	AGO2	8mer	aguaucgggacaUGUUACGACGa	||:|||||||	ggaggaagauccACGAUGCUGCa	0	LEMD1-AS1
MIMAT0000101	hsa-miR-103a-3p	ENSG00000230551	AC021078.1	0	processed_transcript	chr5	148874895	148874916	-	8	0	AGO1-4,AGO2	7mer-m8	agUAUCGGGACAUGUUACGACGa	|| :||| | ||||||||	acAUUUGUCUGGA-AAUGCUGCc	3	LEMD1-DT
MIMAT0000101	hsa-miR-103a-3p	ENSG00000272463	AL357054.4	0	lincRNA	chr6	709230	709252	-	1	0	AGO2	8mer	agUAUCGGGACAUGUUACGACGa	| | :| | : ||||||||	gcAGAAUCAUAAGAAAUGCUGCa	7	LENG8-AS1
MIMAT0000101	hsa-miR-103a-3p	ENSG00000246350	AL049543.1	0	antisense	chr6	28557432	28557454	+	1	0	AGO1-4	7mer-m8	aguaucgggaCAUGUUACGACGa	| | :|||||||	gagacaaagaGAAAGAUGCUGCu	1	LERFS
MIMAT0000101	hsa-miR-103a-3p	ENSG00000231074	HCG18	1	antisense	chr6	30262554	30262579	-	4	0	AGO1-4,AGO2	7mer-m8	aguaucGGGAC--AUGU-UACGACGa	:|||| |:| |||||||	uggucaUCCUGCCAAUAGAUGCUGCu	3	LETR1
MIMAT0000101	hsa-miR-103a-3p	ENSG00000225177	AL590617.2	0	antisense	chr6	139015608	139015630	+	1	0	AGO1	7mer-m8	aguaucgggacauguUACGACGa	|||||||	gaacgguauaaaagcAUGCUGCu	3	LGALS8-AS1
MIMAT0000101	hsa-miR-103a-3p	ENSG00000228649	SNHG26	0	processed_transcript	chr7	22898655	22898677	+	1	0	AGO2	8mer	aguaucggGACAUGUUACGACGa	| | :::|||||||	gguugaaaCGGGGUGAUGCUGCa	4	LGALSL-DT
MIMAT0000101	hsa-miR-103a-3p	ENSG00000233760	AC004947.1	0	lincRNA	chr7	26595055	26595079	+	1	0	AGO1-4	8mer	aguAUCGGGACAUG---UUACGACGa	|| |::|| :| :|||||||	aucUA-CUUUGGGCGGUGAUGCUGCa	8	LGR4-AS1
MIMAT0000101	hsa-miR-103a-3p	ENSG00000233429	HOTAIRM1	1	antisense	chr7	27138955	27138975	+	1	0	AGO2	7mer-m8	agUAUCGGGACAUGUUACGACGa	||: : || ||| |||||||	acAUGUUGCU-UAC-AUGCUGCg	3	LHFPL3-AS1
MIMAT0000101	hsa-miR-103a-3p	ENSG00000236453	AC003092.1	0	lincRNA	chr7	93693941	93693963	+	5	0	AGO1-4,AGO2	7mer-m8	aguaUCGGGACAUGUUACGACGa	| :| | |:| |||||||	ucucACUCAUCUGCUAUGCUGCu	4	LHFPL3-AS2
MIMAT0000101	hsa-miR-103a-3p	ENSG00000231764	DLX6-AS1	1	antisense	chr7	96595812	96595834	-	1	0	AGO2	7mer-m8	aguaucgggacaUGUUACGACGa	| :|||||||	uaaucaaacaaaAAGAUGCUGCu	1	LHX1-DT
MIMAT0000101	hsa-miR-103a-3p	ENSG00000272752	STAG3L5P-PVRIG2P-PILRB	0	processed_transcript	chr7	99936467	99936488	+	2	0	AGO1-4	7mer-m8	agUAUCGGGACAUGUUACGACGa	|| | :|| | |||||||||	caAU-GAUCUUUUCAAUGCUGCg	2	LHX4-AS1
MIMAT0000101	hsa-miR-103a-3p	ENSG00000272752	STAG3L5P-PVRIG2P-PILRB	0	processed_transcript	chr7	99965431	99965450	+	3	0	AGO1-4,AGO2	7mer-m8	agUAUCGGGACAUGUUACGACGa	||||| ||: ||||||||	aaAUAGC---GUGAAAUGCUGCu	2	LHX5-AS1
MIMAT0000101	hsa-miR-103a-3p	ENSG00000274272	AC069281.2	0	processed_transcript	chr7	100172767	100172785	-	2	0	AGO1-4,AGO2	7mer-m8	agUAUCGGGACAUGUUACGACGa	:|:|:||| | |||||||	acGUGGUCCU---C-AUGCUGCu	3	LIF-AS1
MIMAT0000101	hsa-miR-103a-3p	ENSG00000229153	EPHA1-AS1	0	antisense	chr7	143215540	143215562	+	1	0	AGO1	8mer	aguaucggGACAUGUUACGACGa	:| | ||||||||	gcugauuaUUUUCAAAUGCUGCa	5	LIF-AS2
MIMAT0000101	hsa-miR-103a-3p	ENSG00000245149	RNF139-AS1	0	lincRNA	chr8	125478004	125478026	-	4	0	AGO1,AGO1-4,AGO2	7mer-m8	aguaucggGACAUGUUACGACGa	:| | :||||||||	cuacuuggUUAUUUAAUGCUGCu	1	LIFR-AS1
MIMAT0000101	hsa-miR-103a-3p	ENSG00000223440	AL589642.1	0	antisense	chr9	32634849	32634874	+	1	0	AGO2	8mer	agUAUCGGGACA-UGU--UACGACGa	| |||:: || :|| |||||||	caACAGCUUGGUGGCAUCAUGCUGCa	1	LILRB1-AS1
MIMAT0000101	hsa-miR-103a-3p	ENSG00000238266	LINC00707	1	lincRNA	chr10	6882961	6882985	+	1	0	AGO2	8mer	aguaUCGG-G-ACAUGU-UACGACGa	|||| | ||| || |||||||	gucaAGCCACAUGU-CAUAUGCUGCa	7	LIMD1-AS1
MIMAT0000101	hsa-miR-103a-3p	ENSG00000225484	NUTM2B-AS1	0	antisense	chr10	81482465	81482487	-	7	0	AGO1-4,AGO2	7mer-m8	aguaucgggACAUGUUACGACGa	|| |:||||||||	ugucuauugUGAAUAAUGCUGCu	3	LIMS1-AS1
MIMAT0000101	hsa-miR-103a-3p	ENSG00000223482	NUTM2A-AS1	0	antisense	chr10	89004667	89004689	-	5	0	AGO1-4,AGO2	7mer-m8	aguaucgggACAUGUUACGACGa	|| |:||||||||	ugucuauugUGAAUAAUGCUGCu	1	LIN28B-AS1
MIMAT0000101	hsa-miR-103a-3p	ENSG00000223482	NUTM2A-AS1	0	antisense	chr10	89046738	89046762	-	1	0	AGO2	8mer	aguaucgggACAUGU--UACGACGa	||| || |||||||	uucacuaaaUGUCCAAUAUGCUGCa	1	LINC-PINT
MIMAT0000101	hsa-miR-103a-3p	ENSG00000269609	RPARP-AS1	0	processed_transcript	chr10	104214842	104214867	+	1	0	AGO1-4	7mer-m8	agUAUCGGGACAUGU---UACGACGa	||: |:|| ||| |||||||	ugAUGACUCUUAACAAGCAUGCUGCc	4	LINC-ROR
MIMAT0000101	hsa-miR-103a-3p	ENSG00000130600	H19	1	processed_transcript	chr11	2017151	2017177	-	15	0	AGO1-4,AGO2	8mer	aguAUCGGGAC---AUGU-UACGACGa	||||:: | |: | |||||||	cucUAGCUUGGAAAUGAAUAUGCUGCa	4	LINC00028
MIMAT0000101	hsa-miR-103a-3p	ENSG00000269821	KCNQ1OT1	1	antisense	chr11	2689652	2689675	-	1	0	AGO1-4	7mer-m8	agUAUCGGGAC-AUGUUACGACGa	:|:| | | | ||||||||	auGUGGAGCAGCCAGAAUGCUGCc	5	LINC00029
MIMAT0000101	hsa-miR-103a-3p	ENSG00000269821	KCNQ1OT1	1	antisense	chr11	2689730	2689752	-	1	0	AGO1-4	7mer-m8	agUAUCGGGACAUGUUACGACGa	| | | | | ::|||||||	uaAAAUCACCAUUUGAUGCUGCu	5	LINC00032
MIMAT0000101	hsa-miR-103a-3p	ENSG00000269821	KCNQ1OT1	1	antisense	chr11	2708695	2708718	-	2	0	AGO2	8mer	agUAUCGGGA-CAUGUUACGACGa	||:||||| |: ||||||||	ggAUGGCCCUAUUGAAAUGCUGCa	5	LINC00051
MIMAT0000101	hsa-miR-103a-3p	ENSG00000280798	LINC00294	0	lincRNA	chr11	33099248	33099268	+	8	0	AGO1,AGO1-4,AGO2	8mer	agUAUCGGGACAUGUUACGACGa	||:| :| ||: |||||||	gaAUGG-AUUCUAU-AUGCUGCa	5	LINC00052
MIMAT0000101	hsa-miR-103a-3p	ENSG00000245532	NEAT1	1	lincRNA	chr11	65191782	65191803	+	19	0	AGO1-4,AGO2	8mer	agUAUCGGGACAUGUUACGACGa	| || ::| | :|||||||	guAAAGGUUU-UCAGAUGCUGCa	2	LINC00092
MIMAT0000101	hsa-miR-103a-3p	ENSG00000250073	AP000866.2	0	antisense	chr11	124634766	124634786	+	1	0	AGO2	7mer-m8	aguAUCGGGACAUGUUACGACGa	|| :|:| | | |||||||	ugcUA-UCUUCU-CCAUGCUGCu	3	LINC00102
MIMAT0000101	hsa-miR-103a-3p	ENSG00000256150	AC092471.2	0	processed_transcript	chr12	2896611	2896633	-	4	1	AGO1-4,AGO2	7mer-m8	aguaucgggacaugUUACGACGa	:|||||||	cacagaagaaaagaGAUGCUGCu	3	LINC00106
MIMAT0000101	hsa-miR-103a-3p	ENSG00000280202	AC005831.1	0	TEC	chr12	3721073	3721095	-	1	0	AGO1-4	7mer-m8	aguaucgggacauGUUACGACGa	::|||||||	uucuucuaggggcUGAUGCUGCc	3	LINC00111
MIMAT0000101	hsa-miR-103a-3p	ENSG00000261324	AC010168.2	0	sense_overlapping	chr12	14919674	14919695	-	2	0	AGO1-4	7mer-m8	aguaucggGACAUGUUACGACGa	:|| :| |||||||	aaacuaaaUUGAGC-AUGCUGCc	1	LINC00112
MIMAT0000101	hsa-miR-103a-3p	ENSG00000256686	AC019209.3	0	lincRNA	chr12	25954708	25954728	-	1	0	AGO2	8mer	agUAUCGGGACAUGUUACGACGa	||: :| || | |||||||	uaAUGAUCAAGU-C-AUGCUGCa	2	LINC00113
MIMAT0000101	hsa-miR-103a-3p	ENSG00000276272	AC024884.2	0	lincRNA	chr12	56805939	56805961	-	1	0	AGO2	7mer-m8	agUAUCGGGACAUGUUACGACGa	| |||::||||| |||||||	gcACAGCUUUGUACUAUGCUGCu	1	LINC00114
MIMAT0000101	hsa-miR-103a-3p	ENSG00000274292	AC084018.2	0	lincRNA	chr12	122238973	122238995	+	2	0	AGO1-4	7mer-m8	aguaucgggacaugUUACGACGa	:|||||||	gggcugcgggcggaGAUGCUGCg	2	LINC00115
MIMAT0000101	hsa-miR-103a-3p	ENSG00000280138	AC027290.2	0	TEC	chr12	123360232	123360253	-	1	0	AGO1-4	7mer-m8	aguaucgggaCAUGUUACGACGa	||:: |||||||	uugcugagugGUGU-AUGCUGCg	3	LINC00158
MIMAT0000101	hsa-miR-103a-3p	ENSG00000280138	AC027290.2	0	TEC	chr12	123363566	123363594	-	1	0	AGO2	7mer-m8	aguAUCGGGACA----UGU--UACGACGa	|:| |:||| ||| |||||||	uccUGGGCUUGUGACCACAUCAUGCUGCc	3	LINC00159
MIMAT0000101	hsa-miR-103a-3p	ENSG00000247373	AC055713.1	0	lincRNA	chr12	124061213	124061235	-	1	0	AGO2	7mer-m8	aguAUCGGGACAU-GUUACGACGa	|:||: | || :||||||||	uuuUGGCUAU-UAUUAAUGCUGCu	5	LINC00160
MIMAT0000101	hsa-miR-103a-3p	ENSG00000280287	AC131212.3	0	TEC	chr12	133127320	133127341	+	1	0	AGO2	8mer	aguaUCGGGACAUGUUACGACGa	||: | |: :|||||||	uccgAGUGC-AUGGGAUGCUGCa	1	LINC00161
MIMAT0000101	hsa-miR-103a-3p	ENSG00000232243	AL139327.2	0	lincRNA	chr13	19837164	19837187	-	1	0	AGO2	7mer-m8	aguaucGGGACAUGU-UACGACGa	:::| | || |||||||	cuuuuuUUUUUUCCAGAUGCUGCu	0	LINC00163
MIMAT0000101	hsa-miR-103a-3p	ENSG00000275216	AL161431.1	0	lincRNA	chr13	109924024	109924046	+	1	0	AGO1-4	8mer	aguAUC-GGGACAUGUUACGACGa	||| ||| || |||||||	acuUAGAACCU-CACCAUGCUGCa	3	LINC00165
MIMAT0000101	hsa-miR-103a-3p	ENSG00000258441	LINC00641	1	processed_transcript	chr14	21671665	21671686	-	2	0	AGO1-4,AGO2	7mer-m8	aguaUCGGGACAUGUUACGACGa	||: |||: |||||||	ccucAGUGAAGUAU-AUGCUGCu	3	LINC00173
MIMAT0000101	hsa-miR-103a-3p	ENSG00000258457	AL132780.2	0	antisense	chr14	23459032	23459059	+	1	0	AGO2	7mer-m8	agUAUCGGG---ACAUG--UUACGACGa	||| :|| | || :|||||||	aaAUAUUCCAAGAGGACUUGAUGCUGCc	6	LINC00174
MIMAT0000101	hsa-miR-103a-3p	ENSG00000280281	AL049781.1	0	TEC	chr14	33348452	33348466	+	1	0	AGO1-4	7mer-m8	aguaucgggacAUGUUACGACGa	|:| |||||||	#NAME?	1	LINC00184
MIMAT0000101	hsa-miR-103a-3p	ENSG00000257621	PSMA3-AS1	0	antisense	chr14	58735509	58735531	-	1	0	AGO1-4	7mer-m8	aguaucgggacAUGUUACGACGa	|| |||||||	uaaguaaaagaUAACAUGCUGCu	5	LINC00189
MIMAT0000101	hsa-miR-103a-3p	ENSG00000214770	AL161756.1	0	antisense	chr14	64803237	64803259	-	3	0	AGO1-4	7mer-m8	agUAUCGGGACAUGUUACGACGa	| | ||| | |||||||	gaAAACCCCAAGAGCAUGCUGCc	5	LINC00200
MIMAT0000101	hsa-miR-103a-3p	ENSG00000205562	AL049775.1	0	lincRNA	chr14	85995119	85995142	-	1	0	AGO2	7mer-m8	aguaucggGACA-UGUUACGACGa	|||| : ||||||||	agaagaggCUGUGGGAAUGCUGCu	10	LINC00205
MIMAT0000101	hsa-miR-103a-3p	ENSG00000225746	MEG8	1	lincRNA	chr14	101427377	101427398	+	2	0	AGO1-4	7mer-m8	aguaUCGGGACAUGUUACGACGa	| :| || ::|||||||	cccaAAUCAUG-CUGAUGCUGCc	6	LINC00207
MIMAT0000101	hsa-miR-103a-3p	ENSG00000258701	LINC00638	0	lincRNA	chr14	105289394	105289415	+	1	0	AGO1-4	7mer-m8	aguaucggGACAUGUUACGACGa	|||| | |||||||	gcgcccagCUGU-CCAUGCUGCu	4	LINC00208
MIMAT0000101	hsa-miR-103a-3p	ENSG00000226777	FAM30A	0	lincRNA	chr14	106390476	106390498	+	1	0	AGO1-4	7mer-m8	aguaucgggacaugUUACGACGa	:|||||||	uggagagggaaaggGAUGCUGCu	7	LINC00210
MIMAT0000101	hsa-miR-103a-3p	ENSG00000187951	ARHGAP11B	0	processed_transcript	chr15	31061726	31061749	+	1	0	AGO1-4	7mer-m8	aguaucGGGAC-AUGUUACGACGa	||||| | : |||||||	cacgccCCCUGUUUUCAUGCUGCu	2	LINC00211
MIMAT0000101	hsa-miR-103a-3p	ENSG00000282907	Z98883.1	0	processed_transcript	chr16	626166	626190	+	1	0	AGO1-4	7mer-m8	agUAUCGGGACAUG--UUACGACGa	:|:|||||| :| |||||||	acGUGGCCCUGGGCCUCAUGCUGCu	0	LINC00216
MIMAT0000101	hsa-miR-103a-3p	ENSG00000262468	LINC01569	0	lincRNA	chr16	4302013	4302034	-	1	0	AGO1-4	7mer-m8	aguaUCGGGACAUGUUACGACGa	|| :|| || |||||||	aacaAGGUCU-CACCAUGCUGCc	6	LINC00221
MIMAT0000101	hsa-miR-103a-3p	ENSG00000280063	AC012676.5	0	TEC	chr16	4397879	4397902	-	3	0	AGO1-4,AGO2	7mer-m8	aguaucgggaCAUGU-UACGACGa	||:|| |||||||	caacaacgaaGUGCACAUGCUGCc	4	LINC00222
MIMAT0000101	hsa-miR-103a-3p	ENSG00000103472	RRN3P2	0	processed_transcript	chr16	29113345	29113367	+	2	0	AGO1-4,AGO2	7mer-m8	aguaucgggacaugUUACGACGa	:|||||||	aggaacaaucgccaGAUGCUGCc	2	LINC00226
MIMAT0000101	hsa-miR-103a-3p	ENSG00000260114	AC120114.2	0	sense_intronic	chr16	29932404	29932425	-	1	0	AGO2	7mer-m8	aguaUCGGGACAUGUUACGACGa	|| :|| | | |||||||	uucaAGAUCUAUUC-AUGCUGCu	2	LINC00229
MIMAT0000101	hsa-miR-103a-3p	ENSG00000280227	AC079416.3	0	TEC	chr16	53261312	53261334	+	1	0	AGO2	8mer	aguaucgggacaUGUUACGACGa	| :|||||||	auccgagugaagAAGAUGCUGCa	0	LINC00235
MIMAT0000101	hsa-miR-103a-3p	ENSG00000278893	AC010533.1	0	TEC	chr16	65015965	65015984	-	1	0	AGO1-4	7mer-m8	agUAUC-GGGACAUGUUACGACGa	| || ||||| |||||||	ccAAAGACCCUG----AUGCUGCc	11	LINC00237
MIMAT0000101	hsa-miR-103a-3p	ENSG00000276007	AC079414.3	0	sense_intronic	chr16	78157601	78157623	+	1	0	AGO1-4	7mer-m8	aguaUCGGGACAUGUUACGACGa	:|||: | ||||||||	uuucGGCCUCCCAAAAUGCUGCg	2	LINC00239
MIMAT0000101	hsa-miR-103a-3p	ENSG00000260816	AC027279.1	0	sense_intronic	chr16	78931618	78931641	+	1	0	AGO1-4	7mer-m8	aguaucgGGACA-UGUUACGACGa	|:||| | ||||||||	uguuuaaCUUGUAAGAAUGCUGCc	3	LINC00240
MIMAT0000101	hsa-miR-103a-3p	ENSG00000261226	AC092384.3	0	sense_intronic	chr16	89005457	89005478	-	1	0	AGO1-4	7mer-m8	aguaUCGGGACAUGUUACGACGa	:| :||| | :|||||||	gcgaGGAUCUGGA-GAUGCUGCc	2	LINC00242
MIMAT0000101	hsa-miR-103a-3p	ENSG00000272884	AC113189.4	0	processed_transcript	chr17	7348454	7348475	+	2	0	AGO2	7mer-m8	aguaUCGGGACAUGUUACGACGa	:||:||| ::|||||||	caggGGCUCUG-CUGAUGCUGCu	3	LINC00243
MIMAT0000101	hsa-miR-103a-3p	ENSG00000280046	AC104581.4	0	TEC	chr17	7762739	7762765	+	5	0	AGO1,AGO1-4,AGO2	7mer-m8	aguaucGGGACAU---GU-UACGACGa	|||| || || |||||||	uaucucCCCUAUAACUCACAUGCUGCc	4	LINC00244
MIMAT0000101	hsa-miR-103a-3p	ENSG00000280046	AC104581.4	0	TEC	chr17	7765074	7765098	+	2	0	AGO1-4	8mer	aguaUCGGGAC--AUGUUACGACGa	| ::||| | | |||||||	uuccACUUCUGACUUCCAUGCUGCa	4	LINC00251
MIMAT0000101	hsa-miR-103a-3p	ENSG00000239203	AC093484.1	0	processed_transcript	chr17	16330788	16330809	+	2	0	AGO1-4	7mer-m8	aguaucgggacauGUUACGACGa	| |||||||	#NAME?	4	LINC00254
MIMAT0000101	hsa-miR-103a-3p	ENSG00000264885	AC026271.3	0	sense_intronic	chr17	18572076	18572100	-	2	0	AGO1-4,AGO2	7mer-m8	aguaUCG--GGACAUGUUACGACGa	||| ||| : :|||||||	uccaAGCUUCCUAAGGGAUGCUGCc	4	LINC00260
MIMAT0000101	hsa-miR-103a-3p	ENSG00000265254	AC015917.2	0	antisense	chr17	26733604	26733630	+	1	0	AGO1-4	7mer-m8	agUAUCG-GGAC--AUG-UUACGACGa	| ||| | || | | :|||||||	gaAGAGCACAUGACUCCUGAUGCUGCu	2	LINC00261
MIMAT0000101	hsa-miR-103a-3p	ENSG00000264066	AC024267.1	0	lincRNA	chr17	27188511	27188534	-	4	0	AGO1-4	8mer	aguaUCGGGACAUGU-UACGACGa	|| | | | | |||||||	aaggAGGACAGGAGAGAUGCUGCa	1	LINC00265
MIMAT0000101	hsa-miR-103a-3p	ENSG00000263798	AC018521.1	0	processed_transcript	chr17	46050942	46050964	+	6	0	AGO1-4,AGO2	7mer-m8	aguaucgggacauGUUACGACGa	|||||||||	uccgcgagaagauCAAUGCUGCc	1	LINC00266-1
MIMAT0000101	hsa-miR-103a-3p	ENSG00000263798	AC018521.1	0	processed_transcript	chr17	46053243	46053264	+	5	0	AGO1-4,AGO2	7mer-m8	aguaUCGGGACAUGUUACGACGa	:|: :|| |||||||||	agcaGGUGUUG-CCAAUGCUGCg	1	LINC00266-3
MIMAT0000101	hsa-miR-103a-3p	ENSG00000279133	AC018628.1	0	TEC	chr17	60081722	60081740	-	16	0	AGO1,AGO1-4,AGO2,AGO3	7mer-m8	aguAUCGGGACAUGUUACGACGa	|| :||||| |||||||	gccUA-UCCUGU---AUGCUGCu	3	LINC00269
MIMAT0000101	hsa-miR-103a-3p	ENSG00000266411	AC005972.1	0	lincRNA	chr17	61044456	61044478	-	1	0	AGO1-4	8mer	aguaucgggacauguUACGACGa	|||||||	uucgcaacuacuuuuAUGCUGCa	6	LINC00272
MIMAT0000101	hsa-miR-103a-3p	ENSG00000265413	AP001094.2	0	sense_intronic	chr18	8404383	8404407	+	1	0	AGO2	7mer-m8	agUAUCGGGACAU-GU-UACGACGa	|| | :|| | || |||||||	guAUUGAGUUGGAUCACAUGCUGCu	3	LINC00273
MIMAT0000101	hsa-miR-103a-3p	ENSG00000265750	AC090772.3	0	lincRNA	chr18	21739601	21739623	-	1	0	AGO1-4	7mer-m8	aguaUCGGGACAUGUUACGACGa	| :::|| :|||||||	agugACUUUUGGUGGAUGCUGCu	3	LINC00276
MIMAT0000101	hsa-miR-103a-3p	ENSG00000265369	PCAT18	1	lincRNA	chr18	24269511	24269533	-	1	0	AGO1-4	8mer	aguaucGGGACAUGUUACGACGa	| || |: |||||||	cuuuuuCACUCUGAUAUGCUGCa	7	LINC00278
MIMAT0000101	hsa-miR-103a-3p	ENSG00000274849	AC023043.4	0	sense_intronic	chr18	33769939	33769957	+	1	0	AGO1-4	7mer-m8	aguAUCGGGACAUGUUACGACGa	|| ||| | |||||||	uguUAACCC----CUAUGCUGCc	4	LINC00279
MIMAT0000101	hsa-miR-103a-3p	ENSG00000278000	AC139100.2	0	sense_intronic	chr18	77920037	77920060	+	2	0	AGO1,AGO2	7mer-m8	aguaUCGGGACAUGU-UACGACGa	||| || ||| |||||||	ggccAGCACUCAACACAUGCUGCu	1	LINC00280
MIMAT0000101	hsa-miR-103a-3p	ENSG00000268555	AC123912.4	0	lincRNA	chr19	21754077	21754099	-	1	0	AGO1-4	7mer-m8	aguaucgggACAUGUUACGACGa	| |:: |||||||	uuuggaugaUUUGUUAUGCUGCc	8	LINC00290
MIMAT0000101	hsa-miR-103a-3p	ENSG00000261824	LINC00662	1	lincRNA	chr19	28281911	28281930	-	10	0	AGO1,AGO1-4,AGO2	7mer-m8	aguAUCGGGACAUGUUACGACGa	|| :::||| |||||||	uguUAAUUUUGU---AUGCUGCu	1	LINC00293
MIMAT0000101	hsa-miR-103a-3p	ENSG00000261824	LINC00662	1	lincRNA	chr19	28282256	28282279	-	8	0	AGO1,AGO1-4,AGO2	7mer-m8	aguaucgGGACAUGU-UACGACGa	::|| || |||||||	aaaauuaUUUGACCAUAUGCUGCu	1	LINC00294
MIMAT0000101	hsa-miR-103a-3p	ENSG00000236144	TMEM147-AS1	0	antisense	chr19	36032885	36032908	-	8	0	AGO1,AGO2,AGO3	7mer-m8	aguaucGGGACAUGU-UACGACGa	|::| | || |||||||	cagaccCUUUCUCCAUAUGCUGCc	2	LINC00297
MIMAT0000101	hsa-miR-103a-3p	ENSG00000266916	ZNF793-AS1	0	antisense	chr19	37997915	37997937	-	2	0	AGO1,AGO2	8mer	aguaucgggacauguUACGACGa	|||||||	cgugccuucccauuuAUGCUGCa	5	LINC00298
MIMAT0000101	hsa-miR-103a-3p	ENSG00000213904	LIPE-AS1	0	antisense	chr19	42929090	42929109	+	2	0	AGO1-4,AGO2	7mer-m8	aguAUCGGGACAUGUUACGACGa	|| :||| | :|||||||	cguUA-UCCUCU--GAUGCUGCu	6	LINC00299
MIMAT0000101	hsa-miR-103a-3p	ENSG00000186019	AC021092.1	0	antisense	chr19	44612193	44612213	-	9	0	AGO1,AGO2,AGO3	7mer-m8	agUAUCGGGACAUGUUACGACGa	|| |::|| | | |||||||	caAU-GUUCU-UCCCAUGCUGCu	4	LINC00301
MIMAT0000101	hsa-miR-103a-3p	ENSG00000279861	AC073548.1	0	TEC	chr19	47991591	47991613	-	4	0	AGO1-4,AGO2	7mer-m8	agUAUCGGGACAUGUUACGACGa	:|:||:| || |||||||	caGUGGCUCACCACCAUGCUGCu	2	LINC00302
MIMAT0000101	hsa-miR-103a-3p	ENSG00000276570	AC010327.5	0	processed_transcript	chr19	55738603	55738625	-	3	0	AGO1,AGO2	7mer-m8	agUAUCGGGACAUGUUACGACGa	||: || ||| |||||||	ucAUGACCACCUACUAUGCUGCc	1	LINC00303
MIMAT0000101	hsa-miR-103a-3p	ENSG00000268568	AC007228.2	0	lincRNA	chr19	57184832	57184854	-	3	0	AGO1-4	7mer-m8	aguaucgggaCAUGUUACGACGa	|| :|||||||	ucugggaaagGUUGGAUGCUGCc	2	LINC00304
MIMAT0000101	hsa-miR-103a-3p	ENSG00000268516	AC020915.3	0	antisense	chr19	58770972	58770995	-	2	0	AGO2	8mer	aguaUCGGGAC-AUGUUACGACGa	|| |: | | ||||||||	cugaAGACUGGAAAGAAUGCUGCa	1	LINC00305
MIMAT0000101	hsa-miR-103a-3p	ENSG00000228809	AL034428.1	0	processed_transcript	chr20	16710461	16710483	-	1	0	AGO1-4	7mer-m8	aguaucgggaCAUGUUACGACGa	| || |||||||	gggguugugaGGACCAUGCUGCg	1	LINC00307
MIMAT0000101	hsa-miR-103a-3p	ENSG00000230061	TRPM2-AS	1	antisense	chr21	45835513	45835534	-	2	0	AGO2	7mer-m8	agUAUCGGGACAUGUUACGACGa	||:| :|| ::|||||||	gcAUGGGUCU-CCUGAUGCUGCu	1	LINC00308
MIMAT0000101	hsa-miR-103a-3p	ENSG00000224413	AP001476.1	0	lincRNA	chr21	47458599	47458621	+	2	0	AGO1-4	7mer-m8	aguaUCGGGACAUGUUACGACGa	:| | | |:|||||||	ugccGGGCGAGCCCGAUGCUGCu	2	LINC00309
MIMAT0000101	hsa-miR-103a-3p	ENSG00000093100	AC016026.1	0	processed_transcript	chr22	18270643	18270664	-	1	0	AGO1-4	8mer	aguAUCGGGACAUGUUACGACGa	|:| |:|| | :|||||||	cccUGGGCUUG-AGGAUGCUGCa	7	LINC00310
MIMAT0000101	hsa-miR-103a-3p	ENSG00000280007	AC008079.2	0	antisense	chr22	18599538	18599561	-	1	0	AGO1-4	7mer-m8	aguaUCGGGACAU-GUUACGACGa	| :|||| | | |||||||	cucgACUCCUGCAGCCAUGCUGCc	1	LINC00311
MIMAT0000101	hsa-miR-103a-3p	ENSG00000228315	GUSBP11	0	processed_transcript	chr22	24036658	24036676	-	2	0	AGO2	7mer-m8	aguaUCGGGACAUGUUACGACGa	| ||||| |||||||	ggucAACCCUG----AUGCUGCc	2	LINC00312
MIMAT0000101	hsa-miR-103a-3p	ENSG00000273000	AP000347.2	0	processed_transcript	chr22	24036658	24036676	-	2	0	AGO2	7mer-m8	aguaUCGGGACAUGUUACGACGa	| ||||| |||||||	ggucAACCCUG----AUGCUGCc	1	LINC00313
MIMAT0000101	hsa-miR-103a-3p	ENSG00000235954	TTC28-AS1	0	processed_transcript	chr22	28395753	28395773	+	10	0	AGO1,AGO1-4,AGO2,AGO3	8mer	aguaucgGGACAUGUUACGACGa	||| ||: |||||||	ccuuccaCCU-UAU-AUGCUGCa	6	LINC00314
MIMAT0000101	hsa-miR-103a-3p	ENSG00000272720	AL022322.1	0	lincRNA	chr22	38486477	38486499	+	3	0	AGO1-4	8mer	aguaucgggacaUGUUACGACGa	| ||||||||	ccagguacaaucAGAAUGCUGCa	4	LINC00315
MIMAT0000101	hsa-miR-103a-3p	ENSG00000260822	AC004656.1	0	sense_overlapping	chrX	24568030	24568052	+	1	0	AGO2	8mer	agUAUCGGGACAUGUUACGACGa	:|: | | | ::|||||||	uuGUGAACAUAUCUGAUGCUGCa	4	LINC00316
MIMAT0000101	hsa-miR-103a-3p	ENSG00000229807	XIST	1	lincRNA	chrX	73069909	73069931	-	15	0	AGO1,AGO2,AGO3	8mer	aguaucGGGACAUGUUACGACGa	|| | ::|||||||	uuguucCCAUCCUUGAUGCUGCa	6	LINC00317
MIMAT0000101	hsa-miR-103a-3p	ENSG00000271533	Z83843.1	0	sense_intronic	chrX	73432430	73432453	-	2	0	AGO1-4	7mer-m8	agUA-UCGGGACAUGUUACGACGa	|| |||:: | | :|||||||	uaAUGAGCUUGGAAGGAUGCUGCc	5	LINC00319
MIMAT0000101	hsa-miR-103a-3p	ENSG00000223546	LINC00630	0	lincRNA	chrX	102025292	102025317	+	4	0	AGO1-4,AGO2	8mer	aguAUCGG-GACA--UGUUACGACGa	|:||: :||| |:||||||||	cccUGGCUAUUGUGAAUAAUGCUGCa	5	LINC00320
MIMAT0000101	hsa-miR-103a-3p	ENSG00000261409	AL035425.3	0	sense_overlapping	chrX	107963510	107963533	-	14	0	AGO1,AGO2,AGO3	7mer-m8	aguaUCG--GGACAUGUUACGACGa	||| :| || | |||||||	uuccAGCUAUCAGUUC-AUGCUGCu	2	LINC00322
MIMAT0000101	hsa-miR-103a-3p	ENSG00000223749	MIR503HG	1	lincRNA	chrX	133677421	133677440	-	7	1	AGO1-4,AGO2	7mer-m8	aguaucggGACAUGUUACGACGa	|||| |||||||	uugaaugaCUGU---AUGCUGCu	0	LINC00323
MIMAT0000102	hsa-miR-105-5p	ENSG00000236423	LINC01134	0	lincRNA	chr1	3832622	3832645	+	1	0	AGO2	7mer-m8	ugguguccucaGACU-CGUAAACu	| || |||||||	uucuccaucugCAGACGCAUUUGu	3	LINC00324
MIMAT0000102	hsa-miR-105-5p	ENSG00000224167	AL390729.1	0	lincRNA	chr1	113392723	113392748	+	1	0	AGO1-4	8mer	ugguguCCUCAGAC---UCGUAAACu	||:| ||| ||||||||	aggagcGGGGACUGGGCAGCAUUUGa	1	LINC00326
MIMAT0000102	hsa-miR-105-5p	ENSG00000237975	FLG-AS1	0	antisense	chr1	152337090	152337112	+	1	0	AGO2	7mer-m8	uggugUCCUCAGACUCGUAAACu	:| | || |||||||||	guuggGGCAUUCAGAGCAUUUGg	3	LINC00327
MIMAT0000102	hsa-miR-105-5p	ENSG00000225855	RUSC1-AS1	0	antisense	chr1	155286738	155286760	-	1	0	AGO1-4	7mer-m8	ugguguccucAGACUCGUAAACu	||| ||||||||	aacuucccccUCUUAGCAUUUGc	4	LINC00328
MIMAT0000102	hsa-miR-105-5p	ENSG00000234741	GAS5	1	processed_transcript	chr1	173835094	173835116	-	17	0	AGO1-4,AGO2	7mer-m8	uggugucCUCAGACUCGUAAACu	|| | :|||||||	ucuaacuGACUAAAGGCAUUUGu	9	LINC00330
MIMAT0000102	hsa-miR-105-5p	ENSG00000203709	MIR29B2CHG	0	lincRNA	chr1	207986612	207986634	-	1	0	AGO1-4	7mer-m8	uggUGUCCUCAGACUCGUAAACu	|| || :| |||||||	uuaACCCAAGGUUAUGCAUUUGg	11	LINC00331
MIMAT0000102	hsa-miR-105-5p	ENSG00000203635	AC144450.1	1	lincRNA	chr2	1625701	1625723	-	1	0	AGO1-4	7mer-m8	ugguguccucagaCUCGUAAACu	|||||||||	gggaaagauaagaGAGCAUUUGg	4	LINC00332
MIMAT0000102	hsa-miR-105-5p	ENSG00000234072	AC074117.1	0	antisense	chr2	27581031	27581053	+	3	0	AGO1-4	7mer-m8	ugGUGUCCUCAGACUCGUAAACu	|| || | | |||||||	acCAAAGUUUUAGGUGCAUUUGu	1	LINC00333
MIMAT0000102	hsa-miR-105-5p	ENSG00000260101	AC008074.3	0	lincRNA	chr2	64750247	64750266	-	1	0	AGO1-4	7mer-m8	ugGUGUCCUCAGACUCGUAAACu	|| ||| | |||||||	ucCAAUGGACCC---GCAUUUGu	4	LINC00334
MIMAT0000102	hsa-miR-105-5p	ENSG00000270696	AC005034.3	0	antisense	chr2	75888357	75888379	+	1	0	AGO2	7mer-m8	ugguguccuCAGACUCGUAAACu	| || ||||||||	ccuguucuuGACUCAGCAUUUGc	6	LINC00336
MIMAT0000102	hsa-miR-105-5p	ENSG00000222041	CYTOR	1	lincRNA	chr2	87820893	87820915	+	5	0	AGO1-4	7mer-m8	ugGUGUCCUCAGACUCGUAAACu	| | | :| || |||||||	gaCUCUGAGGCCUCUGCAUUUGc	5	LINC00339
MIMAT0000102	hsa-miR-105-5p	ENSG00000172965	MIR4435-2HG	1	lincRNA	chr2	112187008	112187030	-	6	0	AGO1-4	7mer-m8	ugGUGUCCUCAGACUCGUAAACu	| | | :| || |||||||	gaCUCUGAGGCCUCUGCAUUUGc	4	LINC00342
MIMAT0000102	hsa-miR-105-5p	ENSG00000285016	AC017002.6	0	processed_transcript	chr2	112187008	112187030	-	6	0	AGO1-4	7mer-m8	ugGUGUCCUCAGACUCGUAAACu	| | | :| || |||||||	gaCUCUGAGGCCUCUGCAUUUGc	0	LINC00343
MIMAT0000102	hsa-miR-105-5p	ENSG00000189223	PAX8-AS1	1	processed_transcript	chr2	113996519	113996542	+	1	0	AGO1-4	7mer-m8	ugguguccucAGACU-CGUAAACu	|:||| |||||||	guugauuuuuUUUGAUGCAUUUGu	2	LINC00345
MIMAT0000102	hsa-miR-105-5p	ENSG00000233221	AC133785.1	0	antisense	chr2	131594174	131594197	-	1	0	AGO1-4	7mer-m8	uggUGUCCUCAG-ACUCGUAAACu	:|| | || || |||||||	gcaGCACGCUUCUUGCGCAUUUGc	2	LINC00347
MIMAT0000102	hsa-miR-105-5p	ENSG00000267034	AC010980.2	0	lincRNA	chr2	223182091	223182112	-	4	0	AGO2	7mer-m8	uggUGUCCUCAGACUCGUAAACu	|| || || |||||||||	ugaACUUGAAUC-GAGCAUUUGu	1	LINC00348
MIMAT0000102	hsa-miR-105-5p	ENSG00000261428	AC097461.1	0	antisense	chr2	223433765	223433788	-	1	0	AGO1-4	8mer	ugguguccucagAC-UCGUAAACu	|| ||||||||	acuugucccuggUGAAGCAUUUGa	3	LINC00349
MIMAT0000102	hsa-miR-105-5p	ENSG00000225733	FGD5-AS1	1	antisense	chr3	14986535	14986558	-	6	0	AGO1-4,AGO2	7mer-m8	uggUGU-CCUCAGACUCGUAAACu	||| ||| | |||||||	caaACAUGGAAACAAUGCAUUUGg	1	LINC00350
MIMAT0000102	hsa-miR-105-5p	ENSG00000242086	MUC20-OT1	1	lincRNA	chr3	195389509	195389528	+	1	0	AGO1-4	7mer-m8	uggugucCUCAGACUCGUAAACu	||| || |||||||	gcuuugcGAG-CU--GCAUUUGg	2	LINC00351
MIMAT0000102	hsa-miR-105-5p	ENSG00000242086	MUC20-OT1	1	lincRNA	chr3	195390999	195391021	+	1	0	AGO1-4	7mer-m8	ugguguccucagaCUCGUAAACu	| |||||||	aagauuuaucagcGUGCAUUUGg	2	LINC00352
MIMAT0000102	hsa-miR-105-5p	ENSG00000230732	AC016949.1	0	sense_intronic	chr3	196640178	196640200	+	1	0	AGO1-4	7mer-m8	ugguGUCC-UCAGACUCGUAAACu	|:|| | || |||||||	uagcCGGGCAAGGUG-GCAUUUGg	0	LINC00353
MIMAT0000102	hsa-miR-105-5p	ENSG00000273472	AC096733.2	0	lincRNA	chr4	141678366	141678393	+	1	0	AGO1-4	7mer-m8	ugGUGUCCUCA--GA-CU--CGUAAACu	||||| || || | |||||||	acCACAGCUGUUCCUAUAUCGCAUUUGg	3	LINC00354
MIMAT0000102	hsa-miR-105-5p	ENSG00000249679	AC106897.1	0	antisense	chr4	186393276	186393298	+	1	0	AGO1-4	7mer-m8	ugGUGUCCUCAGACUCGUAAACu	|| ||||||:| ||||||||	cuCAGAGGAGUUUCAGCAUUUGg	3	LINC00355
MIMAT0000102	hsa-miR-105-5p	ENSG00000248092	NNT-AS1	1	antisense	chr5	43575203	43575221	-	8	0	AGO1,AGO2	8mer	ugGUGUCCUCAGACUCGUAAACu	:||| || || |||||||	uuUACA-AAG-CU--GCAUUUGa	2	LINC00358
MIMAT0000102	hsa-miR-105-5p	ENSG00000271828	AC008937.3	0	antisense	chr5	56224170	56224192	+	1	0	AGO2	7mer-m8	ugguguccucagacUCGUAAACu	||||||||	uucccauccuuaccAGCAUUUGg	2	LINC00359
MIMAT0000102	hsa-miR-105-5p	ENSG00000245556	SCAMP1-AS1	0	lincRNA	chr5	77655599	77655621	-	6	0	AGO1,AGO2,AGO3	7mer-m8	ugguguccucaGACUCGUAAACu	:||||||||||	cgaguauuaacUUGAGCAUUUGg	6	LINC00362
MIMAT0000102	hsa-miR-105-5p	ENSG00000281357	ARRDC3-AS1	0	lincRNA	chr5	90715804	90715826	+	1	0	AGO2	8mer	ugguguccucagacuCGUAAACu	|||||||	gguucuuuuauacuuGCAUUUGa	3	LINC00363
MIMAT0000102	hsa-miR-105-5p	ENSG00000249476	AC008467.1	0	lincRNA	chr5	108661973	108661994	-	1	0	AGO1-4	7mer-m8	ugGUGUCCUCAGACUCGUAAACu	| | |||| ||||||||	ggCUCUGGAG-AAAAGCAUUUGc	4	LINC00364
MIMAT0000102	hsa-miR-105-5p	ENSG00000224032	EPB41L4A-AS1	0	lincRNA	chr5	111497996	111498017	+	12	0	AGO1,AGO2,AGO3	7mer-m8	ugguguCCUCAGACUCGUAAACu	| | |:|| |||||||	auuaauGCACUUUG-GCAUUUGu	9	LINC00365
MIMAT0000102	hsa-miR-105-5p	ENSG00000230551	AC021078.1	0	processed_transcript	chr5	148876364	148876383	-	3	0	AGO1-4,AGO2	7mer-m8	uggUGUCCUCAGACUCGUAAACu	|: |||| | ||||||||	augAUCGGAG-C--AGCAUUUGu	4	LINC00366
MIMAT0000102	hsa-miR-105-5p	ENSG00000253256	AC134043.1	0	antisense	chr5	158675716	158675738	+	1	0	AGO1	7mer-m8	ugguguccucagacUCGUAAACu	:|||||||	uaauuaccuugccaGGCAUUUGu	1	LINC00367
MIMAT0000102	hsa-miR-105-5p	ENSG00000261071	AL441883.1	0	antisense	chr6	13614648	13614669	-	2	0	AGO1-4	7mer-m8	ugGUGUCCUCAGACUCGUAAACu	|||| | | |||||||	uuCACACCUG-CCAUGCAUUUGu	0	LINC00368
MIMAT0000102	hsa-miR-105-5p	ENSG00000228223	HCG11	1	lincRNA	chr6	26525919	26525941	+	3	0	AGO1-4	7mer-m8	uggUGUCCUCAGACUCGUAAACu	||| ||| ||||||||	guaACACCCCUCUAAGCAUUUGu	2	LINC00370
MIMAT0000102	hsa-miR-105-5p	ENSG00000228223	HCG11	1	lincRNA	chr6	26525951	26525973	+	5	0	AGO1-4	7mer-m8	ugGUGUCCUCAGACUCGUAAACu	| :|||||| |||||||	uuCCUAGGAGUGGUUGCAUUUGg	2	LINC00373
MIMAT0000102	hsa-miR-105-5p	ENSG00000225339	AL354740.1	0	lincRNA	chr6	34247578	34247598	+	1	0	AGO1-4	7mer-m8	ugGUGUCCUCAGACUCGUAAACu	||||| ||:| ||||||||	cuCACAG--GUUUAAGCAUUUGu	3	LINC00374
MIMAT0000102	hsa-miR-105-5p	ENSG00000272374	Z97832.2	0	lincRNA	chr6	35191942	35191964	-	2	0	AGO1-4	7mer-m8	ugguguccucAGACUCGUAAACu	||| |||||||	ccuauuccuuUCUAUGCAUUUGc	3	LINC00375
MIMAT0000102	hsa-miR-105-5p	ENSG00000236740	AL033384.1	0	lincRNA	chr6	53861322	53861346	+	1	0	AGO2	7mer-m8	ugGUGUCCUCAGAC--UCGUAAACu	|||| |:|| ||||||||	aaCACAUUCAUUUGUUAGCAUUUGg	3	LINC00376
MIMAT0000102	hsa-miR-105-5p	ENSG00000240990	HOXA11-AS	1	antisense	chr7	27226683	27226705	+	1	0	AGO2	8mer	ugguguccucagacuCGUAAACu	|||||||	uaauggccuaccauuGCAUUUGa	4	LINC00377
MIMAT0000102	hsa-miR-105-5p	ENSG00000234456	MAGI2-AS3	1	processed_transcript	chr7	79089660	79089679	+	2	0	AGO1-4,AGO2	7mer-m8	uggugUCCUCAGACUCGUAAACu	|||| || |||||||	ggggaAGGA-ACU--GCAUUUGc	7	LINC00378
MIMAT0000102	hsa-miR-105-5p	ENSG00000284707	AC079781.5	0	processed_transcript	chr7	97493687	97493709	-	6	0	AGO1,AGO1-4,AGO2	7mer-m8	ugguguCCUCAGACUCGUAAACu	|| || | |||||||	uuggauGGUGUGUUUGCAUUUGu	0	LINC00379
MIMAT0000102	hsa-miR-105-5p	ENSG00000284707	AC079781.5	0	processed_transcript	chr7	97498454	97498476	-	16	0	AGO1,AGO1-4,AGO2	7mer-m8	ugGUGUCCU-CAGACUCGUAAACu	::|| | || || |||||||	auUGCACCAUGUGUG-GCAUUUGg	0	LINC00380
MIMAT0000102	hsa-miR-105-5p	ENSG00000272752	STAG3L5P-PVRIG2P-PILRB	0	processed_transcript	chr7	99965255	99965276	+	1	0	AGO2	7mer-m8	ugguguccucaGACUCGUAAACu	||| |||||||	gaauuaaaccaCUG-GCAUUUGg	4	LINC00381
MIMAT0000102	hsa-miR-105-5p	ENSG00000224899	AC019155.3	0	lincRNA	chr7	124791513	124791535	-	1	0	AGO1-4	8mer	ugguguccucagACUCGUAAACu	|| |||||||	uuuaaguuuaggUGUGCAUUUGa	0	LINC00382
MIMAT0000102	hsa-miR-105-5p	ENSG00000279078	SND1-IT1	0	lincRNA	chr7	127637650	127637665	+	1	0	AGO2	7mer-m8	uggugucCUCAGACUCGUAAACu	| || | |||||||	#NAME?	1	LINC00383
MIMAT0000102	hsa-miR-105-5p	ENSG00000251136	AF117829.1	0	lincRNA	chr8	90623751	90623772	-	1	0	AGO2	7mer-m8	uggugucCUCAGACUCGUAAACu	| ||| | |||||||	ucacucuGUGUCAG-GCAUUUGu	0	LINC00384
MIMAT0000102	hsa-miR-105-5p	ENSG00000259820	AC083843.3	0	lincRNA	chr8	135810435	135810457	-	2	0	AGO1-4	7mer-m8	ugguguccucagACUCGUAAACu	||||||||||	auaauuauuuggUGAGCAUUUGg	2	LINC00385
MIMAT0000102	hsa-miR-105-5p	ENSG00000254473	AL354920.1	0	antisense	chr9	86327713	86327734	+	1	0	AGO2	8mer	ugGUGUCCUCAGACUCGUAAACu	:|||| || | :|||||||	ucUACAGUCGU-UCGGCAUUUGa	6	LINC00387
MIMAT0000102	hsa-miR-105-5p	ENSG00000233016	SNHG7	1	antisense	chr9	139620528	139620549	-	2	0	AGO1-4,AGO2	7mer-m8	ugGUGUC-CUCAGACUCGUAAACu	|| || || | ||||||||	acCAAAGCCAGGC--AGCAUUUGg	8	LINC00388
MIMAT0000102	hsa-miR-105-5p	ENSG00000272892	AL133551.1	0	lincRNA	chr10	69609849	69609871	+	1	0	AGO2	7mer-m8	ugguguccUCAGACUCGUAAACu	|| | |||||||	uuuguuucAGACCCUGCAUUUGu	1	LINC00390
MIMAT0000102	hsa-miR-105-5p	ENSG00000225484	NUTM2B-AS1	0	antisense	chr10	81545954	81545976	-	1	0	AGO2	7mer-m8	ugGUGUCCUCAGACUCGUAAACu	||: | |:| ||||||||	aaCAUUAUAAUUUAAGCAUUUGu	1	LINC00391
MIMAT0000102	hsa-miR-105-5p	ENSG00000269609	RPARP-AS1	0	processed_transcript	chr10	104214858	104214880	+	1	0	AGO1-4	7mer-m8	ugguguccucagacUCGUAAACu	||||||||	gcaugcugccuucaAGCAUUUGu	6	LINC00392
MIMAT0000102	hsa-miR-105-5p	ENSG00000269821	KCNQ1OT1	1	antisense	chr11	2699098	2699120	-	3	0	AGO1-4,AGO2	7mer-m8	uggugUCCUCAGACUCGUAAACu	:| || | |||||||	gugggGGAAGAAAGUGCAUUUGu	1	LINC00393
MIMAT0000102	hsa-miR-105-5p	ENSG00000269821	KCNQ1OT1	1	antisense	chr11	2699232	2699254	-	1	0	AGO1-4	7mer-m8	ugGUGUCCUCAGACUCGUAAACu	|| | || |:| ||||||||	aaCAAAUGAUUUUAAGCAUUUGg	1	LINC00395
MIMAT0000102	hsa-miR-105-5p	ENSG00000269821	KCNQ1OT1	1	antisense	chr11	2699880	2699904	-	1	0	AGO1-4	7mer-m8	ugguguccuCAGACU--CGUAAACu	| :||| |||||||	aauuccccuGGUUGACUGCAUUUGu	1	LINC00396
MIMAT0000102	hsa-miR-105-5p	ENSG00000260196	AC124798.1	0	antisense	chr11	17403077	17403100	+	1	1	AGO1-4	7mer-m8	ugguGUCCUCAGA-CUCGUAAACu	||| | | | |||||||	caguCAGAACUGUAUUGCAUUUGc	5	LINC00397
MIMAT0000102	hsa-miR-105-5p	ENSG00000251562	MALAT1	1	lincRNA	chr11	65270858	65270881	+	27	0	AGO1-4,AGO2	7mer-m8	ugGUGUCCUCAGACU-CGUAAACu	||| | || || |||||||	uaCACUUCACUCAGAGGCAUUUGc	4	LINC00398
MIMAT0000102	hsa-miR-105-5p	ENSG00000251562	MALAT1	1	lincRNA	chr11	65273341	65273365	+	30	0	AGO1-4,AGO2	8mer	uggUGUCCUC--AGACUCGUAAACu	|| |||| | :|||||||	uagACUGGAGAAGAUAGGCAUUUGa	4	LINC00399
MIMAT0000102	hsa-miR-105-5p	ENSG00000215039	CD27-AS1	0	processed_transcript	chr12	6548476	6548500	-	1	0	AGO1-4	7mer-m8	ugGUGUCCUCA-GA-CUCGUAAACu	||:| || | || :|||||||	uaCAUAUGAAUCCUCUGGCAUUUGu	3	LINC00400
MIMAT0000102	hsa-miR-105-5p	ENSG00000272917	AC010186.4	0	processed_transcript	chr12	9808521	9808543	+	1	0	AGO2	7mer-m8	ugguguccucagacuCGUAAACu	|||||||	gagaaucaucccaucGCAUUUGg	3	LINC00402
MIMAT0000102	hsa-miR-105-5p	ENSG00000284634	AC092821.3	0	processed_transcript	chr12	9808521	9808543	+	1	0	AGO2	7mer-m8	ugguguccucagacuCGUAAACu	|||||||	gagaaucaucccaucGCAUUUGg	0	LINC00404
MIMAT0000102	hsa-miR-105-5p	ENSG00000257027	AC010186.3	0	sense_intronic	chr12	9812520	9812542	+	1	0	AGO1-4	8mer	ugguguccuCAGACUCGUAAACu	| || ||||||||	ucauauuuuGGCUAAGCAUUUGa	3	LINC00407
MIMAT0000102	hsa-miR-105-5p	ENSG00000247498	GPRC5D-AS1	0	antisense	chr12	13136442	13136463	+	2	0	AGO1-4	8mer	ugGUGUCCUCAGACUCGUAAACu	:| || | |:| |||||||	gaUAGAGUACUUU-UGCAUUUGa	2	LINC00408
MIMAT0000102	hsa-miR-105-5p	ENSG00000261324	AC010168.2	0	sense_overlapping	chr12	14919652	14919675	-	2	0	AGO1-4	7mer-m8	ugguGUC-CUCAGACUCGUAAACu	||| ||| | ||||||||	ccucCAGAGAGAAUUAGCAUUUGc	3	LINC00410
MIMAT0000102	hsa-miR-105-5p	ENSG00000253284	AC092828.1	0	sense_intronic	chr12	19305748	19305770	+	1	0	AGO1-4	8mer	ugguguccUCAGACUCGUAAACu	||| |||||||	aguuguaaAGUACAUGCAUUUGa	1	LINC00411
MIMAT0000102	hsa-miR-105-5p	ENSG00000257337	AC068888.1	0	antisense	chr12	53439337	53439357	-	1	0	AGO1-4	7mer-m8	ugGUGUCCUCAGACUCGUAAACu	| ||| | | || |||||||	caCCCAGAAAU-UG-GCAUUUGg	2	LINC00412
MIMAT0000102	hsa-miR-105-5p	ENSG00000251151	HOXC-AS3	1	processed_transcript	chr12	54376130	54376152	-	1	0	AGO1-4	7mer-m8	ugguguccucagaCUCGUAAACu	|||||||||	auccuggcgaaggGAGCAUUUGu	1	LINC00415
MIMAT0000102	hsa-miR-105-5p	ENSG00000256571	AC079866.2	0	sense_intronic	chr12	64272646	64272669	+	2	0	AGO1-4	8mer	uggugUC-CUCAGACUCGUAAACu	|| ||| | |||||||	aauugAGUGAGCCCAUGCAUUUGa	1	LINC00421
MIMAT0000102	hsa-miR-105-5p	ENSG00000281344	HELLPAR	0	macro_lncRNA	chr12	102727261	102727283	+	1	0	AGO1-4	7mer-m8	ugguguCCUCAGACUCGUAAACu	| || : |:|||||||	ugguuuGAAGAUGGGGCAUUUGc	1	LINC00423
MIMAT0000102	hsa-miR-105-5p	ENSG00000212694	LINC01089	1	lincRNA	chr12	122233366	122233387	-	1	0	AGO1-4	7mer-m8	ugguGUCCUCAGACUCGUAAACu	:|| | | | |||||||	uuucUAGCUG-CCGUGCAUUUGc	4	LINC00424
MIMAT0000102	hsa-miR-105-5p	ENSG00000235423	AC068768.1	0	antisense	chr12	123745789	123745811	-	9	0	AGO1-4,AGO2	7mer-m8	ugguguccuCAGACUCGUAAACu	| :| ||||||||	uucuuuuuuGCUUAAGCAUUUGc	1	LINC00426
MIMAT0000102	hsa-miR-105-5p	ENSG00000270061	AC068790.5	0	sense_intronic	chr12	124454575	124454598	-	1	0	AGO1-4	7mer-m8	ugGUGUCCUCA-GACUCGUAAACu	| :|| || || |||||||	uuCUUAGUCGUGCUUUGCAUUUGu	1	LINC00427
MIMAT0000102	hsa-miR-105-5p	ENSG00000170919	TPT1-AS1	1	processed_transcript	chr13	45966247	45966268	+	1	0	AGO1-4	8mer	ugGUGUCCUCAGACUCGUAAACu	||| | | | |||||||	uuCACUGUUCACAG-GCAUUUGa	1	LINC00428
MIMAT0000102	hsa-miR-105-5p	ENSG00000227354	RBM26-AS1	0	antisense	chr13	79996882	79996903	+	1	0	AGO1-4	7mer-m8	ugGUGUCCUCAGACUCGUAAACu	| ||| | | ||||||||	agCCCAGCCUUGU-AGCAUUUGc	4	LINC00430
MIMAT0000102	hsa-miR-105-5p	ENSG00000235280	MCF2L-AS1	0	antisense	chr13	113622198	113622219	-	5	0	AGO1,AGO2,AGO3	7mer-m8	ugGUGUCCUCAGACUCGUAAACu	:::| | || | |||||||	cgUGUACCAUUCCG-GCAUUUGg	7	LINC00431
MIMAT0000102	hsa-miR-105-5p	ENSG00000276248	AL442125.1	0	sense_intronic	chr13	114183331	114183355	+	1	0	AGO2	7mer-m8	uggUGUC-CUCA-GACUCGUAAACu	:||| || | | |:|||||||	cugGCAGAGACUGCAGGGCAUUUGu	1	LINC00433
MIMAT0000102	hsa-miR-105-5p	ENSG00000258441	LINC00641	1	processed_transcript	chr14	21668481	21668503	-	2	0	AGO1,AGO2	7mer-m8	ugguguccucaGACUCGUAAACu	|| |||||||	ucauucuguuaCUAUGCAUUUGg	2	LINC00434
MIMAT0000102	hsa-miR-105-5p	ENSG00000279423	AL445363.3	0	TEC	chr14	35010432	35010456	+	1	0	AGO1-4	7mer-m8	ugguguCCUCAG--ACUCGUAAACu	|||| | | :|||||||	ccauuuGGAGACCGUAGGCAUUUGg	1	LINC00437
MIMAT0000102	hsa-miR-105-5p	ENSG00000257621	PSMA3-AS1	0	antisense	chr14	58761625	58761646	-	1	0	AGO1-4	8mer	ugGUGUCCUCAGACUCGUAAACu	:|||| | | ||||||||	ucUACAGUCCU-UCAGCAUUUGa	2	LINC00440
MIMAT0000102	hsa-miR-105-5p	ENSG00000258957	AL359317.2	0	lincRNA	chr14	69658019	69658042	-	1	0	AGO1-4	7mer-m8	ugguGUCCUCAGACU-CGUAAACu	||| | ||| |||||||	ucuuCAGAAAAGUGACGCAUUUGu	1	LINC00442
MIMAT0000102	hsa-miR-105-5p	ENSG00000273729	AC007686.3	0	antisense	chr14	77497651	77497673	+	1	0	AGO1-4	7mer-m8	ugguguccucagaCUCGUAAACu	| |||||||	ccuccccuuccaaGCGCAUUUGu	4	LINC00443
MIMAT0000102	hsa-miR-105-5p	ENSG00000269958	AL049840.4	0	sense_intronic	chr14	104163418	104163440	+	3	0	AGO1-4,AGO2	7mer-m8	ugguguccucagacUCGUAAACu	||||||||	gucuugccuagaaaAGCAUUUGg	7	LINC00445
MIMAT0000102	hsa-miR-105-5p	ENSG00000224078	SNHG14	1	processed_transcript	chr15	25364982	25365003	+	3	0	AGO2	7mer-m8	ugguGUCCUCAGACUCGUAAACu	||| | |:| |||||||	auauCAGUAAUUU-UGCAUUUGu	4	LINC00446
MIMAT0000102	hsa-miR-105-5p	ENSG00000259584	AC021755.2	0	lincRNA	chr15	40367449	40367473	-	1	0	AGO1-4	8mer	ugguguccUCAGAC--UCGUAAACu	| |:|| :|||||||	gggcucccACUUUGGUGGCAUUUGa	2	LINC00448
MIMAT0000102	hsa-miR-105-5p	ENSG00000247556	OIP5-AS1	1	processed_transcript	chr15	41593933	41593954	+	5	0	AGO2	7mer-m8	uggugucCUCAGACUCGUAAACu	||||| ||||||||	uuagggaGAGUC-CAGCAUUUGc	5	LINC00449
MIMAT0000102	hsa-miR-105-5p	ENSG00000247556	OIP5-AS1	1	processed_transcript	chr15	41596586	41596608	+	2	0	AGO1-4	7mer-m8	ugguguccucAGACUCGUAAACu	| | |||||||	aguuauuuuaUAUAUGCAUUUGu	5	LINC00452
MIMAT0000102	hsa-miR-105-5p	ENSG00000244879	GABPB1-AS1	1	antisense	chr15	50650773	50650795	+	1	0	AGO1-4	8mer	ugguguccucaGACUCGUAAACu	|| ||||||||	cuuucucauaaCUAAGCAUUUGa	2	LINC00454
MIMAT0000102	hsa-miR-105-5p	ENSG00000261771	DNAAF4-CCPG1	0	processed_transcript	chr15	55652896	55652918	-	1	0	AGO1-4	7mer-m8	ugguguccucagacUCGUAAACu	||||||||	ucagaaacuuaagcAGCAUUUGg	4	LINC00456
MIMAT0000102	hsa-miR-105-5p	ENSG00000259673	IQCH-AS1	0	lincRNA	chr15	67700360	67700384	-	1	0	AGO1-4	7mer-m8	ugGUGUCCUCAGA--CUCGUAAACu	||| | ||:| ||||||||	cuCACUGCUGUUUUCAAGCAUUUGc	7	LINC00457
MIMAT0000102	hsa-miR-105-5p	ENSG00000274297	AC009269.5	0	sense_intronic	chr15	71050857	71050883	-	1	0	AGO1-4	8mer	ugGUG--UCCUCAGACU--CGUAAACu	||| |||: |:||: |||||||	ucCACUGAGGGAUUUGGGUGCAUUUGa	0	LINC00458
MIMAT0000102	hsa-miR-105-5p	ENSG00000279970	AC023024.2	0	TEC	chr15	101841672	101841694	-	1	0	AGO2	7mer-m8	ugguguccucagacuCGUAAACu	|||||||	agaccacccuccacuGCAUUUGc	6	LINC00459
MIMAT0000102	hsa-miR-105-5p	ENSG00000276791	AC092117.1	0	lincRNA	chr16	2828308	2828336	+	1	0	AGO1-4	7mer-m8	ugGUGUC-CUCAGACU-----CGUAAACu	| |:| ||||| | |||||||	acCUCGGCAAGUCUUAGCGCUGCAUUUGu	2	LINC00460
MIMAT0000102	hsa-miR-105-5p	ENSG00000261971	MMP25-AS1	0	antisense	chr16	3104151	3104173	-	4	0	AGO1-4	7mer-m8	ugguguccucagacuCGUAAACu	|||||||	cuugccucuaugcauGCAUUUGu	3	LINC00461
MIMAT0000102	hsa-miR-105-5p	ENSG00000261200	AC136944.2	0	lincRNA	chr16	33347551	33347573	-	1	0	AGO1-4	7mer-m8	ugguguccuCAGACUCGUAAACu	| || :|||||||	ccuggccuuGGCUUGGCAUUUGc	1	LINC00462
MIMAT0000102	hsa-miR-105-5p	ENSG00000259972	AC009120.2	0	processed_transcript	chr16	74340667	74340689	-	2	0	AGO1-4	8mer	ugguguccucagaCUCGUAAACu	| |||||||	aauaauccacguaGUGCAUUUGa	2	LINC00463
MIMAT0000102	hsa-miR-105-5p	ENSG00000260417	AC092127.1	0	lincRNA	chr16	85626586	85626612	+	4	0	AGO1-4	7mer-m8	ugguGUCCUCAGA--CU--CGUAAACu	::|||| || || |||||||	gcucUGGGAGACUUGGAUUGCAUUUGg	0	LINC00466
MIMAT0000102	hsa-miR-105-5p	ENSG00000262089	AC040977.1	0	lincRNA	chr17	6898272	6898294	-	2	0	AGO1-4	7mer-m8	ugGUGUCCUCAGACUCGUAAACu	|| : || | | |||||||	uuCAAGUGAUUAUAUGCAUUUGg	7	LINC00467
MIMAT0000102	hsa-miR-105-5p	ENSG00000264772	AC016876.2	0	processed_transcript	chr17	7484814	7484837	+	1	0	AGO2	7mer-m8	ugguGUCC-UCAGACUCGUAAACu	|||| ||||||||||||	cuacCAGGCCCUCUGAGCAUUUGc	0	LINC00469
MIMAT0000102	hsa-miR-105-5p	ENSG00000267750	RUNDC3A-AS1	0	antisense	chr17	42377810	42377832	-	1	0	AGO1-4	7mer-m8	ugguguccucaGACUCGUAAACu	|| :|||||||	cccagcuuaccCUUGGCAUUUGg	1	LINC00470
MIMAT0000102	hsa-miR-105-5p	ENSG00000262879	AC068152.1	0	processed_transcript	chr17	45133779	45133802	-	2	0	AGO2	7mer-m8	ugguGUCCUCAGAC-UCGUAAACu	| ||| | | ||||||||	aauuCCGGACACAGUAGCAUUUGg	3	LINC00471
MIMAT0000102	hsa-miR-105-5p	ENSG00000279089	AC005839.1	0	TEC	chr17	49261083	49261109	-	2	0	AGO1-4	8mer	uggugUCCU-CAGAC--U-CGUAAACu	|||| ||| | |||||||	uuugaAGGAUAACUGUCAUGCAUUUGa	2	LINC00472
MIMAT0000102	hsa-miR-105-5p	ENSG00000279089	AC005839.1	0	TEC	chr17	49262813	49262836	-	1	0	AGO1-4	8mer	ugguguccUCAGAC-UCGUAAACu	|||| | :|||||||	uagugauuAGUCAGUGGCAUUUGa	2	LINC00473
MIMAT0000102	hsa-miR-105-5p	ENSG00000227036	LINC00511	1	lincRNA	chr17	70399773	70399795	-	1	0	AGO2	7mer-m8	ugguguccucagacUCGUAAACu	:|||||||	accuucucucaaguGGCAUUUGg	2	LINC00474
MIMAT0000102	hsa-miR-105-5p	ENSG00000263731	AC145207.5	0	lincRNA	chr17	79836756	79836784	-	5	0	AGO1,AGO1-4,AGO2	7mer-m8	ugGUGUCCU--CAGAC----UCGUAAACu	| ::||| | ||| ||||||||	acCCUGGGAUUGACUGGCCAAGCAUUUGg	1	LINC00475
MIMAT0000102	hsa-miR-105-5p	ENSG00000263753	LINC00667	1	lincRNA	chr18	5238818	5238838	+	1	0	AGO1-4	7mer-m8	uggugUCCUCAGACUCGUAAACu	| |:| || |||||||	cuuggAAGGGCCU--GCAUUUGu	1	LINC00476
MIMAT0000102	hsa-miR-105-5p	ENSG00000264247	LINC00909	0	lincRNA	chr18	72260994	72261016	-	1	0	AGO2	7mer-m8	ugguguccucagacUCGUAAACu	:|||||||	aggaaugaaauaauGGCAUUUGc	4	LINC00477
MIMAT0000102	hsa-miR-105-5p	ENSG00000276570	AC010327.5	0	processed_transcript	chr19	55740374	55740396	-	1	0	AGO2	7mer-m8	uggUG-UCCUCAGACUCGUAAACu	|| |||:| | | |||||||	aggACAAGGGGACAG-GCAUUUGu	1	LINC00479
MIMAT0000102	hsa-miR-105-5p	ENSG00000234684	SDCBP2-AS1	0	antisense	chr20	1326381	1326403	+	2	0	AGO1-4	7mer-m8	ugGUGUCCUCAGACUCGUAAACu	||:: | | |||||||	uuCAUGUAACAAUAUGCAUUUGu	2	LINC00482
MIMAT0000102	hsa-miR-105-5p	ENSG00000259974	LINC00261	1	lincRNA	chr20	22541292	22541314	-	1	0	AGO1-4	7mer-m8	ugguguccucAGACUCGUAAACu	|:| :|||||||	aaggguuccaUUUAGGCAUUUGc	5	LINC00484
MIMAT0000102	hsa-miR-105-5p	ENSG00000260032	NORAD	1	lincRNA	chr20	34634845	34634867	-	6	0	AGO1-4	7mer-m8	ugGUGUCCUCAGACUCGUAAACu	| :|||||| |||||||	uuCCUAGGAGUGGUUGCAUUUGg	2	LINC00485
MIMAT0000102	hsa-miR-105-5p	ENSG00000260032	NORAD	1	lincRNA	chr20	34634877	34634899	-	7	0	AGO1-4,AGO2	7mer-m8	uggUGUCCUCAGACUCGUAAACu	||| ||| ||||||||	guaACACCCCUCUAAGCAUUUGu	2	LINC00486
MIMAT0000102	hsa-miR-105-5p	ENSG00000273840	AF254983.1	0	processed_transcript	chr21	10952913	10952935	-	1	0	AGO1-4	7mer-m8	ugGUGUCCUCAGACUCGUAAACu	:::| | || |||||||	auUGUAUCAUCCUUUGCAUUUGg	0	LINC00487
MIMAT0000102	hsa-miR-105-5p	ENSG00000270116	AP001429.1	0	sense_intronic	chr21	38473142	38473164	+	2	0	AGO1-4	8mer	ugguguccucagaCUCGUAAACu	|:|||||||	guugguaacuauaGGGCAUUUGa	0	LINC00488
MIMAT0000102	hsa-miR-105-5p	ENSG00000253352	TUG1	1	bidirectional_promoter_lncRNA	chr22	31368786	31368808	+	2	0	AGO1-4	7mer-m8	ugguguccUCAGACUCGUAAACu	| || |||||||	uguuuguaAUUCCAUGCAUUUGu	0	LINC00489
MIMAT0000102	hsa-miR-105-5p	ENSG00000197182	MIRLET7BHG	0	lincRNA	chr22	46481974	46481999	+	1	0	AGO1-4	7mer-m8	ugGUGUC-CUCAGACU--CGUAAACu	|| || || ||: |||||||	uuCAAAGUCCGUGUGGCCGCAUUUGg	6	LINC00491
MIMAT0000102	hsa-miR-105-5p	ENSG00000197182	MIRLET7BHG	0	lincRNA	chr22	46507699	46507721	+	1	0	AGO1-4	7mer-m8	ugguguccucagACUCGUAAACu	| ||||||||	ugguagccacaaUUAGCAUUUGu	6	LINC00492
MIMAT0000102	hsa-miR-105-5p	ENSG00000230844	ZNF674-AS1	0	lincRNA	chrX	46406359	46406381	+	1	0	AGO1-4	7mer-m8	ugguguccucagacUCGUAAACu	||||||||	cuuauugccaugccAGCAUUUGc	3	LINC00494
MIMAT0000102	hsa-miR-105-5p	ENSG00000229807	XIST	1	lincRNA	chrX	73067900	73067922	-	16	0	AGO1,AGO2,AGO3	7mer-m8	ugguguccucagacuCGUAAACu	|||||||	guuaaugugcuacuuGCAUUUGu	1	LINC00498
MIMAT0000102	hsa-miR-105-5p	ENSG00000229807	XIST	1	lincRNA	chrX	73068962	73068984	-	6	0	AGO2	7mer-m8	ugguGUCCUCAGACUCGUAAACu	||| | | |||||||	cuacCAGUCGCCCUUGCAUUUGc	1	LINC00499
MIMAT0000102	hsa-miR-105-5p	ENSG00000235703	LINC00894	0	antisense	chrX	149115414	149115435	+	3	0	AGO1-4,AGO2	7mer-m8	ugguguccucaGACUCGUAAACu	| |:|||||||	ggaugugcuucCAGGGCAUUUG-	2	LINC00500
MIMAT0000102	hsa-miR-105-5p	ENSG00000235703	LINC00894	0	antisense	chrX	149115414	149115436	+	3	0	AGO1-4,AGO2	7mer-m8	ugguguccucaGACUCGUAAACu	| |:|||||||	ggaugugcuucCAGGGCAUUUGc	2	LINC00501
MIMAT0000103	hsa-miR-106a-5p	ENSG00000240731	AL139287.1	0	sense_intronic	chr1	1253140	1253159	-	2	0	AGO2	7mer-m8	gauGGACGUGACAUUCGUGAAAa	::||: || | |||||||	uauUUUGU-CUCU--GCACUUUg	3	LINC00502
MIMAT0000103	hsa-miR-106a-5p	ENSG00000215014	AL645728.1	0	lincRNA	chr1	1511112	1511134	+	1	0	AGO1-4	7mer-m8	gaUGGACGUGACAUUCGUGAAAa	:||||:| | ||||||||	acGCCUGUAAUCCCAGCACUUUg	2	LINC00504
MIMAT0000103	hsa-miR-106a-5p	ENSG00000117242	PINK1-AS	1	antisense	chr1	20978577	20978599	-	2	0	AGO1-4	7mer-m8	gaUGGACGUGACAUUCGUGAAAa	:||||:| | ||||||||	auGCCUGUAAUCCCAGCACUUUg	8	LINC00506
MIMAT0000103	hsa-miR-106a-5p	ENSG00000240553	AL031428.1	0	antisense	chr1	23414369	23414391	-	5	0	AGO1-4,AGO2	8mer	gauggacgugacauuCGUGAAAa	|||||||	cauggaggaggcaucGCACUUUa	0	LINC00507
MIMAT0000103	hsa-miR-106a-5p	ENSG00000281207	SLFNL1-AS1	0	antisense	chr1	41481073	41481095	+	2	0	AGO2	7mer-m8	gauggacgugacauUCGUGAAAa	||||||||	aagcacagaggcauAGCACUUUg	2	LINC00508
MIMAT0000103	hsa-miR-106a-5p	ENSG00000226754	AL606760.1	0	antisense	chr1	53708365	53708386	+	1	0	AGO2	8mer	gaUGGACGUGACAUUCGUGAAAa	:::|||| | ||||||||	aaGUUUGCA-AAUCAGCACUUUa	6	LINC00511
MIMAT0000103	hsa-miR-106a-5p	ENSG00000275678	AL133320.1	0	sense_intronic	chr1	67587979	67588001	-	1	0	AGO1-4	7mer-m8	gaUGGACGUGACAUUCGUGAAAa	|||||:| | ||||||||	acACCUGUAAUCCCAGCACUUUg	1	LINC00513
MIMAT0000103	hsa-miR-106a-5p	ENSG00000223745	CCDC18-AS1	0	processed_transcript	chr1	93791336	93791358	-	1	0	AGO1-4	7mer-m8	gaUGGACGUGACAUUCGUGAAAa	:||||:| | ||||||||	auGCCUGUAAUCCCAGCACUUUg	6	LINC00515
MIMAT0000103	hsa-miR-106a-5p	ENSG00000233184	AC093157.1	0	antisense	chr1	101546095	101546117	+	1	0	AGO2	8mer	gauggACGUGACAUUCGUGAAAa	|| :| |:||||||||	gauuaUGGCUUAUGAGCACUUUa	2	LINC00517
MIMAT0000103	hsa-miR-106a-5p	ENSG00000231734	RP6-206I17.2	0	lincRNA	chr1	143720366	143720387	+	1	0	AGO1-4	7mer-m8	gaUGGACGUGACAUUCGUGAAAa	|| | || || |||||||	ugACAU-CAAGAUACGCACUUUg	0	LINC00518
MIMAT0000103	hsa-miR-106a-5p	ENSG00000228013	IL6R-AS1	0	antisense	chr1	154375675	154375697	-	1	0	AGO1-4	7mer-m8	gaUGGACGUGACAUUCGUGAAAa	|||||:| | ||||||||	acACCUGUAAUUCCAGCACUUUg	9	LINC00519
MIMAT0000103	hsa-miR-106a-5p	ENSG00000260766	RP11-226L15.5	0	sense_overlapping	chr1	159995297	159995317	-	4	0	AGO2	7mer-m8	gaugGACGUGACAUUCGUGAAAa	|| ||: | |||||||	cuggCUUCAU--CAUGCACUUUu	3	LINC00520
MIMAT0000103	hsa-miR-106a-5p	ENSG00000233693	AL357568.1	0	antisense	chr1	164739924	164739949	-	3	0	AGO2	7mer-m8	gaUGGAC--GUGACAUU-CGUGAAAa	||:|| : | | || |||||||	ggACUUGGCUUCAGAAAUGCACUUUg	4	LINC00523
MIMAT0000103	hsa-miR-106a-5p	ENSG00000272205	AL451050.2	0	lincRNA	chr1	167189568	167189593	-	1	0	AGO1-4	7mer-m8	gaUGGACGUGACAU---UCGUGAAAa	:| ||| ||||: |||||||	ccGCGUGCCCUGUGCUCCGCACUUUc	0	LINC00524
MIMAT0000103	hsa-miR-106a-5p	ENSG00000273160	AL359962.2	0	lincRNA	chr1	167428849	167428871	-	1	0	AGO1-4	7mer-m8	gaUGGACGUGACAUUCGUGAAAa	:||| :| | ||||||||	aaGCCUAUAAUCCCAGCACUUUg	3	LINC00525
MIMAT0000103	hsa-miR-106a-5p	ENSG00000229989	MIR181A1HG	0	lincRNA	chr1	198906472	198906492	-	1	0	AGO2	7mer-m8	gaugGACGUGACAUUCGUGAAAa	|| :| || |||||||||	gugaCUUUA-UG-AAGCACUUUc	1	LINC00526
MIMAT0000103	hsa-miR-106a-5p	ENSG00000281406	BLACAT1	1	lincRNA	chr1	205404085	205404105	-	1	0	AGO1-4	7mer-m8	gaUGGACGUGACAUUCGUGAAAa	||||| | |||||||||||	gcACCUGGA--GUAAGCACUUUu	6	LINC00528
MIMAT0000103	hsa-miR-106a-5p	ENSG00000237481	AL117350.1	0	antisense	chr1	229455377	229455402	+	1	0	AGO1-4	7mer-m8	gauGGACGUGACA---UUCGUGAAAa	:|||| || | ||||||||	cucUCUGCUCUCUCCCUAGCACUUUc	1	LINC00529
MIMAT0000103	hsa-miR-106a-5p	ENSG00000273035	AC007684.1	0	sense_intronic	chr2	39550912	39550936	-	3	0	AGO1,AGO2	7mer-m8	gauggACGUGACA--UUCGUGAAAa	|| ||| | | |||||||	guuaaUGAACUUUUCAUGCACUUUu	3	LINC00533
MIMAT0000103	hsa-miR-106a-5p	ENSG00000212978	AC016747.1	0	processed_transcript	chr2	61369961	61369983	-	1	0	AGO1-4	7mer-m8	gaUGGACGUGACAUUCGUGAAAa	:||| :| | ||||||||	auGCCUCUAAUCCCAGCACUUUg	10	LINC00534
MIMAT0000103	hsa-miR-106a-5p	ENSG00000232046	LINC01798	0	lincRNA	chr2	66940641	66940663	+	1	0	AGO1-4	7mer-m8	gaUGGACGUGACAUUCGUGAAAa	:||||:| | ||||||||	acGCCUGUAAUUCCAGCACUUUg	6	LINC00536
MIMAT0000103	hsa-miR-106a-5p	ENSG00000239322	ATP6V1B1-AS1	0	antisense	chr2	71169428	71169450	-	1	0	AGO1	7mer-m8	gauggacgugacauuCGUGAAAa	|||||||	agauaaguucaacuuGCACUUUg	4	LINC00537
MIMAT0000103	hsa-miR-106a-5p	ENSG00000224189	HAGLR	1	antisense	chr2	177042072	177042096	-	6	0	AGO1,AGO1-4,AGO2	7mer-m8	gauGGACGUGAC--AUUCGUGAAAa	|:| :|:|| | |||||||	gccCUUAUAUUGUCUUUGCACUUUc	8	LINC00538
MIMAT0000103	hsa-miR-106a-5p	ENSG00000227308	AC009502.1	0	lincRNA	chr2	220551445	220551465	+	1	0	AGO1-4	7mer-m8	gauggACGUGACAUUCGUGAAAa	|||| | |:|||||||	ccaaaUGCA--GCAGGCACUUUu	3	LINC00539
MIMAT0000103	hsa-miR-106a-5p	ENSG00000279809	AC005538.2	0	TEC	chr2	234774890	234774911	-	2	0	AGO1-4	7mer-m8	gaugGACGUGACAUUCGUGAAAa	|| :|:|| |||||||||	aaggCUUUAUUG-AAGCACUUUg	0	LINC00540
MIMAT0000103	hsa-miR-106a-5p	ENSG00000227252	AC105760.2	0	antisense	chr2	237993306	237993332	-	3	0	AGO1,AGO1-4	8mer	gaUGGAC--GUGACAUU--CGUGAAAa	||:|| |::| | | |||||||	gaACUUGCCCGUUUUCAUCGCACUUUa	6	LINC00543
MIMAT0000103	hsa-miR-106a-5p	ENSG00000234949	AC104667.2	0	antisense	chr2	238500625	238500647	+	2	0	AGO1-4	7mer-m8	gaUGGACGUGACAUUCGUGAAAa	:|||| | | ||||||||	gaGCCUGGAAUCCCAGCACUUUg	4	LINC00544
MIMAT0000103	hsa-miR-106a-5p	ENSG00000227110	LMCD1-AS1	1	antisense	chr3	8263776	8263798	-	2	0	AGO1-4	7mer-m8	gaUGGACGUGACAUUCGUGAAAa	|||| | ||||||||	cuACCUCAAAACCUAGCACUUUc	7	LINC00545
MIMAT0000103	hsa-miR-106a-5p	ENSG00000225733	FGD5-AS1	1	antisense	chr3	14985248	14985273	-	8	0	AGO1,AGO1-4,AGO2	7mer-m8	gauggaCGUGAC---AUUCGUGAAAa	|| ||| | ||||||||	ggguggGCUCUGGCAUCAGCACUUUc	7	LINC00547
MIMAT0000103	hsa-miR-106a-5p	ENSG00000280173	AC104447.1	0	TEC	chr3	47388501	47388520	+	2	0	AGO1-4,AGO2	7mer-m8	gaugGACGUGACAUUCGUGAAAa	|| ||:| | |||||||	aagaCUUCAUU-U--GCACUUUg	6	LINC00548
MIMAT0000103	hsa-miR-106a-5p	ENSG00000243410	PSMD6-AS1	1	antisense	chr3	64001596	64001622	+	1	0	AGO1-4	7mer-m8	gauggacguGACAUU----CGUGAAAa	|| ||| |||||||	ggcucacguCUAUAAUCCUGCACUUUg	0	LINC00550
MIMAT0000103	hsa-miR-106a-5p	ENSG00000272610	MAGI1-IT1	0	sense_intronic	chr3	65858848	65858870	-	1	0	AGO2	8mer	gauggacgugacAUUCGUGAAAa	| ||||||||	ccaagagacaaaUCAGCACUUUa	4	LINC00551
MIMAT0000103	hsa-miR-106a-5p	ENSG00000259976	AC093010.3	0	3prime_overlapping_ncRNA	chr3	114033439	114033464	-	1	0	AGO2	7mer-m8	gauGGACGUGAC-AU--UCGUGAAAa	::| | || || ||||||||	uuuUUUUAAAUGUUACCAGCACUUUu	13	LINC00552
MIMAT0000103	hsa-miR-106a-5p	ENSG00000273033	LINC02035	0	lincRNA	chr3	122609812	122609836	+	2	0	AGO1-4	8mer	gauGGACGUGAC--AUUCGUGAAAa	:|| || | |||||||||	cacUCUCCAAAGCCCAAGCACUUUa	11	LINC00554
MIMAT0000103	hsa-miR-106a-5p	ENSG00000240086	AC128689.1	0	processed_transcript	chr3	135098651	135098673	-	1	0	AGO1	8mer	gaUGGACGUGACAUUCGUGAAAa	|:: ||:| |||||||	ucAUUAUCAUUAGCUGCACUUUa	2	LINC00555
MIMAT0000103	hsa-miR-106a-5p	ENSG00000279891	AC022498.2	0	TEC	chr3	187896414	187896438	+	1	0	AGO1-4	7mer-m8	gauGGACGU-GAC-AUUCGUGAAAa	|:| || || | |||||||	aauCUUUCAGAUGUUCUGCACUUUg	2	LINC00556
MIMAT0000103	hsa-miR-106a-5p	ENSG00000196810	CTBP1-AS2	0	antisense	chr4	1244733	1244757	+	1	0	AGO2	7mer-m8	gauggACGUGA--CAUUCGUGAAAa	| |||| |: |||||||	caggaUCCACUUCCUGCGCACUUUu	6	LINC00557
MIMAT0000103	hsa-miR-106a-5p	ENSG00000273247	AC097376.2	0	antisense	chr4	140370273	140370295	-	1	0	AGO1-4	7mer-m8	gaUGGACGUGACAUUCGUGAAAa	:||||:| | ||||||||	acGCCUGUAAUCCCAGCACUUUg	3	LINC00558
MIMAT0000103	hsa-miR-106a-5p	ENSG00000273247	AC097376.2	0	antisense	chr4	140372312	140372334	-	1	0	AGO1-4	7mer-m8	gaUGGACGUGACAUUCGUGAAAa	|||||:| | ||||||||	acACCUGUAAUCCCAGCACUUUg	3	LINC00559
MIMAT0000103	hsa-miR-106a-5p	ENSG00000273472	AC096733.2	0	lincRNA	chr4	141678999	141679018	+	2	0	AGO1-4	7mer-m8	gaUGGACGUGACAUUCGUGAAAa	| || ||:| | :|||||||	aaAACU-CAUU-U-GGCACUUUu	4	LINC00560
MIMAT0000103	hsa-miR-106a-5p	ENSG00000250131	AC078881.1	0	antisense	chr4	178598180	178598201	+	1	0	AGO2	7mer-m8	gaugGACGUGACAUUCGUGAAAa	:||| || | |||||||	cucgUUGCCCUAU-UGCACUUUu	2	LINC00561
MIMAT0000103	hsa-miR-106a-5p	ENSG00000177822	AC098864.1	0	antisense	chr4	183063166	183063186	-	2	0	AGO1-4,AGO2	7mer-m8	gauGGACGUGACAUUCGUGAAAa	|:| ||: |||||||||	acuCUUUCAU--AAAGCACUUUu	9	LINC00562
MIMAT0000103	hsa-miR-106a-5p	ENSG00000248131	LINC01194	1	lincRNA	chr5	12655239	12655261	+	2	0	AGO1-4,AGO2	7mer-m8	gauGGACGUGACAUUCGUGAAAa	::| :|: | ||||||||	aucUUUUUAUGUUCAGCACUUUu	0	LINC00563
MIMAT0000103	hsa-miR-106a-5p	ENSG00000248092	NNT-AS1	1	antisense	chr5	43574396	43574418	-	1	0	AGO1-4	7mer-m8	gaUGGACGUGACAUUCGUGAAAa	||:||:| | ||||||||	acACUUGUAAUCCCAGCACUUUg	7	LINC00564
MIMAT0000103	hsa-miR-106a-5p	ENSG00000152931	PART1	1	lincRNA	chr5	59820022	59820044	+	1	0	AGO1-4	7mer-m8	gaUGGACGUGACAUUCGUGAAAa	:||||:| | ||||||||	acGCCUGUAAUCCCAGCACUUUg	1	LINC00565
MIMAT0000103	hsa-miR-106a-5p	ENSG00000280187	AC022107.1	0	TEC	chr5	68485051	68485072	-	1	0	AGO1-4	7mer-m8	gauGGACGUGACAUUCGUGAAAa	| | || | | :|||||||	gucCAUCCA-UCUUGGCACUUUu	5	LINC00566
MIMAT0000103	hsa-miR-106a-5p	ENSG00000249042	AC008771.1	0	antisense	chr5	79778579	79778603	-	4	0	AGO1-4	8mer	gaugGACGUGACA--UUCGUGAAAa	:||| :| | |||||||||	uuugUUGCUUUUUAAAAGCACUUUa	6	LINC00567
MIMAT0000103	hsa-miR-106a-5p	ENSG00000249042	AC008771.1	0	antisense	chr5	79778947	79778969	-	1	0	AGO1-4	7mer-m8	gaUGGACGUGACAUUCGUGAAAa	:||| :| | | ||||||||	auGCCUCUAAUCUCAGCACUUUg	6	LINC00570
MIMAT0000103	hsa-miR-106a-5p	ENSG00000247572	CKMT2-AS1	0	antisense	chr5	80533842	80533867	-	5	0	AGO1,AGO1-4,AGO2	8mer	gauGGACGUGA-CAUU--CGUGAAAa	|:| : || ||: |||||||	ucuCUUUUUCUAAUAGUUGCACUUUa	6	LINC00571
MIMAT0000103	hsa-miR-106a-5p	ENSG00000250874	AC010595.1	0	lincRNA	chr5	84960201	84960224	+	1	0	AGO1-4	7mer-m8	gaUGGACGUGACAU-UCGUGAAAa	|::| |:|||| :|||||||	agAUUUAAAUUGUAUGGCACUUUg	2	LINC00572
MIMAT0000103	hsa-miR-106a-5p	ENSG00000247402	AC099487.1	0	lincRNA	chr5	101941461	101941483	+	1	0	AGO1-4	7mer-m8	gaUGGACGUGACAUUCGUGAAAa	:||||:| | ||||||||	acGCCUGUAAUCCCAGCACUUUg	2	LINC00574
MIMAT0000103	hsa-miR-106a-5p	ENSG00000224032	EPB41L4A-AS1	0	lincRNA	chr5	111497986	111498008	+	12	0	AGO1,AGO2,AGO3	7mer-m8	gauggacGUGACAUU-CGUGAAAa	:|: ||| |||||||	gaauaaaUAUAUUAAUGCACUUU-	3	LINC00575
MIMAT0000103	hsa-miR-106a-5p	ENSG00000224032	EPB41L4A-AS1	0	lincRNA	chr5	111497986	111498009	+	12	0	AGO1,AGO2,AGO3	7mer-m8	gauggacGUGACAUU-CGUGAAAa	:|: ||| |||||||	gaauaaaUAUAUUAAUGCACUUUg	3	LINC00578
MIMAT0000103	hsa-miR-106a-5p	ENSG00000230551	AC021078.1	0	processed_transcript	chr5	148874434	148874461	-	35	0	AGO1,AGO1-4,AGO2,AGO3,AGO4	7mer-m8	gaUGG-ACGUGA--C--AUUCGUGAAAa	||: |||||| | || |||||||	uuACUAUGCACUUAGACUAUGCACUUUu	5	LINC00581
MIMAT0000103	hsa-miR-106a-5p	ENSG00000230551	AC021078.1	0	processed_transcript	chr5	148882588	148882610	-	2	0	AGO1-4	7mer-m8	gaUGGACGUGACAUUCGUGAAAa	:||||: | ||||||||	acGCCUGUUAUCCCAGCACUUUg	5	LINC00582
MIMAT0000103	hsa-miR-106a-5p	ENSG00000245812	LINC02202	0	lincRNA	chr5	158534073	158534095	+	1	0	AGO2	7mer-m8	gaUGGACGUGACAUUCGUGAAAa	||: |: :| | |||||||	uuACUGGUUUUCCAUGCACUUUc	9	LINC00583
MIMAT0000103	hsa-miR-106a-5p	ENSG00000279204	AC134043.2	0	TEC	chr5	158534073	158534095	+	1	0	AGO2	7mer-m8	gaUGGACGUGACAUUCGUGAAAa	||: |: :| | |||||||	uuACUGGUUUUCCAUGCACUUUc	7	LINC00587
MIMAT0000103	hsa-miR-106a-5p	ENSG00000261211	AL031123.2	1	lincRNA	chr6	6681430	6681453	-	1	0	AGO1-4	7mer-m8	gauggacgUGACA-UUCGUGAAAa	|:||| :|||||||	ugaagacaAUUGUCUGGCACUUUu	6	LINC00588
MIMAT0000103	hsa-miR-106a-5p	ENSG00000231074	HCG18	1	antisense	chr6	30258868	30258888	-	3	0	AGO2	7mer-m8	gauggACGUGACAUUCGUGAAAa	||::|| | ||||||||	cagaaUGUGCU-U-AGCACUUUu	5	LINC00589
MIMAT0000103	hsa-miR-106a-5p	ENSG00000206337	HCP5	1	sense_overlapping	chr6	31433022	31433041	+	3	0	AGO1-4,AGO2	7mer-m8	gauGGACGUGACAUUCGUGAAAa	|| ||||| |||||||	accCCACCACUG---GCACUUUc	5	LINC00592
MIMAT0000103	hsa-miR-106a-5p	ENSG00000261068	AL512274.1	0	lincRNA	chr6	42061628	42061654	-	1	0	AGO1-4	8mer	gaUGG-ACGUG--A-CAUUCGUGAAAa	||| |||| | ||:|||||||	guACCAGGCACGAUCCUAGGCACUUUa	8	LINC00593
MIMAT0000103	hsa-miR-106a-5p	ENSG00000231113	AL035587.1	0	antisense	chr6	42911676	42911698	+	1	0	AGO1-4	7mer-m8	gaUGGACGUGACAUUCGUGAAAa	:||||:| | ||||||||	acGCCUGUAAUCCCAGCACUUUg	3	LINC00595
MIMAT0000103	hsa-miR-106a-5p	ENSG00000273151	AC073957.3	0	antisense	chr7	920761	920783	-	1	0	AGO1-4	7mer-m8	gaUGGACGUGACAUUCGUGAAAa	|||| :| | |||||||	ccACCUAUAAUCCCCGCACUUUg	4	LINC00596
MIMAT0000103	hsa-miR-106a-5p	ENSG00000234432	AC092171.3	0	lincRNA	chr7	5466803	5466824	-	1	0	AGO1-4	7mer-m8	gaUGGACGUGACAUUCGUGAAAa	|| ||| | |||||||	acACACACAC-ACACGCACUUUc	5	LINC00597
MIMAT0000103	hsa-miR-106a-5p	ENSG00000273084	AC092171.5	0	lincRNA	chr7	5468947	5468969	+	1	1	AGO1-4	7mer-m8	gauggacguGACAUUCGUGAAAa	|| |||||||||	cuagaauuuCUAGAAGCACUUUu	6	LINC00598
MIMAT0000103	hsa-miR-106a-5p	ENSG00000279048	AC080080.1	0	TEC	chr7	17982007	17982032	+	1	0	AGO1-4	7mer-m8	gaUGGACGU---GAC-AUUCGUGAAAa	|||| || ||| ||||||||||	ugACCU-CAUUUCUGCUAAGCACUUUg	3	LINC00601
MIMAT0000103	hsa-miR-106a-5p	ENSG00000233834	AC005083.1	0	processed_transcript	chr7	20261280	20261304	+	1	0	AGO2	7mer-m8	gauGGACGUGACAU--UCGUGAAAa	:|| :|:| | ||||||||	gucUCUCUAUUAAAAUAGCACUUUu	4	LINC00602
MIMAT0000103	hsa-miR-106a-5p	ENSG00000238033	AC002480.4	0	lincRNA	chr7	22690082	22690105	-	1	0	AGO1-4	8mer	gauggACGUGACAUU--CGUGAAAa	|| |:| ||| |||||||	aaugaUGGAUU-UAACUGCACUUUa	1	LINC00603
MIMAT0000103	hsa-miR-106a-5p	ENSG00000233429	HOTAIRM1	1	antisense	chr7	27139596	27139618	+	1	0	AGO1-4	8mer	gauggacguGACAUUCGUGAAAa	|||||:|||||||	uggggguuuCUGUAGGCACUUUa	7	LINC00604
MIMAT0000103	hsa-miR-106a-5p	ENSG00000253552	HOXA-AS2	1	antisense	chr7	27156118	27156138	+	1	0	AGO2	7mer-m8	gaugGACGUGACAUUCGUGAAAa	|| |||| | ||||||||	uggaCU-CACU-UUAGCACUUUc	6	LINC00605
MIMAT0000103	hsa-miR-106a-5p	ENSG00000196295	AC005154.1	0	processed_transcript	chr7	30600132	30600154	-	1	0	AGO1-4	7mer-m8	gaUGGACGUGACAUUCGUGAAAa	|||||:| | ||||||||	acACCUGUAAUCCCAGCACUUUg	5	LINC00606
MIMAT0000103	hsa-miR-106a-5p	ENSG00000232817	AC073188.4	0	lincRNA	chr7	62849247	62849269	-	1	0	AGO1-4	7mer-m8	gaUGGACGUGACAUUCGUGAAAa	|||||:| | ||||||||	acACCUGUAAUCCCAGCACUUUg	0	LINC00607
MIMAT0000103	hsa-miR-106a-5p	ENSG00000272686	AC006333.2	0	antisense	chr7	123390142	123390165	+	3	0	AGO1-4,AGO2	7mer-m8	gauggacGUGACA-UUCGUGAAAa	||:| | | |||||||	gguaaacCAUUAUCAUGCACUUUg	4	LINC00608
MIMAT0000103	hsa-miR-106a-5p	ENSG00000273270	AC090114.2	0	lincRNA	chr7	128168516	128168538	-	1	0	AGO1-4	7mer-m8	gaUGGACGUGACAUUCGUGAAAa	:||||:| | ||||||||	auGCCUGUAAUCACAGCACUUUg	3	LINC00609
MIMAT0000103	hsa-miR-106a-5p	ENSG00000270823	AC007938.2	0	antisense	chr7	130136522	130136544	-	1	0	AGO1-4	7mer-m8	gaugGACGUGAC-AUUCGUGAAAa	|||: :|| | ||||||||	uaugCUGU-UUGCUCAGCACUUUu	1	LINC00612
MIMAT0000103	hsa-miR-106a-5p	ENSG00000261455	LINC01003	0	lincRNA	chr7	152161866	152161888	+	2	0	AGO1-4,AGO2	7mer-m8	gauggacgugacauuCGUGAAAa	|||||||	ccggcgggucguccuGCACUUUc	0	LINC00613
MIMAT0000103	hsa-miR-106a-5p	ENSG00000231419	LINC00689	1	processed_transcript	chr7	158822774	158822795	+	1	0	AGO1-4	7mer-m8	gaUGGACGUGACAUUCGUGAAAa	:||| :| | ||||||||	acGCCU-UAAUCCCAGCACUUUg	3	LINC00615
MIMAT0000103	hsa-miR-106a-5p	ENSG00000253174	AC009630.2	0	antisense	chr8	41401485	41401507	-	1	0	AGO1-4	7mer-m8	gaUGGACGUGACAUUCGUGAAAa	:||| :| | ||||||||	acGCCUAUAAUUCCAGCACUUUg	2	LINC00616
MIMAT0000103	hsa-miR-106a-5p	ENSG00000228801	AC064807.1	0	antisense	chr8	52812418	52812440	+	1	0	AGO1-4	7mer-m8	gaUGGACGUGACAUUCGUGAAAa	:||||: | ||||||||	acGCCUGUCAUCCCAGCACUUUg	3	LINC00618
MIMAT0000103	hsa-miR-106a-5p	ENSG00000253190	AC084082.1	0	lincRNA	chr8	67025721	67025742	+	10	0	AGO1-4	7mer-m8	gauggACGUGACAU-UCGUGAAAa	|| ||| || :|||||||	cccgaUG-ACU-UAUGGCACUUUc	3	LINC00619
MIMAT0000103	hsa-miR-106a-5p	ENSG00000253395	AP003469.2	0	lincRNA	chr8	102137329	102137353	-	1	0	AGO1-4	8mer	gaugGACGUGACAUU---CGUGAAAa	:| :|| |||| |||||||	guuaUUUUAC-GUAAUUCGCACUUUa	2	LINC00620
MIMAT0000103	hsa-miR-106a-5p	ENSG00000253669	GASAL1	0	lincRNA	chr8	103821754	103821776	+	1	0	AGO2	7mer-m8	gauggacgugacauuCGUGAAAa	|||||||	uauuggaauacuccuGCACUUUu	5	LINC00621
MIMAT0000103	hsa-miR-106a-5p	ENSG00000249859	PVT1	1	lincRNA	chr8	129001417	129001439	+	1	0	AGO1	7mer-m8	gaUGGACGUGACAUUCGUGAAAa	||||| : | ||:|||||||	acACCUGGGAUUUAGGCACUUUc	1	LINC00622
MIMAT0000103	hsa-miR-106a-5p	ENSG00000249859	PVT1	1	lincRNA	chr8	129001430	129001439	+	1	0	AGO1	7mer-m8	gauggacgugacaUUCGUGAAAa	|:|||||||	#NAME?	1	LINC00623
MIMAT0000103	hsa-miR-106a-5p	ENSG00000280303	ERICD	0	lincRNA	chr8	141647227	141647251	+	5	0	AGO1-4,AGO2	7mer-m8	gaUGGACGUGACAUU--CGUGAAAa	:|| | || || |||||||	caGCCAUCCCUUAAACUGCACUUUu	5	LINC00624
MIMAT0000103	hsa-miR-106a-5p	ENSG00000232104	RFX3-AS1	0	lincRNA	chr9	3691627	3691649	+	1	0	AGO2	8mer	gauggacgugacAUUCGUGAAAa	||||||||||	cagcccaaaagcUAAGCACUUUa	7	LINC00626
MIMAT0000103	hsa-miR-106a-5p	ENSG00000260912	AL158206.1	0	sense_overlapping	chr9	19454935	19454956	+	13	0	AGO1-4,AGO2	8mer	gauggaCGUGACAUUCGUGAAAa	| :|| | |||||||	gaagugGAGCU-UUUGCACUUUa	5	LINC00628
MIMAT0000103	hsa-miR-106a-5p	ENSG00000281649	EBLN3P	0	lincRNA	chr9	37087501	37087523	+	3	0	AGO1-4,AGO2	7mer-m8	gaUGGACGUGACAUUCGUGAAAa	||:||: : | |||||||||	aaACUUGUUUAGAAAGCACUUUg	8	LINC00629
MIMAT0000103	hsa-miR-106a-5p	ENSG00000261094	AC007066.2	0	sense_overlapping	chr9	125702456	125702475	+	2	0	AGO2	8mer	gaugGACGUGACAUUCGUGAAAa	|| ||| ||||||||	aagaCUUAACU---AGCACUUUa	5	LINC00630
MIMAT0000103	hsa-miR-106a-5p	ENSG00000203993	ARRDC1-AS1	0	antisense	chr9	140513082	140513107	-	2	0	AGO1,AGO2	7mer-m8	gaUGGACGU---GACAUUCGUGAAAa	|||| :| | | | |||||||	ugACCUCUAACCCCGGACGCACUUUg	1	LINC00632
MIMAT0000103	hsa-miR-106a-5p	ENSG00000239665	AL157392.3	0	processed_transcript	chr10	13695250	13695272	+	1	0	AGO2	7mer-m8	gaUGGACGUGACAUUCGUGAAAa	:||||:| | ||||||||	guGCCUGUAAUCCUAGCACUUUg	6	LINC00635
MIMAT0000103	hsa-miR-106a-5p	ENSG00000185904	LINC00839	0	lincRNA	chr10	42989959	42989979	+	2	0	AGO2	8mer	gaUGGACGUGACAUUCGUGAAAa	|:: |||| | |||||||	ugAUUCCCACUUU--GCACUUUa	3	LINC00636
MIMAT0000103	hsa-miR-106a-5p	ENSG00000226200	SGMS1-AS1	0	antisense	chr10	52389923	52389949	+	4	0	AGO2	7mer-m8	gauggacGUGACAUU----CGUGAAAa	|||| ||| |||||||	caggagaCACUUUAAAACUGCACUUUu	7	LINC00638
MIMAT0000103	hsa-miR-106a-5p	ENSG00000226200	SGMS1-AS1	0	antisense	chr10	52392912	52392932	+	2	0	AGO2	7mer-m8	gauggacGUGACAUUCGUGAAAa	||| | ||||||||	uugaaauCAC--UCAGCACUUUc	7	LINC00639
MIMAT0000103	hsa-miR-106a-5p	ENSG00000223502	AL731537.1	0	antisense	chr10	52822641	52822663	-	1	0	AGO1-4	7mer-m8	gaUGGACGUGACAUUCGUGAAAa	:||||:| | ||||||||	auGCCUGUAAUCCCAGCACUUUg	3	LINC00640
MIMAT0000103	hsa-miR-106a-5p	ENSG00000235931	LINC01553	0	lincRNA	chr10	61717274	61717296	-	1	0	AGO1-4	7mer-m8	gaUGGACGUGACAUUCGUGAAAa	:||||:| | ||||||||	acGCCUGUAAUCCUAGCACUUUg	1	LINC00641
MIMAT0000103	hsa-miR-106a-5p	ENSG00000233871	DLG5-AS1	0	processed_transcript	chr10	79687858	79687877	+	1	0	AGO2	7mer-m8	gaUGGACGUGACAUUCGUGAAAa	|:| | |:| | |||||||	guAUCAGAAUU-U--GCACUUUg	5	LINC00642
MIMAT0000103	hsa-miR-106a-5p	ENSG00000230091	TMEM254-AS1	0	antisense	chr10	81808301	81808323	-	1	0	AGO2	7mer-m8	gauggacgugaCAUUCGUGAAAa	| |:|||||||	gauuuagggaaGCAGGCACUUUc	5	LINC00644
MIMAT0000103	hsa-miR-106a-5p	ENSG00000223482	NUTM2A-AS1	0	antisense	chr10	89047139	89047161	-	1	0	AGO1-4	7mer-m8	gauggaCGUGACAUUCGUGAAAa	|| : || :|||||||	augaagGCCUAGUUGGCACUUUu	5	LINC00645
MIMAT0000103	hsa-miR-106a-5p	ENSG00000261438	AL157394.1	0	sense_overlapping	chr10	90776765	90776791	+	1	0	AGO2	8mer	gaUGGACGUGA----CAUUCGUGAAAa	|::||:| | | ||||||||	ccAUUUGUAAUUUUCCUCAGCACUUUa	13	LINC00648
MIMAT0000103	hsa-miR-106a-5p	ENSG00000235823	OLMALINC	0	lincRNA	chr10	102141796	102141818	+	1	0	AGO1-4	7mer-m8	gauggacgugacauUCGUGAAAa	:|||||||	aauagccagaaaacGGCACUUUc	4	LINC00649
MIMAT0000103	hsa-miR-106a-5p	ENSG00000269609	RPARP-AS1	0	processed_transcript	chr10	104211181	104211203	+	2	0	AGO1-4	7mer-m8	gauggacguGACAUUCGUGAAAa	|| | |||||||	gcggggcucCUCUCCGCACUUUg	2	LINC00652
MIMAT0000103	hsa-miR-106a-5p	ENSG00000130600	H19	1	processed_transcript	chr11	2017146	2017168	-	15	0	AGO1-4,AGO2	8mer	gauggacgugacauuCGUGAAAa	|||||||	ggaaaugaauaugcuGCACUUUa	5	LINC00653
MIMAT0000103	hsa-miR-106a-5p	ENSG00000269821	KCNQ1OT1	1	antisense	chr11	2668005	2668027	-	1	0	AGO1-4	7mer-m8	gaUGGACGUGACAUUCGUGAAAa	:|:||:| | | ||||||||	auGCUUGUAAUUUCAGCACUUUg	3	LINC00654
MIMAT0000103	hsa-miR-106a-5p	ENSG00000269821	KCNQ1OT1	1	antisense	chr11	2701381	2701403	-	1	0	AGO1-4	8mer	gaUGGACGUGACAUUCGUGAAAa	:|| |:| | ||||||||	acGCCCGUAAUCCCAGCACUUUa	3	LINC00656
MIMAT0000103	hsa-miR-106a-5p	ENSG00000285338	AC091564.7	0	processed_transcript	chr11	6636460	6636487	-	4	0	AGO1-4,AGO2	7mer-m8	gaUGGACGUG---ACAUU--CGUGAAAa	:||| | | |||:: |||||||	guGCCUACCCAGAUGUGGCUGCACUUUc	0	LINC00658
MIMAT0000103	hsa-miR-106a-5p	ENSG00000281880	PAUPAR	1	processed_transcript	chr11	31848970	31848992	+	1	0	AGO1-4	8mer	gauggacGUGACAUUCGUGAAAa	|| || |||||||	uuugagcCAGUGGCUGCACUUUa	0	LINC00659
MIMAT0000103	hsa-miR-106a-5p	ENSG00000245532	NEAT1	1	lincRNA	chr11	65206890	65206912	+	7	0	AGO1-4	7mer-m8	gaUGGACGUGACAUUCGUGAAAa	:|:||:| | ||||||||	acGCUUGUAAUCCCAGCACUUUg	5	LINC00661
MIMAT0000103	hsa-miR-106a-5p	ENSG00000245532	NEAT1	1	lincRNA	chr11	65210090	65210111	+	1	0	AGO1-4	7mer-m8	gaUGGACGUGACAUUCGUGAAAa	:|||| | | | ||||||||	acGCCUG-AAUCUUAGCACUUUg	5	LINC00662
MIMAT0000103	hsa-miR-106a-5p	ENSG00000251562	MALAT1	1	lincRNA	chr11	65270735	65270756	+	23	0	AGO1-4,AGO2	7mer-m8	gaUGGACGUGACAUUCGUGAAAa	|: | || | :|||||||	aaAUAUCAACCAU-GGCACUUUc	4	LINC00663
MIMAT0000103	hsa-miR-106a-5p	ENSG00000258297	AP001157.1	0	antisense	chr11	66434739	66434761	+	1	0	AGO1-4	7mer-m8	gauGGA-CGUGACAUUCGUGAAAa	|:| |||:| | ||||||||	auuCUUGGCAUU-UUAGCACUUUu	3	LINC00664
MIMAT0000103	hsa-miR-106a-5p	ENSG00000255507	AP003031.2	0	antisense	chr11	75524687	75524709	-	1	0	AGO1-4	7mer-m8	gauggacgugacaUUCGUGAAAa	|:|||||||	cacaauaggaaucAGGCACUUUg	1	LINC00665
MIMAT0000103	hsa-miR-106a-5p	ENSG00000255409	RSF1-IT1	0	sense_intronic	chr11	77450243	77450265	-	1	0	AGO1-4	7mer-m8	gaUGGACGUGACAUUCGUGAAAa	|||||:| | | ||||||||	acACCUGUAAUCUCAGCACUUUg	2	LINC00667
MIMAT0000103	hsa-miR-106a-5p	ENSG00000279900	AP001767.4	0	TEC	chr11	82795069	82795091	+	1	0	AGO1-4	7mer-m8	gaUGGACGUGACAUUCGUGAAAa	|||||:| | ||||||||	acACCUGUAAUCCCAGCACUUUg	5	LINC00668
MIMAT0000103	hsa-miR-106a-5p	ENSG00000272917	AC010186.4	0	processed_transcript	chr12	9806365	9806390	+	1	0	AGO2	7mer-m8	gaugGACG-UGACAUU--CGUGAAAa	|| | | |||:| |||||||	cugaCUACAAGUGUGAUUGCACUUUc	3	LINC00670
MIMAT0000103	hsa-miR-106a-5p	ENSG00000284634	AC092821.3	0	processed_transcript	chr12	9806365	9806390	+	1	0	AGO2	7mer-m8	gaugGACG-UGACAUU--CGUGAAAa	|| | | |||:| |||||||	cugaCUACAAGUGUGAUUGCACUUUc	0	LINC00671
MIMAT0000103	hsa-miR-106a-5p	ENSG00000247498	GPRC5D-AS1	0	antisense	chr12	13136645	13136667	+	1	0	AGO1-4	7mer-m8	gauggacGUGACAUUCGUGAAAa	||| | :|||||||	uagacacCACAUUUGGCACUUUc	2	LINC00673
MIMAT0000103	hsa-miR-106a-5p	ENSG00000275097	AC024940.6	0	3prime_overlapping_ncRNA	chr12	31433632	31433657	-	8	0	AGO1-4,AGO2	7mer-m8	gaugGACGUG-A-CA-UUCGUGAAAa	|||:|: | || | |||||||	uguaCUGUAUGUAGUCAUGCACUUUg	3	LINC00674
MIMAT0000103	hsa-miR-106a-5p	ENSG00000276900	AC023157.3	0	antisense	chr12	31882459	31882479	+	3	0	AGO1-4	7mer-m8	gauggACGUGACAUUCGUGAAAa	| :|||| ||||||||	ccgagUUUACUG--AGCACUUUc	4	LINC00676
MIMAT0000103	hsa-miR-106a-5p	ENSG00000257337	AC068888.1	0	antisense	chr12	53437775	53437794	-	2	0	AGO1-4	7mer-m8	gaugGACGUGACAUUCGUGAAAa	|||||| | |||||||	guugCUGCAC-CU--GCACUUUc	4	LINC00677
MIMAT0000103	hsa-miR-106a-5p	ENSG00000228630	HOTAIR	1	antisense	chr12	54356298	54356320	-	8	0	AGO2	7mer-m8	gauggacgugaCAUUCGUGAAAa	||| |||||||	acauuggguagGUAUGCACUUUg	2	LINC00678
MIMAT0000103	hsa-miR-106a-5p	ENSG00000276853	AC026124.2	0	sense_intronic	chr12	65565454	65565474	+	1	0	AGO1-4	7mer-m8	gauGGACGUGACAUUCGUGAAAa	|| || | |||||||||	uucCCAGCCC--AAAGCACUUUc	2	LINC00680
MIMAT0000103	hsa-miR-106a-5p	ENSG00000280088	AC126474.2	0	TEC	chr12	100427568	100427590	-	1	0	AGO1-4	7mer-m8	gauGGACGUGACAUUCGUGAAAa	||||:| | | ||||||||	aucCCUGUAAUCUCAGCACUUUg	5	LINC00681
MIMAT0000103	hsa-miR-106a-5p	ENSG00000281344	HELLPAR	0	macro_lncRNA	chr12	102659737	102659761	+	1	0	AGO2	7mer-m8	gauGGACGU-GACAU-UCGUGAAAa	:|||:| || | ||||||||	cauUCUGUAUCUCCAUAGCACUUUg	1	LINC00682
MIMAT0000103	hsa-miR-106a-5p	ENSG00000281344	HELLPAR	0	macro_lncRNA	chr12	102783971	102783990	+	1	0	AGO2	7mer-m8	gaUGGACGUGACAUUCGUGAAAa	|:||||||| ||||||||	ggAUCUGCACU---AGCACUUUu	1	LINC00683
MIMAT0000103	hsa-miR-106a-5p	ENSG00000280120	AC073857.1	0	TEC	chr12	123637797	123637819	-	1	0	AGO1-4	7mer-m8	gauggaCGUGACAUUCGUGAAAa	|: | | |||||||||	guguaaGUUCAGAAAGCACUUUg	1	LINC00685
MIMAT0000103	hsa-miR-106a-5p	ENSG00000256092	AC137767.1	0	lincRNA	chr12	123850069	123850090	+	1	0	AGO1-4	8mer	gaugGACGUGACAUUCGUGAAAa	|| |:|| |||||||||	uaggCU-CGCUCAAAGCACUUUa	0	LINC00686
MIMAT0000103	hsa-miR-106a-5p	ENSG00000278112	AC145423.3	0	sense_intronic	chr12	124003943	124003965	-	1	0	AGO1-4	7mer-m8	gauggacgugacaUUCGUGAAAa	|||||||||	ucuccagauuaaaAAGCACUUUg	4	LINC00687
MIMAT0000103	hsa-miR-106a-5p	ENSG00000279466	AC073911.2	0	TEC	chr12	133650211	133650233	-	1	0	AGO1-4	7mer-m8	gaUGGACGUGACAUUCGUGAAAa	:||||:| | :|||||||	acGCCUGUAAUCCUGGCACUUUg	0	LINC00689
MIMAT0000103	hsa-miR-106a-5p	ENSG00000278291	AL161772.1	0	antisense	chr13	21275455	21275477	-	2	0	AGO1-4	7mer-m8	gaUGGACGUGACAUUCGUGAAAa	:||||:| | ||||||||	acGCCUGUAAUCCCAGCACUUUg	3	LINC00690
MIMAT0000103	hsa-miR-106a-5p	ENSG00000278291	AL161772.1	0	antisense	chr13	21276879	21276897	-	5	0	AGO1-4,AGO2	7mer-m8	gauGGACGUGACAUUCGUGAAAa	|||| |||| |||||||	uucCCUG-ACUG---GCACUUUc	3	LINC00691
MIMAT0000103	hsa-miR-106a-5p	ENSG00000176124	DLEU1	1	processed_transcript	chr13	51102190	51102212	+	1	0	AGO2	7mer-m8	gauggacgugaCAUUCGUGAAAa	|| :|||||||	ugcacgaccagGUUGGCACUUUg	4	LINC00692
MIMAT0000103	hsa-miR-106a-5p	ENSG00000261553	AL137782.1	0	processed_transcript	chr13	76140965	76140987	+	7	0	AGO1-4,AGO2	7mer-m8	gauggacgUGACAUUCGUGAAAa	|| | |||||||	caauaaagACAAGAUGCACUUUg	0	LINC00693
MIMAT0000103	hsa-miR-106a-5p	ENSG00000261553	AL137782.1	0	processed_transcript	chr13	76140968	76140987	+	7	0	AGO1-4,AGO2	7mer-m8	gauggacgUGACAUUCGUGAAAa	|| | |||||||	#NAME?	0	LINC00696
MIMAT0000103	hsa-miR-106a-5p	ENSG00000259321	AL136295.2	0	lincRNA	chr14	24609514	24609536	+	1	0	AGO1-4	7mer-m8	gaUGGACGUGACAUUCGUGAAAa	:||||:| | ||||||||	acGCCUGUAAUCCCAGCACUUUg	3	LINC00698
MIMAT0000103	hsa-miR-106a-5p	ENSG00000257621	PSMA3-AS1	0	antisense	chr14	58733979	58734001	-	2	0	AGO1-4	7mer-m8	gaUGGACGUGACAUUCGUGAAAa	:||||:| | ||||||||	guGCCUGUAAUCCCAGCACUUUg	4	LINC00700
MIMAT0000103	hsa-miR-106a-5p	ENSG00000257621	PSMA3-AS1	0	antisense	chr14	58739269	58739291	-	1	0	AGO1-4	8mer	gauGGACGUGACAUUCGUGAAAa	:|||: : :||||||||	aguUCUGUUUACAGAGCACUUUa	4	LINC00701
MIMAT0000103	hsa-miR-106a-5p	ENSG00000258301	VASH1-AS1	0	lincRNA	chr14	77252764	77252786	-	1	0	AGO1-4	7mer-m8	gaUGGACGUGACAUUCGUGAAAa	|||||:| | ||||||||	acACCUGUAAUCCCAGCACUUUg	6	LINC00702
MIMAT0000103	hsa-miR-106a-5p	ENSG00000258593	AL583810.1	0	lincRNA	chr14	105324764	105324786	-	2	0	AGO1-4	7mer-m8	gaUGGACGUGACAUUCGUGAAAa	:|| |:| | ||||||||	acGCCCGUAAUCCCAGCACUUUg	3	LINC00703
MIMAT0000103	hsa-miR-106a-5p	ENSG00000257151	PWAR6	0	lincRNA	chr15	25281250	25281272	+	1	0	AGO2	7mer-m8	gauggacgugacAUUCGUGAAAa	| ||||||||	guaagauggaaaUUAGCACUUUu	8	LINC00705
MIMAT0000103	hsa-miR-106a-5p	ENSG00000224078	SNHG14	1	processed_transcript	chr15	25287320	25287342	+	3	0	AGO1-4,AGO2	8mer	gauggacguGACAUUCGUGAAAa	| ||| |||||||	cuuaugaguCAGUAUGCACUUUa	10	LINC00706
MIMAT0000103	hsa-miR-106a-5p	ENSG00000259488	AC023355.1	0	antisense	chr15	48621501	48621523	-	1	0	AGO1-4	7mer-m8	gaUGGACGUGACAUUCGUGAAAa	|||| :| | ||||||||	acACCUAUAAUCCCAGCACUUUg	2	LINC00707
MIMAT0000103	hsa-miR-106a-5p	ENSG00000244879	GABPB1-AS1	1	antisense	chr15	50661714	50661736	+	1	0	AGO1-4	7mer-m8	gaUGGACGUGACAUUCGUGAAAa	:||||:| | ||||||||	acGCCUGUAAUCCCAGCACUUUg	3	LINC00708
MIMAT0000103	hsa-miR-106a-5p	ENSG00000259476	AC018904.2	0	sense_intronic	chr15	58815100	58815120	+	1	0	AGO1-4	7mer-m8	gauggACGUGACAUUCGUGAAAa	||| | || :|||||||	agagaUGC-CCGU-GGCACUUUc	4	LINC00709
MIMAT0000103	hsa-miR-106a-5p	ENSG00000259771	AC092756.1	0	sense_intronic	chr15	59563114	59563137	-	1	0	AGO2	7mer-m8	gaUGGACGUGACAU-UCGUGAAAa	|::| | :| || ||||||||	uuAUUUUCUUUUUAUAGCACUUUg	6	LINC00710
MIMAT0000103	hsa-miR-106a-5p	ENSG00000259248	USP3-AS1	0	antisense	chr15	63880662	63880685	-	1	0	AGO1-4	7mer-m8	gaUGGACGUGACA-UUCGUGAAAa	::|| :| || |||||||||	ugGUCUUAGCAGUCAAGCACUUUc	3	LINC00824
MIMAT0000103	hsa-miR-106a-5p	ENSG00000281183	NPTN-IT1	1	sense_intronic	chr15	73859623	73859651	-	1	0	AGO1-4	8mer	gaUGGACGUGACAU------UCGUGAAAa	||:| :||| |: ||||||||	auACUUCUACUUUGCCAAAUAGCACUUUa	8	LINC00836
MIMAT0000103	hsa-miR-106a-5p	ENSG00000260274	AC068338.2	0	lincRNA	chr15	75660597	75660623	+	1	0	AGO1-4	7mer-m8	gaUGGACGUGACAUU----CGUGAAAa	| ||| | ||:: |||||||	ccAGCUGGCCGGUGGGGCCGCACUUUc	8	LINC00837
MIMAT0000103	hsa-miR-106a-5p	ENSG00000278600	AC015871.3	0	sense_intronic	chr15	80213254	80213277	-	5	0	AGO1-4,AGO2	8mer	gauGGACGUG-ACAUUCGUGAAAa	|||| :: |||| |||||||	aauCCUGAGUAUGUAUGCACUUUa	5	LINC00838
MIMAT0000103	hsa-miR-106a-5p	ENSG00000259642	ST20-AS1	0	antisense	chr15	80217986	80218008	+	1	0	AGO2	7mer-m8	gauggacgugACAUUCGUGAAAa	||| |||||||	uuucaauaggUGUUUGCACUUUu	5	LINC00839
MIMAT0000103	hsa-miR-106a-5p	ENSG00000259416	AC021739.3	0	antisense	chr15	86298829	86298850	-	1	0	AGO1-4	7mer-m8	gauGGACGUGACAUUCGUGAAAa	||| || || |||||||	acuCCUCCA-UGGCCGCACUUUc	4	LINC00840
MIMAT0000103	hsa-miR-106a-5p	ENSG00000259275	AC087477.2	0	lincRNA	chr15	96937575	96937593	+	10	0	AGO1,AGO1-4,AGO2,AGO3	8mer	gaUGGACGUGACAUUCGUGAAAa	|:|| |||| |||||||	aaAUCUACACU----GCACUUUa	8	LINC00841
MIMAT0000103	hsa-miR-106a-5p	ENSG00000259583	AC015712.2	0	antisense	chr15	101433861	101433884	-	1	0	AGO1-4	7mer-m8	gauGGAC-GUGACAUUCGUGAAAa	|||| | | |::|||||||	cucCCUGCCUCCAUGGGCACUUUu	8	LINC00842
MIMAT0000103	hsa-miR-106a-5p	ENSG00000282907	Z98883.1	0	processed_transcript	chr16	624167	624189	+	1	0	AGO2	7mer-m8	gauGGACGUGACA-UUCGUGAAAa	|||| :| || |||||||	gguCCUG-GCGGUCCUGCACUUUc	0	LINC00844
MIMAT0000103	hsa-miR-106a-5p	ENSG00000263033	AC007220.1	0	lincRNA	chr16	11318804	11318826	+	1	0	AGO1-4	7mer-m8	gaUGGACGUGACA-UUCGUGAAAa	| |||: :| | |:|||||||	aaAGCUGU-UUAUGAGGCACUUUc	3	LINC00845
MIMAT0000103	hsa-miR-106a-5p	ENSG00000260280	SLX1B-SULT1A4	0	processed_transcript	chr16	29468071	29468093	+	1	0	AGO2	7mer-m8	gauggacguGACAUUCGUGAAAa	:|||: |||||||	agcucauucUUGUGUGCACUUUu	2	LINC00847
MIMAT0000103	hsa-miR-106a-5p	ENSG00000279789	AC120114.4	0	TEC	chr16	29925410	29925432	-	1	0	AGO1-4	7mer-m8	gaUGGACGUGACAUUCGUGAAAa	::|||:| | ||||||||	acGUCUGUAAUCCCAGCACUUUg	1	LINC00850
MIMAT0000103	hsa-miR-106a-5p	ENSG00000213599	SLX1A-SULT1A3	0	processed_transcript	chr16	30207413	30207435	+	1	0	AGO2	7mer-m8	gauggacguGACAUUCGUGAAAa	:|||: |||||||	agcucauucUUGUGUGCACUUUu	5	LINC00851
MIMAT0000103	hsa-miR-106a-5p	ENSG00000239791	AC002310.2	0	antisense	chr16	30593145	30593167	+	1	0	AGO1-4	7mer-m8	gaUGGACGUGACAUUCGUGAAAa	:|:||:| | ||||||||	acGCUUGUAAUCCCAGCACUUUg	1	LINC00852
MIMAT0000103	hsa-miR-106a-5p	ENSG00000278133	AC135050.6	0	sense_intronic	chr16	31133560	31133580	+	1	0	AGO2	8mer	gaUGGACGUGACAUUCGUGAAAa	|:| | : ||| |||||||	aaAUCAG-GGUGU-UGCACUUUa	2	LINC00853
MIMAT0000103	hsa-miR-106a-5p	ENSG00000278928	AC136621.1	0	TEC	chr16	55738100	55738121	+	1	0	AGO1-4	8mer	gaUGGACGUGACAUUCGUGAAAa	:::||:| | |||||||||	uuGUUUGUAAU-AAAGCACUUUa	7	LINC00856
MIMAT0000103	hsa-miR-106a-5p	ENSG00000261519	AC010542.4	0	lincRNA	chr16	66584506	66584528	+	3	0	AGO1-4	7mer-m8	gaUGGACGUGACAUUCGUGAAAa	:||||:| | ||||||||	acGCCUGUAAUCCCAGCACUUUg	1	LINC00857
MIMAT0000103	hsa-miR-106a-5p	ENSG00000270165	AC010530.1	0	sense_intronic	chr16	67772614	67772636	-	1	0	AGO1-4	7mer-m8	gaUGGACGUGACAUUCGUGAAAa	:||||:| | ||||||||	acGCCUGUAAUCCCAGCACUUUg	5	LINC00858
MIMAT0000103	hsa-miR-106a-5p	ENSG00000259768	AC004943.2	0	antisense	chr16	72821814	72821836	+	1	0	AGO1-4	7mer-m8	gauggacgugaCAUUCGUGAAAa	|| |||||||	ucguagagggaGUCCGCACUUUu	4	LINC00861
MIMAT0000103	hsa-miR-106a-5p	ENSG00000259768	AC004943.2	0	antisense	chr16	72821986	72822008	+	1	0	AGO1-4	7mer-m8	gaugGACG-UGACAUUCGUGAAAa	|||| :||| |||||||	ugggCUGCUGCUG-CUGCACUUUu	4	LINC00862
MIMAT0000103	hsa-miR-106a-5p	ENSG00000271009	AC116667.1	0	lincRNA	chr16	73094569	73094589	+	3	0	AGO1-4	8mer	gauggACGUGACAUUCGUGAAAa	|||| | ||||||||	uaaaaUGCA--AUCAGCACUUUa	5	LINC00863
MIMAT0000103	hsa-miR-106a-5p	ENSG00000260816	AC027279.1	0	sense_intronic	chr16	78931710	78931731	+	1	0	AGO1-4	7mer-m8	gaUGGACGUGACAUUCGUGAAAa	|| | | | | ||||||||	ucACAUCCUC-AUCAGCACUUUg	0	LINC00865
MIMAT0000103	hsa-miR-106a-5p	ENSG00000261175	LINC02188	0	lincRNA	chr16	86774017	86774038	+	1	0	AGO1-4	7mer-m8	gaUGGACGUGACAUUCGUGAAAa	:|||| : | |:|||||||	aaGCCUG-GGAGAAGGCACUUUg	7	LINC00867
MIMAT0000103	hsa-miR-106a-5p	ENSG00000279432	AC015799.1	0	TEC	chr17	2543550	2543571	+	2	0	AGO1-4	7mer-m8	gaUGGACGUGACAUUCGUGAAAa	|: | | :||| :|||||||	uaAUGUCCUUUGU-GGCACUUUg	2	LINC00868
MIMAT0000103	hsa-miR-106a-5p	ENSG00000262251	AC087388.1	0	sense_intronic	chr17	7589023	7589043	-	1	0	AGO1-4	7mer-m8	gaugGACGUGACAUUCGUGAAAa	|| ||| | |||||||	guggCU-CAC-GCCUGCACUUUg	1	LINC00869
MIMAT0000103	hsa-miR-106a-5p	ENSG00000277511	AC116407.2	0	lincRNA	chr17	30455421	30455443	+	3	0	AGO1,AGO2	7mer-m8	gauggacGUGACAUUCGUGAAAa	| ||||| |||||||	uauaaauCUCUGUAUGCACUUUg	4	LINC00870
MIMAT0000103	hsa-miR-106a-5p	ENSG00000265139	AC005899.3	0	lincRNA	chr17	30655646	30655668	+	1	0	AGO1-4	7mer-m8	gaUGGACGUGACAUUCGUGAAAa	:||||:| | :|||||||	acGCCUGUAAUCCCGGCACUUUg	3	LINC00871
MIMAT0000103	hsa-miR-106a-5p	ENSG00000278954	AC130686.1	0	TEC	chr17	39822638	39822660	+	1	0	AGO1-4	7mer-m8	gaugGACGUGACAUUCGUGAAAa	|||| | ::|||||||	gcugCUGCUGAGCGGGCACUUUg	2	LINC00877
MIMAT0000103	hsa-miR-106a-5p	ENSG00000244649	LINC02086	0	lincRNA	chr17	46784654	46784674	+	2	0	AGO2	7mer-m8	gauggacGUGACAUUCGUGAAAa	||:| | |||||||	auaauccCAUUCU--GCACUUUu	3	LINC00879
MIMAT0000103	hsa-miR-106a-5p	ENSG00000279089	AC005839.1	0	TEC	chr17	49263628	49263652	-	2	0	AGO2	7mer-m8	gauGGA-CGUGACAUU-CGUGAAAa	||| |: | ||| |||||||	uuuCCUAGUUAUAUAAUGCACUUUu	4	LINC00880
MIMAT0000103	hsa-miR-106a-5p	ENSG00000279281	AC015883.1	0	TEC	chr17	55526434	55526458	+	1	0	AGO1-4	7mer-m8	gaUGGACGUGACAUU--CGUGAAAa	| || || | | |||||||	caAACUCCAAGGCCAGUGCACUUUu	2	LINC00881
MIMAT0000103	hsa-miR-106a-5p	ENSG00000279281	AC015883.1	0	TEC	chr17	55527125	55527147	+	1	0	AGO1-4	7mer-m8	gaUGGACGUGACAUUCGUGAAAa	:||||:| | ||||||||	guGCCUGUAAUCCCAGCACUUUg	2	LINC00882
MIMAT0000103	hsa-miR-106a-5p	ENSG00000224738	AC099850.1	0	antisense	chr17	57184607	57184632	+	3	0	AGO1-4	7mer-m8	gauggACGUGACAUU---CGUGAAAa	|| ||||:: |||||||	gcaggUGGUCUGUGGCCCGCACUUUg	2	LINC00885
MIMAT0000103	hsa-miR-106a-5p	ENSG00000267416	AC025048.4	0	lincRNA	chr17	58165920	58165942	+	1	0	AGO1-4	7mer-m8	gaUGGACGUGACAUUCGUGAAAa	|:|||:| | ||||||||	acAUCUGUAAUCCCAGCACUUUg	3	LINC00886
MIMAT0000103	hsa-miR-106a-5p	ENSG00000215769	ARHGAP27P1-BPTFP1-KPNA2P3	0	processed_transcript	chr17	62745925	62745947	-	17	0	AGO1,AGO1-4,AGO2,AGO3	7mer-m8	gaUGGAC-GUGACAUUCGUGAAAa	:::|| :|:||| ||||||||	ugGUUUGUUAUUGU-AGCACUUUu	4	LINC00887
MIMAT0000103	hsa-miR-106a-5p	ENSG00000279573	AC134407.2	0	TEC	chr17	65953135	65953157	+	1	0	AGO1-4	7mer-m8	gaUGGACGUGACAUUCGUGAAAa	:||||:| | ||||||||	acGCCUGUAAUCCUAGCACUUUg	0	LINC00888
MIMAT0000103	hsa-miR-106a-5p	ENSG00000163597	SNHG16	1	processed_transcript	chr17	74559612	74559633	+	24	0	AGO1,AGO1-4,AGO2,AGO3	7mer-m8	gaUGGACGUGACAUUCGUGAAAa	||| ::|| | ||||||||	caACCAUUGCU-UUAGCACUUUu	2	LINC00891
MIMAT0000103	hsa-miR-106a-5p	ENSG00000234912	SNHG20	1	processed_transcript	chr17	75090050	75090071	+	2	0	AGO1-4,AGO2	8mer	gauggaCGUGACAUUCGUGAAAa	|| ||| :||||||||	gcugggGC-CUGGGAGCACUUUa	1	LINC00892
MIMAT0000103	hsa-miR-106a-5p	ENSG00000279187	AC027601.5	0	TEC	chr17	79238917	79238939	+	1	0	AGO1-4	7mer-m8	gaUGGACGUGACAUUCGUGAAAa	|||| :| | ||||||||	acACCUAUAAUCCCAGCACUUUg	5	LINC00895
MIMAT0000103	hsa-miR-106a-5p	ENSG00000279066	HEXDC-IT1	0	sense_intronic	chr17	80384601	80384623	+	1	0	AGO1-4	7mer-m8	gaUGGACGUGACAUUCGUGAAAa	:||||:| | ||||||||	acGCCUGUAAUCCCAGCACUUUg	7	LINC00896
MIMAT0000103	hsa-miR-106a-5p	ENSG00000262652	AC124283.3	0	sense_intronic	chr17	80535950	80535971	+	2	0	AGO2	7mer-m8	gaUGGACGUGACAUUCGUGAAAa	||| ||| | |||||||	ucACCCUCACCCU-UGCACUUUu	1	LINC00898
MIMAT0000103	hsa-miR-106a-5p	ENSG00000263884	AP000845.1	0	lincRNA	chr18	269130	269152	+	1	0	AGO1-4	7mer-m8	gaUGGACGUGACAUUCGUGAAAa	:||||:| | ||||||||	acGCCUGUAAUCCCAGCACUUUg	2	LINC00899
MIMAT0000103	hsa-miR-106a-5p	ENSG00000266805	AP005432.1	0	sense_intronic	chr18	9509561	9509583	+	1	0	AGO2	8mer	gauggacgugaCAUUCGUGAAAa	| | |||||||	auaggaaaaggGAAUGCACUUUa	1	LINC00900
MIMAT0000103	hsa-miR-106a-5p	ENSG00000268573	AC011815.1	0	lincRNA	chr18	32862436	32862457	-	1	0	AGO2	8mer	gauggacgUGACAUUCGUGAAAa	|||| : |||||||	cuaggaaaACUG-GUGCACUUUa	5	LINC00901
MIMAT0000103	hsa-miR-106a-5p	ENSG00000260578	AC110597.1	0	lincRNA	chr18	65151273	65151296	-	1	0	AGO1-4	7mer-m8	gauggaCGUGACAU-UCGUGAAAa	|:| | || :|||||||	cugggaGUAAUUUAGGGCACUUUu	10	LINC00903
MIMAT0000103	hsa-miR-106a-5p	ENSG00000267287	AC068473.3	0	processed_transcript	chr18	77339528	77339550	+	1	0	AGO1-4	7mer-m8	gaUGGACGUGACAUUCGUGAAAa	:||||:| | ||||||||	acGCCUGUAAUCCCAGCACUUUg	5	LINC00904
MIMAT0000103	hsa-miR-106a-5p	ENSG00000279203	AC005785.2	0	TEC	chr19	15494264	15494286	-	1	0	AGO1-4	7mer-m8	gaUGGACGUGACAUUCGUGAAAa	||||||| | ||||||||	acACCUGCAAUCCCAGCACUUUg	2	LINC00905
MIMAT0000103	hsa-miR-106a-5p	ENSG00000279425	AC092279.2	0	TEC	chr19	24263370	24263392	+	1	0	AGO1-4	7mer-m8	gaUGGACGUGACAUUCGUGAAAa	|||||:| | ||||||||	acACCUGUAAUCCUAGCACUUUg	2	LINC00906
MIMAT0000103	hsa-miR-106a-5p	ENSG00000280106	AC008555.8	0	TEC	chr19	35441171	35441193	-	2	0	AGO1-4	7mer-m8	gauGGACGUGACAUUCGUGAAAa	:|| : || | ||||||||	cguUCUUUUCUUUUAGCACUUUg	6	LINC00907
MIMAT0000103	hsa-miR-106a-5p	ENSG00000267254	AC020928.1	0	antisense	chr19	37318928	37318950	+	1	0	AGO2	7mer-m8	gauggaCGUGACAUUCGUGAAAa	| ||| ||||||||||	cauagaGAACUUUAAGCACUUUu	4	LINC00908
MIMAT0000103	hsa-miR-106a-5p	ENSG00000267152	AC093227.1	0	lincRNA	chr19	38221390	38221412	-	2	0	AGO1-4	7mer-m8	gaUGGACGUGACAUUCGUGAAAa	:||||:| | ||||||||	auGCCUGUAAUCCCAGCACUUUg	6	LINC00910
MIMAT0000103	hsa-miR-106a-5p	ENSG00000279539	AC006486.2	0	TEC	chr19	42746965	42746986	+	1	0	AGO1-4	8mer	gauggaCGUGACAUUCGUGAAAa	|| ||| |||||||||	cggggaGCCCUG-AAGCACUUUa	2	LINC00911
MIMAT0000103	hsa-miR-106a-5p	ENSG00000279539	AC006486.2	0	TEC	chr19	42747915	42747937	+	2	0	AGO1-4	7mer-m8	gaUGGACGUGACAUUCGUGAAAa	:||||:| | ||||||||	acGCCUGUAAUCCUAGCACUUUg	2	LINC00917
MIMAT0000103	hsa-miR-106a-5p	ENSG00000186019	AC021092.1	0	antisense	chr19	44612230	44612249	-	15	0	AGO1,AGO2,AGO3	8mer	gaUGGACGUGACAUUCGUGAAAa	||:| : || | |||||||	gaACUUUUUCU-U--GCACUUUa	3	LINC00919
MIMAT0000103	hsa-miR-106a-5p	ENSG00000279095	AC243964.3	0	TEC	chr19	45167430	45167455	+	15	0	AGO1,AGO2	8mer	gauggacGUGAC--AUU-CGUGAAAa	||:|| ||: |||||||	aaaaaacCAUUGAAUAGUGCACUUUa	5	LINC00920
MIMAT0000103	hsa-miR-106a-5p	ENSG00000279095	AC243964.3	0	TEC	chr19	45168650	45168672	+	1	0	AGO1-4	7mer-m8	gaUGGACGUGACAUUCGUGAAAa	:||||:| | ||||||||	acGCCUGUAAUCCCAGCACUUUg	5	LINC00921
MIMAT0000103	hsa-miR-106a-5p	ENSG00000260160	AC011468.1	0	sense_overlapping	chr19	52561887	52561911	-	1	0	AGO1-4	7mer-m8	gaUGGACGUGA--CAUUCGUGAAAa	| | |:|:| | |||||||||	uaAGCAGUAUUUCGGAAGCACUUUc	7	LINC00922
MIMAT0000103	hsa-miR-106a-5p	ENSG00000269825	AC022150.4	0	sense_intronic	chr19	53153769	53153791	-	2	0	AGO1-4	7mer-m8	gaUGGACGUGACAUUCGUGAAAa	|||||:| | ||||||||	acACCUGUAGUCCCAGCACUUUg	5	LINC00923
MIMAT0000103	hsa-miR-106a-5p	ENSG00000267265	AC011476.3	0	antisense	chr19	55558026	55558048	+	1	0	AGO1-4	7mer-m8	gaUGGACGUGACAUUCGUGAAAa	|||||:| | ||||||||	acACCUGUAAUCCCAGCACUUUg	5	LINC00924
MIMAT0000103	hsa-miR-106a-5p	ENSG00000276570	AC010327.5	0	processed_transcript	chr19	55741345	55741367	-	4	0	AGO1-4,AGO2	7mer-m8	gauggacgugacauuCGUGAAAa	|||||||	cuuugcccagacccuGCACUUUc	3	LINC00926
MIMAT0000103	hsa-miR-106a-5p	ENSG00000268205	AC005261.1	0	lincRNA	chr19	57816144	57816166	+	3	0	AGO1-4	7mer-m8	gaugGACGUGACAUUCGUGAAAa	| |:| | ||||||||	ggcgCGGUAAUCCCAGCACUUUg	6	LINC00927
MIMAT0000103	hsa-miR-106a-5p	ENSG00000268205	AC005261.1	0	lincRNA	chr19	57818021	57818042	+	13	0	AGO1,AGO1-4,AGO2,AGO3,AGO4	8mer	gauggaCGUGACAUUCGUGAAAa	| :|| |:||||||||	auaauaGAGCU-UGAGCACUUUa	6	LINC00928
MIMAT0000103	hsa-miR-106a-5p	ENSG00000176593	AC008969.1	0	processed_transcript	chr19	58515055	58515077	+	1	0	AGO1-4	7mer-m8	gaUGGACGUGACAUUCGUGAAAa	| |||:| | ||||||||	acAGCUGUAAUCCCAGCACUUUg	5	LINC00929
MIMAT0000103	hsa-miR-106a-5p	ENSG00000228293	AL049712.1	0	antisense	chr20	2644998	2645014	+	1	0	AGO1-4	7mer-m8	gauggACGUGACAUUCGUGAAAa	|||:| |||||||||	#NAME?	5	LINC00930
MIMAT0000103	hsa-miR-106a-5p	ENSG00000277425	AL121890.4	0	lincRNA	chr20	5048671	5048693	-	1	0	AGO1-4	7mer-m8	gaUGGACGUGACAUUCGUGAAAa	|||||:| | ||||||||	acACCUGUAAUCCCAGCACUUUg	4	LINC00933
MIMAT0000103	hsa-miR-106a-5p	ENSG00000277938	AL035252.3	0	lincRNA	chr20	25212100	25212122	+	1	0	AGO1-4	7mer-m8	gaUGGACGUGACAUUCGUGAAAa	:||||:| | ||||||||	gcGCCUGUAAUCCCAGCACUUUg	1	LINC00934
MIMAT0000103	hsa-miR-106a-5p	ENSG00000277692	AL121583.1	0	lincRNA	chr20	30943066	30943092	+	1	0	AGO1	7mer-m8	gaUGGAC--GUGAC--AUUCGUGAAAa	||:|| : :|| || |||||||	uaACUUGGUUCUUGAAUAUGCACUUUg	4	LINC00937
MIMAT0000103	hsa-miR-106a-5p	ENSG00000260032	NORAD	1	lincRNA	chr20	34635181	34635203	-	5	0	AGO1,AGO1-4,AGO2	7mer-m8	gaUGGACGUGACAUUCGUGAAAa	:||||:| | ||||||||	auGCCUGUAAUCCCAGCACUUUg	11	LINC00938
MIMAT0000103	hsa-miR-106a-5p	ENSG00000223891	OSER1-AS1	0	lincRNA	chr20	42854367	42854385	+	1	0	AGO1-4	7mer-m8	gaUGGACGUGACAUUCGUGAAAa	|| ||| | ||||||||	gaACAUGCCC----AGCACUUUg	5	LINC00939
MIMAT0000103	hsa-miR-106a-5p	ENSG00000227477	STK4-AS1	0	lincRNA	chr20	43593427	43593449	-	1	0	AGO1-4	8mer	gaUGGACGUGA-CAUUCGUGAAAa	|: || :|| |:||||||||	acAUAUG-GCUAUUGAGCACUUUa	2	LINC00940
MIMAT0000103	hsa-miR-106a-5p	ENSG00000280594	BTG3-AS1	0	processed_transcript	chr21	18986100	18986125	+	1	0	AGO2	8mer	gauGGA-CGUGACA--UUCGUGAAAa	|:| |: :||| |||||||||	gguCUUAGUUUUGUGAAAGCACUUUa	3	LINC00941
MIMAT0000103	hsa-miR-106a-5p	ENSG00000261610	AP000265.1	0	lincRNA	chr21	33633339	33633363	-	1	0	AGO2	7mer-m8	gauggACGUGACAU--UCGUGAAAa	| ||:| || |||||||	gggggUUCAUUAUAUCUGCACUUUu	1	LINC00942
MIMAT0000103	hsa-miR-106a-5p	ENSG00000280604	AJ239328.1	0	sense_overlapping	chr21	47334836	47334859	+	1	0	AGO1-4	7mer-m8	gauggaCG-UGACAUUCGUGAAAa	|| | ||| ||||||||	gaagggGCAAAUGUUAGCACUUUu	4	LINC00943
MIMAT0000103	hsa-miR-106a-5p	ENSG00000093100	AC016026.1	0	processed_transcript	chr22	18270956	18270980	-	1	0	AGO2	7mer-m8	gauGGACGUGA-CAU-UCGUGAAAa	|| |: || ||| ||||||||	cacCCAGUUCUAGUAGAGCACUUUu	5	LINC00944
MIMAT0000103	hsa-miR-106a-5p	ENSG00000230513	THAP7-AS1	0	antisense	chr22	21357397	21357416	+	1	0	AGO1-4	7mer-m8	gaUGGACGUGACAUUCGUGAAAa	||| || | | |||||||	acACC-GCCCGCU--GCACUUUg	3	LINC00945
MIMAT0000103	hsa-miR-106a-5p	ENSG00000278657	AC245452.5	0	lincRNA	chr22	22393948	22393970	+	1	0	AGO1-4	7mer-m8	gauggacgugacAUUCGUGAAAa	|| |||||||	aaggggaaauacUACGCACUUUu	1	LINC00951
MIMAT0000103	hsa-miR-106a-5p	ENSG00000279217	Z95114.1	0	lincRNA	chr22	36470428	36470450	+	1	0	AGO1-4	7mer-m8	gaUGGACGUGACAUUCGUGAAAa	||||||| | ||||||||	acACCUGCAAUCCCAGCACUUUg	2	LINC00954
MIMAT0000103	hsa-miR-106a-5p	ENSG00000279738	AL022311.1	0	sense_overlapping	chr22	38278746	38278768	+	1	0	AGO1-4	7mer-m8	gauggaCGUGACAUUCGUGAAAa	|:| | ||||||||	acgcaaGUAAUCCCAGCACUUUg	1	LINC00955
MIMAT0000103	hsa-miR-106a-5p	ENSG00000280434	AL031595.3	0	sense_overlapping	chr22	44546639	44546661	+	2	0	AGO1-4	7mer-m8	gaUGGACGUGACAUUCGUGAAAa	:||| :| | ||||||||	acGCCUAUAAUCCCAGCACUUUg	4	LINC00957
MIMAT0000103	hsa-miR-106a-5p	ENSG00000280011	AL031595.2	1	antisense	chr22	44614889	44614911	-	1	0	AGO1-4	7mer-m8	gaUGGACGUGACAUUCGUGAAAa	:||||:| | ||||||||	auGCCUGUAAUCCCAGCACUUUg	2	LINC00958
MIMAT0000103	hsa-miR-106a-5p	ENSG00000197182	MIRLET7BHG	0	lincRNA	chr22	46507256	46507278	+	1	0	AGO1-4	7mer-m8	gaUGGACGUGACAUUCGUGAAAa	:||||:| | ||||||||	auGCCUGUAAUCCCAGCACUUUg	4	LINC00960
MIMAT0000103	hsa-miR-106a-5p	ENSG00000260822	AC004656.1	0	sense_overlapping	chrX	24565552	24565574	+	16	0	AGO1,AGO1-4,AGO2	8mer	gauggacgugacAUUCGUGAAAa	||||||||||	uagaaauuuuauUAAGCACUUUa	4	LINC00963
MIMAT0000103	hsa-miR-106a-5p	ENSG00000241886	AC112496.1	0	sense_intronic	chrX	30739942	30739965	+	1	0	AGO2	7mer-m8	gaUGGACGUGAC-AUUCGUGAAAa	|| || || | ||||||||	ccACAAGCUGUGAUCAGCACUUUu	3	LINC00964
MIMAT0000103	hsa-miR-106a-5p	ENSG00000226310	AL022157.1	0	antisense	chrX	57153405	57153427	+	1	0	AGO1-4	7mer-m8	gauggacGUGACAUUCGUGAAAa	:||| : |||||||	auaugaaUACUCCGUGCACUUUg	4	LINC00965
MIMAT0000103	hsa-miR-106a-5p	ENSG00000229807	XIST	1	lincRNA	chrX	73042794	73042817	-	18	0	AGO1,AGO2,AGO3	8mer	gaUGGACGUGACAUU-CGUGAAAa	|| | || |: |||||||	agACGUAAACCAAAGUGCACUUUa	3	LINC00967
MIMAT0000103	hsa-miR-106a-5p	ENSG00000229807	XIST	1	lincRNA	chrX	73062139	73062161	-	7	0	AGO2	7mer-m8	gauggaCGUGACAUUCGUGAAAa	| | || :|||||||	caggaaGGAAGGUUGGCACUUUc	3	LINC00968
MIMAT0000103	hsa-miR-106a-5p	ENSG00000229807	XIST	1	lincRNA	chrX	73062560	73062581	-	14	0	AGO1,AGO2,AGO3	7mer-m8	gauggACGUGACAUUCGUGAAAa	| | | || |||||||	aacaaUUCUCAGU-UGCACUUUc	3	LINC00970
MIMAT0000103	hsa-miR-106a-5p	ENSG00000229807	XIST	1	lincRNA	chrX	73067314	73067336	-	6	0	AGO2	7mer-m8	gaUGGACGUGACAUUCGUGAAAa	|||||:| | ||||||||	acACCUGUAAUCCCAGCACUUUg	3	LINC00971
MIMAT0000103	hsa-miR-106a-5p	ENSG00000280195	AC245140.2	0	antisense	chrX	153625318	153625340	-	2	0	AGO1-4	7mer-m8	gaUGGACGUGACAUUCGUGAAAa	:||||:| | ||||||||	acGCCUGUAAUUCCAGCACUUUg	2	LINC00972
MIMAT0000103	hsa-miR-106a-5p	ENSG00000233864	TTTY15	1	lincRNA	chrY	14801834	14801856	+	1	0	AGO1-4	7mer-m8	gaUGGACGUGACAUUCGUGAAAa	:||||:| || ||||||||	auGCCUGUAAUGCCAGCACUUUg	5	LINC00973
MIMAT0000680	hsa-miR-106b-5p	ENSG00000240731	AL139287.1	0	sense_intronic	chr1	1253140	1253160	-	2	0	AGO2	7mer-m8	uagacgugACAGUCGUGAAAu	| || |||||||	guauuuugUCUCUGCACUUUg	0	LINC00974
MIMAT0000680	hsa-miR-106b-5p	ENSG00000215014	AL645728.1	0	lincRNA	chr1	1511114	1511134	+	1	0	AGO1-4	7mer-m8	uaGACGUGACAGUCGUGAAAu	|||:| | |||||||||	gcCUGUAAUCCCAGCACUUUg	2	LINC00976
MIMAT0000680	hsa-miR-106b-5p	ENSG00000117242	PINK1-AS	1	antisense	chr1	20978577	20978597	-	2	0	AGO1-4	7mer-m8	uaGACGUGACAGUCGUGAAAu	|||:| | |||||||||	gcCUGUAAUCCCAGCACUUUg	2	LINC00977
MIMAT0000680	hsa-miR-106b-5p	ENSG00000240553	AL031428.1	0	antisense	chr1	23414369	23414388	-	5	0	AGO1-4,AGO2	8mer	uagacgugacAGUCGUGAAAu	|| |||||||	ggaggaggcaUC-GCACUUUa	0	LINC00987
MIMAT0000680	hsa-miR-106b-5p	ENSG00000281207	SLFNL1-AS1	0	antisense	chr1	41481075	41481095	+	2	0	AGO2	7mer-m8	uagacgugacaGUCGUGAAAu	:||||||||	gcacagaggcaUAGCACUUUg	1	LINC00989
MIMAT0000680	hsa-miR-106b-5p	ENSG00000226754	AL606760.1	0	antisense	chr1	53708367	53708386	+	1	0	AGO2	8mer	uaGACGUGACAGUCGUGAAAu	:|||| ||||||||||	guUUGCA-AAUCAGCACUUUa	6	LINC00992
MIMAT0000680	hsa-miR-106b-5p	ENSG00000275678	AL133320.1	0	sense_intronic	chr1	67587979	67587999	-	1	0	AGO1-4	7mer-m8	uaGACGUGACAGUCGUGAAAu	|||:| | |||||||||	acCUGUAAUCCCAGCACUUUg	5	LINC00993
MIMAT0000680	hsa-miR-106b-5p	ENSG00000223745	CCDC18-AS1	0	processed_transcript	chr1	93791336	93791356	-	1	0	AGO1-4	7mer-m8	uaGACGUGACAGUCGUGAAAu	|||:| | |||||||||	gcCUGUAAUCCCAGCACUUUg	1	LINC00994
MIMAT0000680	hsa-miR-106b-5p	ENSG00000233184	AC093157.1	0	antisense	chr1	101546097	101546117	+	1	0	AGO2	8mer	uagACGUGACAGUCGUGAAAu	|| :| | ||||||||	uuaUGGCUUAUGAGCACUUUa	0	LINC00996
MIMAT0000680	hsa-miR-106b-5p	ENSG00000231734	RP6-206I17.2	0	lincRNA	chr1	143720367	143720387	+	1	0	AGO1-4	7mer-m8	uagacgugacaguCGUGAAAu	|||||||	gacaucaagauacGCACUUUg	0	LINC00997
MIMAT0000680	hsa-miR-106b-5p	ENSG00000228013	IL6R-AS1	0	antisense	chr1	154375675	154375695	-	1	0	AGO1-4	7mer-m8	uaGACGUGACAGUCGUGAAAu	|||:| | |||||||||	acCUGUAAUUCCAGCACUUUg	12	LINC00999
MIMAT0000680	hsa-miR-106b-5p	ENSG00000260766	RP11-226L15.5	0	sense_overlapping	chr1	159995297	159995319	-	4	0	AGO2	7mer-m8	uaGA-CGUGACAGU-CGUGAAAu	|| || : ||| |||||||	ugCUGGCUUCAUCAUGCACUUUu	2	LINC01000
MIMAT0000680	hsa-miR-106b-5p	ENSG00000233693	AL357568.1	0	antisense	chr1	164739924	164739944	-	3	0	AGO2	7mer-m8	uagacgugacaguCGUGAAAu	|||||||	uggcuucagaaauGCACUUUg	2	LINC01001
MIMAT0000680	hsa-miR-106b-5p	ENSG00000272205	AL451050.2	0	lincRNA	chr1	167189568	167189591	-	1	0	AGO1-4	7mer-m8	uagACGUGAC---AGUCGUGAAAu	||| ||| || |||||||	gcgUGCCCUGUGCUCCGCACUUUc	0	LINC01002
MIMAT0000680	hsa-miR-106b-5p	ENSG00000273160	AL359962.2	0	lincRNA	chr1	167428849	167428869	-	1	0	AGO1-4	7mer-m8	uaGACGUGACAGUCGUGAAAu	|| :| | |||||||||	gcCUAUAAUCCCAGCACUUUg	4	LINC01003
MIMAT0000680	hsa-miR-106b-5p	ENSG00000229989	MIR181A1HG	0	lincRNA	chr1	198906472	198906490	-	1	0	AGO2	7mer-m8	uaGACGUGACAGUCGUGAAAu	|| :| || ||||||||	gaCUUUA-UG-AAGCACUUUc	1	LINC01004
MIMAT0000680	hsa-miR-106b-5p	ENSG00000281406	BLACAT1	1	lincRNA	chr1	205404085	205404109	-	1	0	AGO1-4	7mer-m8	uagACGU-GA---CAGUCGUGAAAu	|||| || || ||||||||	cuaUGCACCUGGAGUAAGCACUUUu	8	LINC01005
MIMAT0000680	hsa-miR-106b-5p	ENSG00000237481	AL117350.1	0	antisense	chr1	229455379	229455402	+	1	0	AGO1-4	7mer-m8	uaGACGUGACAG---UCGUGAAAu	|||| || || ||||||||	cuCUGCUCUCUCCCUAGCACUUUc	2	LINC01006
MIMAT0000680	hsa-miR-106b-5p	ENSG00000273035	AC007684.1	0	sense_intronic	chr2	39550912	39550934	-	3	0	AGO1,AGO2	7mer-m8	uagACGUG-ACAGU-CGUGAAAu	|| || | ||| |||||||	uaaUGAACUUUUCAUGCACUUUu	1	LINC01007
MIMAT0000680	hsa-miR-106b-5p	ENSG00000212978	AC016747.1	0	processed_transcript	chr2	61369961	61369981	-	1	0	AGO1-4	7mer-m8	uaGACGUGACAGUCGUGAAAu	|| :| | |||||||||	gcCUCUAAUCCCAGCACUUUg	13	LINC01010
MIMAT0000680	hsa-miR-106b-5p	ENSG00000232046	LINC01798	0	lincRNA	chr2	66940643	66940663	+	1	0	AGO1-4	7mer-m8	uaGACGUGACAGUCGUGAAAu	|||:| | |||||||||	gcCUGUAAUUCCAGCACUUUg	12	LINC01011
MIMAT0000680	hsa-miR-106b-5p	ENSG00000239322	ATP6V1B1-AS1	0	antisense	chr2	71169428	71169448	-	1	0	AGO1	7mer-m8	uagacgugacaguCGUGAAAu	|||||||	auaaguucaacuuGCACUUUg	5	LINC01012
MIMAT0000680	hsa-miR-106b-5p	ENSG00000224189	HAGLR	1	antisense	chr2	177042072	177042094	-	6	0	AGO1,AGO1-4,AGO2	7mer-m8	uaGACGUGACAG--UCGUGAAAu	:| :|:|||| |||||||	ccUUAUAUUGUCUUUGCACUUUc	10	LINC01013
MIMAT0000680	hsa-miR-106b-5p	ENSG00000227308	AC009502.1	0	lincRNA	chr2	220551447	220551465	+	1	0	AGO1-4	7mer-m8	uagACGUGACAGUCGUGAAAu	|||| | :|||||||	aaaUGCA--GCAGGCACUUUu	1	LINC01014
MIMAT0000680	hsa-miR-106b-5p	ENSG00000279809	AC005538.2	0	TEC	chr2	234774890	234774909	-	2	0	AGO1-4	7mer-m8	uaGACGUGACAGUCGUGAAAu	|| :|:|| ||||||||	ggCUUUAUUG-AAGCACUUUg	0	LINC01015
MIMAT0000680	hsa-miR-106b-5p	ENSG00000227252	AC105760.2	0	antisense	chr2	237993306	237993328	-	3	0	AGO1,AGO1-4	8mer	uagacGUGACAGU--CGUGAAAu	|::| ||| |||||||	uugccCGUUUUCAUCGCACUUUa	6	LINC01016
MIMAT0000680	hsa-miR-106b-5p	ENSG00000234949	AC104667.2	0	antisense	chr2	238500627	238500647	+	2	0	AGO1-4	7mer-m8	uaGACGUGACAGUCGUGAAAu	||| | | |||||||||	gcCUGGAAUCCCAGCACUUUg	5	LINC01017
MIMAT0000680	hsa-miR-106b-5p	ENSG00000227110	LMCD1-AS1	1	antisense	chr3	8263776	8263796	-	2	0	AGO1-4	7mer-m8	uagacgugacaGUCGUGAAAu	:||||||||	accucaaaaccUAGCACUUUc	3	LINC01018
MIMAT0000680	hsa-miR-106b-5p	ENSG00000225733	FGD5-AS1	1	antisense	chr3	14985248	14985271	-	8	0	AGO1,AGO1-4,AGO2	7mer-m8	uagaCGUGAC---AGUCGUGAAAu	|| ||| ||||||||||	guggGCUCUGGCAUCAGCACUUUc	10	LINC01019
MIMAT0000680	hsa-miR-106b-5p	ENSG00000280173	AC104447.1	0	TEC	chr3	47388503	47388520	+	2	0	AGO1-4,AGO2	7mer-m8	uaGACGUGACAGUCGUGAAAu	|| ||:| | |||||||	gaCUUCAUU-U--GCACUUUg	6	LINC01020
MIMAT0000680	hsa-miR-106b-5p	ENSG00000243410	PSMD6-AS1	1	antisense	chr3	64001603	64001622	+	1	0	AGO1-4	7mer-m8	uaGACGUGACAGUCGUGAAAu	|| :| | | |||||||	guCUAUAAU-CCUGCACUUUg	0	LINC01022
MIMAT0000680	hsa-miR-106b-5p	ENSG00000272610	MAGI1-IT1	0	sense_intronic	chr3	65858848	65858868	-	1	0	AGO2	8mer	uagacgugacAGUCGUGAAAu	||||||||||	aagagacaaaUCAGCACUUUa	1	LINC01023
MIMAT0000680	hsa-miR-106b-5p	ENSG00000259976	AC093010.3	0	3prime_overlapping_ncRNA	chr3	114033439	114033459	-	1	0	AGO2	7mer-m8	uagacGUGACAGUCGUGAAAu	:::| |||||||||	uuaaaUGUUACCAGCACUUUu	17	LINC01028
MIMAT0000680	hsa-miR-106b-5p	ENSG00000273033	LINC02035	0	lincRNA	chr3	122609814	122609836	+	2	0	AGO1-4	8mer	uaGACGUGACAG--UCGUGAAAu	|| || | | ||||||||	cuCUCCAAAGCCCAAGCACUUUa	6	LINC01029
MIMAT0000680	hsa-miR-106b-5p	ENSG00000240086	AC128689.1	0	processed_transcript	chr3	135098651	135098671	-	1	0	AGO1	8mer	uagacGUGACAGUCGUGAAAu	||:| | |||||||	auuauCAUUAGCUGCACUUUa	2	LINC01030
MIMAT0000680	hsa-miR-106b-5p	ENSG00000279891	AC022498.2	0	TEC	chr3	187896416	187896438	+	1	0	AGO1-4	7mer-m8	uaGACGU-GAC-AGUCGUGAAAu	:| || || || |||||||	ucUUUCAGAUGUUCUGCACUUUg	1	LINC01031
MIMAT0000680	hsa-miR-106b-5p	ENSG00000196810	CTBP1-AS2	0	antisense	chr4	1244735	1244757	+	1	0	AGO2	7mer-m8	uagACGUGA--CAGUCGUGAAAu	| |||| | |||||||	ggaUCCACUUCCUGCGCACUUUu	2	LINC01033
MIMAT0000680	hsa-miR-106b-5p	ENSG00000273247	AC097376.2	0	antisense	chr4	140370273	140370293	-	1	0	AGO1-4	7mer-m8	uaGACGUGACAGUCGUGAAAu	|||:| | |||||||||	gcCUGUAAUCCCAGCACUUUg	2	LINC01034
MIMAT0000680	hsa-miR-106b-5p	ENSG00000273247	AC097376.2	0	antisense	chr4	140372312	140372332	-	1	0	AGO1-4	7mer-m8	uaGACGUGACAGUCGUGAAAu	|||:| | |||||||||	acCUGUAAUCCCAGCACUUUg	2	LINC01035
MIMAT0000680	hsa-miR-106b-5p	ENSG00000273472	AC096733.2	0	lincRNA	chr4	141678998	141679018	+	2	0	AGO1-4	7mer-m8	uagacGUGACAGUCGUGAAAu	| | |::|||||||	aaaaaCUCAUUUGGCACUUUu	9	LINC01036
MIMAT0000680	hsa-miR-106b-5p	ENSG00000250131	AC078881.1	0	antisense	chr4	178598182	178598201	+	1	0	AGO2	7mer-m8	uaGACGUGACAGUCGUGAAAu	:||| || |: |||||||	cgUUGCCCUAUU-GCACUUUu	2	LINC01037
MIMAT0000680	hsa-miR-106b-5p	ENSG00000177822	AC098864.1	0	antisense	chr4	183063166	183063186	-	2	0	AGO1-4,AGO2	7mer-m8	uagacgugacagUCGUGAAAu	||||||||	acucuuucauaaAGCACUUUu	9	LINC01038
MIMAT0000680	hsa-miR-106b-5p	ENSG00000248131	LINC01194	1	lincRNA	chr5	12655241	12655261	+	2	0	AGO1-4,AGO2	7mer-m8	uaGACGUGACAGUCGUGAAAu	:| :|: ||||||||||	cuUUUUAUGUUCAGCACUUUu	0	LINC01039
MIMAT0000680	hsa-miR-106b-5p	ENSG00000248092	NNT-AS1	1	antisense	chr5	43574396	43574416	-	1	0	AGO1-4	7mer-m8	uaGACGUGACAGUCGUGAAAu	:||:| | |||||||||	acUUGUAAUCCCAGCACUUUg	10	LINC01040
MIMAT0000680	hsa-miR-106b-5p	ENSG00000152931	PART1	1	lincRNA	chr5	59820024	59820044	+	1	0	AGO1-4	7mer-m8	uaGACGUGACAGUCGUGAAAu	|||:| | |||||||||	gcCUGUAAUCCCAGCACUUUg	6	LINC01043
MIMAT0000680	hsa-miR-106b-5p	ENSG00000280187	AC022107.1	0	TEC	chr5	68485051	68485070	-	1	0	AGO1-4	7mer-m8	uagACGUGACAGUCGUGAAAu	| || | |::|||||||	ccaUCCA-UCUUGGCACUUUu	5	LINC01044
MIMAT0000680	hsa-miR-106b-5p	ENSG00000249042	AC008771.1	0	antisense	chr5	79778579	79778601	-	4	0	AGO1-4	8mer	uaGACGUGACA--GUCGUGAAAu	:||| :| | ||||||||	ugUUGCUUUUUAAAAGCACUUUa	3	LINC01046
MIMAT0000680	hsa-miR-106b-5p	ENSG00000249042	AC008771.1	0	antisense	chr5	79778947	79778967	-	1	0	AGO1-4	7mer-m8	uaGACGUGACAGUCGUGAAAu	|| :| | ||||||||||	gcCUCUAAUCUCAGCACUUUg	3	LINC01047
MIMAT0000680	hsa-miR-106b-5p	ENSG00000247572	CKMT2-AS1	0	antisense	chr5	80533842	80533861	-	5	0	AGO1,AGO1-4,AGO2	8mer	uagacgUGACAGUCGUGAAAu	|: ||: |||||||	uuucuaAUAGUU-GCACUUUa	5	LINC01048
MIMAT0000680	hsa-miR-106b-5p	ENSG00000250874	AC010595.1	0	lincRNA	chr5	84960203	84960224	+	1	0	AGO1-4	7mer-m8	uagacgUGACA-GUCGUGAAAu	|:||| ::|||||||	auuuaaAUUGUAUGGCACUUUg	1	LINC01049
MIMAT0000680	hsa-miR-106b-5p	ENSG00000247402	AC099487.1	0	lincRNA	chr5	101941463	101941483	+	1	0	AGO1-4	7mer-m8	uaGACGUGACAGUCGUGAAAu	|||:| | |||||||||	gcCUGUAAUCCCAGCACUUUg	1	LINC01050
MIMAT0000680	hsa-miR-106b-5p	ENSG00000224032	EPB41L4A-AS1	0	lincRNA	chr5	111497989	111498008	+	12	0	AGO1,AGO2,AGO3	7mer-m8	uagacgugacaguCGUGAAAu	|||||||	uaaauauauuaauGCACUUU-	3	LINC01052
MIMAT0000680	hsa-miR-106b-5p	ENSG00000224032	EPB41L4A-AS1	0	lincRNA	chr5	111497989	111498009	+	12	0	AGO1,AGO2,AGO3	7mer-m8	uagacgugacaguCGUGAAAu	|||||||	uaaauauauuaauGCACUUUg	3	LINC01053
MIMAT0000680	hsa-miR-106b-5p	ENSG00000230551	AC021078.1	0	processed_transcript	chr5	148874434	148874458	-	35	0	AGO1,AGO1-4,AGO2,AGO3,AGO4	7mer-m8	uagACGUGA--CAG-U-CGUGAAAu	|||||| | | | |||||||	cuaUGCACUUAGACUAUGCACUUUu	4	LINC01054
MIMAT0000680	hsa-miR-106b-5p	ENSG00000230551	AC021078.1	0	processed_transcript	chr5	148882588	148882608	-	2	0	AGO1-4	7mer-m8	uaGACGUGACAGUCGUGAAAu	|||: | |||||||||	gcCUGUUAUCCCAGCACUUUg	4	LINC01055
MIMAT0000680	hsa-miR-106b-5p	ENSG00000245812	LINC02202	0	lincRNA	chr5	158534074	158534095	+	1	0	AGO2	7mer-m8	uaGACGUGACAGU-CGUGAAAu	||| :| || |||||||	uaCUGGUUUUCCAUGCACUUUc	14	LINC01056
MIMAT0000680	hsa-miR-106b-5p	ENSG00000279204	AC134043.2	0	TEC	chr5	158534074	158534095	+	1	0	AGO2	7mer-m8	uaGACGUGACAGU-CGUGAAAu	||| :| || |||||||	uaCUGGUUUUCCAUGCACUUUc	10	LINC01058
MIMAT0000680	hsa-miR-106b-5p	ENSG00000261211	AL031123.2	1	lincRNA	chr6	6681430	6681451	-	1	0	AGO1-4	7mer-m8	uagacgUGACAG-UCGUGAAAu	|:|||| :|||||||	aagacaAUUGUCUGGCACUUUu	1	LINC01060
MIMAT0000680	hsa-miR-106b-5p	ENSG00000231074	HCG18	1	antisense	chr6	30258868	30258886	-	3	0	AGO2	7mer-m8	uagACGUGACAGUCGUGAAAu	||::| |:||||||||	gaaUGUGC--UUAGCACUUUu	0	LINC01061
MIMAT0000680	hsa-miR-106b-5p	ENSG00000206337	HCP5	1	sense_overlapping	chr6	31433021	31433041	+	3	0	AGO1-4,AGO2	7mer-m8	uagacGUGACAGUCGUGAAAu	||| ::|||||||	uacccCACCACUGGCACUUUc	11	LINC01063
MIMAT0000680	hsa-miR-106b-5p	ENSG00000261068	AL512274.1	0	lincRNA	chr6	42061628	42061651	-	1	0	AGO1-4	8mer	uagaCGUGACAG---UCGUGAAAu	|||| || :|||||||	ccagGCACGAUCCUAGGCACUUUa	7	LINC01065
MIMAT0000680	hsa-miR-106b-5p	ENSG00000231113	AL035587.1	0	antisense	chr6	42911678	42911698	+	1	0	AGO1-4	7mer-m8	uaGACGUGACAGUCGUGAAAu	|||:| | |||||||||	gcCUGUAAUCCCAGCACUUUg	1	LINC01066
MIMAT0000680	hsa-miR-106b-5p	ENSG00000273151	AC073957.3	0	antisense	chr7	920761	920781	-	1	0	AGO1-4	7mer-m8	uaGACGUGACAGUCGUGAAAu	|| :| | | |||||||	acCUAUAAUCCCCGCACUUUg	2	LINC01067
MIMAT0000680	hsa-miR-106b-5p	ENSG00000234432	AC092171.3	0	lincRNA	chr7	5466803	5466824	-	1	0	AGO1-4	7mer-m8	uagacGUGACAGU-CGUGAAAu	||| || |||||||	acacaCACACACACGCACUUUc	5	LINC01068
MIMAT0000680	hsa-miR-106b-5p	ENSG00000273084	AC092171.5	0	lincRNA	chr7	5468949	5468969	+	1	1	AGO1-4	7mer-m8	uagacguGACAGUCGUGAAAu	|| ||||||||	agaauuuCUAGAAGCACUUUu	4	LINC01069
MIMAT0000680	hsa-miR-106b-5p	ENSG00000279048	AC080080.1	0	TEC	chr7	17982011	17982032	+	1	0	AGO1-4	7mer-m8	uagacguGAC-AGUCGUGAAAu	||| | ||||||||	cucauuuCUGCUAAGCACUUUg	1	LINC01070
MIMAT0000680	hsa-miR-106b-5p	ENSG00000233834	AC005083.1	0	processed_transcript	chr7	20261284	20261304	+	1	0	AGO2	7mer-m8	uagacgugacaGUCGUGAAAu	:||||||||	cucuauuaaaaUAGCACUUUu	2	LINC01072
MIMAT0000680	hsa-miR-106b-5p	ENSG00000238033	AC002480.4	0	lincRNA	chr7	22690082	22690103	-	1	0	AGO1-4	8mer	uagACGU-GACAGUCGUGAAAu	|| | :| | |||||||	ugaUGGAUUUAACUGCACUUUa	0	LINC01074
MIMAT0000680	hsa-miR-106b-5p	ENSG00000233429	HOTAIRM1	1	antisense	chr7	27139598	27139618	+	1	0	AGO1-4	8mer	uagacguGACAGUCGUGAAAu	|||| :|||||||	gggguuuCUGUAGGCACUUUa	1	LINC01075
MIMAT0000680	hsa-miR-106b-5p	ENSG00000253552	HOXA-AS2	1	antisense	chr7	27156120	27156138	+	1	0	AGO2	7mer-m8	uaGACGUGACAGUCGUGAAAu	|| |||| |:||||||||	gaCU-CACU-UUAGCACUUUc	7	LINC01076
MIMAT0000680	hsa-miR-106b-5p	ENSG00000196295	AC005154.1	0	processed_transcript	chr7	30600132	30600152	-	1	0	AGO1-4	7mer-m8	uaGACGUGACAGUCGUGAAAu	|||:| | |||||||||	acCUGUAAUCCCAGCACUUUg	0	LINC01077
MIMAT0000680	hsa-miR-106b-5p	ENSG00000232817	AC073188.4	0	lincRNA	chr7	62849247	62849267	-	1	0	AGO1-4	7mer-m8	uaGACGUGACAGUCGUGAAAu	|||:| | |||||||||	acCUGUAAUCCCAGCACUUUg	0	LINC01078
MIMAT0000680	hsa-miR-106b-5p	ENSG00000272686	AC006333.2	0	antisense	chr7	123390144	123390165	+	3	0	AGO1-4,AGO2	7mer-m8	uagacGUGACAGU-CGUGAAAu	||:| ||| |||||||	uaaacCAUUAUCAUGCACUUUg	2	LINC01079
MIMAT0000680	hsa-miR-106b-5p	ENSG00000273270	AC090114.2	0	lincRNA	chr7	128168516	128168536	-	1	0	AGO1-4	7mer-m8	uaGACGUGACAGUCGUGAAAu	|||:| | |||||||||	gcCUGUAAUCACAGCACUUUg	1	LINC01080
MIMAT0000680	hsa-miR-106b-5p	ENSG00000270823	AC007938.2	0	antisense	chr7	130136522	130136542	-	1	0	AGO1-4	7mer-m8	uaGACGUGAC-AGUCGUGAAAu	|||: :|| ||||||||||	ugCUGU-UUGCUCAGCACUUUu	1	LINC01081
MIMAT0000680	hsa-miR-106b-5p	ENSG00000261455	LINC01003	0	lincRNA	chr7	152161867	152161888	+	2	0	AGO1-4,AGO2	7mer-m8	uagaCGUGACA-GUCGUGAAAu	| :: || | |||||||	cggcGGGUCGUCCUGCACUUUc	0	LINC01082
MIMAT0000680	hsa-miR-106b-5p	ENSG00000231419	LINC00689	1	processed_transcript	chr7	158822776	158822795	+	1	0	AGO1-4	7mer-m8	uaGACGUGACAGUCGUGAAAu	|| :| | |||||||||	gcCU-UAAUCCCAGCACUUUg	5	LINC01085
MIMAT0000680	hsa-miR-106b-5p	ENSG00000253174	AC009630.2	0	antisense	chr8	41401485	41401505	-	1	0	AGO1-4	7mer-m8	uaGACGUGACAGUCGUGAAAu	|| :| | |||||||||	gcCUAUAAUUCCAGCACUUUg	0	LINC01087
MIMAT0000680	hsa-miR-106b-5p	ENSG00000228801	AC064807.1	0	antisense	chr8	52812420	52812440	+	1	0	AGO1-4	7mer-m8	uaGACGUGACAGUCGUGAAAu	|||: | |||||||||	gcCUGUCAUCCCAGCACUUUg	0	LINC01088
MIMAT0000680	hsa-miR-106b-5p	ENSG00000253190	AC084082.1	0	lincRNA	chr8	67025723	67025742	+	10	0	AGO1-4	7mer-m8	uagACGUGACAGUCGUGAAAu	|| ||| ::|||||||	cgaUG-ACUUAUGGCACUUUc	4	LINC01089
MIMAT0000680	hsa-miR-106b-5p	ENSG00000253395	AP003469.2	0	lincRNA	chr8	102137329	102137349	-	1	0	AGO1-4	8mer	uaGACGUGACAGUCGUGAAAu	:| |:: |: |||||||	uuUUACGUAAUUCGCACUUUa	3	LINC01090
MIMAT0000680	hsa-miR-106b-5p	ENSG00000253669	GASAL1	0	lincRNA	chr8	103821757	103821776	+	1	0	AGO2	7mer-m8	uagacGUGACAGUCGUGAAAu	:||| | |||||||	uggaaUACU-CCUGCACUUUu	6	LINC01091
MIMAT0000680	hsa-miR-106b-5p	ENSG00000249859	PVT1	1	lincRNA	chr8	129001419	129001439	+	1	0	AGO1	7mer-m8	uaGACGUGACAGUCGUGAAAu	||| : | | :|||||||	acCUGGGAUUUAGGCACUUUc	1	LINC01093
MIMAT0000680	hsa-miR-106b-5p	ENSG00000249859	PVT1	1	lincRNA	chr8	129001430	129001439	+	1	0	AGO1	7mer-m8	uagacgugacagUCGUGAAAu	:|||||||	#NAME?	1	LINC01094
MIMAT0000680	hsa-miR-106b-5p	ENSG00000280303	ERICD	0	lincRNA	chr8	141647231	141647251	+	5	0	AGO1-4,AGO2	7mer-m8	uagacgugacaGUCGUGAAAu	| |||||||	caucccuuaaaCUGCACUUUu	1	LINC01095
MIMAT0000680	hsa-miR-106b-5p	ENSG00000232104	RFX3-AS1	0	lincRNA	chr9	3691629	3691649	+	1	0	AGO2	8mer	uagacgugacAGUCGUGAAAu	| ||||||||	gcccaaaagcUAAGCACUUUa	5	LINC01096
MIMAT0000680	hsa-miR-106b-5p	ENSG00000260912	AL158206.1	0	sense_overlapping	chr9	19454937	19454956	+	13	0	AGO1-4,AGO2	8mer	uagaCGUGACAGUCGUGAAAu	| :|| |: |||||||	agugGAGCU-UUUGCACUUUa	4	LINC01097
MIMAT0000680	hsa-miR-106b-5p	ENSG00000281649	EBLN3P	0	lincRNA	chr9	37087503	37087523	+	3	0	AGO1-4,AGO2	7mer-m8	uaGACGUGACAGUCGUGAAAu	:||: : | ||||||||	acUUGUUUAGAAAGCACUUUg	7	LINC01098
MIMAT0000680	hsa-miR-106b-5p	ENSG00000261094	AC007066.2	0	sense_overlapping	chr9	125702458	125702475	+	2	0	AGO2	8mer	uaGACGUGACAGUCGUGAAAu	|| ||| ||||||||	gaCUUAACU---AGCACUUUa	0	LINC01099
MIMAT0000680	hsa-miR-106b-5p	ENSG00000203993	ARRDC1-AS1	0	antisense	chr9	140513082	140513101	-	2	0	AGO1,AGO2	7mer-m8	uagacGUGACAGUCGUGAAAu	| | | | |||||||	cuaacCCCGGAC-GCACUUUg	0	LINC01100
MIMAT0000680	hsa-miR-106b-5p	ENSG00000185904	LINC00839	0	lincRNA	chr10	42989961	42989979	+	2	0	AGO2	8mer	uagacGUGACAGUCGUGAAAu	|||| | |||||||	auuccCACUUU--GCACUUUa	3	LINC01101
MIMAT0000680	hsa-miR-106b-5p	ENSG00000226200	SGMS1-AS1	0	antisense	chr10	52389925	52389949	+	4	0	AGO2	7mer-m8	uagacGUGACA----GUCGUGAAAu	|||| | | |||||||	ggagaCACUUUAAAACUGCACUUUu	9	LINC01102
MIMAT0000680	hsa-miR-106b-5p	ENSG00000226200	SGMS1-AS1	0	antisense	chr10	52392914	52392932	+	2	0	AGO2	7mer-m8	uagacGUGACAGUCGUGAAAu	||| ||||||||||	gaaauCAC--UCAGCACUUUc	9	LINC01103
MIMAT0000680	hsa-miR-106b-5p	ENSG00000223502	AL731537.1	0	antisense	chr10	52822641	52822661	-	1	0	AGO1-4	7mer-m8	uaGACGUGACAGUCGUGAAAu	|||:| | |||||||||	gcCUGUAAUCCCAGCACUUUg	4	LINC01104
MIMAT0000680	hsa-miR-106b-5p	ENSG00000235931	LINC01553	0	lincRNA	chr10	61717274	61717294	-	1	0	AGO1-4	7mer-m8	uaGACGUGACAGUCGUGAAAu	|||:| | :||||||||	gcCUGUAAUCCUAGCACUUUg	0	LINC01106
MIMAT0000680	hsa-miR-106b-5p	ENSG00000233871	DLG5-AS1	0	processed_transcript	chr10	79687857	79687877	+	1	0	AGO2	7mer-m8	uagacGUGACAGUCGUGAAAu	|| |: |||||||	aguauCAGAAUUUGCACUUUg	2	LINC01107
MIMAT0000680	hsa-miR-106b-5p	ENSG00000223482	NUTM2A-AS1	0	antisense	chr10	89047139	89047159	-	1	0	AGO1-4	7mer-m8	uagaCGUGACAGUCGUGAAAu	|| : ||::|||||||	gaagGCCUAGUUGGCACUUUu	2	LINC01108
MIMAT0000680	hsa-miR-106b-5p	ENSG00000261438	AL157394.1	0	sense_overlapping	chr10	90776771	90776791	+	1	0	AGO2	8mer	uagacgugacAGUCGUGAAAu	||||||||||	guaauuuuccUCAGCACUUUa	16	LINC01109
MIMAT0000680	hsa-miR-106b-5p	ENSG00000235823	OLMALINC	0	lincRNA	chr10	102141798	102141818	+	1	0	AGO1-4	7mer-m8	uagacgugacaGUCGUGAAAu	|:|||||||	uagccagaaaaCGGCACUUUc	2	LINC01111
MIMAT0000680	hsa-miR-106b-5p	ENSG00000269609	RPARP-AS1	0	processed_transcript	chr10	104211183	104211203	+	2	0	AGO1-4	7mer-m8	uagacguGACAGUCGUGAAAu	|| || |||||||	ggggcucCUCUCCGCACUUUg	1	LINC01114
MIMAT0000680	hsa-miR-106b-5p	ENSG00000130600	H19	1	processed_transcript	chr11	2017146	2017166	-	15	0	AGO1-4,AGO2	8mer	uagACGUG-ACAGUCGUGAAAu	|| |: || | |||||||	aaaUGAAUAUG-CUGCACUUUa	2	LINC01115
MIMAT0000680	hsa-miR-106b-5p	ENSG00000269821	KCNQ1OT1	1	antisense	chr11	2668005	2668025	-	1	0	AGO1-4	7mer-m8	uaGACGUGACAGUCGUGAAAu	:||:| | ||||||||||	gcUUGUAAUUUCAGCACUUUg	1	LINC01116
MIMAT0000680	hsa-miR-106b-5p	ENSG00000269821	KCNQ1OT1	1	antisense	chr11	2701381	2701401	-	1	0	AGO1-4	8mer	uaGACGUGACAGUCGUGAAAu	| |:| | |||||||||	gcCCGUAAUCCCAGCACUUUa	1	LINC01117
MIMAT0000680	hsa-miR-106b-5p	ENSG00000285338	AC091564.7	0	processed_transcript	chr11	6636460	6636480	-	4	0	AGO1-4,AGO2	7mer-m8	uagacgugACAGUCGUGAAAu	|| | |||||||	cccagaugUGGCUGCACUUUc	0	LINC01118
MIMAT0000680	hsa-miR-106b-5p	ENSG00000281880	PAUPAR	1	processed_transcript	chr11	31848972	31848992	+	1	0	AGO1-4	8mer	uagacGUGACAGUCGUGAAAu	|| || | |||||||	ugagcCAGUGGCUGCACUUUa	2	LINC01119
MIMAT0000680	hsa-miR-106b-5p	ENSG00000245532	NEAT1	1	lincRNA	chr11	65206892	65206912	+	7	0	AGO1-4	7mer-m8	uaGACGUGACAGUCGUGAAAu	:||:| | |||||||||	gcUUGUAAUCCCAGCACUUUg	5	LINC01120
MIMAT0000680	hsa-miR-106b-5p	ENSG00000245532	NEAT1	1	lincRNA	chr11	65210092	65210111	+	1	0	AGO1-4	7mer-m8	uaGACGUGACAGUCGUGAAAu	||| | | |:||||||||	gcCUG-AAUCUUAGCACUUUg	5	LINC01121
MIMAT0000680	hsa-miR-106b-5p	ENSG00000251562	MALAT1	1	lincRNA	chr11	65270736	65270756	+	23	0	AGO1-4,AGO2	7mer-m8	uagacgugacaGUCGUGAAAu	::|||||||	aauaucaaccaUGGCACUUUc	4	LINC01122
MIMAT0000680	hsa-miR-106b-5p	ENSG00000258297	AP001157.1	0	antisense	chr11	66434742	66434761	+	1	0	AGO1-4	7mer-m8	uagaCGUGACAGUCGUGAAAu	|||:| |:||||||||	cuugGCAUU-UUAGCACUUUu	2	LINC01123
MIMAT0000680	hsa-miR-106b-5p	ENSG00000255507	AP003031.2	0	antisense	chr11	75524687	75524708	-	1	0	AGO1-4	7mer-m8	uagacgugacAGU-CGUGAAAu	||| |||||||	acaauaggaaUCAGGCACUUUg	2	LINC01124
MIMAT0000680	hsa-miR-106b-5p	ENSG00000255409	RSF1-IT1	0	sense_intronic	chr11	77450243	77450263	-	1	0	AGO1-4	7mer-m8	uaGACGUGACAGUCGUGAAAu	|||:| | ||||||||||	acCUGUAAUCUCAGCACUUUg	2	LINC01126
MIMAT0000680	hsa-miR-106b-5p	ENSG00000279900	AP001767.4	0	TEC	chr11	82795071	82795091	+	1	0	AGO1-4	7mer-m8	uaGACGUGACAGUCGUGAAAu	|||:| | |||||||||	acCUGUAAUCCCAGCACUUUg	3	LINC01127
MIMAT0000680	hsa-miR-106b-5p	ENSG00000272917	AC010186.4	0	processed_transcript	chr12	9806367	9806390	+	1	0	AGO2	7mer-m8	uaGACG-UGACAGU--CGUGAAAu	|| | | ||| | |||||||	gaCUACAAGUGUGAUUGCACUUUc	2	LINC01128
MIMAT0000680	hsa-miR-106b-5p	ENSG00000284634	AC092821.3	0	processed_transcript	chr12	9806367	9806390	+	1	0	AGO2	7mer-m8	uaGACG-UGACAGU--CGUGAAAu	|| | | ||| | |||||||	gaCUACAAGUGUGAUUGCACUUUc	0	LINC01132
MIMAT0000680	hsa-miR-106b-5p	ENSG00000247498	GPRC5D-AS1	0	antisense	chr12	13136647	13136667	+	1	0	AGO1-4	7mer-m8	uagacGUGACAGUCGUGAAAu	||| |::|||||||	gacacCACAUUUGGCACUUUc	4	LINC01133
MIMAT0000680	hsa-miR-106b-5p	ENSG00000275097	AC024940.6	0	3prime_overlapping_ncRNA	chr12	31433632	31433655	-	8	0	AGO1-4,AGO2	7mer-m8	uaGACGUG-A-CAGU-CGUGAAAu	|||:|: | |||| |||||||	uaCUGUAUGUAGUCAUGCACUUUg	1	LINC01134
MIMAT0000680	hsa-miR-106b-5p	ENSG00000276900	AC023157.3	0	antisense	chr12	31882461	31882479	+	3	0	AGO1-4	7mer-m8	uagACGUGACAGUCGUGAAAu	| :|||| ||||||||	gagUUUACUG--AGCACUUUc	4	LINC01135
MIMAT0000680	hsa-miR-106b-5p	ENSG00000257337	AC068888.1	0	antisense	chr12	53437775	53437792	-	2	0	AGO1-4	7mer-m8	uaGACGUGACAGUCGUGAAAu	|||||| | |||||||	ugCUGCAC---CUGCACUUUc	4	LINC01138
MIMAT0000680	hsa-miR-106b-5p	ENSG00000228630	HOTAIR	1	antisense	chr12	54356298	54356319	-	8	0	AGO2	7mer-m8	uaGACGUGACAGU-CGUGAAAu	:|| :: | :| |||||||	caUUGGGUAGGUAUGCACUUUg	2	LINC01139
MIMAT0000680	hsa-miR-106b-5p	ENSG00000276853	AC026124.2	0	sense_intronic	chr12	65565454	65565474	+	1	0	AGO1-4	7mer-m8	uagacgugacagUCGUGAAAu	||||||||	uucccagcccaaAGCACUUUc	0	LINC01140
MIMAT0000680	hsa-miR-106b-5p	ENSG00000257920	LINC02409	0	lincRNA	chr12	97668471	97668490	-	1	0	AGO2	7mer-m8	uagacGUGACAGUCGUGAAAu	| || |:||||||||	acacaCCCU-UUAGCACUUUc	0	LINC01141
MIMAT0000680	hsa-miR-106b-5p	ENSG00000280088	AC126474.2	0	TEC	chr12	100427568	100427588	-	1	0	AGO1-4	7mer-m8	uaGACGUGACAGUCGUGAAAu	|||:| | ||||||||||	ccCUGUAAUCUCAGCACUUUg	4	LINC01142
MIMAT0000680	hsa-miR-106b-5p	ENSG00000281344	HELLPAR	0	macro_lncRNA	chr12	102659739	102659761	+	1	0	AGO2	7mer-m8	uaGACGU-GA-CAGUCGUGAAAu	|||:| || :||||||||	uuCUGUAUCUCCAUAGCACUUUg	0	LINC01143
MIMAT0000680	hsa-miR-106b-5p	ENSG00000281344	HELLPAR	0	macro_lncRNA	chr12	102783973	102783990	+	1	0	AGO2	7mer-m8	uaGACGUGACAGUCGUGAAAu	||||||| ||||||||	auCUGCACU---AGCACUUUu	0	LINC01144
MIMAT0000680	hsa-miR-106b-5p	ENSG00000280120	AC073857.1	0	TEC	chr12	123637797	123637817	-	1	0	AGO1-4	7mer-m8	uagaCGUGACAGUCGUGAAAu	|: | | ||||||||	guaaGUUCAGAAAGCACUUUg	0	LINC01145
MIMAT0000680	hsa-miR-106b-5p	ENSG00000256092	AC137767.1	0	lincRNA	chr12	123850071	123850090	+	1	0	AGO1-4	8mer	uaGACGUGACAGUCGUGAAAu	|| |:|| ||||||||	ggCU-CGCUCAAAGCACUUUa	0	LINC01146
MIMAT0000680	hsa-miR-106b-5p	ENSG00000278112	AC145423.3	0	sense_intronic	chr12	124003943	124003963	-	1	0	AGO1-4	7mer-m8	uagacgugacagUCGUGAAAu	||||||||	uccagauuaaaaAGCACUUUg	1	LINC01147
MIMAT0000680	hsa-miR-106b-5p	ENSG00000279466	AC073911.2	0	TEC	chr12	133650211	133650231	-	1	0	AGO1-4	7mer-m8	uaGACGUGACAGUCGUGAAAu	|||:| | ::|||||||	gcCUGUAAUCCUGGCACUUUg	0	LINC01148
MIMAT0000680	hsa-miR-106b-5p	ENSG00000278291	AL161772.1	0	antisense	chr13	21275455	21275475	-	2	0	AGO1-4	7mer-m8	uaGACGUGACAGUCGUGAAAu	|||:| | |||||||||	gcCUGUAAUCCCAGCACUUUg	2	LINC01149
MIMAT0000680	hsa-miR-106b-5p	ENSG00000278291	AL161772.1	0	antisense	chr13	21276879	21276900	-	5	0	AGO1-4,AGO2	7mer-m8	uaGACGUGACAG-UCGUGAAAu	|| | ||| | :|||||||	uaCUUCCCUGACUGGCACUUUc	2	LINC01150
MIMAT0000680	hsa-miR-106b-5p	ENSG00000176124	DLEU1	1	processed_transcript	chr13	51102192	51102212	+	1	0	AGO2	7mer-m8	uagacgugaCAGUCGUGAAAu	||::|||||||	cacgaccagGUUGGCACUUUg	2	LINC01151
MIMAT0000680	hsa-miR-106b-5p	ENSG00000261553	AL137782.1	0	processed_transcript	chr13	76140967	76140987	+	7	0	AGO1-4,AGO2	7mer-m8	uagacgugacaguCGUGAAAu	|||||||	auaaagacaagauGCACUUUg	5	LINC01152
MIMAT0000680	hsa-miR-106b-5p	ENSG00000261553	AL137782.1	0	processed_transcript	chr13	76140968	76140987	+	7	0	AGO1-4,AGO2	7mer-m8	uagacgugacaguCGUGAAAu	|||||||	#NAME?	5	LINC01153
MIMAT0000680	hsa-miR-106b-5p	ENSG00000259321	AL136295.2	0	lincRNA	chr14	24609516	24609536	+	1	0	AGO1-4	7mer-m8	uaGACGUGACAGUCGUGAAAu	|||:| | |||||||||	gcCUGUAAUCCCAGCACUUUg	1	LINC01154
MIMAT0000680	hsa-miR-106b-5p	ENSG00000257621	PSMA3-AS1	0	antisense	chr14	58733979	58733999	-	2	0	AGO1-4	7mer-m8	uaGACGUGACAGUCGUGAAAu	|||:| | |||||||||	gcCUGUAAUCCCAGCACUUUg	2	LINC01157
MIMAT0000680	hsa-miR-106b-5p	ENSG00000257621	PSMA3-AS1	0	antisense	chr14	58739269	58739289	-	1	0	AGO1-4	8mer	uaGACGUGACAGUCGUGAAAu	|||: : ||||||||	uuCUGUUUACAGAGCACUUUa	2	LINC01159
MIMAT0000680	hsa-miR-106b-5p	ENSG00000258301	VASH1-AS1	0	lincRNA	chr14	77252764	77252784	-	1	0	AGO1-4	7mer-m8	uaGACGUGACAGUCGUGAAAu	|||:| | |||||||||	acCUGUAAUCCCAGCACUUUg	0	LINC01160
MIMAT0000680	hsa-miR-106b-5p	ENSG00000258593	AL583810.1	0	lincRNA	chr14	105324764	105324784	-	2	0	AGO1-4	7mer-m8	uaGACGUGACAGUCGUGAAAu	| |:| | |||||||||	gcCCGUAAUCCCAGCACUUUg	1	LINC01162
MIMAT0000680	hsa-miR-106b-5p	ENSG00000257151	PWAR6	0	lincRNA	chr15	25281252	25281272	+	1	0	AGO2	7mer-m8	uagacgugacAGUCGUGAAAu	|:||||||||	aagauggaaaUUAGCACUUUu	9	LINC01163
MIMAT0000680	hsa-miR-106b-5p	ENSG00000224078	SNHG14	1	processed_transcript	chr15	25287322	25287342	+	3	0	AGO1-4,AGO2	8mer	uagacguGACAGUCGUGAAAu	| || |||||||	uaugaguCAGUAUGCACUUUa	7	LINC01164
MIMAT0000680	hsa-miR-106b-5p	ENSG00000259488	AC023355.1	0	antisense	chr15	48621501	48621521	-	1	0	AGO1-4	7mer-m8	uaGACGUGACAGUCGUGAAAu	|| :| | |||||||||	acCUAUAAUCCCAGCACUUUg	0	LINC01165
MIMAT0000680	hsa-miR-106b-5p	ENSG00000244879	GABPB1-AS1	1	antisense	chr15	50661716	50661736	+	1	0	AGO1-4	7mer-m8	uaGACGUGACAGUCGUGAAAu	|||:| | |||||||||	gcCUGUAAUCCCAGCACUUUg	0	LINC01166
MIMAT0000680	hsa-miR-106b-5p	ENSG00000259476	AC018904.2	0	sense_intronic	chr15	58815102	58815120	+	1	0	AGO1-4	7mer-m8	uagACGUGACAGUCGUGAAAu	||| | || :|||||||	agaUGC-CCGU-GGCACUUUc	5	LINC01167
MIMAT0000680	hsa-miR-106b-5p	ENSG00000259771	AC092756.1	0	sense_intronic	chr15	59563114	59563135	-	1	0	AGO2	7mer-m8	uaGACGUGACA-GUCGUGAAAu	:| | :| | :||||||||	auUUUCUUUUUAUAGCACUUUg	3	LINC01168
MIMAT0000680	hsa-miR-106b-5p	ENSG00000259248	USP3-AS1	0	antisense	chr15	63880662	63880683	-	1	0	AGO1-4	7mer-m8	uaGACGUGACAG-UCGUGAAAu	|| :| ||| ||||||||	guCUUAGCAGUCAAGCACUUUc	4	LINC01169
MIMAT0000680	hsa-miR-106b-5p	ENSG00000281183	NPTN-IT1	1	sense_intronic	chr15	73859623	73859642	-	1	0	AGO1-4	8mer	uaGACGUGACAGUCGUGAAAu	:||| | :||||||||	cuUUGC-CAAAUAGCACUUUa	8	LINC01170
MIMAT0000680	hsa-miR-106b-5p	ENSG00000260274	AC068338.2	0	lincRNA	chr15	75660603	75660623	+	1	0	AGO1-4	7mer-m8	uagacgugaCAGUCGUGAAAu	| | |||||||	ggccgguggGGCCGCACUUUc	3	LINC01173
[truncated: 69,953 more rows]
