# Supplementary material for: TLSEA: a tool for lncRNA set enrichment analysis based on multi-source heterogeneous information fusion
Source: Front Genet. 2023 May 2;14:1181391. doi: 10.3389/fgene.2023.1181391 (PMC10185877; doi:10.3389/fgene.2023.1181391)
Supplement: Supplementary file 2 [file Table3.XLSX]

1.0	0.00836525358685	0.0125233401372	0.0133543439123	0.0134721277588	0.0134785269796	0.0167795070699	0.011490927577	0.013638931576	0.0124013523877	0.0151433388383	0.0144447067719	0.0144098037563	0.012079726423	0.0119579756177	0.00990367450326	0.00517312928766	0.00434333051774	0.00585133789365	0.00835776347155	0.0102968113929	0.00687098968316	0.00683084312538	0.00484481157179	0.00025616207394	0.00421206176842	0.00504013216972	0.00589771359721	0.000332053422634	0.00385752044687	0.00385752044687	0.00563489617516	0.00198246600315	0.00198246600315	0.00221174817247	0.00685593721823	0.0133751865321	0.0129207023054	0.00670222740794	0.0146244568907	0.000809531661802	0.00530907688289	0.000351476686913	0.00142044399833	0.00525219199613	0.000499194652679	0.000126993749402	0.000375797281485	0.0	0.0
0.00836525358685	1.0	0.476066654511	0.435902288831	0.418217324578	0.417713195367	0.461889032612	0.486344265685	0.402244128711	0.395580307654	0.274347526592	0.393793980096	0.394048706583	0.443929706131	0.448260367158	0.441921320218	0.432163850525	0.35968747844	0.254733653897	0.502840667005	0.48100392046	0.434058157565	0.437417713953	0.389970401041	0.176570461717	0.210091185149	0.32751506862	0.403947577001	0.164939869802	0.365006058275	0.365006058275	0.239691329714	0.149417749611	0.149417749611	0.196795108704	0.443703547298	0.517604899035	0.446355218576	0.44790874392	0.477251478259	0.00362322153468	0.186645735461	0.240104337085	0.229327866453	0.261483494474	0.226735970622	0.0141996875756	0.154989923109	0.00605954157272	0.00176759395868
0.0125233401372	0.476066654511	1.0	0.651843465008	0.639863420071	0.6316543127	0.612102499924	0.580479713772	0.562033903941	0.55784093007	0.516462191324	0.531472001297	0.533678609732	0.646545631626	0.545476526856	0.388820309581	0.447854767578	0.37010172211	0.195283077685	0.522164045307	0.585535524881	0.478255120246	0.451711267309	0.40240305215	0.00605622758619	0.290725267486	0.327177807703	0.393117657293	0.00759196595403	0.27844216445	0.27844216445	0.204530812044	0.144231145374	0.144231145374	0.277255453826	0.460816019257	0.608803962394	0.528156158228	0.364462687196	0.541877221058	0.152203976234	0.169719079362	0.221015868546	0.121283861504	0.233940324797	0.111654674494	0.0257765683178	0.139712778102	0.00119925772794	0.00559243246477
0.0133543439123	0.435902288831	0.651843465008	1.0	0.989002403274	0.980446006427	0.68610229566	0.731126508394	0.692131107425	0.689533782104	0.528381205817	0.799540534823	0.801035129526	0.755652707808	0.723509404233	0.448346475323	0.514403140953	0.396359535387	0.283241834429	0.587216492889	0.490807355977	0.550581272061	0.555080361232	0.396215523551	0.00692234565715	0.24125511948	0.352654108634	0.437438401068	0.00888142220407	0.384229300185	0.384229300185	0.26820801483	0.173937941523	0.173937941523	0.344569085816	0.48311831562	0.58527321746	0.460441114552	0.320730535703	0.567095933337	0.000455555885288	0.209911321254	0.273474851693	0.147687086468	0.28846789231	0.139235916698	0.0306359629332	0.172843080822	0.00148531029436	0.000785395677218
0.0134721277588	0.418217324578	0.639863420071	0.989002403274	1.0	0.991348820545	0.674790336468	0.71920327329	0.678361029942	0.697209851148	0.534384193323	0.808640017647	0.810117220038	0.742611906693	0.731417753039	0.432162573408	0.495627780813	0.373615907374	0.286674129631	0.571218422912	0.472713983031	0.526605305093	0.530997115989	0.369306070229	0.00647368051542	0.244076062986	0.356593700764	0.442415129222	0.00831224578614	0.388904668011	0.388904668011	0.271066357242	0.176076806075	0.176076806075	0.348886392262	0.466286380926	0.571969463061	0.442298658483	0.295923231393	0.573100760477	0.000461531850495	0.212583221335	0.175044492132	0.149267628061	0.292051319131	0.140662491658	0.0310082015915	0.00630775917346	0.00150479318752	0.000795698407649
0.0134785269796	0.417713195367	0.6316543127	0.980446006427	0.991348820545	1.0	0.667432442633	0.72114169811	0.681028695662	0.688766071753	0.534099105165	0.79887259581	0.800375786136	0.740899355367	0.723310546817	0.419935015567	0.483952514984	0.35921975485	0.29065670424	0.561871493905	0.471535536252	0.52508699136	0.529506142963	0.357195223348	0.00646132335222	0.243350558791	0.355922038781	0.441508176142	0.00829631758012	0.387904210935	0.387904210935	0.247793765609	0.175629638695	0.175629638695	0.349108339271	0.463487305679	0.563104639168	0.445302655752	0.295782165059	0.564162494388	0.000460284257888	0.212019135989	0.174579714525	0.148884753441	0.291278922538	0.140292729469	0.0270432754931	0.00629829534161	0.00150072577972	0.0
0.0167795070699	0.461889032612	0.612102499924	0.68610229566	0.674790336468	0.667432442633	1.0	0.68659233313	0.672592437061	0.652267685651	0.615605137594	0.675844987745	0.676910449722	0.718142536162	0.648777363164	0.456675440964	0.507712482084	0.437276424885	0.235562841631	0.56750046666	0.526374359468	0.482248700315	0.477208264132	0.436958764733	0.00647096945225	0.258300908775	0.356850352018	0.420007655837	0.00811881913611	0.334948143043	0.334948143043	0.289451823371	0.143475213006	0.143475213006	0.300102586603	0.444253698127	0.587567857296	0.505673882277	0.353429438889	0.577304052189	0.152716455554	0.172382385145	0.218969821244	0.122189909789	0.29940873362	0.109392140314	0.024758994583	0.139135858604	0.00166924633841	0.103355840915
0.011490927577	0.486344265685	0.580479713772	0.731126508394	0.71920327329	0.72114169811	0.68659233313	1.0	0.622650933512	0.624851500205	0.504306934473	0.681227261854	0.682663366957	0.672125791605	0.734910236786	0.436707212647	0.502894514212	0.42518993091	0.245778372931	0.583975995404	0.491922598515	0.570359765314	0.574778788661	0.366248039873	0.125101256282	0.204902031732	0.336583342939	0.407320534307	0.15743241409	0.329258648819	0.329258648819	0.234360372583	0.146898737939	0.146898737939	0.291224039978	0.441709877803	0.625836874265	0.460347614181	0.35461804251	0.523125960188	0.000834142090132	0.178436499432	0.232454758935	0.218857397785	0.247001655739	0.219087305352	0.0236259251439	0.147813451081	0.00453783722159	0.107982644046
0.013638931576	0.402244128711	0.562033903941	0.692131107425	0.678361029942	0.681028695662	0.672592437061	0.622650933512	1.0	0.638338032958	0.625092911297	0.725395692341	0.726479598042	0.710836217521	0.609701279517	0.438017009376	0.483403799074	0.397440237661	0.262938473718	0.532927411337	0.408371124997	0.521471392758	0.49170652774	0.35678379346	0.00825984542892	0.230947056223	0.302109205896	0.381975126912	0.00944843306112	0.26846658797	0.26846658797	0.247133270441	0.155657835465	0.155657835465	0.0345628618423	0.451548799527	0.479682684622	0.548452872624	0.399892416453	0.556910447099	0.171609487279	0.19226171434	0.112956086692	0.135219512579	0.336546084844	0.0159390333586	0.014439489648	0.157357471928	0.00176794729923	0.00242212348071
0.0124013523877	0.395580307654	0.55784093007	0.689533782104	0.697209851148	0.688766071753	0.652267685651	0.624851500205	0.638338032958	1.0	0.56611244541	0.73692014595	0.738362054522	0.641851688325	0.66911567663	0.432998791326	0.462765255481	0.370977771664	0.266906082186	0.514402956473	0.403506267229	0.434056948464	0.437601509318	0.286418156065	0.00577414336381	0.167413909606	0.349179006198	0.428880890602	0.00741737933291	0.363239794066	0.363239794066	0.278740809058	0.160115418208	0.160115418208	0.14093052986	0.377408270646	0.435053535369	0.423721605756	0.233490617094	0.499061055512	0.00064231476715	0.197973402024	0.160758889321	0.177966118315	0.273514595297	0.0159152787304	0.0236549661668	0.00548303816814	0.109701290468	0.00606571207906
0.0151433388383	0.274347526592	0.516462191324	0.528381205817	0.534384193323	0.534099105165	0.615605137594	0.504306934473	0.625092911297	0.56611244541	1.0	0.592748571928	0.592969495644	0.605869211693	0.52311965814	0.382273931261	0.377285873668	0.303518077819	0.184096315415	0.411696121258	0.40827427396	0.433879348917	0.422605998968	0.305680105757	0.00617143164283	0.18775287042	0.280271557661	0.351177479723	0.00767920442012	0.173995712578	0.173995712578	0.305309661102	0.193335453756	0.193335453756	0.0295331548709	0.323007416946	0.45054587337	0.467297111374	0.293600606824	0.49914820941	0.225124982708	0.0122758388569	0.0139856038434	0.170677759115	0.312109809606	0.0111034549418	0.00840873948479	0.00535654538989	0.000444065547445	0.00286976582299
0.0144447067719	0.393793980096	0.531472001297	0.799540534823	0.808640017647	0.79887259581	0.675844987745	0.681227261854	0.725395692341	0.73692014595	0.592748571928	1.0	0.971563095237	0.723113049705	0.731375886525	0.427714368532	0.461827031781	0.337169660264	0.332292258954	0.488341155286	0.422728541887	0.501449598088	0.505646824995	0.339150828226	0.00708027166665	0.277610156141	0.341459310234	0.448529595813	0.00909713961761	0.342998010034	0.342998010034	0.310542392256	0.200778061591	0.200778061591	0.136104802516	0.418910814662	0.497126847057	0.457880261315	0.326301724933	0.572630518727	0.000862914981936	0.247045471668	0.0198084292296	0.172593466281	0.340698026007	0.155628914389	0.0201199435544	0.0066361163836	0.00177145285156	0.00154586677041
0.0144098037563	0.394048706583	0.533678609732	0.801035129526	0.810117220038	0.800375786136	0.676910449722	0.682663366957	0.726479598042	0.738362054522	0.592969495644	0.971563095237	1.0	0.724345155089	0.754295990996	0.42825556558	0.463365046012	0.338424967543	0.333701514013	0.489901384036	0.397727790669	0.503005851889	0.507201102893	0.341663054425	0.00725402043618	0.27963003287	0.343365624505	0.450106456631	0.00931848388713	0.344688302343	0.344688302343	0.308835964372	0.311250105285	0.311250105285	0.13811803237	0.394369245268	0.47541161185	0.458450168915	0.293711503048	0.550196889858	0.000863916708919	0.248547214719	0.020757712262	0.173628382159	0.341955258595	0.156977041402	0.0211999872375	0.00688694240116	0.00177350920849	0.00154766127359
0.012079726423	0.443929706131	0.646545631626	0.755652707808	0.742611906693	0.740899355367	0.718142536162	0.672125791605	0.710836217521	0.641851688325	0.605869211693	0.723113049705	0.724345155089	1.0	0.691343727001	0.448029727592	0.51933187394	0.413294468006	0.261003998768	0.588518356642	0.553489356635	0.542465641781	0.512062782634	0.464499567893	0.0588036809536	0.292229430076	0.385405267649	0.458714794743	0.00811080428341	0.380811452687	0.380811452687	0.278029677287	0.159995889242	0.159995889242	0.320082933697	0.527263260181	0.564233196844	0.55043515038	0.392179151442	0.59820811723	0.173080172747	0.193555037913	0.255022790878	0.135503745178	0.266030083141	0.12887110712	0.116361349383	0.159352578066	0.00136954145613	0.116081904855
0.0119579756177	0.448260367158	0.545476526856	0.723509404233	0.731417753039	0.723310546817	0.648777363164	0.734910236786	0.609701279517	0.66911567663	0.52311965814	0.731375886525	0.754295990996	0.691343727001	1.0	0.445552226981	0.473199759484	0.382281311879	0.264225857092	0.56105111803	0.485709100768	0.554887080242	0.559209154144	0.40644231002	0.134851487124	0.223279721976	0.363494530761	0.439736333319	0.169840718871	0.355028934808	0.355028934808	0.253323189006	0.246076777803	0.246076777803	0.315303549167	0.430335298151	0.528620116646	0.43928468851	0.328568138951	0.58643409827	0.00178429565571	0.194448082946	0.158382918534	0.237840834564	0.268840519504	0.237470836172	0.0266332387092	0.00644060831714	0.00169135199958	0.00676697142202
0.00990367450326	0.441921320218	0.388820309581	0.448346475323	0.432162573408	0.419935015567	0.456675440964	0.436707212647	0.438017009376	0.432998791326	0.382273931261	0.427714368532	0.42825556558	0.448029727592	0.445552226981	1.0	0.566365665635	0.546452897452	0.133079928993	0.507202891929	0.318951611139	0.353525273703	0.356415898795	0.4323443171	0.124646294767	0.125840227207	0.351029075675	0.38971069417	0.156707615575	0.271153753469	0.271153753469	0.242474292377	0.139116742833	0.139116742833	0.181628232937	0.459266942454	0.424922606154	0.490580323449	0.364160151297	0.463146742254	0.000697194901732	0.0139164532465	0.225907217707	0.216020630975	0.155729481661	0.214164633318	0.0234531569302	0.145974864357	0.000159168905655	0.0110151938404
0.00517312928766	0.432163850525	0.447854767578	0.514403140953	0.495627780813	0.483952514984	0.507712482084	0.502894514212	0.483403799074	0.462765255481	0.377285873668	0.461827031781	0.463365046012	0.51933187394	0.473199759484	0.566365665635	1.0	0.93089581032	0.101132585606	0.534950040522	0.474152470155	0.450792996537	0.453974114403	0.4643494321	0.144079420434	0.148181572094	0.376464060084	0.459812932927	0.182161622365	0.291137073592	0.291137073592	0.283786615433	0.1627455246	0.1627455246	0.223104550982	0.488544214168	0.507080327761	0.52895935018	0.36532186906	0.493576545356	0.00224765146843	0.012497740426	0.270681470433	0.251304725315	0.262108723669	0.253979751894	0.0286278802522	0.171860011968	0.0026535693304	0.00911178127174
0.00434333051774	0.35968747844	0.37010172211	0.396359535387	0.373615907374	0.35921975485	0.437276424885	0.42518993091	0.397440237661	0.370977771664	0.303518077819	0.337169660264	0.338424967543	0.413294468006	0.382281311879	0.546452897452	0.93089581032	1.0	0.104303212502	0.503507946265	0.410883168716	0.376816210229	0.379449752565	0.438196205458	0.154064336672	0.152279735237	0.363054006177	0.33758195948	0.195082142509	0.252188475863	0.252188475863	0.302964657117	0.17146371124	0.17146371124	0.226153970588	0.400093280691	0.416666479769	0.441305566406	0.384090868636	0.412846798556	0.00241715352254	0.0085448068084	0.285487351084	0.268848652466	0.103204239238	0.268369561365	0.0238099869976	0.184255630752	0.00285371295708	0.0100076175425
0.00585133789365	0.254733653897	0.195283077685	0.283241834429	0.286674129631	0.29065670424	0.235562841631	0.245778372931	0.262938473718	0.266906082186	0.184096315415	0.332292258954	0.333701514013	0.261003998768	0.264225857092	0.133079928993	0.101132585606	0.104303212502	1.0	0.267318425476	0.234336826691	0.286515009228	0.289801424226	0.284170648203	0.00191311288716	0.520502268724	0.329447381958	0.305053017351	0.00247799296106	0.539975678545	0.539975678545	0.251662628652	0.0137649876987	0.0137649876987	0.0379220289845	0.21244958078	0.193572127125	0.234701343803	0.314682326752	0.210757149247	0.0	0.683704685189	0.0046377547526	0.00583734247583	0.390278586492	0.00688291466405	0.00393580373378	0.00282414791868	0.0	0.0
0.00835776347155	0.502840667005	0.522164045307	0.587216492889	0.571218422912	0.561871493905	0.56750046666	0.583975995404	0.532927411337	0.514402956473	0.411696121258	0.488341155286	0.489901384036	0.588518356642	0.56105111803	0.507202891929	0.534950040522	0.503507946265	0.267318425476	1.0	0.507252091964	0.560792121324	0.554738883221	0.437997889067	0.137822111592	0.293963488454	0.412826045836	0.453560875455	0.173360146291	0.362741979832	0.362741979832	0.259043765869	0.157389373268	0.157389373268	0.317670720163	0.497888683431	0.520565194569	0.536631380728	0.455750047554	0.553593463204	0.176122154065	0.198083391319	0.254959791597	0.239390293596	0.27282175085	0.239624268744	0.115343434681	0.162744441245	0.00139775896125	0.121687561224
0.0102968113929	0.48100392046	0.585535524881	0.490807355977	0.472713983031	0.471535536252	0.526374359468	0.491922598515	0.408371124997	0.403506267229	0.40827427396	0.422728541887	0.397727790669	0.553489356635	0.485709100768	0.318951611139	0.474152470155	0.410883168716	0.234336826691	0.507252091964	1.0	0.49974558467	0.492474595054	0.548946111307	0.139492505035	0.341469176254	0.407486861934	0.415883463503	0.175983152163	0.372469825418	0.372469825418	0.291963905283	0.166710321891	0.166710321891	0.329043537925	0.486932760474	0.604263423093	0.492968858018	0.511889767852	0.566223365515	0.179912272336	0.202354991164	0.262504086867	0.246677028326	0.126545420343	0.247563855506	0.136898372075	0.166320255542	0.00336617249538	0.119610465078
0.00687098968316	0.434058157565	0.478255120246	0.550581272061	0.526605305093	0.52508699136	0.482248700315	0.570359765314	0.521471392758	0.434056948464	0.433879348917	0.501449598088	0.503005851889	0.542465641781	0.554887080242	0.353525273703	0.450792996537	0.376816210229	0.286515009228	0.560792121324	0.49974558467	1.0	0.964113111304	0.44921441173	0.181550848815	0.379735687707	0.374800458002	0.441227192235	0.228784531118	0.296425220379	0.296425220379	0.255369526192	0.204043046036	0.204043046036	0.2790660778	0.542219049278	0.515714607714	0.449918749081	0.424826283989	0.51502133864	0.233281966304	0.255390038353	0.153732485362	0.363432091219	0.354590501337	0.315337002162	0.0135525713883	0.215250707548	0.144614075327	8.89530010189e-05
0.00683084312538	0.437417713953	0.451711267309	0.555080361232	0.530997115989	0.529506142963	0.477208264132	0.574778788661	0.49170652774	0.437601509318	0.422605998968	0.505646824995	0.507201102893	0.512062782634	0.559209154144	0.356415898795	0.453974114403	0.379449752565	0.289801424226	0.554738883221	0.492474595054	0.964113111304	1.0	0.404840225669	0.182902413797	0.288963859278	0.320816351854	0.392599130266	0.230658978815	0.298790644559	0.298790644559	0.258099881858	0.205746542011	0.205746542011	0.28311973644	0.546322863578	0.489382641817	0.418577943114	0.386435247489	0.519393282239	0.0	0.257483947144	0.154992171983	0.366383987654	0.357474139714	0.317900137719	0.0136681720086	0.217016317431	0.145797349263	8.96848599565e-05
0.00484481157179	0.389970401041	0.40240305215	0.396215523551	0.369306070229	0.357195223348	0.436958764733	0.366248039873	0.35678379346	0.286418156065	0.305680105757	0.339150828226	0.341663054425	0.464499567893	0.40644231002	0.4323443171	0.4643494321	0.438196205458	0.284170648203	0.437997889067	0.548946111307	0.44921441173	0.404840225669	1.0	0.177779648248	0.377817339529	0.584218433514	0.543509118552	0.224849941812	0.46110067325	0.46110067325	0.268870343476	0.209805875435	0.209805875435	0.270593049205	0.397414984877	0.44043208037	0.609269840008	0.408225267834	0.417360206525	0.231824228507	0.254139839308	0.331202761406	0.36234334496	0.152940253366	0.313845964767	0.0280223843568	0.212333065436	0.142153783483	0.154774100172
0.00025616207394	0.176570461717	0.00605622758619	0.00692234565715	0.00647368051542	0.00646132335222	0.00647096945225	0.125101256282	0.00825984542892	0.00577414336381	0.00617143164283	0.00708027166665	0.00725402043618	0.0588036809536	0.134851487124	0.124646294767	0.144079420434	0.154064336672	0.00191311288716	0.137822111592	0.139492505035	0.181550848815	0.182902413797	0.177779648248	1.0	0.00290551795986	0.0877469144339	0.0814897917202	0.787499230958	0.144903422022	0.144903422022	0.00427788985258	0.000836354330685	0.000836354330685	0.000779574713539	0.133346391938	0.161839953832	0.13733651673	0.159821121075	0.126307001607	0.000972775789954	0.000592793034075	0.00228749098552	0.512435238457	0.00200057562632	0.588538227644	0.000129694775657	0.00341252462334	0.0	0.0
0.00421206176842	0.210091185149	0.290725267486	0.24125511948	0.244076062986	0.243350558791	0.258300908775	0.204902031732	0.230947056223	0.167413909606	0.18775287042	0.277610156141	0.27963003287	0.292229430076	0.223279721976	0.125840227207	0.148181572094	0.152279735237	0.520502268724	0.293963488454	0.341469176254	0.379735687707	0.288963859278	0.377817339529	0.00290551795986	1.0	0.437914622566	0.405052552898	0.00227988289456	0.385787846395	0.385787846395	0.185052127152	0.0139868588271	0.0139868588271	0.209967582611	0.259018247108	0.261875978085	0.332277536789	0.337386481658	0.207494235231	0.438111071928	0.471837864233	0.00677889815221	0.00523606530293	0.270572060573	0.284620397231	0.00659466701803	0.00259946273912	0.0	0.000573974238972
0.00504013216972	0.32751506862	0.327177807703	0.352654108634	0.356593700764	0.355922038781	0.356850352018	0.336583342939	0.302109205896	0.349179006198	0.280271557661	0.341459310234	0.343365624505	0.385405267649	0.363494530761	0.351029075675	0.376464060084	0.363054006177	0.329447381958	0.412826045836	0.407486861934	0.374800458002	0.320816351854	0.584218433514	0.0877469144339	0.437914622566	1.0	0.929435153807	0.00456741569444	0.618033939502	0.618033939502	0.324704027944	0.234375855073	0.234375855073	0.307030202123	0.381035952053	0.378766133791	0.496500693333	0.334505748292	0.377507717247	0.27343473386	0.296514976337	0.236320259636	0.203655174047	0.176757708244	0.182184153594	0.0185376672194	0.00450286946009	0.0	0.00276329532239
0.00589771359721	0.403947577001	0.393117657293	0.437438401068	0.442415129222	0.441508176142	0.420007655837	0.407320534307	0.381975126912	0.428880890602	0.351177479723	0.448529595813	0.450106456631	0.458714794743	0.439736333319	0.38971069417	0.459812932927	0.33758195948	0.305053017351	0.453560875455	0.415883463503	0.441227192235	0.392599130266	0.543509118552	0.0814897917202	0.405052552898	0.929435153807	1.0	0.00523405828078	0.572076020246	0.572076020246	0.30188603976	0.216252827625	0.216252827625	0.283815097482	0.453144357969	0.442254666722	0.562611856777	0.313942230278	0.446278623095	0.251837318658	0.27403165912	0.218008116184	0.188208036239	0.382297214744	0.168456597394	0.0171649555812	0.00479102017219	0.0	0.00254374999683
0.000332053422634	0.164939869802	0.00759196595403	0.00888142220407	0.00831224578614	0.00829631758012	0.00811881913611	0.15743241409	0.00944843306112	0.00741737933291	0.00767920442012	0.00909713961761	0.00931848388713	0.00811080428341	0.169840718871	0.156707615575	0.182161622365	0.195082142509	0.00247799296106	0.173360146291	0.175983152163	0.228784531118	0.230658978815	0.224849941812	0.787499230958	0.00227988289456	0.00456741569444	0.00523405828078	1.0	0.00343979688923	0.00343979688923	0.00553253269194	0.00108388704725	0.00108388704725	0.00101020495902	0.16729463127	0.150786278504	0.172794718462	0.201937458288	0.158976229725	0.0	0.00076834012172	0.00296279987225	0.650667573319	0.00259069618003	0.747291802827	0.000168124448649	0.00442015424089	0.0	0.0
0.00385752044687	0.365006058275	0.27844216445	0.384229300185	0.388904668011	0.387904210935	0.334948143043	0.329258648819	0.26846658797	0.363239794066	0.173995712578	0.342998010034	0.344688302343	0.380811452687	0.355028934808	0.271153753469	0.291137073592	0.252188475863	0.539975678545	0.362741979832	0.372469825418	0.296425220379	0.298790644559	0.46110067325	0.144903422022	0.385787846395	0.618033939502	0.572076020246	0.00343979688923	1.0	1.0	0.183541041778	0.0125117478092	0.0125117478092	0.304497588547	0.332342440349	0.359595251186	0.318401060665	0.26248352898	0.333918798628	0.000268689884861	0.496122230583	0.393289017217	0.00551468778441	0.285713219301	0.00972486969702	0.023652724679	0.00303061112872	0.0	0.0
0.00385752044687	0.365006058275	0.27844216445	0.384229300185	0.388904668011	0.387904210935	0.334948143043	0.329258648819	0.26846658797	0.363239794066	0.173995712578	0.342998010034	0.344688302343	0.380811452687	0.355028934808	0.271153753469	0.291137073592	0.252188475863	0.539975678545	0.362741979832	0.372469825418	0.296425220379	0.298790644559	0.46110067325	0.144903422022	0.385787846395	0.618033939502	0.572076020246	0.00343979688923	1.0	1.0	0.183541041778	0.0125117478092	0.0125117478092	0.304497588547	0.332342440349	0.359595251186	0.318401060665	0.26248352898	0.333918798628	0.000268689884861	0.496122230583	0.393289017217	0.00551468778441	0.285713219301	0.00972486969702	0.023652724679	0.00303061112872	0.0	0.0
0.00563489617516	0.239691329714	0.204530812044	0.26820801483	0.271066357242	0.247793765609	0.289451823371	0.234360372583	0.247133270441	0.278740809058	0.305309661102	0.310542392256	0.308835964372	0.278029677287	0.253323189006	0.242474292377	0.283786615433	0.302964657117	0.251662628652	0.259043765869	0.291963905283	0.255369526192	0.258099881858	0.268870343476	0.00427788985258	0.185052127152	0.324704027944	0.30188603976	0.00553253269194	0.183541041778	0.183541041778	1.0	0.423339166503	0.423339166503	0.0174508672544	0.253661736108	0.251653021274	0.275511606949	0.297721146806	0.268773586305	0.0	0.00769518009526	0.00713133597547	0.37255423556	0.00767245199712	0.00939666599115	0.0177954130328	0.00617968218827	0.0	0.00730075361622
0.00198246600315	0.149417749611	0.144231145374	0.173937941523	0.176076806075	0.175629638695	0.143475213006	0.146898737939	0.155657835465	0.160115418208	0.193335453756	0.200778061591	0.311250105285	0.159995889242	0.246076777803	0.139116742833	0.1627455246	0.17146371124	0.0137649876987	0.157389373268	0.166710321891	0.204043046036	0.205746542011	0.209805875435	0.000836354330685	0.0139868588271	0.234375855073	0.216252827625	0.00108388704725	0.0125117478092	0.0125117478092	0.423339166503	1.0	1.0	0.0147994172103	0.154417341949	0.139586363977	0.156914768514	0.179847345892	0.152325029343	0.0	0.0143611392597	0.00458268778816	0.555796952334	0.00908056307056	0.00833238124029	0.00502826891057	0.00123477466144	0.0	0.0
0.00198246600315	0.149417749611	0.144231145374	0.173937941523	0.176076806075	0.175629638695	0.143475213006	0.146898737939	0.155657835465	0.160115418208	0.193335453756	0.200778061591	0.311250105285	0.159995889242	0.246076777803	0.139116742833	0.1627455246	0.17146371124	0.0137649876987	0.157389373268	0.166710321891	0.204043046036	0.205746542011	0.209805875435	0.000836354330685	0.0139868588271	0.234375855073	0.216252827625	0.00108388704725	0.0125117478092	0.0125117478092	0.423339166503	1.0	1.0	0.0147994172103	0.154417341949	0.139586363977	0.156914768514	0.179847345892	0.152325029343	0.0	0.0143611392597	0.00458268778816	0.555796952334	0.00908056307056	0.00833238124029	0.00502826891057	0.00123477466144	0.0	0.0
0.00221174817247	0.196795108704	0.277255453826	0.344569085816	0.348886392262	0.349108339271	0.300102586603	0.291224039978	0.0345628618423	0.14093052986	0.0295331548709	0.136104802516	0.13811803237	0.320082933697	0.315303549167	0.181628232937	0.223104550982	0.226153970588	0.0379220289845	0.317670720163	0.329043537925	0.2790660778	0.28311973644	0.270593049205	0.000779574713539	0.209967582611	0.307030202123	0.283815097482	0.00101020495902	0.304497588547	0.304497588547	0.0174508672544	0.0147994172103	0.0147994172103	1.0	0.309171793099	0.280918899327	0.246251005279	0.153331940573	0.31807890305	0.0	0.00978485414019	0.469049849522	0.00485091188287	0.00613376325374	0.359606387379	0.0333700101854	0.00115037771205	0.0	0.0
0.00685593721823	0.443703547298	0.460816019257	0.48311831562	0.466286380926	0.463487305679	0.444253698127	0.441709877803	0.451548799527	0.377408270646	0.323007416946	0.418910814662	0.394369245268	0.527263260181	0.430335298151	0.459266942454	0.488544214168	0.400093280691	0.21244958078	0.497888683431	0.486932760474	0.542219049278	0.546322863578	0.397414984877	0.133346391938	0.259018247108	0.381035952053	0.453144357969	0.16729463127	0.332342440349	0.332342440349	0.253661736108	0.154417341949	0.154417341949	0.309171793099	1.0	0.571270907058	0.502978439312	0.522469139192	0.609501072918	0.00136065862869	0.189326703618	0.248788567509	0.23235755699	0.262354416494	0.23374415237	0.113385352195	0.155765472697	0.00323739129462	0.00599658918664
0.0133751865321	0.517604899035	0.608803962394	0.58527321746	0.571969463061	0.563104639168	0.587567857296	0.625836874265	0.479682684622	0.435053535369	0.45054587337	0.497126847057	0.47541161185	0.564233196844	0.528620116646	0.424922606154	0.507080327761	0.416666479769	0.193572127125	0.520565194569	0.604263423093	0.515714607714	0.489382641817	0.44043208037	0.161839953832	0.261875978085	0.378766133791	0.442254666722	0.150786278504	0.359595251186	0.359595251186	0.251653021274	0.139586363977	0.139586363977	0.280918899327	0.571270907058	1.0	0.51343866928	0.427947527939	0.607927689982	0.154109814786	0.170548248036	0.223350320117	0.209842115808	0.237545684728	0.211203131	0.0253579477352	0.141535320412	0.00200872341208	0.106006167029
0.0129207023054	0.446355218576	0.528156158228	0.460441114552	0.442298658483	0.445302655752	0.505673882277	0.460347614181	0.548452872624	0.423721605756	0.467297111374	0.457880261315	0.458450168915	0.55043515038	0.43928468851	0.490580323449	0.52895935018	0.441305566406	0.234701343803	0.536631380728	0.492968858018	0.449918749081	0.418577943114	0.609269840008	0.13733651673	0.332277536789	0.496500693333	0.562611856777	0.172794718462	0.318401060665	0.318401060665	0.275511606949	0.156914768514	0.156914768514	0.246251005279	0.502978439312	0.51343866928	1.0	0.448131934554	0.543504048319	0.175842824315	0.197278140852	0.255732657517	0.237937063044	0.345936188478	0.240908266768	0.026147817118	0.162183327856	0.000347399530915	0.117548483817
0.00670222740794	0.44790874392	0.364462687196	0.320730535703	0.295923231393	0.295782165059	0.353429438889	0.35461804251	0.399892416453	0.233490617094	0.293600606824	0.326301724933	0.293711503048	0.392179151442	0.328568138951	0.364160151297	0.36532186906	0.384090868636	0.314682326752	0.455750047554	0.511889767852	0.424826283989	0.386435247489	0.408225267834	0.159821121075	0.337386481658	0.334505748292	0.313942230278	0.201937458288	0.26248352898	0.26248352898	0.297721146806	0.179847345892	0.179847345892	0.153331940573	0.522469139192	0.427947527939	0.448131934554	1.0	0.533970325097	0.208039069473	0.228917255994	0.12964578781	0.278690480084	0.139991145395	0.277615423055	0.00888402452548	0.190570903777	0.00282430120954	0.137864484429
0.0146244568907	0.477251478259	0.541877221058	0.567095933337	0.573100760477	0.564162494388	0.577304052189	0.523125960188	0.556910447099	0.499061055512	0.49914820941	0.572630518727	0.550196889858	0.59820811723	0.58643409827	0.463146742254	0.493576545356	0.412846798556	0.210757149247	0.553593463204	0.566223365515	0.51502133864	0.519393282239	0.417360206525	0.126307001607	0.207494235231	0.377507717247	0.446278623095	0.158976229725	0.333918798628	0.333918798628	0.268773586305	0.152325029343	0.152325029343	0.31807890305	0.609501072918	0.607927689982	0.543504048319	0.533970325097	1.0	0.00244080484648	0.182652567344	0.14657828367	0.224092624262	0.252770004042	0.220468805735	0.0242223253809	0.00599597899624	0.0	0.109255411076
0.000809531661802	0.00362322153468	0.152203976234	0.000455555885288	0.000461531850495	0.000460284257888	0.152716455554	0.000834142090132	0.171609487279	0.00064231476715	0.225124982708	0.000862914981936	0.000863916708919	0.173080172747	0.00178429565571	0.000697194901732	0.00224765146843	0.00241715352254	0.0	0.176122154065	0.179912272336	0.233281966304	0.0	0.231824228507	0.000972775789954	0.438111071928	0.27343473386	0.251837318658	0.0	0.000268689884861	0.000268689884861	0.0	0.0	0.0	0.0	0.00136065862869	0.154109814786	0.175842824315	0.208039069473	0.00244080484648	1.0	0.0	0.0	0.0	0.0	0.0	0.0	0.0	0.0	0.0
0.00530907688289	0.186645735461	0.169719079362	0.209911321254	0.212583221335	0.212019135989	0.172382385145	0.178436499432	0.19226171434	0.197973402024	0.0122758388569	0.247045471668	0.248547214719	0.193555037913	0.194448082946	0.0139164532465	0.012497740426	0.0085448068084	0.683704685189	0.198083391319	0.202354991164	0.255390038353	0.257483947144	0.254139839308	0.000592793034075	0.471837864233	0.296514976337	0.27403165912	0.00076834012172	0.496122230583	0.496122230583	0.00769518009526	0.0143611392597	0.0143611392597	0.00978485414019	0.189326703618	0.170548248036	0.197278140852	0.228917255994	0.182652567344	0.0	1.0	0.00342665332202	0.00450492152685	0.568309197306	0.00588476744598	0.00380114188591	0.000869889467141	0.0	0.0
0.000351476686913	0.240104337085	0.221015868546	0.273474851693	0.175044492132	0.174579714525	0.218969821244	0.232454758935	0.112956086692	0.160758889321	0.0139856038434	0.0198084292296	0.020757712262	0.255022790878	0.158382918534	0.225907217707	0.270681470433	0.285487351084	0.0046377547526	0.254959791597	0.262504086867	0.153732485362	0.154992171983	0.331202761406	0.00228749098552	0.00677889815221	0.236320259636	0.218008116184	0.00296279987225	0.393289017217	0.393289017217	0.00713133597547	0.00458268778816	0.00458268778816	0.469049849522	0.248788567509	0.223350320117	0.255732657517	0.12964578781	0.14657828367	0.0	0.00342665332202	1.0	0.00281351073761	0.00289124650448	0.00786800087169	0.0331836070646	0.659112405981	0.0	0.0
0.00142044399833	0.229327866453	0.121283861504	0.147687086468	0.149267628061	0.148884753441	0.122189909789	0.218857397785	0.135219512579	0.177966118315	0.170677759115	0.172593466281	0.173628382159	0.135503745178	0.237840834564	0.216020630975	0.251304725315	0.268848652466	0.00583734247583	0.239390293596	0.246677028326	0.363432091219	0.366383987654	0.36234334496	0.512435238457	0.00523606530293	0.203655174047	0.188208036239	0.650667573319	0.00551468778441	0.00551468778441	0.37255423556	0.555796952334	0.555796952334	0.00485091188287	0.23235755699	0.209842115808	0.237937063044	0.278690480084	0.224092624262	0.0	0.00450492152685	0.00281351073761	1.0	0.00471221031447	0.487185822002	0.000977715209832	0.0030753972635	0.41467779294	0.0
0.00525219199613	0.261483494474	0.233940324797	0.28846789231	0.292051319131	0.291278922538	0.29940873362	0.247001655739	0.336546084844	0.273514595297	0.312109809606	0.340698026007	0.341955258595	0.266030083141	0.268840519504	0.155729481661	0.262108723669	0.103204239238	0.390278586492	0.27282175085	0.126545420343	0.354590501337	0.357474139714	0.152940253366	0.00200057562632	0.270572060573	0.176757708244	0.382297214744	0.00259069618003	0.285713219301	0.285713219301	0.00767245199712	0.00908056307056	0.00908056307056	0.00613376325374	0.262354416494	0.237545684728	0.345936188478	0.139991145395	0.252770004042	0.0	0.568309197306	0.00289124650448	0.00471221031447	1.0	0.00511776601478	0.00228879810237	0.00181187348445	0.00105880575978	0.0
0.000499194652679	0.226735970622	0.111654674494	0.139235916698	0.140662491658	0.140292729469	0.109392140314	0.219087305352	0.0159390333586	0.0159152787304	0.0111034549418	0.155628914389	0.156977041402	0.12887110712	0.237470836172	0.214164633318	0.253979751894	0.268369561365	0.00688291466405	0.239624268744	0.247563855506	0.315337002162	0.317900137719	0.313845964767	0.588538227644	0.284620397231	0.182184153594	0.168456597394	0.747291802827	0.00972486969702	0.00972486969702	0.00939666599115	0.00833238124029	0.00833238124029	0.359606387379	0.23374415237	0.211203131	0.240908266768	0.277615423055	0.220468805735	0.0	0.00588476744598	0.00786800087169	0.487185822002	0.00511776601478	1.0	0.00652625029489	0.00360926768364	0.0	0.0
0.000126993749402	0.0141996875756	0.0257765683178	0.0306359629332	0.0310082015915	0.0270432754931	0.024758994583	0.0236259251439	0.014439489648	0.0236549661668	0.00840873948479	0.0201199435544	0.0211999872375	0.116361349383	0.0266332387092	0.0234531569302	0.0286278802522	0.0238099869976	0.00393580373378	0.115343434681	0.136898372075	0.0135525713883	0.0136681720086	0.0280223843568	0.000129694775657	0.00659466701803	0.0185376672194	0.0171649555812	0.000168124448649	0.023652724679	0.023652724679	0.0177954130328	0.00502826891057	0.00502826891057	0.0333700101854	0.113385352195	0.0253579477352	0.026147817118	0.00888402452548	0.0242223253809	0.0	0.00380114188591	0.0331836070646	0.000977715209832	0.00228879810237	0.00652625029489	1.0	0.000192326295544	0.0	0.000634376908667
0.000375797281485	0.154989923109	0.139712778102	0.172843080822	0.00630775917346	0.00629829534161	0.139135858604	0.147813451081	0.157357471928	0.00548303816814	0.00535654538989	0.0066361163836	0.00688694240116	0.159352578066	0.00644060831714	0.145974864357	0.171860011968	0.184255630752	0.00282414791868	0.162744441245	0.166320255542	0.215250707548	0.217016317431	0.212333065436	0.00341252462334	0.00259946273912	0.00450286946009	0.00479102017219	0.00442015424089	0.00303061112872	0.00303061112872	0.00617968218827	0.00123477466144	0.00123477466144	0.00115037771205	0.155765472697	0.141535320412	0.162183327856	0.190570903777	0.00599597899624	0.0	0.000869889467141	0.659112405981	0.0030753972635	0.00181187348445	0.00360926768364	0.000192326295544	1.0	0.0	0.0
0.0	0.00605954157272	0.00119925772794	0.00148531029436	0.00150479318752	0.00150072577972	0.00166924633841	0.00453783722159	0.00176794729923	0.109701290468	0.000444065547445	0.00177145285156	0.00177350920849	0.00136954145613	0.00169135199958	0.000159168905655	0.0026535693304	0.00285371295708	0.0	0.00139775896125	0.00336617249538	0.144614075327	0.145797349263	0.142153783483	0.0	0.0	0.0	0.0	0.0	0.0	0.0	0.0	0.0	0.0	0.0	0.00323739129462	0.00200872341208	0.000347399530915	0.00282430120954	0.0	0.0	0.0	0.0	0.41467779294	0.00105880575978	0.0	0.0	0.0	1.0	0.0
0.0	0.00176759395868	0.00559243246477	0.000785395677218	0.000795698407649	0.0	0.103355840915	0.107982644046	0.00242212348071	0.00606571207906	0.00286976582299	0.00154586677041	0.00154766127359	0.116081904855	0.00676697142202	0.0110151938404	0.00911178127174	0.0100076175425	0.0	0.121687561224	0.119610465078	8.89530010189e-05	8.96848599565e-05	0.154774100172	0.0	0.000573974238972	0.00276329532239	0.00254374999683	0.0	0.0	0.0	0.00730075361622	0.0	0.0	0.0	0.00599658918664	0.106006167029	0.117548483817	0.137864484429	0.109255411076	0.0	0.0	0.0	0.0	0.0	0.0	0.000634376908667	0.0	0.0	1.0
0.00432818731268	0.303674807955	0.231552428428	0.284352519382	0.287892964864	0.287157937446	0.277163580234	0.243056646539	0.262350769277	0.266557297637	0.400795711936	0.33615952766	0.334196171107	0.313716884574	0.265906510752	0.239888260099	0.277523362467	0.11998650377	0.00804067779519	0.266407558275	0.182374904776	0.348066304145	0.350920685105	0.149891021872	0.00274127989186	0.00621443518977	0.166962563816	0.373639932561	0.00239303162487	0.00826384497911	0.00826384497911	0.45471301218	0.435819741933	0.435819741933	0.0053537165334	0.312809554995	0.283682899778	0.31845556524	0.207609966254	0.304218590744	0.000130523248246	0.00740181095889	0.00175396096918	0.384403435379	0.483018893953	0.00338388134698	0.000867699471981	0.00158825889662	0.0	0.0
0.000311440945415	0.00600789010061	0.00615567612854	0.00710873311123	0.00719378368729	0.00742741751696	0.015654628476	0.00591387770133	0.00934033471029	0.00443044306073	0.0113482209409	0.00577978980557	0.00577522779428	0.0044194830936	0.00717647612976	0.00333868877235	0.00106674769201	0.000876591721449	0.0083611663866	0.0115221464464	0.0117592255409	0.0117704904938	0.0185772049044	0.00149003140602	3.55165566941e-05	0.000327263661863	0.209098474681	0.192721517953	4.60420034179e-05	0.000292405602855	0.000292405602855	0.00728193136575	0.000270446883415	0.000270446883415	0.0173490532636	0.00511398526751	0.11904840021	0.137181877671	0.0118745564895	0.0122775222928	0.0	9.91036874238e-05	4.55962127636e-05	0.000173141194348	9.63058088788e-05	6.96946617239e-05	1.17347443877e-05	5.2793256884e-05	0.0	0.0
0.0034120008207	0.335861787314	0.370653122268	0.451618050185	0.409829948979	0.408789175213	0.365481609579	0.386128259046	0.30255171804	0.265312982508	0.325215170205	0.350420634591	0.352227921031	0.417815306172	0.375060951566	0.317624705448	0.373771637451	0.283547128529	0.172068372643	0.423875534308	0.340092029299	0.548975518318	0.553292362823	0.350912085492	0.0050822633507	0.250470293744	0.264810557796	0.386708905749	0.00656136338383	0.135911898861	0.135911898861	0.324109252569	0.29312754842	0.29312754842	0.392786346493	0.407556016503	0.347809984912	0.399135083103	0.296242211645	0.351175028072	0.0	0.0110311477272	0.214525183147	0.257351325892	0.322436369883	0.231873799812	0.00686400601688	0.318565541197	0.0	0.0
0.00660761881182	0.436963825044	0.417134090329	0.412016375575	0.397255326248	0.388734066262	0.477570229066	0.425038684446	0.385745501397	0.367898644657	0.366237431863	0.360841176791	0.361641696788	0.458806619585	0.455505244205	0.444709060206	0.435208171871	0.427472540822	0.223107260254	0.444588648427	0.47739813985	0.448614118332	0.453231758464	0.489352915727	0.152374076171	0.185089373912	0.319852263914	0.328308888071	0.142275684756	0.279878879269	0.279878879269	0.281141907794	0.137400070873	0.137400070873	0.288751624368	0.484790101745	0.497321942409	0.498722297342	0.366702506005	0.439280601345	0.000847609774208	0.161273858297	0.209440674993	0.202263360305	0.171462491266	0.199662043321	0.0241774530583	0.133927217538	0.00641111026715	0.10011904981
0.00526802719124	0.271661214417	0.168012701107	0.200900702314	0.202781110361	0.204255880017	0.222538401004	0.255192894023	0.187702575757	0.183321631983	0.270533382726	0.221327603043	0.219567331101	0.264584944036	0.245137247256	0.244104705335	0.238006632018	0.248419980331	0.04032757129	0.287435760109	0.298627404362	0.310032967114	0.314379684578	0.294248584459	0.319559737324	0.0145825636549	0.246364971621	0.229869181755	0.404830984641	0.166960642084	0.166960642084	0.400415080884	0.350837381244	0.350837381244	0.112517989931	0.319667889575	0.258051523701	0.336665471215	0.435987004402	0.294024069624	0.0	0.00792016189914	0.0217684777735	0.551922115686	0.00769779956815	0.307691770801	0.238111013395	0.00601476520981	0.0	0.0
0.00212958521839	0.196714445289	0.182259727473	0.220205157793	0.222846815405	0.22233967211	0.178491426228	0.189009233919	0.202363369561	0.207538320056	0.129106973134	0.259695956949	0.25997559458	0.203165984778	0.203182649003	0.0925779050972	0.216839403307	0.113768072936	0.343144713107	0.106089308906	0.216903272484	0.137026057579	0.138312517937	0.130258353657	0.00283353136392	0.249440341664	0.15213042146	0.288851112237	0.00366929906433	0.249453724626	0.249453724626	0.279854831394	0.00435511871169	0.00435511871169	0.00608782902022	0.198973147233	0.181297170637	0.212448888254	0.122774555186	0.192127479162	0.0	0.00247786484706	0.00268061753841	0.0038491860402	0.0024764992243	0.00437740789753	0.00157478930011	0.00257670376766	0.0	0.0
0.0022901160894	0.210192351349	0.118848798957	0.14133609235	0.14282856493	0.142487952488	0.115556599509	0.124643847429	0.128786153535	0.134491804116	0.163573849783	0.160319288859	0.16115683977	0.131377681711	0.130662076118	0.115874905973	0.13762358464	0.146240263685	0.00943504311707	0.135199755982	0.136265962843	0.170745624818	0.172324332651	0.281417039537	0.00233443691015	0.00961527176531	0.188211457517	0.173946038045	0.00302400971636	0.309566412992	0.309566412992	0.0152146096537	0.00583266217177	0.00583266217177	0.0055310623939	0.123461089787	0.113720711344	0.130058816756	0.150728526264	0.121656188872	0.0	0.00364155477542	0.00358436986166	0.00365041129012	0.00355421878749	0.00456310713527	0.0020760410821	0.00345456835735	0.0	0.0
0.0016051701155	0.230966910973	0.0864112123427	0.103939952127	0.0176883009672	0.017687316333	0.137550527916	0.169892302647	0.103068281795	0.0118028730876	0.0938768673359	0.020238480812	0.014719194353	0.155663137854	0.106784351148	0.170210496008	0.190413529757	0.202951876189	0.00388822993371	0.185160628778	0.252301564752	0.242990017029	0.245007826471	0.23854117962	0.438682184384	0.00277540423435	0.00751040743007	0.00910827174923	0.556280742358	0.00371032295653	0.00371032295653	0.195999460367	0.00187818873899	0.00187818873899	0.00267991759985	0.241613874618	0.217500992186	0.247522081766	0.291510417384	0.163516068065	0.0	0.00108755316342	0.346296062468	0.363185811487	0.00277090706283	0.416554953989	0.000198713206363	0.524608680323	0.0	0.0
0.00512725422803	0.293313949071	0.331228496137	0.333558363823	0.337283225066	0.336925313599	0.328034016702	0.28507210795	0.239229145783	0.315559373194	0.297797761869	0.334080357168	0.335792825193	0.307567838385	0.30741524408	0.273552054539	0.312226775925	0.328964263906	0.257765011345	0.310318903393	0.390818933114	0.399048367636	0.402677472281	0.330967064573	0.0044641176481	0.362040308365	0.391613182893	0.362817048148	0.00577294848809	0.198184256866	0.198184256866	0.504397364797	0.430723010021	0.430723010021	0.252193487552	0.298789024103	0.241916909337	0.310662261967	0.354713196408	0.290645696493	0.0	0.0116414638586	0.0110647294951	0.377342757895	0.00911157804837	0.335867577535	0.00960955913228	0.00669833358532	0.0	0.0
0.000328661887323	0.246598347857	0.137296041193	0.170041811827	0.171938448394	0.171481937528	0.135602420418	0.238631587907	0.0169263320378	0.157883319751	0.0153450463254	0.0211414305663	0.0220551624101	0.160675554385	0.258158860095	0.232920999389	0.277284784656	0.292559815411	0.00440174722505	0.261793049382	0.268686401149	0.167334834228	0.16870362496	0.339296137766	0.53584120905	0.00649546491556	0.230536452938	0.212864210677	0.680409042118	0.383521976628	0.383521976628	0.00676632300775	0.00441185720024	0.00441185720024	0.457164398125	0.256047605736	0.229274101479	0.262514400326	0.141337079476	0.240562198491	0.0	0.00330396921148	0.599467336753	0.443183103662	0.00340273388844	0.511021890048	0.0323101383448	0.00308401537218	0.0	0.0
0.00134066449506	0.143033135301	0.131698657797	0.157658760502	0.159680830985	0.159266982492	0.21337234563	0.134197661781	0.143569118008	0.147449776184	0.185912183165	0.185022066993	0.186302362328	0.144686596109	0.148698360722	0.13200349715	0.153019045979	0.163405098877	0.00490818710736	0.146350186662	0.156295520967	0.191356637943	0.192950142092	0.198173425975	0.000215325836065	0.00438648875444	0.222101567362	0.204732415147	0.000279117724617	0.00386161080339	0.00386161080339	0.40818619409	0.612569092108	0.612569092108	0.00484009986892	0.14299968536	0.131647750914	0.145294427472	0.169922481186	0.141475829406	0.0	0.0047031190182	0.00109455072284	0.539483695881	0.00348409070734	0.00225866423961	0.00102065076894	0.000316411199321	0.0	0.0
0.00124019689744	0.218089845298	0.178499116957	0.219348998657	0.222146541234	0.221566911851	0.178596651567	0.266584718697	0.194582537886	0.204209027645	0.250274553946	0.251303296799	0.25267400324	0.203187853765	0.203461949589	0.120529920151	0.309332457033	0.256123438542	0.00700734346526	0.136152696473	0.302149460445	0.380914852091	0.384004564835	0.183665189919	0.000278886030637	0.00838150009708	0.20138339813	0.18576776598	0.000361493090228	0.0205750136173	0.0205750136173	0.354403671503	0.529364079945	0.529364079945	0.0285192452583	0.285916451843	0.256497015663	0.203091703539	0.155130071828	0.190567991485	0.0	0.00670741457492	0.0252996203466	0.466804398762	0.0095341195578	0.00663969077115	0.0137252599531	0.00041104791727	0.0079895710505	0.0
0.00118609350054	0.12008739715	0.132563688143	0.163829126967	0.165510232546	0.165078264553	0.132337421881	0.236631460569	0.152058893929	0.154111228964	0.193360323887	0.193225161775	0.193549521273	0.150455443753	0.254812676267	0.236013912415	0.128246788712	0.136637408946	0.00312559909694	0.260591253965	0.125143588356	0.34304203898	0.345843900815	0.157949172903	0.536142650197	0.00246496883673	0.00843045276568	0.00888348875632	0.67925443552	0.00347726017584	0.00347726017584	0.010146675213	0.00643945858008	0.00643945858008	0.00191648872554	0.253913975787	0.227632973075	0.125175259474	0.142344279401	0.2410788953	0.0	0.000812373392904	0.00288753409136	0.446077660761	0.0026496135881	0.509064705376	0.000144656100339	0.00431864006825	0.0	0.0
0.00128467519785	0.0128327418441	0.167393121604	0.207207552758	0.209775012557	0.209219673353	0.166570510871	0.178004685919	0.190824597037	0.195812615976	0.246854428877	0.245729166156	0.246020919462	0.190529340227	0.191467104672	0.177841256737	0.00747804420322	0.00726528540126	0.00198860506741	0.196160825099	0.00903327975427	0.258270039067	0.260399884729	0.00913721811404	0.00905440616819	0.00128232744837	0.00720880046402	0.0072304925268	0.0117059214218	0.00161323414651	0.00161323414651	0.00865943624688	0.00759625220793	0.00759625220793	0.001662829173	0.192637755664	0.171788908053	0.0121833142872	0.00869765743468	0.182652595937	0.0	0.000407920774174	0.00124805839618	0.0136310472045	0.00125625314638	0.0087075312945	4.52725389905e-05	0.00188147264683	0.0	0.0
0.00128467519785	0.0128327418441	0.167393121604	0.207207552758	0.209775012557	0.209219673353	0.166570510871	0.178004685919	0.190824597037	0.195812615976	0.246854428877	0.245729166156	0.246020919462	0.190529340227	0.191467104672	0.177841256737	0.00747804420322	0.00726528540126	0.00198860506741	0.196160825099	0.00903327975427	0.258270039067	0.260399884729	0.00913721811404	0.00905440616819	0.00128232744837	0.00720880046402	0.0072304925268	0.0117059214218	0.00161323414651	0.00161323414651	0.00865943624688	0.00759625220793	0.00759625220793	0.001662829173	0.192637755664	0.171788908053	0.0121833142872	0.00869765743468	0.182652595937	0.0	0.000407920774174	0.00124805839618	0.0136310472045	0.00125625314638	0.0087075312945	4.52725389905e-05	0.00188147264683	0.0	0.0
0.00142585951673	0.18911403182	0.180953253021	0.220803198177	0.223587065536	0.223018457801	0.177901503063	0.186483274981	0.127031343107	0.124499994684	0.148915449325	0.253219490229	0.254739474254	0.202770290224	0.20412137761	0.179773925266	0.209380564976	0.219799236166	0.00824345425885	0.200103300932	0.211854296999	0.26527159979	0.267821212257	0.265228086045	0.00200762834891	0.213045011948	0.299933666763	0.276827488162	0.00260004907519	0.00844632077451	0.00844632077451	0.320335889918	0.475741797884	0.475741797884	0.270701391517	0.197900158516	0.179171615541	0.20432847302	0.285026977217	0.190956873877	0.0	0.00750249556124	0.00508402005336	0.418189355198	0.00510441206737	0.37064559526	0.00542560550536	0.000664753176428	0.0	0.0
0.00126042144279	0.251529413233	0.149060509256	0.210130905013	0.21257704023	0.212039261705	0.172241973582	0.268351791863	0.197949747676	0.198376370697	0.209663978361	0.24345703133	0.244354502894	0.194169276369	0.288800765421	0.17906360002	0.202413754618	0.2160487882	0.00593737603934	0.197991784047	0.201798394592	0.348316121129	0.351418908779	0.211487295215	0.00961866486678	0.0048874736406	0.241891926016	0.223547590451	0.0123986412002	0.171458164724	0.171458164724	0.349390405117	0.392245418635	0.392245418635	0.00507475682758	0.23102700783	0.231297091286	0.166471009233	0.238952076206	0.161216248342	0.0	0.00354632416032	0.00220132822433	0.349857927668	0.00373705839349	0.010623653614	0.00076848152273	0.00240279603276	0.000426644170028	0.0
0.00102058716823	0.00914664204019	0.0105899309605	0.0089683310398	0.00905852723732	0.00928659759463	0.0107830627588	0.00815753812017	0.0111191421654	0.00678558932197	0.00886996797954	0.00920494171895	0.00825752605642	0.0106189799928	0.00808064973857	0.0711093757914	0.0783943605783	0.0829879611174	0.004332219553	0.00720756873502	0.0128081674726	0.00886708599208	0.00928336200161	0.170078463769	0.000117897984768	0.000599891546815	0.00691004151601	0.00833727091079	0.000152833432472	0.00057553698078	0.00057553698078	0.011753898155	0.000934382001723	0.000934382001723	0.0052698524161	0.0114302181812	0.0124229973501	0.132799252886	0.0122583234802	0.0137980569001	0.0	0.000208233198234	0.00017367860063	0.000716168231984	0.000200675680508	0.000232073665133	8.93581507545e-05	0.000176320586194	0.0	0.0
0.00101451184758	0.118333126369	0.159420106616	0.195471623945	0.197972753653	0.197455144968	0.160596983052	0.170063852739	0.180403338587	0.122127682353	0.155855371968	0.146985495605	0.145594688046	0.184570301385	0.180700876135	0.165156872149	0.124789770262	0.133399447035	0.00306351188758	0.186038089489	0.193198349722	0.241396587588	0.243383732897	0.233396281306	0.000302165095084	0.00214196938406	0.173975572171	0.160963853869	0.000391675124178	0.288370716312	0.288370716312	0.0267317551082	0.00126236360788	0.00126236360788	0.00275664887717	0.183266406137	0.109297995793	0.127278601865	0.221665801744	0.174997688537	0.0	0.000704002430297	0.000412442203035	0.000704375848535	0.000688651625034	0.000591307976716	0.000877793234055	0.00044690534741	0.0	0.0
0.00722679152831	0.482203935102	0.454954799931	0.488475284223	0.47254643639	0.463386093066	0.526313047898	0.457040267344	0.477134632452	0.404112783727	0.430275648155	0.472989162558	0.449550253795	0.53768240815	0.496190151385	0.439972085769	0.448318690208	0.381579227257	0.0952857502386	0.520109618616	0.548498712559	0.475719437067	0.468603541303	0.416652289106	0.212672108394	0.196810465754	0.31476436734	0.388823005198	0.159641834032	0.278433780126	0.278433780126	0.28666159311	0.146960698867	0.146960698867	0.288682269438	0.573775880944	0.545914184326	0.503938926735	0.49232631394	0.572537925763	0.164787487398	0.0164594562771	0.232905148781	0.222892019585	0.230339302147	0.220536854334	0.0203215623322	0.149776148854	0.00485519016381	0.00585305805225
0.00607901433351	0.392030546489	0.452119489172	0.561116475662	0.538615266624	0.538157774179	0.522307222779	0.484281218895	0.506705270728	0.4346789303	0.446703740992	0.554619917647	0.521953432835	0.576294363769	0.474627357105	0.37426022175	0.385634924474	0.319014772419	0.325375976613	0.436410336387	0.571852380624	0.496664024898	0.455586008029	0.525677615554	0.00529679366598	0.360683576482	0.446393835164	0.458395548085	0.00578287679708	0.442761386532	0.442761386532	0.301916055858	0.194624331717	0.194624331717	0.260718361838	0.541288346647	0.51510475424	0.456017883791	0.459767980804	0.512750036214	0.222829490364	0.241905856845	0.317065777825	0.169223020644	0.141516206788	0.154424871527	0.0196026454393	0.203210843033	0.0	0.00137158546327
0.00574388169628	0.386438399916	0.461904765647	0.558070327749	0.53447529299	0.533085945076	0.52119510529	0.481010119495	0.472557492843	0.429845468918	0.438590852361	0.549434695905	0.515516333753	0.576564323692	0.471067117275	0.369842861291	0.395699796824	0.327443281759	0.275807045706	0.431585583737	0.584930105037	0.464468756238	0.420564829331	0.53961027104	0.00540017758896	0.371296129816	0.457718014338	0.469967655124	0.00588432322649	0.455826730466	0.455826730466	0.309047161559	0.200240144719	0.200240144719	0.265312650683	0.553596455313	0.526107194432	0.465066035635	0.451390079807	0.495805343722	0.229636202353	0.249240625992	0.326642865926	0.174105462143	0.145750978524	0.159041137281	0.0201541386058	0.209377553541	0.0	0.00141369230608
0.0054920635586	0.398179919335	0.476808620084	0.577472560526	0.552973767099	0.551575832071	0.537351482867	0.478405817953	0.488065617083	0.443304219631	0.426930531725	0.568342483899	0.533091763242	0.595808199893	0.48553978847	0.341371091803	0.408411171295	0.337212937316	0.287244234748	0.444382516158	0.590673954807	0.481325744237	0.435746751534	0.539324304111	0.00562441669129	0.38642603989	0.474635840605	0.487337843188	0.00612744430629	0.474662802409	0.474662802409	0.317574101468	0.207203158145	0.207203158145	0.276021355693	0.558475334513	0.531017067404	0.480761457667	0.467287565808	0.511445421645	0.239100574473	0.259823084473	0.340434349684	0.17998730192	0.15191982137	0.165768004877	0.0208585097843	0.218283553315	0.0	0.000820395311954
0.000306899013782	0.120591213116	0.109548480082	0.133326046953	0.135017594743	0.134658814849	0.108196240394	0.118237427583	0.123038491585	0.128885682514	0.159898096173	0.153407350863	0.153718238371	0.124566579004	0.123835938914	0.112666125346	0.133370569739	0.143108489094	0.00232036662866	0.129153721964	0.12923668359	0.165267580358	0.166623070872	0.157408127216	0.000311573391811	0.00213730568835	0.185969617906	0.171400006058	0.000403872552819	0.311431495833	0.311431495833	0.00515979565192	0.00101341052949	0.00101341052949	0.000944070883738	0.119174680673	0.108292898423	0.124689624066	0.147085663828	0.115423466733	0.0	0.000710693854114	0.000427698084333	0.000972112362146	0.00192626137416	0.000609586606426	0.000158249021646	0.000460641117817	0.00131454671731	0.0
0.00266861327832	0.149214949025	0.141689330574	0.168595332252	0.170512718944	0.170089926562	0.135983255181	0.143567041195	0.152308694295	0.158572195188	0.197380153545	0.19796785448	0.19867664628	0.154915548056	0.155258168487	0.13946157314	0.165402738561	0.176478534739	0.546284139708	0.158052872325	0.166890478453	0.206816317107	0.208546691332	0.203098140519	0.0027129916119	0.388921031509	0.238136879815	0.219766639265	0.00351482857082	0.397179931215	0.397179931215	0.438392277699	0.00646250458367	0.00646250458367	0.00615201721815	0.150184550344	0.137094189473	0.161980120194	0.182136178645	0.145308715798	0.0	0.00395207526088	0.00423098159837	0.00424274818191	0.00386002204254	0.00529608986061	0.00255485486144	0.00401026332428	0.0	0.0
0.00266861327832	0.149214949025	0.141689330574	0.168595332252	0.170512718944	0.170089926562	0.135983255181	0.143567041195	0.152308694295	0.158572195188	0.197380153545	0.19796785448	0.19867664628	0.154915548056	0.155258168487	0.13946157314	0.165402738561	0.176478534739	0.546284139708	0.158052872325	0.166890478453	0.206816317107	0.208546691332	0.203098140519	0.0027129916119	0.388921031509	0.238136879815	0.219766639265	0.00351482857082	0.397179931215	0.397179931215	0.438392277699	0.00646250458367	0.00646250458367	0.00615201721815	0.150184550344	0.137094189473	0.161980120194	0.182136178645	0.145308715798	0.0	0.00395207526088	0.00423098159837	0.00424274818191	0.00386002204254	0.00529608986061	0.00255485486144	0.00401026332428	0.0	0.0
0.00328250481	0.327781457545	0.324688367403	0.37274858581	0.377171080367	0.365706880496	0.326532082184	0.369677804285	0.247044930317	0.362881825427	0.183099286398	0.284655307707	0.287673535338	0.351499678517	0.34784238972	0.216464706721	0.246998614242	0.216352777443	0.373539175886	0.352253141293	0.369838308669	0.31989646588	0.322595739206	0.302013260208	0.00164077434098	0.223575720242	0.300685554813	0.330800610043	0.0021231826169	0.363780071272	0.363780071272	0.281089343559	0.225124541923	0.225124541923	0.344403094515	0.35668026457	0.326622244718	0.3237409122	0.326920710814	0.364019305839	1.98193321549e-05	0.279702936354	0.2221965894	0.249680591007	0.16408710062	0.011047351939	0.0225034378679	0.00203775003878	0.1586490197	0.00108497824192
0.00392960078182	0.258607441895	0.270359751563	0.264500085616	0.189802489448	0.189336488688	0.216295254142	0.22363841524	0.303131769438	0.162339240142	0.0186621205753	0.158807049664	0.159044435106	0.307486396451	0.170179359944	0.187584158794	0.171182725105	0.181093632048	0.408636141122	0.31226731044	0.320980487367	0.359526210402	0.362460332131	0.354663457029	0.00202137058039	0.282574433887	0.181762278616	0.169153058844	0.00261773155959	0.296914673793	0.296914673793	0.0245599359537	0.00932071851665	0.00932071851665	0.00881352872899	0.303249759854	0.240571535319	0.273085814601	0.289489041574	0.225552988602	0.0	0.594846483988	0.333696445045	0.144818890001	0.339584315765	0.00520467464196	0.00230722353658	0.504490702948	0.340520407522	0.0
0.00795022080745	0.176556065942	0.188622342743	0.201722391345	0.203496145973	0.201142048778	0.188353427427	0.177555974323	0.18274570904	0.19038203539	0.223841274273	0.230488079921	0.231328093287	0.186141849568	0.187962183699	0.192629313144	0.179497211516	0.18981953903	0.500890890691	0.213667936724	0.197000828618	0.237102655163	0.239925504886	0.207783209847	0.00840612705119	0.360411893863	0.262207615459	0.243580981043	0.0108735134438	0.364632858904	0.364632858904	0.475529656237	0.0181258936822	0.0181258936822	0.0273276830389	0.200958861037	0.190202021257	0.193569422363	0.214053979406	0.198955102247	0.0	0.00996314156644	0.0135962831152	0.0129468719963	0.00949333650455	0.016487718131	0.0201046800224	0.0126440137881	0.0	0.0220995377537
0.00186363616121	0.2387811024	0.216706416649	0.266454073246	0.269884798505	0.269225886956	0.21690561032	0.228068766008	0.243292021651	0.25116899871	0.184879234736	0.315090646067	0.315653540866	0.245706548274	0.247840511997	0.13311530297	0.26254882038	0.162864758109	0.00671693650804	0.146859164459	0.259002011062	0.19325016076	0.194968510018	0.194808860505	0.000273612443715	0.00446843060707	0.221259898398	0.352005698891	0.000354664054091	0.0039642292437	0.0039642292437	0.407791661833	0.606347372082	0.606347372082	0.00702995522036	0.241931273563	0.21975561261	0.248981501555	0.172674002652	0.235221962415	0.0	0.00451844989003	0.0011256466671	0.53446759739	0.00306316657525	0.00224454411992	0.000999426146186	0.000402396990064	0.0	0.0
0.00412064742606	0.347930043412	0.319794740327	0.290267988045	0.293712795615	0.293007491965	0.347268333853	0.299838189809	0.272128054248	0.248569300587	0.183273399991	0.207160964762	0.206004354069	0.33227232739	0.355507484778	0.212105262624	0.234762744102	0.198423220879	0.343381721108	0.265605395715	0.402801297759	0.297253919425	0.299668101859	0.332785957441	0.0011982262499	0.309003615356	0.29359128575	0.33064258314	0.00155149680812	0.401743318453	0.401743318453	0.222860452545	0.0211691842912	0.0211691842912	0.197035409585	0.385012959639	0.309220616766	0.342174113924	0.237921606111	0.342756397471	0.000791688864459	0.312207489451	0.246873957097	0.011920267048	0.180260765761	0.00762266005604	0.0162694249749	0.00176809207705	0.00025714474323	0.000376117257243
0.00266861327832	0.149214949025	0.141689330574	0.168595332252	0.170512718944	0.170089926562	0.135983255181	0.143567041195	0.152308694295	0.158572195188	0.197380153545	0.19796785448	0.19867664628	0.154915548056	0.155258168487	0.13946157314	0.165402738561	0.176478534739	0.546284139708	0.158052872325	0.166890478453	0.206816317107	0.208546691332	0.203098140519	0.0027129916119	0.388921031509	0.238136879815	0.219766639265	0.00351482857082	0.397179931215	0.397179931215	0.438392277699	0.00646250458367	0.00646250458367	0.00615201721815	0.150184550344	0.137094189473	0.161980120194	0.182136178645	0.145308715798	0.0	0.00395207526088	0.00423098159837	0.00424274818191	0.00386002204254	0.00529608986061	0.00255485486144	0.00401026332428	0.0	0.0
0.002639259819	0.104378750878	0.218727995406	0.266282873065	0.269465785116	0.268773247237	0.214533671223	0.228120595833	0.243487531534	0.251288765172	0.314907667964	0.314335189053	0.314983763231	0.24490542068	0.245828596776	0.225492720435	0.11126159675	0.117777622533	0.347264424428	0.251183711412	0.115983533437	0.329478558547	0.332188088284	0.135943727796	0.00883459479411	0.253032352602	0.156651149076	0.145091471308	0.0114147731621	0.253286379267	0.253286379267	0.283584268996	0.00993509254592	0.00993509254592	0.00506195769493	0.243556310939	0.219275951995	0.114329893124	0.122309292674	0.232769023549	0.0	0.00272504550617	0.00356073112161	0.013396425492	0.00334324177033	0.0101119427828	0.00158819127864	0.00392499492794	0.0	0.0
0.002639259819	0.104378750878	0.218727995406	0.266282873065	0.269465785116	0.268773247237	0.214533671223	0.228120595833	0.243487531534	0.251288765172	0.314907667964	0.314335189053	0.314983763231	0.24490542068	0.245828596776	0.225492720435	0.11126159675	0.117777622533	0.347264424428	0.251183711412	0.115983533437	0.329478558547	0.332188088284	0.135943727796	0.00883459479411	0.253032352602	0.156651149076	0.145091471308	0.0114147731621	0.253286379267	0.253286379267	0.283584268996	0.00993509254592	0.00993509254592	0.00506195769493	0.243556310939	0.219275951995	0.114329893124	0.122309292674	0.232769023549	0.0	0.00272504550617	0.00356073112161	0.013396425492	0.00334324177033	0.0101119427828	0.00158819127864	0.00392499492794	0.0	0.0
0.00540198007927	0.278775245662	0.270977481081	0.273410287694	0.276308499349	0.275671770166	0.25370237116	0.283531983372	0.235100938874	0.186380391755	0.056555540272	0.199713982106	0.200752897233	0.257176663021	0.342969095458	0.227255472311	0.215075261593	0.220874828618	0.271458492785	0.328577164764	0.313633974542	0.303439568034	0.307365948579	0.374029405352	0.259680130568	0.299503330202	0.315255974743	0.293271869275	0.328954489535	0.365919393522	0.365919393522	0.0705868929504	0.0155127532985	0.0155127532985	0.434968135732	0.306609342977	0.260110186003	0.302382815404	0.294957187777	0.308378898507	0.000615694777188	0.366729144893	0.292703895318	0.219074253485	0.212235498634	0.451058117305	0.0252814597585	0.00516584081639	0.00330152834504	0.00733183208791
0.000190081453511	0.129377295815	0.116954477446	0.144040924783	0.145900364072	0.145509089925	0.115917452849	0.125914127033	0.131850585313	0.137634334808	0.17215269776	0.0187710025352	0.018979957854	0.133695483575	0.133043128483	0.121490172069	0.14296112112	0.15353933698	0.00293091497903	0.138259406736	0.138766178639	0.178907413806	0.180370393632	0.0151507945818	0.000195595541595	0.00250455081247	0.0197968432765	0.0183740858692	0.000253553252874	0.0274302201162	0.0274302201162	0.00907928856834	0.000919902543188	0.000919902543188	0.000889004015332	0.12909930937	0.016486107854	0.134803404924	0.158933754826	0.124432355515	0.0	0.000698875862454	0.000231070364944	0.000305406185748	0.000677618203316	0.00038403310494	2.88577244371e-05	0.000291144410425	0.0	0.0
0.000190081453511	0.129377295815	0.116954477446	0.144040924783	0.145900364072	0.145509089925	0.115917452849	0.125914127033	0.131850585313	0.137634334808	0.17215269776	0.0187710025352	0.018979957854	0.133695483575	0.133043128483	0.121490172069	0.14296112112	0.15353933698	0.00293091497903	0.138259406736	0.138766178639	0.178907413806	0.180370393632	0.0151507945818	0.000195595541595	0.00250455081247	0.0197968432765	0.0183740858692	0.000253553252874	0.0274302201162	0.0274302201162	0.00907928856834	0.000919902543188	0.000919902543188	0.000889004015332	0.12909930937	0.016486107854	0.134803404924	0.158933754826	0.124432355515	0.0	0.000698875862454	0.000231070364944	0.000305406185748	0.000677618203316	0.00038403310494	2.88577244371e-05	0.000291144410425	0.0	0.0
0.000375797281485	0.154989923109	0.139712778102	0.172843080822	0.00630775917346	0.00629829534161	0.139135858604	0.147813451081	0.157357471928	0.00548303816814	0.00535654538989	0.0066361163836	0.00688694240116	0.159352578066	0.00644060831714	0.145974864357	0.171860011968	0.184255630752	0.00282414791868	0.162744441245	0.166320255542	0.215250707548	0.217016317431	0.212333065436	0.00341252462334	0.00259946273912	0.00450286946009	0.00479102017219	0.00442015424089	0.00303061112872	0.00303061112872	0.00617968218827	0.00123477466144	0.00123477466144	0.00115037771205	0.155765472697	0.141535320412	0.162183327856	0.190570903777	0.00599597899624	0.0	0.000869889467141	0.659112405981	0.0030753972635	0.00181187348445	0.00360926768364	0.000192326295544	1.0	0.0	0.0
0.00187304164245	0.309906900202	0.282851444802	0.344395158831	0.348671479533	0.347795103124	0.278117324118	0.297564926192	0.314640034112	0.327976676761	0.265041316713	0.349161261623	0.34987541741	0.319227581907	0.317906324934	0.188738563447	0.222499479508	0.237827019616	0.274110636439	0.327144986869	0.221008266747	0.276393793185	0.278710542117	0.206391703645	0.00159296578904	0.20093751688	0.242744862251	0.224346601891	0.00206345833277	0.397974836141	0.397974836141	0.225718931067	0.00436236143727	0.00436236143727	0.0053223159314	0.201680702905	0.145743081195	0.213847046291	0.245534352875	0.195359867652	0.0	0.00266026757748	0.00241672565651	0.00438948950662	0.0027005360334	0.00311383886528	0.00134394931617	0.00235428722846	0.00466569480674	0.0
0.00631697170961	0.457685834145	0.456124603924	0.43322961698	0.437800953036	0.430679649773	0.486407767393	0.513932645461	0.474279070522	0.519834558226	0.408558129046	0.451878727187	0.430478849195	0.487104987805	0.503143698539	0.346021862657	0.436785488161	0.37303985177	0.237095812237	0.491352142853	0.474114313979	0.420581595969	0.424959713954	0.336549227177	0.120156435215	0.195359552523	0.30426131923	0.375257834149	0.151572338138	0.280940380727	0.280940380727	0.270373043426	0.141883014509	0.141883014509	0.216515588626	0.491109791762	0.518224881509	0.456176859526	0.432832597178	0.493424290919	0.000528626057242	0.171140925972	0.143231883598	0.21071014428	0.238782643896	0.210207552432	0.101219904158	0.00461155831913	0.00320159182905	0.00684421176381
0.00650680620278	0.512813294354	0.501380135967	0.508884606919	0.497438872537	0.499612272326	0.56207843375	0.550236336696	0.481428451496	0.357505558037	0.430866092019	0.424207729466	0.405953809003	0.497017523782	0.497410425978	0.415323556258	0.423142569109	0.358071070221	0.161452486975	0.525710670438	0.556332622171	0.455515163276	0.453591013991	0.394371776612	0.103542717378	0.159834036204	0.284552050788	0.34239260215	0.129851171166	0.230797101629	0.230797101629	0.238161996102	0.12360654833	0.12360654833	0.265869634501	0.520725090199	0.585857509766	0.458017739534	0.451591434325	0.499366024243	0.131417260905	0.0150529719845	0.190396481669	0.183583466273	0.188157948664	0.17950453823	0.0190358465855	0.121188702488	0.00382576972187	0.09093540428
0.174656548644	0.546088533081	0.460582869161	0.445259348637	0.429432698159	0.439848972373	0.536581954214	0.510147589126	0.431099543431	0.396951742808	0.361541196909	0.406871638123	0.384057652242	0.456884041679	0.419686061974	0.414649570649	0.532715497695	0.457586143798	0.280288250673	0.511943884919	0.477247464781	0.514808935289	0.491303756082	0.45074416994	0.122357622715	0.261996802116	0.436973168262	0.498061595829	0.154203499244	0.349945000529	0.349945000529	0.233222352443	0.139715304199	0.139715304199	0.228242211973	0.491528963015	0.57138696539	0.486724983577	0.456629712815	0.546126460488	0.158521283193	0.174316368604	0.230498539074	0.246234146888	0.241865168948	0.213424854223	0.099901995692	0.145646803442	0.0967154774729	0.000469710257442
0.179018827168	0.519575551287	0.453736188414	0.413655451248	0.39671530702	0.39696282054	0.496858340431	0.505806757026	0.392107794545	0.365590919656	0.329496876177	0.366123538036	0.342537209726	0.42874145849	0.389809413413	0.37721438183	0.515273000291	0.435503074179	0.250764534206	0.49323165938	0.466284550283	0.501374480915	0.475433462713	0.436353474776	0.125491157111	0.268263327279	0.402251592685	0.468793880886	0.158165558083	0.284616530756	0.284616530756	0.235933591677	0.143089641198	0.143089641198	0.229975488378	0.464113834829	0.549137762285	0.467039062364	0.418294310492	0.529544069144	0.162636515426	0.178747772193	0.236392672563	0.25248185806	0.248011366175	0.218876080831	0.102460182108	0.14936995713	0.0992237138673	0.000481920581827
0.135085901421	0.433676310177	0.551224287035	0.445316244363	0.434520186923	0.434486607151	0.577875224509	0.49949650107	0.468699451058	0.465629736408	0.405626804021	0.394357787093	0.378281332937	0.483719492634	0.470949450693	0.437839954835	0.45974756537	0.412293615585	0.195902737048	0.512472803905	0.510549571783	0.435059216266	0.456831448744	0.417734965232	0.0945089935826	0.210516350494	0.289048528328	0.339891299196	0.118636150872	0.240104628147	0.240104628147	0.244184495697	0.11286953519	0.11286953519	0.245232527706	0.498170758357	0.534103799935	0.512606969774	0.369051115667	0.46513719381	0.00455645313718	0.13610857864	0.17520075752	0.166250130884	0.238900306478	0.166135998876	0.0234936032746	0.110759433294	0.000699971025716	0.0877942590994
0.000810467203112	0.158533355063	0.142240883881	0.176038938919	0.178328666416	0.177932932555	0.142509773081	0.151372223565	0.161102952	0.166481568471	0.00638044562229	0.209335912053	0.209099369436	0.162881995693	0.16247857137	0.00559057060517	0.174658721482	0.00285792998379	0.00307454891918	0.0045460470982	0.171649532776	0.00902774874902	0.00935724976723	0.00227138340001	9.10877305268e-05	0.00045226511456	0.00327837977559	0.234808082344	0.000118080006265	0.000437625102076	0.000437625102076	0.00980151589475	0.000726276957812	0.000726276957812	0.00366144610466	0.160289804211	0.145966264847	0.166117922026	0.0103394351363	0.15456043051	0.0	0.00016486779402	0.000134283446829	0.000561425549382	0.000161899568758	0.000178048234292	6.61612609405e-05	0.000134391240048	0.0	0.0
0.000707807435171	0.0100509631276	0.198917150126	0.245066014471	0.24825473405	0.247596210005	0.199158098921	0.210402441426	0.225004902145	0.171030041833	0.217793725976	0.213659794059	0.212534325027	0.229122962902	0.226680334879	0.208334508449	0.00435483303559	0.00400132841681	0.000900284438227	0.0740576515027	0.0824983509252	0.0964727878915	0.0973031348069	0.093419527815	1.49056766865e-05	0.000169275398118	0.00332506250966	0.00390146413076	1.93230576457e-05	0.00161246959984	0.00161246959984	0.0213839183474	0.000319126417523	0.000319126417523	0.00182770505839	0.0821225324529	0.0150175718374	0.0171439181468	0.0956761862849	0.0764800985324	0.0	4.82988801738e-05	1.8196132013e-05	0.000246513330419	4.67779590927e-05	2.92880186282e-05	3.17650253757e-06	2.22114777241e-05	0.0	0.0
0.00133337974793	0.298744651091	0.274383783062	0.337898836327	0.261042768963	0.260360454902	0.272774278774	0.287810266959	0.199954390959	0.241052800225	0.154728259685	0.159296626287	0.16074314498	0.313663746168	0.239017341349	0.281408489756	0.333481604498	0.353588243257	0.00743072595745	0.315363917508	0.325604069558	0.268890355371	0.271089926514	0.412275933274	0.00201128178977	0.00873855681517	0.359300286793	0.331504209206	0.00260483925768	0.321761869354	0.321761869354	0.326954122263	0.486324288936	0.486324288936	0.383953073368	0.307061252571	0.276783354953	0.31525409244	0.234429982248	0.224256888409	0.0	0.00623156316905	0.819097543332	0.428053681731	0.00466065152128	0.00800714955423	0.0275726670527	0.535596521487	0.0	0.0
0.00530907688289	0.186645735461	0.169719079362	0.209911321254	0.212583221335	0.212019135989	0.172382385145	0.178436499432	0.19226171434	0.197973402024	0.0122758388569	0.247045471668	0.248547214719	0.193555037913	0.194448082946	0.0139164532465	0.012497740426	0.0085448068084	0.683704685189	0.198083391319	0.202354991164	0.255390038353	0.257483947144	0.254139839308	0.000592793034075	0.471837864233	0.296514976337	0.27403165912	0.00076834012172	0.496122230583	0.496122230583	0.00769518009526	0.0143611392597	0.0143611392597	0.00978485414019	0.189326703618	0.170548248036	0.197278140852	0.228917255994	0.182652567344	0.0	1.0	0.00342665332202	0.00450492152685	0.568309197306	0.00588476744598	0.00380114188591	0.000869889467141	0.0	0.0
0.000221301083211	0.163707243323	0.150447553649	0.00901475675787	0.00908222023711	0.00868657453505	0.0632388270784	0.0648607770845	0.00834670638213	0.0114118661893	0.00927709380102	0.0091773153115	0.00932728325303	0.0692376122302	0.0110603149184	0.00870560068617	0.185987769294	0.199828676861	0.00162755518873	0.0738762210676	0.231998545745	0.00954954158817	0.00963551439439	0.0859920522555	0.000221072979098	0.00177717729218	0.00542396657271	0.0051146035839	0.000286568833238	0.00459507860957	0.00459507860957	0.00694892624831	0.000712458034868	0.000712458034868	0.00191607193563	0.00684221726447	0.199318478743	0.0683574457194	0.266044578621	0.210249141204	0.0	0.00051166368268	0.000303335458903	0.000348200807989	0.000506707209292	0.000430799511609	0.00042110711487	0.000324274128511	0.0	0.535623911912
0.000254024882107	0.185083070946	0.168392153335	0.00986280488712	0.00993448367921	0.00991246768198	0.00893603657056	0.00873059816172	0.00820785904382	0.00968647690696	0.00902732199276	0.00964109283486	0.00981111666616	0.00898447815437	0.00888197657346	0.00360410299077	0.207648784287	0.223080795912	0.00186766061459	0.00960073467081	0.199238838964	0.0108563717573	0.0109541057619	0.00379788086278	0.000253762001381	0.00171664844359	0.0046707873952	0.00443902223832	0.000328942419615	0.00526787317749	0.00526787317749	0.00385180655204	0.000817736191446	0.000817736191446	0.00219846893917	0.00445105165082	0.169147838483	0.00697811853704	0.228200580098	0.180018230112	0.0	0.000587300485372	0.000348181518725	0.000399674813323	0.000581579076783	0.000494481663835	0.000125746911835	0.00037222223535	0.0	0.0
0.00166851373725	0.177971541046	0.207848824141	0.209360451198	0.211834999661	0.209624204278	0.167933303848	0.175982890954	0.0987093852758	0.104251294261	0.119609718467	0.239724668112	0.24110894546	0.191983334746	0.190993261483	0.225708883557	0.207566505383	0.218064296982	0.315015941944	0.233878934863	0.201896575776	0.247048625683	0.249083585307	0.248526523847	0.00169559475671	0.452545075729	0.283130181384	0.261349746084	0.002196530852	0.232169286812	0.232169286812	0.262529077228	0.00990638780823	0.00990638780823	0.310738632245	0.277644514913	0.218981270725	0.196011515495	0.285332984895	0.229278945194	0.0	0.00666468218718	0.00715688423454	0.00397732300829	0.00484658026086	0.428083940337	0.00967075568582	0.00250552866609	0.0	0.000213946178334
0.0163653064168	0.105961192124	0.0998613188124	0.12217885688	0.122738912156	0.123993427553	0.103277815902	0.105205789327	0.108581962386	0.106463498698	0.122497486681	0.131249639667	0.131732059568	0.110319729115	0.109918765305	0.0941330618171	0.0623528810361	0.0565937289604	0.0758563033271	0.11222070133	0.117314467244	0.136399311548	0.139112234289	0.064455924391	0.0174934216039	0.0432365460541	0.136290183298	0.128546535944	0.022642068509	0.0490986713315	0.0490986713315	0.232957019268	0.0351542719679	0.0351542719679	0.0571483206709	0.106843051316	0.105631789089	0.110287708756	0.124424130291	0.1101694921	0.0	0.0189197204965	0.0280797951826	0.0262025257892	0.0174745793717	0.0334916191775	0.022590449398	0.0264716852387	0.0	0.0
0.00843410436302	0.18153901874	0.172031301181	0.206316951344	0.208168089159	0.208548200663	0.169462084472	0.176588772175	0.185518433727	0.189421419121	0.230091889811	0.235133144353	0.235970746665	0.188602062364	0.188650311775	0.166992317909	0.173836151666	0.181621273372	0.526843571536	0.192202672009	0.202190262419	0.245148192555	0.248009708513	0.208592764087	0.00891672867996	0.375680800271	0.27149394007	0.252061831184	0.0115339880762	0.383504647673	0.383504647673	0.487045820587	0.0192095160996	0.0192095160996	0.0289107517553	0.182820729559	0.171737260538	0.194307486496	0.218498155634	0.180882502053	0.0	0.0105681021813	0.0144138520195	0.0137249637885	0.0100646114472	0.0174762999029	0.0106841902421	0.013411186393	0.0	0.0
0.0163653064168	0.105961192124	0.0998613188124	0.12217885688	0.122738912156	0.123993427553	0.103277815902	0.105205789327	0.108581962386	0.106463498698	0.122497486681	0.131249639667	0.131732059568	0.110319729115	0.109918765305	0.0941330618171	0.0623528810361	0.0565937289604	0.0758563033271	0.11222070133	0.117314467244	0.136399311548	0.139112234289	0.064455924391	0.0174934216039	0.0432365460541	0.136290183298	0.128546535944	0.022642068509	0.0490986713315	0.0490986713315	0.232957019268	0.0351542719679	0.0351542719679	0.0571483206709	0.106843051316	0.105631789089	0.110287708756	0.124424130291	0.1101694921	0.0	0.0189197204965	0.0280797951826	0.0262025257892	0.0174745793717	0.0334916191775	0.022590449398	0.0264716852387	0.0	0.0
0.00177226173329	0.179245420657	0.164041002562	0.20097258618	0.203562481395	0.203029369902	0.16412663321	0.171218691964	0.183058302212	0.188807701642	0.2365348031	0.236947147216	0.237917726286	0.18471480336	0.187968367545	0.169007914592	0.196787673524	0.210606119716	0.00625641788857	0.187455964507	0.194932973074	0.246029764994	0.248067159909	0.249536588988	0.000284738224278	0.00555404620363	0.286427828246	0.26397038889	0.000369094051714	0.00489725015951	0.00489725015951	0.528381740923	0.792622055255	0.792622055255	0.00615623230324	0.181985241964	0.164865599505	0.186218891027	0.21852207639	0.178126996013	0.0	0.0058802466629	0.00138375174984	0.699639750541	0.00394093060585	0.00283765219121	0.00127553570152	0.000418407525806	0.0	0.0
0.00132905278329	0.256229407822	0.236895957288	0.291703446941	0.295445853256	0.294668160309	0.23537988137	0.247778820463	0.139074190917	0.273718344136	0.175734315088	0.179979873884	0.181428175072	0.271291238211	0.270133676706	0.241257324521	0.286931749295	0.30297155863	0.00697878356998	0.271168002247	0.281132453464	0.184937851068	0.186472987438	0.355546821824	0.000301791749943	0.00863091404407	0.41151733606	0.379419518255	0.000391182862467	0.371136345363	0.371136345363	0.375891992936	0.562452447614	0.562452447614	0.44352681717	0.265669112764	0.238597021237	0.271387353789	0.158672340057	0.253324938393	0.0	0.00674138799607	0.578559302563	0.494719424288	0.00434988155382	0.00718850748335	0.0319043446429	0.00044320599767	0.0	0.0
0.0	0.00613844084665	0.00225123287694	0.00593522989419	0.00601298029648	0.0059967488161	0.00800861591724	0.00539040891614	0.00626391029151	0.00924052291261	0.0045137295593	0.00626265901695	0.00637989406511	0.0147836250278	0.00885429604085	0.0959828371594	0.00555285109198	0.00585354396965	0.00215882230007	0.00893238798502	0.00508993321207	0.00193995877759	0.00195591053685	0.00249937290444	0.0	0.00156175799133	0.00203578688234	0.00187408040134	0.0	0.00310025112476	0.00310025112476	0.0106019213377	0.000531277318037	0.000531277318037	0.000252912095712	0.00205658566962	0.00386170337466	0.00205152418773	0.00239923003039	0.00194485884584	0.0	0.0032296948497	6.79560651244e-05	0.000119133295262	0.00183996129835	0.000164717371854	0.000260722860081	0.0	0.0	0.0
0.00677277025878	0.440957210791	0.423145788403	0.44896583737	0.425929110121	0.426173817511	0.453908311286	0.474232645356	0.434004764937	0.410914910808	0.468354615382	0.425883515669	0.394409533655	0.502246489411	0.418744189462	0.446164377169	0.452976267029	0.389089539464	0.174413696898	0.570290963939	0.554899285276	0.530242871241	0.535019749725	0.413490464849	0.164798169943	0.160044085866	0.292927756059	0.357865660901	0.207572282484	0.271429317701	0.271429317701	0.326544482132	0.182221563714	0.182221563714	0.246476930281	0.480570748682	0.477768275268	0.526221170988	0.527448124221	0.559659063951	0.000655954515956	0.0116029127135	0.304089448967	0.284359868967	0.199657562385	0.284699112425	0.0181408780631	0.194649974323	0.00139282406177	0.140426206789
0.0	0.000906046711446	0.0	0.11505305419	0.116557349203	0.116243315864	0.0933058839767	0.0991169555907	0.104909269129	0.110189453277	0.00712760505642	0.137126362476	0.137284827337	0.108233041864	0.107166917576	0.103860597902	0.116917478086	0.125701765423	0.0	0.108109380668	0.110519230354	0.0	0.0	0.000169414547082	0.0	0.0	0.000595199317881	0.00054789518854	0.0	0.0	0.0	0.312201122305	0.0	0.0	0.0	0.00392389464302	0.00241344817327	0.000599261078004	0.00500125663045	0.00231190922858	0.0	0.0	0.0	0.0	0.0	0.0	0.0	0.0	0.0	0.0
0.00550147331168	0.472711770467	0.470787210927	0.419224180095	0.377742353653	0.376778007187	0.445261421278	0.468945954241	0.365080452726	0.30599138207	0.331531452394	0.398257928355	0.400209689288	0.387589661435	0.346429347299	0.304528534079	0.346074772798	0.256514204129	0.259733424251	0.394604274427	0.321267001596	0.50803120465	0.512260918117	0.3623167449	0.00359730524867	0.300154295109	0.342399067405	0.454279653956	0.00464951806521	0.198234233603	0.198234233603	0.202216317686	0.288950050118	0.288950050118	0.16989811517	0.360841069706	0.413283049985	0.419054125606	0.320590416439	0.326791063219	0.0	0.370645072722	0.209676028297	0.252102226563	0.512554134611	0.22454440758	0.00580087548827	0.312415943653	0.0	0.000375228943263
0.00408305174464	0.150765561271	0.137197826353	0.168248027234	0.170370474072	0.168672392644	0.142837074993	0.144842223286	0.154676369295	0.160097133921	0.0103477160228	0.197233383755	0.198798023337	0.158594745868	0.250453600603	0.10979374069	0.124715152654	0.131662031634	0.53446858661	0.257150075307	0.162492589935	0.201337504297	0.202991076603	0.204841567723	0.000455459976254	0.36945050522	0.233288579914	0.215891943419	0.000590337864108	0.388161094613	0.388161094613	0.0127618348026	0.0110728174577	0.0110728174577	0.00754327380816	0.152636650323	0.222705394285	0.161194586537	0.1828236062	0.149561809183	0.0	0.781250360785	0.00263484838768	0.0034652808469	0.444623548749	0.00452745285226	0.00469446657468	0.000668366906466	0.0	0.0178652397614
0.0	0.00605954157272	0.00119925772794	0.00148531029436	0.00150479318752	0.00150072577972	0.00166924633841	0.00453783722159	0.00176794729923	0.109701290468	0.000444065547445	0.00177145285156	0.00177350920849	0.00136954145613	0.00169135199958	0.000159168905655	0.0026535693304	0.00285371295708	0.0	0.00139775896125	0.00336617249538	0.144614075327	0.145797349263	0.142153783483	0.0	0.0	0.0	0.0	0.0	0.0	0.0	0.0	0.0	0.0	0.0	0.00323739129462	0.00200872341208	0.000347399530915	0.00282430120954	0.0	0.0	0.0	0.0	0.41467779294	0.00105880575978	0.0	0.0	0.0	1.0	0.0
0.000145538623783	0.183935142702	0.17179186016	0.21294674413	0.215702921265	0.215125487734	0.169607667419	0.180007209338	0.0142403283351	0.199291660096	0.0136838755523	0.0201094328193	0.0211209351376	0.199995254458	0.195278794757	0.17284751822	0.210005994879	0.218893298198	0.00368827566664	0.197021845846	0.20396472951	0.0186090805777	0.018766262593	0.255621480618	0.000145475328256	0.00664587643405	0.298131800146	0.274658991005	0.000188580574231	0.499908175162	0.499908175162	0.00415275704474	0.00492457657725	0.00492457657725	0.596145557852	0.194797896382	0.173317726429	0.198529356052	0.00571593595931	0.181215053534	0.0	0.00372677910002	0.783846909342	0.00110939931058	0.00225528010527	0.00723912332122	0.0424874278652	0.000213459454596	0.0	0.0
0.0	0.000166927514145	0.000401952608203	0.000201702804409	0.000204348881845	0.000203796464057	0.000158455812572	0.000314760150806	9.53675491803e-05	0.000201548724201	3.96024320586e-05	6.59007908074e-05	6.59773059589e-05	5.09469931202e-05	5.10073918079e-05	0.000367192986625	0.00118417681591	0.00127350365089	0.0	0.000220825438712	0.0	6.90547235064e-05	6.96228703058e-05	2.69727859643e-05	0.0	0.0	3.18769292852e-05	2.9343293275e-05	0.0	0.0	0.0	0.0	0.0	0.0	0.0	0.0	0.000171927921639	0.000319945740882	0.000354842408299	0.000336177298595	0.0	0.0	0.0	0.0	0.0	0.0	0.0	0.0	0.0	0.0
5.32282940667e-05	0.0558156488521	0.0468864357558	0.00274894902096	0.00278498602566	0.00254440488723	0.102784362535	0.00668894255515	0.11022096712	0.0064885146392	0.150177779975	0.00315022398073	0.00339173589805	0.0049504147788	0.00676942981965	0.0121594644637	0.122128553135	0.131126970077	0.000617019781216	0.00398429541266	0.0539221633357	0.00499739016759	0.00503843807598	0.0166898945009	0.0	0.000985738996189	0.00311519137159	0.00289869941867	0.0	0.000568256881747	0.000568256881747	0.00449754722395	0.00390123729958	0.00390123729958	0.000657790647038	0.119293705742	0.0459365723566	0.113097867089	0.00364968725294	0.00561304849269	0.0	0.000923796242996	0.000200258171538	0.00320794417544	0.33135423225	0.000414048048852	0.000534389902057	0.0	0.00141338811565	0.00142025580571
0.00278193104411	0.320080708223	0.296001114101	0.361786568368	0.366265689304	0.365358437477	0.292290253438	0.307970290622	0.258569628732	0.26762637126	0.23370538576	0.423156058543	0.424375269851	0.334008002885	0.334190595857	0.233581126376	0.355153850359	0.291471547965	0.267488488746	0.262326919225	0.35125336564	0.34329572116	0.346158552896	0.343390705789	0.00161817744577	0.384980451138	0.394157533304	0.471093217564	0.0020960253594	0.196993182455	0.196993182455	0.505797726739	0.463363711551	0.463363711551	0.265090776824	0.326344087701	0.296756158051	0.338984930029	0.303680073054	0.31407552103	0.0	0.00890146259055	0.00680536355895	0.406360173363	0.00632047620589	0.360314747996	0.00643353667846	0.00238905746573	0.0	0.0
0.00239755006719	0.217255178461	0.200329938368	0.243086778093	0.246048110031	0.245472384108	0.196593551164	0.208196290965	0.221209074048	0.22938951122	0.143334857075	0.287121933057	0.287434408256	0.224264020329	0.224215253916	0.10181719782	0.239991241988	0.126462641673	0.383654756391	0.115569485487	0.238668087412	0.151843470809	0.153258132337	0.144971957536	0.00189831588472	0.277862771343	0.16970951592	0.320412051958	0.00245931566746	0.278792098605	0.278792098605	0.312376977375	0.00490148809813	0.00490148809813	0.00684788221252	0.219172453209	0.199868727877	0.231374023387	0.13444119926	0.211668121175	0.0	0.00278956175385	0.002956963663	0.00327902606305	0.00272797196735	0.00370963015939	0.00177302690781	0.00280585436691	0.0	0.0
0.00337834232936	0.26849808368	0.232031503726	0.27915902345	0.282538887162	0.281958361793	0.228319159354	0.286918882633	0.237803735691	0.225626915823	0.184845863707	0.18720163329	0.187471281828	0.257496086204	0.255125673715	0.252929596554	0.292813862191	0.309048301211	0.192903697551	0.312192897918	0.354714992707	0.388148255604	0.392432089646	0.365717219531	0.00115083440916	0.14257657936	0.329491745466	0.304945947823	0.00149067425832	0.347487740253	0.347487740253	0.374376160001	0.333993926862	0.333993926862	0.265014950918	0.33584044512	0.276451194047	0.233307839637	0.213786642725	0.297016263146	0.0	0.0056409924258	0.339420984655	0.294491595762	0.00742284841878	0.00607514045107	0.0194194745771	0.00169861608437	0.00491604680073	0.0
0.000254024882107	0.185083070946	0.168392153335	0.00986280488712	0.00993448367921	0.00991246768198	0.00893603657056	0.00873059816172	0.00820785904382	0.00968647690696	0.00902732199276	0.00964109283486	0.00981111666616	0.00898447815437	0.00888197657346	0.00360410299077	0.207648784287	0.223080795912	0.00186766061459	0.00960073467081	0.199238838964	0.0108563717573	0.0109541057619	0.00379788086278	0.000253762001381	0.00171664844359	0.0046707873952	0.00443902223832	0.000328942419615	0.00526787317749	0.00526787317749	0.00385180655204	0.000817736191446	0.000817736191446	0.00219846893917	0.00445105165082	0.169147838483	0.00697811853704	0.228200580098	0.180018230112	0.0	0.000587300485372	0.000348181518725	0.000399674813323	0.000581579076783	0.000494481663835	0.000125746911835	0.00037222223535	0.0	0.0
0.000254024882107	0.185083070946	0.168392153335	0.00986280488712	0.00993448367921	0.00991246768198	0.00893603657056	0.00873059816172	0.00820785904382	0.00968647690696	0.00902732199276	0.00964109283486	0.00981111666616	0.00898447815437	0.00888197657346	0.00360410299077	0.207648784287	0.223080795912	0.00186766061459	0.00960073467081	0.199238838964	0.0108563717573	0.0109541057619	0.00379788086278	0.000253762001381	0.00171664844359	0.0046707873952	0.00443902223832	0.000328942419615	0.00526787317749	0.00526787317749	0.00385180655204	0.000817736191446	0.000817736191446	0.00219846893917	0.00445105165082	0.169147838483	0.00697811853704	0.228200580098	0.180018230112	0.0	0.000587300485372	0.000348181518725	0.000399674813323	0.000581579076783	0.000494481663835	0.000125746911835	0.00037222223535	0.0	0.0
0.00682951779928	0.483122806439	0.417236728286	0.454894149301	0.431720687374	0.432343148869	0.455195336874	0.410609773119	0.409234690067	0.358108293008	0.389539501172	0.402101194332	0.401691357825	0.483302827687	0.395933616617	0.453201645343	0.35111357817	0.301178980466	0.322688241229	0.433420969034	0.393277314382	0.462496430624	0.468394113567	0.362685543482	0.00583347315364	0.30862442249	0.352740724582	0.412798059772	0.0047105246379	0.372668426672	0.372668426672	0.295828773785	0.183293585828	0.183293585828	0.282252703467	0.422151913818	0.364733581056	0.453965081846	0.389582259014	0.505174376272	0.00509437416194	0.231580543678	0.302360750314	0.159288847142	0.324069316694	0.142685082662	0.0152356269643	0.195094552932	0.000213633544624	0.000933243054152
0.00488049245178	0.280893996472	0.308364070976	0.31823450392	0.322040527708	0.321289581071	0.35113005497	0.237273413542	0.269722576551	0.199096223922	0.347073386424	0.286333893503	0.282325919939	0.382795018215	0.257379383035	0.275827576203	0.233418169593	0.124091965725	0.177166724786	0.348104281231	0.270878197834	0.413186477056	0.340138844677	0.269830779881	0.00251289780174	0.405019985157	0.301544933703	0.426802340208	0.00281473966613	0.199267689059	0.199267689059	0.277255774783	0.00702636506608	0.00702636506608	0.175621334699	0.400883379809	0.369167116233	0.390079947404	0.33673897515	0.312006406973	0.364506657194	0.00665555941799	0.00464641820848	0.0042091317885	0.334381252802	0.235965079543	0.00385507221537	0.0023696688587	0.0	0.0
0.00608463402049	0.382983415645	0.418064452957	0.462892218299	0.468427925106	0.467319555388	0.473822835467	0.369381124869	0.404312544361	0.358628738493	0.451982078546	0.470381249133	0.469847964345	0.49907424107	0.399801360788	0.320922096525	0.336341514019	0.220247012279	0.363154203817	0.474236556659	0.415546346051	0.581266871054	0.525818630776	0.428202288122	0.00250949136496	0.483243716071	0.486910241405	0.570567664079	0.00288286898263	0.422708580649	0.422708580649	0.383266338535	0.258002399816	0.258002399816	0.162475410295	0.488250806055	0.466712776728	0.48561323809	0.454583688836	0.428597510198	0.303995173648	0.329876627806	0.0168230191578	0.224068317295	0.456321626283	0.200348508544	0.010782715928	0.00258604567816	0.0	0.0
0.00398611911692	0.301396146719	0.246565115338	0.302933373521	0.306247222865	0.306024500364	0.250612555181	0.320609546553	0.193562275296	0.246576029562	0.113012105423	0.220493915643	0.146226971777	0.285594687475	0.343475639735	0.255221118711	0.317922830264	0.26055608199	0.0194364450142	0.287735644947	0.41676980096	0.258564660973	0.261293783009	0.298346284246	0.363074929077	0.0128493352864	0.191830248844	0.274083992118	0.460389948847	0.272112768331	0.272112768331	0.0848076755625	0.00946323235679	0.00946323235679	0.31837276206	0.394960573859	0.300767518977	0.320725305415	0.303078522641	0.378333994249	0.0	0.00539565658048	0.407092937769	0.302224757373	0.00529549399763	0.348454252372	0.0249904133611	0.00623464988478	0.0	0.0
0.00276979232649	0.259918028738	0.195888220133	0.195298306696	0.197428906291	0.196905517726	0.159231408863	0.248441413887	0.180674699587	0.185079000373	0.231090373334	0.23128136861	0.231713776472	0.179985700226	0.269213576091	0.246447717989	0.287718545728	0.113555618133	0.00555207319022	0.27378565399	0.107373507616	0.358715980776	0.361634497699	0.132707641606	0.444418997802	0.00452065334223	0.0125750138244	0.260686121781	0.563706207032	0.00777668091905	0.00777668091905	0.00663660719261	0.00135858886316	0.00135858886316	0.00127525459591	0.263305241178	0.274609473542	0.315010488354	0.122265567502	0.252811408155	0.0	0.00512878172416	0.00274593036801	0.367589942277	0.532874540879	0.422016746043	0.000290355656707	0.00393686606726	0.0	0.0
0.0163653064168	0.105961192124	0.0998613188124	0.12217885688	0.122738912156	0.123993427553	0.103277815902	0.105205789327	0.108581962386	0.106463498698	0.122497486681	0.131249639667	0.131732059568	0.110319729115	0.109918765305	0.0941330618171	0.0623528810361	0.0565937289604	0.0758563033271	0.11222070133	0.117314467244	0.136399311548	0.139112234289	0.064455924391	0.0174934216039	0.0432365460541	0.136290183298	0.128546535944	0.022642068509	0.0490986713315	0.0490986713315	0.232957019268	0.0351542719679	0.0351542719679	0.0571483206709	0.106843051316	0.105631789089	0.110287708756	0.124424130291	0.1101694921	0.0	0.0189197204965	0.0280797951826	0.0262025257892	0.0174745793717	0.0334916191775	0.022590449398	0.0264716852387	0.0	0.0
0.0	0.00724182112985	0.014923439509	0.00257089485543	0.00260460806864	0.000731802366018	0.0794024493814	0.0136752795981	0.00741957341927	0.085826279556	0.0107720734275	0.00542697921468	0.00543327362772	0.0147563239683	0.0108880387806	0.0249519076087	0.0892984813477	0.0965051531146	0.0	0.119896935899	0.00262453291438	0.000473695276945	0.000477592263157	0.0119270314398	0.0	0.00475485478997	0.114923288028	0.105852780368	0.0	0.0	0.0	0.216926891089	0.0	0.0	0.0	0.0165574205747	0.0196334765042	0.0116717121871	0.00366222577307	0.0126174796338	0.0	0.0	0.0	0.0	0.0	0.0	0.00216464824759	0.0	0.0	0.0203258805928
0.000375797281485	0.156227362513	0.147571091835	0.183878905948	0.186232695315	0.185736788363	0.144792279317	0.153047434949	0.0132126058716	0.0152585256967	0.00805529164673	0.210135746076	0.211378682218	0.170060063355	0.16685819837	0.146527053095	0.177937805212	0.185212165764	0.00741890835582	0.16626044465	0.175112808335	0.218765516156	0.220556844159	0.220730330484	0.000380384137629	0.400709672661	0.252773062466	0.232935045922	0.000493069548223	0.0105297346207	0.0105297346207	0.00785385507596	0.0109958475949	0.0109958475949	0.504996727917	0.164147233367	0.148524116885	0.168775089757	0.191558694836	0.153419441212	0.0	0.00777401114291	0.00834740496005	0.00287570694981	0.00472229958686	0.705413763135	0.00933482344173	0.000561550053632	0.0	0.0
0.00265133062684	0.219855841163	0.277100896329	0.245819956573	0.248792438164	0.24816259985	0.274404223907	0.21131266697	0.307472082343	0.231721817752	0.398334845789	0.231186076072	0.232371608858	0.310972563638	0.229060012276	0.205459772036	0.240978881317	0.25734783312	0.259466190617	0.317131205977	0.327236869944	0.414171478273	0.302336564067	0.355305763924	0.00194517266804	0.416682410657	0.412731693421	0.381046081974	0.00185624182125	0.197382716291	0.197382716291	0.493803782757	0.451696373768	0.451696373768	0.00644238645931	0.221198658941	0.239292416101	0.316789832899	0.368430272965	0.216334561349	0.546605133805	0.00523343914908	0.00272380074416	0.397517146013	0.00412807654015	0.00404923928002	0.00184425984608	0.00211703640979	0.0	0.0
0.00128467519785	0.0128327418441	0.167393121604	0.207207552758	0.209775012557	0.209219673353	0.166570510871	0.178004685919	0.190824597037	0.195812615976	0.246854428877	0.245729166156	0.246020919462	0.190529340227	0.191467104672	0.177841256737	0.00747804420322	0.00726528540126	0.00198860506741	0.196160825099	0.00903327975427	0.258270039067	0.260399884729	0.00913721811404	0.00905440616819	0.00128232744837	0.00720880046402	0.0072304925268	0.0117059214218	0.00161323414651	0.00161323414651	0.00865943624688	0.00759625220793	0.00759625220793	0.001662829173	0.192637755664	0.171788908053	0.0121833142872	0.00869765743468	0.182652595937	0.0	0.000407920774174	0.00124805839618	0.0136310472045	0.00125625314638	0.0087075312945	4.52725389905e-05	0.00188147264683	0.0	0.0
0.00128467519785	0.0128327418441	0.167393121604	0.207207552758	0.209775012557	0.209219673353	0.166570510871	0.178004685919	0.190824597037	0.195812615976	0.246854428877	0.245729166156	0.246020919462	0.190529340227	0.191467104672	0.177841256737	0.00747804420322	0.00726528540126	0.00198860506741	0.196160825099	0.00903327975427	0.258270039067	0.260399884729	0.00913721811404	0.00905440616819	0.00128232744837	0.00720880046402	0.0072304925268	0.0117059214218	0.00161323414651	0.00161323414651	0.00865943624688	0.00759625220793	0.00759625220793	0.001662829173	0.192637755664	0.171788908053	0.0121833142872	0.00869765743468	0.182652595937	0.0	0.000407920774174	0.00124805839618	0.0136310472045	0.00125625314638	0.0087075312945	4.52725389905e-05	0.00188147264683	0.0	0.0
0.000471102690626	0.00900126342145	0.207536035582	0.19345164229	0.195905000713	0.195386574722	0.152821884468	0.161558721669	0.0119267625636	0.0140728262206	0.0100000866638	0.0178357696636	0.0192974301796	0.177971420998	0.175614880762	0.00613565865384	0.0181303950919	0.0115596832061	0.0053561899257	0.176463585467	0.182895329168	0.231657384473	0.233554880949	0.0179291317153	0.000470063262028	0.0105044867493	0.0104893796678	0.00985907852872	0.000609269761372	0.00756394727736	0.00756394727736	0.00514171365482	0.00762986769955	0.00762986769955	0.530423798194	0.170706385696	0.155920313171	0.0180533022386	0.00815236448663	0.162872803552	0.0	0.00535302043844	0.00579459749611	0.00232033292925	0.00336508649879	0.0120864845581	0.0062498143358	0.000688999931857	0.0	0.0
0.000258992408933	0.240491758171	0.262822942247	0.149461659221	0.151359657252	0.150957907355	0.119209931631	0.125869592922	0.014608272897	0.139060893405	0.0147431391275	0.0193751805426	0.0201559539703	0.141543130501	0.136494491803	0.116400206506	0.272532435714	0.287824176955	0.00359068586831	0.13729035594	0.263255417143	0.0191531675338	0.0193183069995	0.172593836724	0.000258784354989	0.00540877885988	0.19997918145	0.184335986877	0.000335438178704	0.332597663953	0.332597663953	0.00517909613891	0.00370790296682	0.00370790296682	0.396017324364	0.135516339675	0.223717863663	0.137772675206	0.155392489023	0.235926519674	0.0	0.00278442471123	0.517437832711	0.000974913979246	0.00183244671443	0.00499594019911	0.0278310073943	0.000379605601573	0.0	0.0
9.85438651006e-05	0.12844770732	0.127443016148	0.151782814405	0.153741638064	0.15333048308	0.121355128488	0.127968068617	0.0113168806976	0.141288131496	0.0108317803763	0.014388960722	0.0151055581407	0.14540828892	0.139034249481	0.122645850829	0.148649905125	0.152369818905	0.00250092787413	0.139912806947	0.146604884335	0.0129962865776	0.0131060845589	0.2824816837	0.000319625131468	0.00451737870044	0.213316402189	0.196619460957	0.000414291734257	0.348203421747	0.348203421747	0.00318538147046	0.00333974856621	0.00333974856621	0.414290506927	0.140610607756	0.12445840966	0.218996985614	0.0042905649473	0.128454649256	0.0	0.00252582052841	0.542527501303	0.000932026300006	0.00161822463636	0.0051201049293	0.0291284103611	0.000144534078617	0.0	0.0
0.00422436275874	0.174243026883	0.19605498076	0.199864977473	0.202209936362	0.20331726138	0.276483387047	0.170599247516	0.21585150694	0.182221452667	0.374403388572	0.225528878206	0.223854077021	0.221740459827	0.223768101339	0.179757647971	0.182620729468	0.146471782931	0.198089899983	0.153570231235	0.270467375562	0.233465086147	0.242420265521	0.226492405863	0.00119674431198	0.134155892283	0.292235450955	0.271363427398	0.00154998905861	0.205624085875	0.205624085875	0.453881571228	0.308814289742	0.308814289742	0.103195274182	0.241307504034	0.225186655205	0.280707149735	0.241173776095	0.233933682683	0.00317181887285	0.00548431907901	0.0160322228626	0.270872951953	0.00412966057062	0.00573632180442	0.00875476698285	0.00170613534343	0.0	0.0
0.0020115785536	0.211862376585	0.200816000444	0.244373205135	0.24728833792	0.247016931029	0.25153948265	0.20821683493	0.154377370192	0.156483391472	0.267766851266	0.277918421212	0.279148644161	0.224092643625	0.222752960536	0.196296982123	0.233480287283	0.245914907647	0.256007511479	0.288852414323	0.295525942583	0.295452321919	0.376762526003	0.283908114469	0.00156374264352	0.361341444642	0.33451069664	0.309200776661	0.00202546295197	0.357966354056	0.357966354056	0.206683552862	0.00878884417193	0.00878884417193	0.256523743542	0.216022520377	0.201105079301	0.231862075761	0.26105243324	0.210208867429	0.0	0.00573150724482	0.0059246128243	0.00374193158335	0.00430378275157	0.337373381591	0.0054625054998	0.00230987082165	0.0	0.0
0.0060225026505	0.418926616222	0.467241471207	0.434407524933	0.40833928785	0.397180884016	0.435110924365	0.403327885671	0.386682515058	0.370700896735	0.381715742359	0.402087907771	0.368417534281	0.454645277665	0.41474064108	0.421686403109	0.494414199651	0.452658307555	0.12304253314	0.563149011088	0.459740753262	0.493663908377	0.497221753931	0.388109690786	0.183284242629	0.174000644889	0.30991547998	0.381000397435	0.225348802193	0.292059750047	0.292059750047	0.27887897174	0.19735983003	0.19735983003	0.259523569208	0.522114503999	0.468677219135	0.441714335295	0.454968605368	0.496226177367	0.00405961784611	0.0112511191012	0.327704945337	0.308424889356	0.216761497327	0.308810083485	0.0211451763111	0.211956819999	0.0	0.000967573003249
0.00558095393495	0.27828781295	0.371680810723	0.348539217302	0.352713726517	0.351839090314	0.330873544607	0.297541293158	0.210407680144	0.308965323289	0.297463359165	0.286312350552	0.287397821424	0.324988344469	0.321188348164	0.284203623937	0.366576036765	0.386537096761	0.174531986161	0.376847331281	0.392472120797	0.333934354818	0.336582683058	0.462827743671	0.0019115691311	0.257982170086	0.431413428621	0.399531441301	0.00196345228861	0.424805714845	0.424805714845	0.332682652374	0.294063327579	0.294063327579	0.385256238764	0.337587760122	0.369787671639	0.34092506688	0.326005409525	0.352915552981	0.00188608013002	0.0111301255419	0.300382185837	0.256561827697	0.0089888942535	0.229210750716	0.0199626113072	0.00223544850243	0.0	0.0
0.00660306430485	0.340764920606	0.467113299748	0.484415047578	0.490141633623	0.476522630904	0.455689305581	0.416235096124	0.304854800003	0.409085324464	0.455459153054	0.429411660211	0.429607852019	0.46575694018	0.448986572749	0.361547596345	0.410881481291	0.344598859908	0.145521489246	0.497859537177	0.398025042666	0.503243289077	0.507146070423	0.379669229725	0.00531105089872	0.215033688077	0.360922605927	0.449110871797	0.00644309134153	0.35015126977	0.35015126977	0.391595052806	0.242275998086	0.242275998086	0.491875314705	0.47514636853	0.510068615688	0.409119971335	0.289588476088	0.490401992866	0.00152797991405	0.0131830199472	0.245750695098	0.212401128212	0.265800629387	0.191543960997	0.0246916599738	0.00332725785924	0.0	0.00119906062023
0.00202665481256	0.351580027209	0.382695764683	0.363903860835	0.325737211877	0.323443199389	0.327164871071	0.381357935085	0.276791914007	0.302246704193	0.338972396561	0.26886680948	0.270325096693	0.337285557512	0.35804115885	0.281813739705	0.359208494557	0.346597778641	0.151327899105	0.347842844098	0.384687263826	0.44618596708	0.49355097323	0.288850022157	0.00479837203075	0.113766803933	0.263854198708	0.244321242391	0.00619294361212	0.280076012698	0.280076012698	0.291975129989	0.257807288071	0.257807288071	0.215705638267	0.333174905306	0.381868384557	0.286257883158	0.287372521504	0.335861252727	0.0	0.00611703214582	0.437166043022	0.227489155114	0.00561322163062	0.0111970061634	0.0243819819218	0.279804633182	0.000715225107006	0.000347535947211
0.00400537898629	0.152888351401	0.230250903583	0.173916619832	0.175496240597	0.174396423046	0.146327646978	0.14867727475	0.160816688283	0.15796043235	0.186978627263	0.196262214463	0.196693980659	0.160112984097	0.156995852503	0.182797345689	0.152977917436	0.161198630894	0.0189156360685	0.161994198466	0.162413574709	0.270631624205	0.273949517173	0.033980295567	0.00859868115153	0.0107473215727	0.0468086252948	0.0452609850435	0.0110986339177	0.0140942547814	0.0140942547814	0.0756236356305	0.0115739829994	0.0115739829994	0.0153756925393	0.158545760348	0.270204176725	0.0573617576737	0.18026727718	0.251371606359	0.0	0.00398802760133	0.0060842697213	0.0131537542919	0.00429095207712	0.011566612261	0.0059308636126	0.00606129028811	0.0	0.000777538539807
0.000145538623783	0.183935142702	0.17179186016	0.21294674413	0.215702921265	0.215125487734	0.169607667419	0.180007209338	0.0142403283351	0.199291660096	0.0136838755523	0.0201094328193	0.0211209351376	0.199995254458	0.195278794757	0.17284751822	0.210005994879	0.218893298198	0.00368827566664	0.197021845846	0.20396472951	0.0186090805777	0.018766262593	0.255621480618	0.000145475328256	0.00664587643405	0.298131800146	0.274658991005	0.000188580574231	0.499908175162	0.499908175162	0.00415275704474	0.00492457657725	0.00492457657725	0.596145557852	0.194797896382	0.173317726429	0.198529356052	0.00571593595931	0.181215053534	0.0	0.00372677910002	0.783846909342	0.00110939931058	0.00225528010527	0.00723912332122	0.0424874278652	0.000213459454596	0.0	0.0
0.000551094275388	0.189455215141	0.169627208543	0.209094464972	0.211819689526	0.211304352408	0.168315825124	0.179003949879	0.191013346386	0.199012779905	0.00240883815472	0.248267619471	0.248519391776	0.193787828676	0.192569863361	0.004568372505	0.00441991453319	0.00444763763111	0.00198779117684	0.197668348577	0.00581196414714	0.00431510548596	0.0045240512491	0.00182973009746	6.11270446613e-05	0.000300227854767	0.00205451917376	0.00221605691895	7.92413209588e-05	0.000291644229436	0.000291644229436	0.00360011728623	0.000488949787337	0.000488949787337	0.00234612930607	0.00564437550552	0.00624532520805	0.0054638209063	0.00475752598852	0.00525266784813	0.0	0.000111929392246	9.01647600321e-05	0.00312748135522	0.000269081048779	0.000119099394124	4.35354499553e-05	8.96188422795e-05	0.00742738983962	0.0
0.0	1.36421058356e-05	0.0	0.00042200514991	0.000427541193008	0.000426385441603	0.000520947682708	0.00146226216547	0.000533966389436	0.00149812063845	0.00045061117194	0.000503314650811	0.000503898999381	0.000547533985993	0.00145690663389	0.000645194064435	0.000617020269835	0.000663568989432	0.0	0.00124266302331	0.000203361886852	0.0	0.0	0.000204156075987	0.0	0.0	0.0142846574725	0.0131517043505	0.0	0.0	0.0	0.000580566664264	0.0	0.0	0.0	0.000193679029133	0.000158219952596	0.00412447380285	0.000171858110058	0.000193011341491	0.0	0.0	0.0	0.0	0.0	0.0	0.0	0.0	0.0	0.0
0.0	0.0721277663663	0.08311092004	0.0147219806989	0.0149147164031	0.00371182151314	0.0196035348778	0.085241028386	0.0107634290802	0.0169376308963	0.00085648129123	0.0137624288251	0.0137783720262	0.00983843390691	0.081879488094	0.0531866092257	0.028937164878	0.0349853970184	0.0	0.0844919674084	0.00373577156811	0.015450289691	0.0155770662668	0.0168492938188	0.0	0.000367922963034	0.000738391257916	0.00067970965654	0.0	0.0	0.0	0.0437116076744	0.0	0.0	0.0	0.0168464378769	0.0182729387463	0.0145173250547	0.0142172752685	0.0250957043716	0.0	0.0	0.0	0.0	0.0	0.0	0.0149754680544	0.0	0.0	0.00160559646359
0.000145538623783	0.183935142702	0.17179186016	0.21294674413	0.215702921265	0.215125487734	0.169607667419	0.180007209338	0.0142403283351	0.199291660096	0.0136838755523	0.0201094328193	0.0211209351376	0.199995254458	0.195278794757	0.17284751822	0.210005994879	0.218893298198	0.00368827566664	0.197021845846	0.20396472951	0.0186090805777	0.018766262593	0.255621480618	0.000145475328256	0.00664587643405	0.298131800146	0.274658991005	0.000188580574231	0.499908175162	0.499908175162	0.00415275704474	0.00492457657725	0.00492457657725	0.596145557852	0.194797896382	0.173317726429	0.198529356052	0.00571593595931	0.181215053534	0.0	0.00372677910002	0.783846909342	0.00110939931058	0.00225528010527	0.00723912332122	0.0424874278652	0.000213459454596	0.0	0.0
0.000531375548256	0.219648670069	0.202801226931	0.251561995429	0.143488162925	0.143111014078	0.200415370555	0.212332139138	0.122016481096	0.0147663424313	0.00948427464524	0.15881818277	0.160193476911	0.232414844616	0.128010980368	0.206500709983	0.246745812709	0.260641644068	0.00724139387788	0.232122872009	0.240838996285	0.305776506834	0.308264056573	0.30509100141	0.00268357699022	0.293683304564	0.187657774952	0.173285684867	0.00347564414666	0.00960441898391	0.00960441898391	0.00990913673131	0.00866696152798	0.00866696152798	0.37089132139	0.22573633393	0.204749946634	0.233485066171	0.26950878622	0.11689655371	0.0	0.00611831856286	0.482644529419	0.00420437922661	0.00462083850956	0.51464350504	0.00675501756402	0.72790809298	0.0	0.0
0.00140772590618	0.367881671561	0.338799742141	0.41648616205	0.357318935266	0.356392312386	0.335653252519	0.355759324999	0.231914051675	0.268684077086	0.213672766483	0.296884306423	0.298658374826	0.386843966519	0.32565129417	0.346354005612	0.410935732824	0.435398102743	0.0103646771164	0.389034932245	0.401008623467	0.392554618521	0.395699451154	0.504398206116	0.00196494302791	0.183530872889	0.490247346849	0.45272009828	0.00254434217657	0.427557563862	0.427557563862	0.272846420796	0.401928150679	0.401928150679	0.522342157456	0.377023796836	0.340984389406	0.388247095023	0.345405151005	0.304260061299	0.0	0.00868069257367	0.676190605932	0.352038400286	0.00614029035975	0.314138371664	0.0263572735517	0.43941828058	0.0	0.0
0.000293770137835	0.118237529022	0.151327225051	0.129044656051	0.130680391098	0.129522798837	0.154996320387	0.162309311317	0.166624038689	0.17837447559	0.217521712103	0.149493806696	0.149797839304	0.172704994836	0.169887959794	0.124403103387	0.139582848102	0.150039507275	0.00222138008209	0.13628857646	0.127308415798	0.158809945591	0.160112793116	0.158304897511	0.000298245112454	0.0132254598134	0.182282717005	0.168023633024	0.000386595961332	0.299047359	0.299047359	0.0183170397482	0.000970093750787	0.000970093750787	0.00090373202138	0.166419817904	0.155090120417	0.126019281585	0.145133795845	0.118343363761	0.0	0.000680301693621	0.000409405538257	0.000467516521175	0.000665963205845	0.000583518937892	0.00139026994373	0.000440936550842	0.0	0.0391941374858
0.00320541248319	0.298827353345	0.272424740933	0.333923622053	0.26814408513	0.266002079809	0.272344712228	0.286089929606	0.304594211877	0.250595775218	0.310683104723	0.312688002987	0.313614809263	0.307274119	0.248651192308	0.285052280444	0.332167637147	0.195650370925	0.00781028569513	0.31575308746	0.243467777716	0.410373088342	0.413701023418	0.228838287039	0.00315250900644	0.00668479120927	0.156096835312	0.349166325311	0.00407940105519	0.00861501652696	0.00861501652696	0.279480897022	0.406174695937	0.406174695937	0.00414537823107	0.302727487156	0.276160315423	0.312655117667	0.202407569048	0.236057911495	0.0	0.00720658170303	0.296348374372	0.358751154172	0.45062360374	0.00464168030738	0.332281645331	0.448514435743	0.0	0.000352663801669
0.000409518241783	0.153322139759	0.139190623453	0.170191255875	0.172367820025	0.171908283477	0.137263478893	0.149045502972	0.156237091917	0.163411036284	0.203787099621	0.19780799101	0.198158280988	0.158436601759	0.157183160799	0.143882367842	0.169970792302	0.182476817438	0.00309264871441	0.163541991108	0.164622868365	0.211108890505	0.212837952248	0.203650755646	0.000415748303637	0.0028473867811	0.240659586355	0.22176353306	0.0005389077923	0.403932878176	0.403932878176	0.00686142352305	0.00135180099188	0.00135180099188	0.0012591250815	0.152502703131	0.138475631554	0.159124887352	0.188025789674	0.147261424576	0.0	0.00094819264166	0.000570657342646	0.000651622336527	0.000927999602847	0.000813287956519	0.000211174291149	0.000614651371114	0.0	0.0
0.00527400875432	0.238130974938	0.246424154031	0.301901063151	0.30526979014	0.304993835439	0.264255059671	0.216413260432	0.242877847019	0.229256555047	0.146501940137	0.177503898722	0.180388724893	0.391480712016	0.232494631953	0.126889506859	0.190402015184	0.132554476117	0.3465659751	0.233722973573	0.288162332678	0.181765166443	0.183821061072	0.42652030965	0.146593092806	0.249274594581	0.361397316273	0.335281996384	0.00915761715449	0.554858347694	0.554858347694	0.0587007894177	0.0228845228644	0.0228845228644	0.324373340804	0.274550074638	0.271356694354	0.382295538784	0.156187879174	0.279321997282	0.000265110492974	0.491972504947	0.394551695164	0.0123369359111	0.283410668021	0.0319969255225	0.0374263541776	0.00516215346779	0.0	0.0
0.00530907688289	0.186645735461	0.169719079362	0.209911321254	0.212583221335	0.212019135989	0.172382385145	0.178436499432	0.19226171434	0.197973402024	0.0122758388569	0.247045471668	0.248547214719	0.193555037913	0.194448082946	0.0139164532465	0.012497740426	0.0085448068084	0.683704685189	0.198083391319	0.202354991164	0.255390038353	0.257483947144	0.254139839308	0.000592793034075	0.471837864233	0.296514976337	0.27403165912	0.00076834012172	0.496122230583	0.496122230583	0.00769518009526	0.0143611392597	0.0143611392597	0.00978485414019	0.189326703618	0.170548248036	0.197278140852	0.228917255994	0.182652567344	0.0	1.0	0.00342665332202	0.00450492152685	0.568309197306	0.00588476744598	0.00380114188591	0.000869889467141	0.0	0.0
0.00145377729862	0.219307463458	0.201506874422	0.245315156213	0.149807342827	0.149423207448	0.235293461943	0.209466457556	0.22349465134	0.138113332156	0.171699722527	0.173196626624	0.174247731361	0.226100131903	0.139451634307	0.245079273424	0.241384829491	0.258327620465	0.00602910766856	0.229685843849	0.237588184432	0.301713957881	0.304187748	0.302765109984	0.00232716565131	0.00541135618676	0.277000724673	0.255666786272	0.00301397503534	0.136726537471	0.136726537471	0.377763879651	0.563429293469	0.563429293469	0.0049636667022	0.262379523638	0.238149457311	0.228407678152	0.267783825506	0.132977044767	0.0	0.00459944384051	0.410912632854	0.497149906897	0.00385165995244	0.00420450740942	0.000999541201239	0.622653589408	0.0	0.0
0.0	0.00477037136108	0.00132778696322	0.00160900907131	0.00105868756452	0.00105582597778	0.0074438807216	0.0037267536533	0.00192595251202	0.080592527222	0.00033646697724	0.00124629325559	0.00124773998276	0.00148360853995	0.00123853302363	0.000780371123147	0.0024421379587	0.00262631563689	0.0	0.00159203137436	0.00291134824844	0.106881986818	0.10775639412	0.104602907189	0.000263576979219	0.0	0.0	0.0	0.000341671082797	0.0	0.0	0.0	0.0	0.0	0.0	0.0028616216935	0.00193772774909	0.00108750886485	0.00264937833752	7.43697914342e-05	0.0	0.0	0.00225373132353	0.303744286117	0.000723158125049	0.000249278798611	0.0	0.00353631803262	0.732176532147	0.0
0.0	0.00477037136108	0.00132778696322	0.00160900907131	0.00105868756452	0.00105582597778	0.0074438807216	0.0037267536533	0.00192595251202	0.080592527222	0.00033646697724	0.00124629325559	0.00124773998276	0.00148360853995	0.00123853302363	0.000780371123147	0.0024421379587	0.00262631563689	0.0	0.00159203137436	0.00291134824844	0.106881986818	0.10775639412	0.104602907189	0.000263576979219	0.0	0.0	0.0	0.000341671082797	0.0	0.0	0.0	0.0	0.0	0.0	0.0028616216935	0.00193772774909	0.00108750886485	0.00264937833752	7.43697914342e-05	0.0	0.0	0.00225373132353	0.303744286117	0.000723158125049	0.000249278798611	0.0	0.00353631803262	0.732176532147	0.0
0.0	0.00477037136108	0.00132778696322	0.00160900907131	0.00105868756452	0.00105582597778	0.0074438807216	0.0037267536533	0.00192595251202	0.080592527222	0.00033646697724	0.00124629325559	0.00124773998276	0.00148360853995	0.00123853302363	0.000780371123147	0.0024421379587	0.00262631563689	0.0	0.00159203137436	0.00291134824844	0.106881986818	0.10775639412	0.104602907189	0.000263576979219	0.0	0.0	0.0	0.000341671082797	0.0	0.0	0.0	0.0	0.0	0.0	0.0028616216935	0.00193772774909	0.00108750886485	0.00264937833752	7.43697914342e-05	0.0	0.0	0.00225373132353	0.303744286117	0.000723158125049	0.000249278798611	0.0	0.00353631803262	0.732176532147	0.0
0.0	0.00477037136108	0.00132778696322	0.00160900907131	0.00105868756452	0.00105582597778	0.0074438807216	0.0037267536533	0.00192595251202	0.080592527222	0.00033646697724	0.00124629325559	0.00124773998276	0.00148360853995	0.00123853302363	0.000780371123147	0.0024421379587	0.00262631563689	0.0	0.00159203137436	0.00291134824844	0.106881986818	0.10775639412	0.104602907189	0.000263576979219	0.0	0.0	0.0	0.000341671082797	0.0	0.0	0.0	0.0	0.0	0.0	0.0028616216935	0.00193772774909	0.00108750886485	0.00264937833752	7.43697914342e-05	0.0	0.0	0.00225373132353	0.303744286117	0.000723158125049	0.000249278798611	0.0	0.00353631803262	0.732176532147	0.0
0.0	0.00477037136108	0.00132778696322	0.00160900907131	0.00105868756452	0.00105582597778	0.0074438807216	0.0037267536533	0.00192595251202	0.080592527222	0.00033646697724	0.00124629325559	0.00124773998276	0.00148360853995	0.00123853302363	0.000780371123147	0.0024421379587	0.00262631563689	0.0	0.00159203137436	0.00291134824844	0.106881986818	0.10775639412	0.104602907189	0.000263576979219	0.0	0.0	0.0	0.000341671082797	0.0	0.0	0.0	0.0	0.0	0.0	0.0028616216935	0.00193772774909	0.00108750886485	0.00264937833752	7.43697914342e-05	0.0	0.0	0.00225373132353	0.303744286117	0.000723158125049	0.000249278798611	0.0	0.00353631803262	0.732176532147	0.0
0.0	0.00477037136108	0.00132778696322	0.00160900907131	0.00105868756452	0.00105582597778	0.0074438807216	0.0037267536533	0.00192595251202	0.080592527222	0.00033646697724	0.00124629325559	0.00124773998276	0.00148360853995	0.00123853302363	0.000780371123147	0.0024421379587	0.00262631563689	0.0	0.00159203137436	0.00291134824844	0.106881986818	0.10775639412	0.104602907189	0.000263576979219	0.0	0.0	0.0	0.000341671082797	0.0	0.0	0.0	0.0	0.0	0.0	0.0028616216935	0.00193772774909	0.00108750886485	0.00264937833752	7.43697914342e-05	0.0	0.0	0.00225373132353	0.303744286117	0.000723158125049	0.000249278798611	0.0	0.00353631803262	0.732176532147	0.0
0.0	0.00477037136108	0.00132778696322	0.00160900907131	0.00105868756452	0.00105582597778	0.0074438807216	0.0037267536533	0.00192595251202	0.080592527222	0.00033646697724	0.00124629325559	0.00124773998276	0.00148360853995	0.00123853302363	0.000780371123147	0.0024421379587	0.00262631563689	0.0	0.00159203137436	0.00291134824844	0.106881986818	0.10775639412	0.104602907189	0.000263576979219	0.0	0.0	0.0	0.000341671082797	0.0	0.0	0.0	0.0	0.0	0.0	0.0028616216935	0.00193772774909	0.00108750886485	0.00264937833752	7.43697914342e-05	0.0	0.0	0.00225373132353	0.303744286117	0.000723158125049	0.000249278798611	0.0	0.00353631803262	0.732176532147	0.0
0.0	0.00477037136108	0.00132778696322	0.00160900907131	0.00105868756452	0.00105582597778	0.0074438807216	0.0037267536533	0.00192595251202	0.080592527222	0.00033646697724	0.00124629325559	0.00124773998276	0.00148360853995	0.00123853302363	0.000780371123147	0.0024421379587	0.00262631563689	0.0	0.00159203137436	0.00291134824844	0.106881986818	0.10775639412	0.104602907189	0.000263576979219	0.0	0.0	0.0	0.000341671082797	0.0	0.0	0.0	0.0	0.0	0.0	0.0028616216935	0.00193772774909	0.00108750886485	0.00264937833752	7.43697914342e-05	0.0	0.0	0.00225373132353	0.303744286117	0.000723158125049	0.000249278798611	0.0	0.00353631803262	0.732176532147	0.0
0.00231252974742	0.313323552937	0.264488530376	0.323113131232	0.327066338903	0.326236855277	0.289103982452	0.273453560887	0.153908561766	0.243476939611	0.192131195353	0.272121031042	0.2731561101	0.300686144566	0.297827936099	0.294635663695	0.314561127428	0.329870217208	0.211409390328	0.297679099471	0.313625301697	0.279849258607	0.282146240251	0.38691621773	0.00130493002632	0.30777007843	0.445291909118	0.411493171001	0.00169023278753	0.383287498631	0.383287498631	0.404016742366	0.366109410396	0.366109410396	0.476900314202	0.324789270507	0.293596275789	0.30174516653	0.286753376516	0.30991675093	0.0	0.00861249649537	0.374794977152	0.319960577899	0.00593818005722	0.285575542507	0.0246379884863	0.00192600687128	0.0	0.0
0.000190081453511	0.129377295815	0.116954477446	0.144040924783	0.145900364072	0.145509089925	0.115917452849	0.125914127033	0.131850585313	0.137634334808	0.17215269776	0.0187710025352	0.018979957854	0.133695483575	0.133043128483	0.121490172069	0.14296112112	0.15353933698	0.00293091497903	0.138259406736	0.138766178639	0.178907413806	0.180370393632	0.0151507945818	0.000195595541595	0.00250455081247	0.0197968432765	0.0183740858692	0.000253553252874	0.0274302201162	0.0274302201162	0.00907928856834	0.000919902543188	0.000919902543188	0.000889004015332	0.12909930937	0.016486107854	0.134803404924	0.158933754826	0.124432355515	0.0	0.000698875862454	0.000231070364944	0.000305406185748	0.000677618203316	0.00038403310494	2.88577244371e-05	0.000291144410425	0.0	0.0
0.001352240323	0.0158315059919	0.110159975241	0.136234610491	0.138011345851	0.137653841397	0.113968752077	0.116419157811	0.126232991202	0.00660338760817	0.0198887840914	0.0124952405921	0.00823412355781	0.130281653356	0.125773972283	0.115084762612	0.00331883735926	0.00227130466949	0.00171875905794	0.126810512617	0.137625844442	0.168419789005	0.169834156435	0.164995953437	2.84989100588e-05	0.000323518498112	0.00466780036702	0.00587247891621	3.69447220338e-05	0.000285797912432	0.000285797912432	0.0391812118858	0.000609897782721	0.000609897782721	0.0034822125607	0.13444910728	0.0218931659455	0.0287568343856	0.159738764679	0.126533715432	0.0	9.23418555581e-05	3.47898397971e-05	0.00047114833819	8.94303906862e-05	5.59960785854e-05	6.07340700354e-06	4.24671741702e-05	0.0	0.0
0.00355745258177	0.340194519804	0.356573406489	0.3849543121	0.327541328922	0.326703876303	0.353332541558	0.328388053869	0.26664494241	0.303690760732	0.265667643421	0.270608457384	0.272697437529	0.357171931154	0.349440534584	0.31866896166	0.378816081092	0.25487743601	0.222212175778	0.359635484184	0.297477316257	0.35808784885	0.360977538633	0.36759479249	0.00420458114139	0.167428494028	0.252444664614	0.41784332306	0.00543645939691	0.400568302101	0.400568302101	0.188431874783	0.0262824772058	0.0262824772058	0.301977342374	0.347909470675	0.315316830907	0.360914347109	0.164294485801	0.325645785047	0.0	0.0128968852224	0.639387279684	0.017855362194	0.419925918492	0.0119198310463	0.0240272327612	0.415884047821	0.0	0.0
0.000692390189255	0.138184469084	0.124062583561	0.153282231943	0.155273789525	0.154947526292	0.124602250733	0.132152535736	0.140650737353	0.144962543183	0.00591810899092	0.182178006939	0.181866665959	0.142077097778	0.141598076561	0.00495543771819	0.151852145472	0.00272772869221	0.00262819283402	0.00389856082049	0.149958444908	0.00775684868035	0.00804126570793	0.00194313387516	7.78083037613e-05	0.000386385168728	0.00280553404969	0.203874753557	0.00010086545073	0.000373872901283	0.000373872901283	0.00839694406642	0.000620473224099	0.000620473224099	0.00313077502471	0.140021280225	0.127468052387	0.144949474395	0.00889866546558	0.135122076025	0.0	0.000140833515862	0.000114707925256	0.000479629099601	0.000138300828452	0.000152093779992	5.65154972902e-05	0.00011479884326	0.0	0.0
0.18135143474	0.505884694332	0.534269364295	0.46755117718	0.451057838052	0.443720316341	0.520462770575	0.536236592686	0.386629410407	0.352662299488	0.402003570334	0.328166017056	0.33052862871	0.424877395646	0.449575414645	0.380205327812	0.500398749213	0.461365315178	0.283879558609	0.545096796914	0.493504760933	0.472056825683	0.476337195612	0.437601712484	0.127008259474	0.208468880555	0.355784650275	0.396420983548	0.160200460862	0.320684239855	0.320684239855	0.210691695581	0.149807349093	0.149807349093	0.29792619687	0.438695567362	0.576216026027	0.495752960998	0.390872846137	0.466772768154	0.00184552499117	0.182386079668	0.237329322078	0.222128608257	0.325350825869	0.222457763909	0.0209929361595	0.151247351056	0.00248291791006	0.00814377549915
0.011124278998	0.462475946294	0.529757243704	0.552092078067	0.533826271428	0.525038444945	0.517998147493	0.541400850119	0.431114120298	0.428396924038	0.38652209688	0.480766429302	0.481251908782	0.596772123282	0.495478288288	0.433115288126	0.400568245196	0.314554561119	0.271694933598	0.478837591702	0.459135651095	0.487642136949	0.49155344437	0.444672177039	0.195116685258	0.228785544288	0.367380380792	0.45102665424	0.182266890598	0.427997575496	0.427997575496	0.295999008888	0.161838071092	0.161838071092	0.327901302306	0.472504927795	0.54979170289	0.496770214574	0.348549250372	0.497589937167	0.000837703767771	0.203712722395	0.265022278274	0.250068799876	0.282827652289	0.251103121594	0.0175302221847	0.170836812626	0.0	0.00098194888316
0.0136750874138	0.412543572519	0.443057801979	0.412966472841	0.397583458198	0.388995848617	0.492270461672	0.456618635665	0.423357996235	0.354277773473	0.380731071446	0.350451226143	0.350776497509	0.476280574597	0.395663700675	0.359461089179	0.414690786396	0.37542984915	0.183775917262	0.447740252372	0.429280350836	0.421476916989	0.392113709835	0.421948940974	0.0929368706232	0.274265182364	0.389614433052	0.42210153767	0.00626291310213	0.287005816559	0.287005816559	0.327937608186	0.133499166528	0.133499166528	0.174756097798	0.444726053004	0.530183215602	0.516429689682	0.370790104096	0.416123566041	0.157411699535	0.163896884775	0.214335147564	0.117199676972	0.230476531761	0.102830402707	0.0198096674712	0.136311424699	0.00380236434792	0.101187236279
0.000551094275388	0.0104496689892	0.177575276809	0.220511042489	0.223321113492	0.222728746469	0.174708891271	0.184989243714	0.013814633058	0.0162797551932	0.0116239404792	0.0206306654262	0.0223018592938	0.202980901949	0.200862644041	0.00713792184854	0.0209238645717	0.0134126023071	0.006258492891	0.202406224236	0.209239998551	0.266226286092	0.268404721216	0.0207460377908	0.000549873010651	0.0122463786329	0.0122034882785	0.0114688917211	0.000712714702568	0.00882786335955	0.00882786335955	0.00600635598286	0.00891326242065	0.00891326242065	0.61245682239	0.195457890947	0.17832591632	0.0208185259006	0.0094832794935	0.186605126302	0.0	0.00625730707844	0.00677119794572	0.00271316718307	0.0039331078677	0.0141082264094	0.00730401557979	0.000805977873756	0.0	0.0
0.0021582260864	0.213286932835	0.197984273516	0.238662274889	0.241535356787	0.240916703185	0.19266952531	0.206285052595	0.217484363634	0.226907793988	0.282422162085	0.278684179431	0.279411915226	0.220837329043	0.220204949891	0.199841451399	0.236344524388	0.25290897384	0.396516767972	0.226611161546	0.233496048033	0.294100994143	0.296514503251	0.286465955097	0.0021939567966	0.287903565643	0.336859796552	0.310815362538	0.0028421141501	0.560186647689	0.560186647689	0.321166566153	0.00548625783223	0.00548625783223	0.00520667045279	0.213396181207	0.194337832218	0.226240309788	0.260756180952	0.206258493264	0.0	0.00343980950336	0.00336762433546	0.00343385356636	0.00336355962046	0.00428610801991	0.00193734703279	0.00324242394874	0.0	0.0
0.0	0.000269234916318	0.00858383945465	0.000230280836207	0.000233301826178	0.000232671138419	0.0970544627301	0.00027631666199	0.000317776469682	0.000218596374424	0.000228476983117	0.000274651290462	0.00027497017078	0.00172983824377	0.000301310916625	0.1027382223	0.000249019902221	0.000193693793705	0.0	0.000315246544611	0.00169892790053	0.000125424420365	0.000126456342453	0.000143343496485	0.000202811114843	0.0	0.176984834416	0.163020936526	0.000262907961369	0.298696212108	0.298696212108	0.00013375886112	0.0	0.0	0.0	0.109391782399	0.0992128497741	0.000293716039708	0.000317437158442	0.000589961983775	0.0	0.0	0.0	0.000165825833807	8.32340617777e-05	0.000191808511724	0.0	0.0	0.0	0.0
0.00223674328454	0.0914138659772	0.175761660684	0.140677145672	0.142085254765	0.114889708579	0.184897548852	0.167467135836	0.117986884123	0.0814129439229	0.0764031897246	0.129160588789	0.129187891703	0.201112325234	0.140419026232	0.46603243569	0.281252518292	0.318466849202	0.0116601265122	0.19744717634	0.168651496004	0.135495328532	0.137071750365	0.263149371368	0.0023016725523	0.125078008641	0.149064406694	0.138776234497	0.00297774673839	0.00962961053922	0.00962961053922	0.129748082486	0.0070749451714	0.0070749451714	0.157461520589	0.232541139919	0.184510300066	0.20064909182	0.245402498105	0.228146176106	0.000174849451394	0.00445480971433	0.00641797501858	0.00510455759778	0.00394045029199	0.20986752423	0.027841759494	0.00290300431306	0.0029765037257	0.218507577174
0.0049008213268	0.439342460179	0.466413113726	0.462172792838	0.446326013512	0.432444161395	0.453097594953	0.445134165449	0.428524606775	0.442736490441	0.350290287404	0.420342729061	0.421139901781	0.510034196727	0.472060940784	0.69954901571	0.601951852854	0.567006644458	0.196080649334	0.572156316575	0.451437469163	0.445800119364	0.4490203222	0.459526083347	0.124144250644	0.200496403316	0.391565251375	0.427559867953	0.156225455928	0.326477165701	0.326477165701	0.298067053975	0.140078163249	0.140078163249	0.284425777517	0.53265427895	0.492045316615	0.55738694056	0.435987929845	0.527942354348	0.000949868945974	0.176877197681	0.231842009409	0.214723141028	0.244082101378	0.216070027201	0.110948504944	0.145852592324	0.000275593025636	0.113744351238
0.00390203733316	0.332645673058	0.359006552582	0.375451875173	0.349543655515	0.331996804779	0.377266930792	0.384467949038	0.288242701329	0.283684750793	0.208375832005	0.267902834809	0.268416329357	0.381407193836	0.31927655822	0.488757670741	0.695783198761	0.688580696599	0.111603723539	0.469742736272	0.352682795406	0.351191451441	0.353868556658	0.338564621329	0.168888662606	0.090714934478	0.201967479811	0.277816120829	0.213802024304	0.272302952725	0.272302952725	0.198819028223	0.0100922081594	0.0100922081594	0.292577448733	0.432663314338	0.445868019507	0.404590806287	0.307791433489	0.429312527513	0.000670086808182	0.00737466482357	0.312484847802	0.14292487249	0.204921087267	0.164722812229	0.0285779878959	0.201903314658	0.0	0.150828479633
0.00396920072504	0.359560173209	0.383009020148	0.406737870527	0.381717271146	0.364757579496	0.400485433697	0.408854291934	0.289223481787	0.284550756941	0.171458813878	0.307416653055	0.308070790531	0.409305690318	0.347963775832	0.471550255282	0.704047624046	0.666885361898	0.111516138287	0.467033753456	0.383289029222	0.351278629424	0.353977356651	0.340968122399	0.167384216817	0.165318884516	0.204249248739	0.322530643581	0.211895491897	0.199666143158	0.199666143158	0.197749169278	0.0118615611565	0.0118615611565	0.379848041437	0.442867964713	0.469400949291	0.432806793396	0.308024730273	0.454084495062	0.000664065238987	0.00857542555216	0.310339982498	0.142018677163	0.203607277672	0.292367606043	0.0298572370778	0.200103671686	0.0	0.149480770014
0.00755273368178	0.402556631187	0.526954724121	0.499401949104	0.480434650627	0.468086934717	0.512712687363	0.464622468112	0.462140580509	0.440790913658	0.413686244884	0.415461568091	0.416569251875	0.555725427272	0.46411269129	0.595647679736	0.648868600927	0.594383753262	0.232677289147	0.53795576027	0.493025971105	0.521985333767	0.526180762813	0.549565698516	0.145559475241	0.237668627895	0.45070200336	0.49242766921	0.183397316862	0.36481838723	0.36481838723	0.351132117243	0.170386073617	0.170386073617	0.229624264596	0.553851810938	0.502815092723	0.543871004228	0.406665433899	0.5308602691	0.00204191089985	0.207779433385	0.275250976665	0.25466989202	0.286873934994	0.256336756807	0.129065978976	0.173919288854	0.0	0.127676538348
0.00683232727411	0.454308089704	0.447492013149	0.545193890511	0.522617868327	0.510804377969	0.513106719737	0.480697766534	0.478767116439	0.448222941866	0.427673310852	0.477083071018	0.476769926581	0.551237830726	0.484667752206	0.45607346707	0.521666113558	0.430180406675	0.267036246397	0.531851469954	0.458258653628	0.495611051547	0.49920872301	0.4575870246	0.0730349887186	0.267783349546	0.387657088048	0.490403757003	0.00719651739444	0.438649454299	0.438649454299	0.321841259513	0.190345261074	0.190345261074	0.249679928527	0.501557792531	0.527317430506	0.52196139159	0.363090286321	0.509102132631	0.00321442349395	0.239442550358	0.31248084567	0.166903688626	0.42767994421	0.148395701468	0.0213521214005	0.201685967546	0.000435657011376	0.149528506683
0.0	0.00850314847906	0.00836252955632	0.00720363344691	0.00729806646817	0.00727835204417	0.00608523708999	0.0103503740853	0.111836579479	0.0142806273767	0.0123305915719	0.00651497594314	0.00652253429973	0.0140112490772	0.0066503303611	0.00854563220484	0.00863810981506	0.00928917382008	0.0	0.00945648903283	0.00550181770822	0.00678223504931	0.00683798735107	0.00453141606448	0.0	0.0	0.00535470835071	0.0049294040538	0.0	0.00908990697301	0.00908990697301	0.0	0.0	0.0	0.0	0.00489649054493	0.0146948057677	0.00509466061363	0.00634156462373	0.0049326639701	0.0	0.0	0.0	0.0	0.0	0.0	0.0	0.0	0.0	0.0
0.00327740799439	0.182065268198	0.106671817546	0.124506503224	0.125821449516	0.12555890536	0.168511459861	0.106825553223	0.12104452798	0.112322438641	0.239677896869	0.145494367224	0.14045097573	0.190848095377	0.114711535974	0.103210583051	0.114345173086	0.120532619888	0.363554078535	0.11803485587	0.206659848492	0.148901469786	0.150222911962	0.14315289174	0.00351112399262	0.264056744438	0.161477485319	0.150373004838	0.00454594302456	0.264549596229	0.264549596229	0.525394106911	0.00505263273599	0.00505263273599	0.00605246834637	0.193821842034	0.174932719753	0.201098182928	0.236509187678	0.188175333374	0.0	0.00259751115311	0.00282969787333	0.00490247970362	0.00262031163686	0.00509515597066	0.00164716698791	0.00273689496354	0.0	0.0
0.0115291040685	0.430633583776	0.453000985342	0.483114433048	0.459000435047	0.44907065448	0.400659674785	0.446780700841	0.459311931916	0.400563669796	0.408153493629	0.485764770948	0.455314258976	0.493575623854	0.455979659845	0.512063346296	0.42555595291	0.379180581277	0.181104542286	0.535587855348	0.374685270716	0.447666681722	0.450971164921	0.386325114104	0.171462392501	0.168515148559	0.349096006443	0.413431925118	0.216405164363	0.284337508402	0.284337508402	0.36846508551	0.195595406634	0.195595406634	0.253514420783	0.511113913387	0.462642199449	0.505937206355	0.471273814596	0.506520235707	0.00197066178034	0.0207969003215	0.31760331077	0.297125394559	0.213731292999	0.297190532959	0.137639852395	0.202841615924	0.0	0.000929990698762
0.00670727815754	0.350046368803	0.344580596149	0.492739141414	0.498418264971	0.484263478522	0.431018450381	0.424909691413	0.425206529347	0.367490838576	0.400147038613	0.448943074947	0.401321196265	0.423774277465	0.403010499899	0.37047353921	0.41596491151	0.439533260147	0.165096697101	0.463955830037	0.40313398175	0.465961379143	0.470689316769	0.373550904297	0.00631658628055	0.230713112443	0.411189914953	0.382575962608	0.00814272121117	0.391239584331	0.391239584331	0.463779373984	0.271630666163	0.271630666163	0.354050047886	0.437877116497	0.455317129624	0.366093346211	0.432744079392	0.50745269937	0.0	0.00995641582689	0.273692325859	0.239054333797	0.00882026190199	0.211756189173	0.0271238093471	0.00507998889692	0.0	0.0013376811752
0.00670727815754	0.350046368803	0.344580596149	0.492739141414	0.498418264971	0.484263478522	0.431018450381	0.424909691413	0.425206529347	0.367490838576	0.400147038613	0.448943074947	0.401321196265	0.423774277465	0.403010499899	0.37047353921	0.41596491151	0.439533260147	0.165096697101	0.463955830037	0.40313398175	0.465961379143	0.470689316769	0.373550904297	0.00631658628055	0.230713112443	0.411189914953	0.382575962608	0.00814272121117	0.391239584331	0.391239584331	0.463779373984	0.271630666163	0.271630666163	0.354050047886	0.437877116497	0.455317129624	0.366093346211	0.432744079392	0.50745269937	0.0	0.00995641582689	0.273692325859	0.239054333797	0.00882026190199	0.211756189173	0.0271238093471	0.00507998889692	0.0	0.0013376811752
0.00532951006583	0.525878708193	0.568329367426	0.567140219944	0.547207418741	0.54516375535	0.557900551414	0.59889619305	0.471613724127	0.442437809038	0.370108922286	0.522420565095	0.494142175416	0.580104644877	0.529325343105	0.379077473554	0.468864383855	0.353828815401	0.251412818965	0.540328974216	0.611252260553	0.555639532354	0.560428836083	0.43498504181	0.156435803012	0.296089446253	0.487616560708	0.570262183886	0.197751603979	0.445977542722	0.445977542722	0.253142693039	0.176990538708	0.176990538708	0.361743940973	0.583111683926	0.608987483639	0.500502135149	0.443335069118	0.650672801616	0.0	0.222214182805	0.2956599238	0.272116223256	0.310544113425	0.274269751834	0.128618333368	0.186347445777	0.0	0.135873645166
0.345487281237	0.346212747481	0.335610879224	0.323325775527	0.327214975132	0.311326488384	0.392146360338	0.300091145173	0.348567044059	0.306082331444	0.466553130266	0.344359793004	0.343654286721	0.388185359411	0.302837754254	0.324755981637	0.37309119933	0.298794494154	0.022286505222	0.417968802782	0.345668033455	0.43881101953	0.375120906551	0.336129034206	0.0020073031545	0.336958530472	0.328990180029	0.432152789008	0.00221840344974	0.132865707505	0.132865707505	0.330904333289	0.264628007879	0.264628007879	0.151931251487	0.316623233901	0.341713845547	0.476052305809	0.357015105165	0.339082931252	0.316805004089	0.00916689153206	0.00405386394356	0.232075190543	0.433481845394	0.20535741459	0.0108675221228	0.00185413918537	0.000629245839982	0.211002691323
0.0102585994606	0.458571645959	0.44398017188	0.410828714731	0.415246932261	0.414474185855	0.470409671184	0.468479849053	0.368888021605	0.306098904428	0.353770738911	0.338141027763	0.336514425128	0.477226592451	0.37296569468	0.329296626295	0.430994317478	0.335385264368	0.114528142955	0.47206130904	0.457701547923	0.432548983981	0.394181966387	0.354815072183	0.214261954682	0.24156966563	0.35334314958	0.447669401228	0.196469982999	0.296506336971	0.296506336971	0.287865007949	0.17578079149	0.17578079149	0.241315506173	0.458190069086	0.506413780033	0.489676241365	0.349734168564	0.493239179733	0.204003133068	0.0168138113431	0.185651424336	0.270788021133	0.193951643856	0.272639131877	0.127060307672	0.00508565036438	0.0	0.0018018425363
0.00882209079913	0.480419204047	0.518230707915	0.430145122351	0.410445864481	0.409434180839	0.461431705205	0.456787463688	0.461048041506	0.362344268299	0.484285609161	0.342800121379	0.344244179902	0.509742872084	0.449729221413	0.419711834779	0.432869958983	0.379230610403	0.238371859604	0.624420711035	0.558968734115	0.532565906006	0.500528661524	0.474011629759	0.241233066906	0.24530736535	0.388088406878	0.433741126258	0.182028687769	0.356038217269	0.356038217269	0.261952889004	0.167233917278	0.167233917278	0.286783647748	0.541775348238	0.555056667579	0.549989676017	0.492004496286	0.581784919003	0.184327361565	0.20538881039	0.265087589302	0.250679885723	0.282677799846	0.144331977105	0.0184468408649	0.169500548244	0.00168859234871	0.00844746770622
0.00961367278397	0.375067559099	0.361377545822	0.438752944781	0.443537919176	0.444406833689	0.453646754236	0.416936536758	0.443130143509	0.452504386832	0.494709130371	0.477662305904	0.476039113861	0.431654972757	0.445851033007	0.337720340767	0.44853377726	0.339347841017	0.121120784082	0.458464374496	0.353820144282	0.581733131376	0.587768391939	0.223239688255	0.228279141849	0.0170945295873	0.192121700082	0.357541202323	0.288257239922	0.124977613537	0.124977613537	0.30659781056	0.250642151229	0.250642151229	0.0872240159458	0.452738382534	0.417846940813	0.420734932301	0.343374862527	0.557834616153	0.0	0.0113853277914	0.00710391961474	0.394382574551	0.275410552379	0.219577375417	0.00395110747189	0.00732258797236	0.0	0.0
0.00949623379994	0.371205607785	0.357651728068	0.434226561943	0.438955019568	0.439840515399	0.449192023423	0.412684401545	0.438680304519	0.447720342822	0.489399268301	0.472575532729	0.470942551216	0.427257874448	0.441261644138	0.334114453065	0.443660692646	0.335573308317	0.119681445879	0.453728607299	0.350211202136	0.575556255416	0.581544837862	0.220745897329	0.226087469381	0.0170798271247	0.190063585889	0.353617456791	0.284761925177	0.123695817947	0.123695817947	0.303024257792	0.24761139265	0.24761139265	0.0861799538381	0.448127588647	0.413743867222	0.416373398723	0.339819328502	0.552400842455	0.000168798539694	0.0112463172888	0.00701712586967	0.389649723982	0.272081864616	0.21691898065	0.00390276067632	0.00723303717635	0.0	0.0
0.00897472995765	0.374968588915	0.372908015515	0.4222257848	0.399732730071	0.390470619084	0.447207200163	0.392063223912	0.397450811828	0.29284426434	0.310991855878	0.350213027473	0.319514635255	0.435105634709	0.361445942438	0.323112982352	0.344596701809	0.360365124968	0.305457411914	0.504728327554	0.479414826072	0.507057246494	0.47035132474	0.449099544176	0.158713040103	0.334371032044	0.392239085886	0.366362896148	0.200130169251	0.36051838066	0.36051838066	0.313592392221	0.180234046586	0.180234046586	0.276694530971	0.471930966868	0.472472052358	0.430236242411	0.479693660118	0.447861802987	0.206523611069	0.22395919826	0.294663246751	0.276280887944	0.13322512539	0.275562591095	0.129718644608	0.188269088143	0.0	0.00262733276099
0.00522908290138	0.488862533953	0.423346212965	0.414429815024	0.418961881932	0.418386164723	0.372395907706	0.420771321437	0.261571720209	0.296725035691	0.296932106361	0.29294281411	0.320597610153	0.375280383258	0.449827416784	0.30062637723	0.366519588905	0.299188265759	0.114228795857	0.40083874804	0.423467750522	0.40906902215	0.412790480712	0.3137595553	0.152281929552	0.187716518661	0.315327426328	0.372785968246	0.192238189751	0.254360661793	0.254360661793	0.272030686082	0.27115902499	0.27115902499	0.35256934538	0.445089597838	0.449063645964	0.391861044577	0.262713224232	0.38056848882	0.000472705734261	0.0118812239431	0.177515576274	0.26515715827	0.18611719089	0.266926421017	0.0192524933186	0.0047106510565	0.000197080002244	0.00727619636585
0.0171229382149	0.497352606345	0.52352241545	0.531315054048	0.515838111084	0.514175877921	0.526415588269	0.485558234053	0.465239689352	0.453773776737	0.44452423843	0.469882843058	0.492209169172	0.551569432984	0.51185432028	0.436026988761	0.45470994159	0.364197862345	0.21450241011	0.57603071699	0.527125522419	0.529332477357	0.533259710347	0.383502569388	0.132164822201	0.215733445469	0.388329218467	0.458197032368	0.165346861235	0.34596123837	0.34596123837	0.245031729534	0.236718111524	0.236718111524	0.302587972926	0.659914815447	0.551351761289	0.552087472436	0.401078602906	0.653026164396	0.000617540376713	0.190354839449	0.243669529676	0.23204355777	0.262942252276	0.228796666274	0.107762480167	0.153674744006	0.00202215896686	0.00134212207083
0.15851532137	0.406357828206	0.54474139088	0.502490964209	0.507662404183	0.509759234071	0.519287850469	0.498768966976	0.510888861298	0.485770503703	0.494271679473	0.466873963771	0.467539284919	0.526165053411	0.490315490936	0.357812170864	0.428430171477	0.339875806033	0.226785560945	0.509190842086	0.560442305317	0.465384178461	0.461897183462	0.416248145541	0.111271219509	0.241030459354	0.345370354925	0.40480758379	0.139948252621	0.316698152003	0.316698152003	0.301842114191	0.131472257576	0.131472257576	0.208105581096	0.439013011436	0.526155228945	0.514798510193	0.415544084755	0.528174806272	0.143793870937	0.158684461766	0.130630783194	0.195709130079	0.280916340691	0.195620285602	0.0224206998306	0.00524105431202	0.0024984649714	0.0985332534931
0.0113775911265	0.41601908069	0.516354202842	0.533520243372	0.522378682599	0.521005988332	0.566775788771	0.518485650174	0.54801897937	0.471131376042	0.459264518096	0.477633552266	0.460575563756	0.59623288913	0.503184967787	0.527600525421	0.46110356055	0.382512072881	0.209625746306	0.559967438346	0.508032642271	0.45707855759	0.436178830366	0.473313547301	0.103762929146	0.257782398685	0.369679416442	0.420786344278	0.130356286456	0.279862460285	0.279862460285	0.248436661405	0.128631367565	0.128631367565	0.26974749756	0.533017477382	0.533071344784	0.616996489057	0.475411926753	0.595147890797	0.132021782046	0.150616197572	0.195709493565	0.183420825319	0.262766946277	0.183765795147	0.0897848394986	0.122291503493	0.00125559932869	0.0903934565791
0.196500003105	0.377868486125	0.44312228786	0.406324181867	0.410719375243	0.408130084187	0.45973469731	0.410042878648	0.322323889419	0.347999839954	0.32340138133	0.323712511516	0.297633281292	0.464507079249	0.388544255775	0.401941070064	0.399872557309	0.394631563247	0.109479401404	0.439110649646	0.553261175324	0.422527998402	0.389801079171	0.444524994473	0.186793541185	0.211034282568	0.351716324062	0.362948939146	0.174245585008	0.283559735725	0.283559735725	0.21480894785	0.156941766105	0.156941766105	0.345327311562	0.441521985995	0.544044797826	0.405511718865	0.397532923648	0.50829014678	0.179845957251	0.0100230220593	0.155611961236	0.241424392204	0.0111987105069	0.240617890103	0.018019379071	0.00425910452286	0.000228301623538	0.121518906332
0.0117435254468	0.464116985815	0.589952265044	0.557516379907	0.548744243162	0.542554668411	0.593413131557	0.5888937007	0.513053310457	0.507010409357	0.464079540978	0.493253116095	0.492880300381	0.561020274156	0.534921421626	0.498767635978	0.486728062518	0.424169908344	0.186792346007	0.554404808054	0.541981882164	0.40001435334	0.40334784613	0.421358238983	0.0913076379777	0.207502717524	0.33325000474	0.378429899171	0.114703180371	0.248093142293	0.248093142293	0.236494774031	0.167687411919	0.167687411919	0.237780111722	0.511237110959	0.62103671904	0.549398902218	0.450058391331	0.606246492799	0.00195748467978	0.133049645185	0.172011655447	0.161287492422	0.232901154821	0.161698377351	0.0807098738622	0.107548136483	0.000988774117468	0.0820779680182
0.0	0.00119662018802	0.127076879865	0.000655677316271	0.000664278358167	0.000662482732888	0.000439245220799	0.000512419155836	0.140013370451	0.145735023507	0.000326347227623	0.00039720272081	0.000397663872837	0.00103439135214	0.00303717759814	0.000156965896434	0.000122137187072	0.000131351881248	0.000423449147541	0.0045404636132	0.00424307108486	0.191740874598	0.193358908778	0.000151351805289	0.0	0.000515293992138	0.000294386122797	0.000270988926546	0.0	0.000303858152196	0.000303858152196	0.000335607355006	0.0	0.0	0.0	0.14024417763	0.000545118729506	0.00108713739911	0.0179207688271	0.000196821532304	0.0	0.0	0.0	0.0	0.0	0.0	0.0	0.0	0.0	0.0
0.00399826347523	0.281323755756	0.344424938367	0.362098748497	0.366332939457	0.364630502277	0.390976932072	0.360030013311	0.330013077445	0.372633704038	0.393132230733	0.314947006649	0.316156647452	0.386931158456	0.443250292368	0.381415295932	0.368511650739	0.39127796051	0.170195786636	0.457719285182	0.348256634861	0.335102601261	0.339010157647	0.410196759094	0.00488619867376	0.121079707076	0.379745339609	0.351943804134	0.00630704619962	0.391294677284	0.391294677284	0.363549878288	0.26984210106	0.26984210106	0.27374700812	0.322310460419	0.32718473927	0.334420459446	0.277674963951	0.344254123303	0.00222668725527	0.0062765128481	0.27421018481	0.238203969708	0.00540296341101	0.00950903579717	0.0200735539088	0.00333472653152	0.0	0.219207478994
0.00177226173329	0.179245420657	0.164041002562	0.20097258618	0.203562481395	0.203029369902	0.16412663321	0.171218691964	0.183058302212	0.188807701642	0.2365348031	0.236947147216	0.237917726286	0.18471480336	0.187968367545	0.169007914592	0.196787673524	0.210606119716	0.00625641788857	0.187455964507	0.194932973074	0.246029764994	0.248067159909	0.249536588988	0.000284738224278	0.00555404620363	0.286427828246	0.26397038889	0.000369094051714	0.00489725015951	0.00489725015951	0.528381740923	0.792622055255	0.792622055255	0.00615623230324	0.181985241964	0.164865599505	0.186218891027	0.21852207639	0.178126996013	0.0	0.0058802466629	0.00138375174984	0.699639750541	0.00394093060585	0.00283765219121	0.00127553570152	0.000418407525806	0.0	0.0
0.00266861327832	0.149214949025	0.141689330574	0.168595332252	0.170512718944	0.170089926562	0.135983255181	0.143567041195	0.152308694295	0.158572195188	0.197380153545	0.19796785448	0.19867664628	0.154915548056	0.155258168487	0.13946157314	0.165402738561	0.176478534739	0.546284139708	0.158052872325	0.166890478453	0.206816317107	0.208546691332	0.203098140519	0.0027129916119	0.388921031509	0.238136879815	0.219766639265	0.00351482857082	0.397179931215	0.397179931215	0.438392277699	0.00646250458367	0.00646250458367	0.00615201721815	0.150184550344	0.137094189473	0.161980120194	0.182136178645	0.145308715798	0.0	0.00395207526088	0.00423098159837	0.00424274818191	0.00386002204254	0.00529608986061	0.00255485486144	0.00401026332428	0.0	0.0
0.00774508942043	0.435016524857	0.441125825884	0.4007957076	0.392970779936	0.392301876451	0.532816544176	0.519093537486	0.417813112864	0.440151578353	0.336106935696	0.37213083826	0.360519200744	0.429117810319	0.451451578776	0.379220115829	0.380422612945	0.334734064711	0.150241013662	0.493604530483	0.439439753746	0.409660253617	0.40720949131	0.391250047385	0.0749284945338	0.197011389179	0.267166519017	0.303100364279	0.0921666714629	0.196292980056	0.196292980056	0.170639887556	0.0915272073315	0.0915272073315	0.190986867813	0.419950908135	0.481955012629	0.438282973297	0.344734609272	0.423862688245	0.096822294823	0.105027534025	0.136473585494	0.131252382652	0.186386124477	0.129898471783	0.0220003637304	0.0858037832623	0.00471282175153	0.0659499949456
0.0109462636685	0.44162257984	0.472561309183	0.45898150292	0.445112466345	0.443922742544	0.49235723914	0.509474030003	0.380844378921	0.435392877885	0.396847972358	0.407188556354	0.408495179291	0.522372737442	0.476635094262	0.456957060015	0.435327413914	0.359350452723	0.219566654757	0.501415694175	0.481350887243	0.476437407444	0.480904105416	0.482343942008	0.153953846862	0.18945146465	0.405985357545	0.461333770894	0.141499076315	0.316487201119	0.316487201119	0.257737023253	0.134527817932	0.134527817932	0.263973204335	0.487063902954	0.527380812655	0.546074112276	0.361756387532	0.486658557071	0.00501856097524	0.161417512205	0.20828974623	0.226748898425	0.223742310386	0.198088761042	0.0184176864939	0.13296778439	0.0880565042975	0.0961941017812
0.00327448005422	0.0413016297106	0.0903315700382	0.0788174674011	0.0792380457039	0.0796450201334	0.110532633315	0.0703153340528	0.118992203265	0.211027435496	0.0477529856379	0.143080687904	0.143438102946	0.0779396240242	0.0759791517308	0.120207749607	0.0605886822131	0.0606280748335	0.0154460274606	0.126391939591	0.082487607008	0.0429194902309	0.0442015872766	0.106008926401	0.00310499657658	0.00985184820855	0.046384877308	0.0449057187145	0.0040184846392	0.0108085681415	0.0108085681415	0.360633721634	0.0063313028544	0.0063313028544	0.0121738440845	0.089940427786	0.0442727975433	0.143517040607	0.0486158842133	0.0435039523258	0.0	0.004126095002	0.0057258237834	0.00503352017843	0.0071697540416	0.00646318762196	0.00516982097283	0.0044520000147	0.000925062901883	0.004164849119
0.00208025649141	0.122508863254	0.123668735822	0.147654188624	0.149271300628	0.148908680413	0.117668848518	0.122923201278	0.123915798754	0.134145363919	0.155956276574	0.161617541773	0.163022921389	0.218755032939	0.133934726504	0.113349682812	0.13967682454	0.142580660358	0.414135160028	0.21814536957	0.144853145642	0.166423849897	0.167825394362	0.169404902004	0.00211568864219	0.302090289047	0.192980805425	0.178327645322	0.00274087666852	0.314678570778	0.314678570778	0.334734611092	0.00980850404943	0.00980850404943	0.0381505047083	0.211871807888	0.117924606991	0.139607312209	0.142738971142	0.122997164758	0.0	0.00674246443191	0.0366821782719	0.00409546079717	0.00514370238208	0.0104759067112	0.496599261269	0.00312776165116	0.0	0.0
0.00250573194261	0.164079250539	0.219183743151	0.184639024115	0.186816924799	0.186365959894	0.154256020642	0.157853462593	0.242843257673	0.17247233195	0.212435441558	0.213867208679	0.214964173493	0.326510042901	0.172037758703	0.150778358951	0.257021146196	0.274730606128	0.238982780529	0.170055332881	0.182476445369	0.224758602893	0.226392634706	0.220221876127	0.00126503734592	0.177272472128	0.252784236849	0.233481614931	0.00163878055377	0.175505901324	0.175505901324	0.456180688552	0.416282962383	0.416282962383	0.0068943824733	0.23628090572	0.15120910199	0.171587150102	0.33273813062	0.162948615769	0.00403758530363	0.0046161249337	0.00244429651301	0.366347212954	0.00360495382614	0.0036212960094	0.00181910839458	0.00186858108145	0.0	0.0
0.00140540906658	0.150542171948	0.144039340393	0.176231071807	0.178414082448	0.177975948695	0.176649789227	0.148806490113	0.0698013042756	0.122517082328	0.0252964353194	0.0346211335194	0.107510869239	0.247267189113	0.215470192927	0.170272139235	0.12035275009	0.120405955615	0.00914744178322	0.155824651364	0.172476912492	0.0846083126056	0.0858141871774	0.197123301979	0.000485341121594	0.00972767952539	0.16604131828	0.154078038069	0.000628998036672	0.266050583657	0.266050583657	0.0286723238643	0.273532476221	0.273532476221	0.318786842509	0.200143372261	0.146457637497	0.126320517685	0.168568736767	0.189398097322	0.0	0.00808313874145	0.40958696433	0.00378845048355	0.0049823780284	0.0075172337128	0.0243497012155	0.000717287035543	0.0	0.0
0.00219390843592	0.274366698273	0.246489773205	0.250427303828	0.253430188249	0.252835573653	0.201682569592	0.213904127215	0.198232282577	0.157664036343	0.151925520378	0.230377542619	0.231406558363	0.233122780777	0.229938405605	0.180448172256	0.243186847842	0.165697761019	0.01129128354	0.155444865102	0.288643906371	0.198760105665	0.200587665656	0.28179266046	0.00162967110062	0.21413334035	0.223674042295	0.319848323361	0.00211094445144	0.0215043140682	0.0215043140682	0.018945133224	0.00933422275694	0.00933422275694	0.269444502931	0.224008264532	0.165292443302	0.28090559179	0.174478165419	0.214468082601	0.0	0.00654791675393	0.00637077225272	0.00389235737911	0.00496891087435	0.368482750189	0.00594524859295	0.00241139672241	0.0	0.0
0.00763566715916	0.478501144705	0.527083687056	0.511500167799	0.497427990708	0.490303942877	0.587910204578	0.532195175884	0.516273859155	0.468662449379	0.462017294688	0.440486588904	0.419321874207	0.552910252294	0.47950218585	0.444164069746	0.462066416563	0.369080305565	0.229924980865	0.621461643365	0.555996033455	0.49975498405	0.494195472694	0.438728244884	0.118785326603	0.254298414549	0.377455076489	0.438957507683	0.147938854837	0.310677232597	0.310677232597	0.26151055654	0.137039932354	0.137039932354	0.276049411747	0.522969350227	0.564310722166	0.54292214495	0.443507506447	0.576745473013	0.151251006493	0.169359445909	0.21890307694	0.237011785892	0.297156091556	0.207036845808	0.0223196301371	0.138773877304	0.092389501571	0.00251381975293
0.00462204966194	0.466738431226	0.484439000611	0.465628227308	0.470926497012	0.469534751441	0.436490223769	0.43310949744	0.406483647197	0.445324749105	0.391915360675	0.460954551823	0.462913924255	0.470375191517	0.520894551865	0.371052787941	0.399134109289	0.305286963702	0.295779897993	0.466789130202	0.500526679841	0.514047318087	0.468680051697	0.528527392142	0.190242770889	0.392985965261	0.444370378793	0.554347329856	0.237790379285	0.421004606646	0.421004606646	0.240302264905	0.21278282006	0.21278282006	0.273089725454	0.459522516152	0.452059409662	0.510974957355	0.406154404723	0.451320921988	0.24232315027	0.264448936976	0.209870895948	0.377892605629	0.366611711487	0.325753268468	0.0166329438606	0.00471391116751	0.148730326708	0.000335251740828
0.00679778068884	0.44263198295	0.423613983392	0.496418130271	0.477915184287	0.47724103547	0.506791672715	0.472244420678	0.478811250288	0.4607381255	0.426327782702	0.463465883007	0.463344037309	0.523341556712	0.471563797208	0.408646365201	0.555212873543	0.484574380892	0.154319874074	0.555768977837	0.438208955994	0.489612138384	0.518488081665	0.384250420178	0.141991652997	0.14353669244	0.275758521536	0.365475558781	0.178953605043	0.266230159706	0.266230159706	0.289605052639	0.160780549388	0.160780549388	0.220309537919	0.520830677025	0.445161341895	0.462998474584	0.314878416002	0.457432702325	0.000406837703444	0.0125321469004	0.261891968019	0.247243770933	0.255268502191	0.248650395702	0.0189184703709	0.168397106451	0.0040811143169	0.00502496933158
0.00572923575007	0.221412395358	0.277066426453	0.23949773173	0.187605216997	0.185970559508	0.27710946078	0.212578441444	0.221931638873	0.200139741361	0.165283016286	0.130999597893	0.13088732197	0.222372266135	0.176047427318	0.255854222872	0.239957191873	0.254668316166	0.217512382149	0.240284928818	0.288370780177	0.278373543413	0.283840844081	0.271688904279	0.00602827468645	0.149567321793	0.183650101617	0.172114989265	0.00778149017365	0.154272542697	0.154272542697	0.22396988271	0.0110996288846	0.0110996288846	0.0998420174693	0.226191394436	0.215023828793	0.282595046988	0.282253446637	0.198304301444	0.0	0.00587807104885	0.243492895319	0.00899177933192	0.00602670345101	0.0101478142969	0.0111636249923	0.364822016055	0.0	0.00839177177323
0.0111489040569	0.488172030689	0.510097889173	0.419122091486	0.407654049455	0.400974781983	0.486808517972	0.49523720022	0.389388746911	0.391652072038	0.393264744472	0.372713442023	0.372931135588	0.457477238398	0.438868624865	0.425076265588	0.404192483816	0.36475691862	0.215878141019	0.464262919777	0.454792461545	0.468231752749	0.488638842663	0.382187107431	0.0952150031763	0.156776022904	0.262424146831	0.316594786964	0.119774021003	0.221020158873	0.221020158873	0.239129950947	0.108900777617	0.108900777617	0.243933171003	0.470764943416	0.515201647121	0.471770233943	0.401370093794	0.523220003024	0.00508532219989	0.134554603781	0.176618948306	0.191892337741	0.187601494629	0.165756243661	0.0191679190903	0.112264960691	0.0760819488095	0.082420666876
0.00431852075154	0.296874645213	0.323191129886	0.382331820256	0.386834852912	0.383810362278	0.347243389068	0.378305392088	0.276804693786	0.259029841262	0.313934851464	0.317454807187	0.318208310978	0.3838064395	0.409254369521	0.368457235413	0.361808931284	0.265561397559	0.185480105197	0.424475222885	0.345412114679	0.53502609942	0.539277065549	0.373073848305	0.28975699549	0.141651329467	0.206004380941	0.346425211311	0.367394463292	0.139008574151	0.139008574151	0.368173610578	0.319188501589	0.319188501589	0.265382002367	0.458570994715	0.396439234755	0.345835070143	0.270199475917	0.421641318925	0.0	0.00927498847601	0.00632844438842	0.50271883753	0.35030378699	0.279839353957	0.0096455934096	0.0042233113505	0.000711533497224	0.00884047176517
0.00627226541346	0.352407371466	0.41590960252	0.420739784486	0.393439630147	0.391970251601	0.418608914801	0.437125848371	0.426181085198	0.387364609738	0.401628455036	0.404988904027	0.405723730483	0.459313941226	0.394102719904	0.319626135933	0.455658572725	0.373121588666	0.125168234423	0.475725647748	0.37337115288	0.556801269579	0.513226893883	0.293553871173	0.00685109834844	0.271662255768	0.443610266934	0.549705920757	0.00853687016809	0.0987994117278	0.0987994117278	0.253009255465	0.201780800743	0.201780800743	0.122086232103	0.481222966641	0.40865341685	0.4105406406	0.337895791157	0.441777516151	0.236849210649	0.0103069638502	0.146104611136	0.17948673459	0.225028838814	0.157802536837	0.00685942127895	0.216623242792	0.00289244965333	0.00477864886766
0.00443784133945	0.220065898884	0.331821038058	0.399640845567	0.346898686301	0.346017626992	0.377971618373	0.342179926568	0.310265067793	0.333461367054	0.335392208682	0.355942455396	0.357197721543	0.369006538171	0.315550198304	0.278403267627	0.379944080326	0.404010553039	0.208468828949	0.439774201375	0.311566906737	0.488162462303	0.492024997809	0.249123469277	0.00683382283287	0.301006781733	0.196994167233	0.183221119187	0.00881928765008	0.16113602873	0.16113602873	0.174865385063	0.0114502030596	0.0114502030596	0.204168869062	0.302882910258	0.30375255798	0.236966330745	0.264592295954	0.356942119712	0.0	0.00972492895978	0.260368266347	0.0104600926202	0.00925309847117	0.279655553686	0.00467064646296	0.390293408686	0.0	0.0
0.00625116958387	0.546593505195	0.51361060896	0.480431915745	0.459577601137	0.458623856337	0.489588613708	0.497738132155	0.382132200472	0.388147139122	0.362089350037	0.416293471035	0.416784085164	0.478916535872	0.453949435366	0.398570508738	0.442718927403	0.334503931924	0.244275287317	0.446151991276	0.510565638818	0.48980684877	0.493757671104	0.505377372475	0.154361425511	0.247480556059	0.466802439521	0.512305356251	0.193526001944	0.43443589459	0.43443589459	0.277299996832	0.177474143674	0.177474143674	0.237693459414	0.564045782222	0.545941982409	0.467058847525	0.488587782379	0.523248050834	0.000352533330801	0.217752261301	0.28732182305	0.268188904396	0.306358489504	0.270100166103	0.0229890744394	0.182617023487	0.0	0.131688160358
0.00676119174318	0.484295363556	0.434829147004	0.407886665893	0.4127441209	0.411738188953	0.413236592978	0.350341479766	0.515335685794	0.363036784463	0.407676410196	0.35586367131	0.35493675359	0.516305135637	0.378152438778	0.406260564529	0.398868201983	0.333747182062	0.333998504598	0.52543790796	0.424030726889	0.480626734726	0.426089019408	0.413776171624	0.00226286376518	0.354725496872	0.445151295454	0.522869903516	0.0025962043692	0.477719823378	0.477719823378	0.350477010216	0.236004034434	0.236004034434	0.188062736699	0.549521934952	0.412850497725	0.531778065593	0.528095157425	0.494720066257	0.278048548034	0.304988878307	0.237105885765	0.205409919786	0.419228177657	0.00759211383908	0.0148621238131	0.00233684495435	0.0	0.0
0.00424272944455	0.16716384577	0.208903143167	0.225233723266	0.159695542208	0.160036073493	0.253652725291	0.192122399071	0.276215628317	0.102251474028	0.160462374893	0.201766035994	0.123675316157	0.331222246567	0.144499401303	0.182551744086	0.161408926455	0.104990472018	0.0194630024243	0.331213304254	0.355454189211	0.301528452953	0.199424379488	0.347253997151	0.00595351010625	0.228408135872	0.260471823198	0.243167886784	0.00709834115123	0.168420445058	0.168420445058	0.0857190152998	0.00995598651065	0.00995598651065	0.031825900518	0.266388351605	0.277774986866	0.208897502318	0.346358231006	0.202549113059	0.497616145876	0.00583918263029	0.314094559544	0.00751212665752	0.00764428020059	0.0118821362326	0.282789985132	0.454634133076	0.0	0.0
0.00589162744014	0.324344768918	0.338973364112	0.389642323511	0.343687565621	0.343281835113	0.369919137675	0.33428862357	0.40961711032	0.288933446761	0.321352096399	0.413855553834	0.357427870231	0.452814041404	0.314672305322	0.280058695328	0.343948037717	0.138289890721	0.190513628617	0.40958903512	0.382385388875	0.434798840187	0.360146934049	0.331932160295	0.0064894122195	0.297019946054	0.276402048835	0.478190724522	0.00792860895925	0.252402816982	0.252402816982	0.201810818653	0.0101385097404	0.0101385097404	0.0274446933082	0.399670626328	0.391345039639	0.366215633613	0.328878445816	0.344606924599	0.375954103116	0.00859209577422	0.239488382139	0.00819756046059	0.347422316323	0.0118427484858	0.214369608093	0.344547223351	0.0	0.0
0.0163653064168	0.105961192124	0.0998613188124	0.12217885688	0.122738912156	0.123993427553	0.103277815902	0.105205789327	0.108581962386	0.106463498698	0.122497486681	0.131249639667	0.131732059568	0.110319729115	0.109918765305	0.0941330618171	0.0623528810361	0.0565937289604	0.0758563033271	0.11222070133	0.117314467244	0.136399311548	0.139112234289	0.064455924391	0.0174934216039	0.0432365460541	0.136290183298	0.128546535944	0.022642068509	0.0490986713315	0.0490986713315	0.232957019268	0.0351542719679	0.0351542719679	0.0571483206709	0.106843051316	0.105631789089	0.110287708756	0.124424130291	0.1101694921	0.0	0.0189197204965	0.0280797951826	0.0262025257892	0.0174745793717	0.0334916191775	0.022590449398	0.0264716852387	0.0	0.0
0.00383387731977	0.308227242333	0.303390030209	0.339515854335	0.299935268139	0.300553406382	0.313955820989	0.296374639003	0.236566342063	0.306997480278	0.289862924927	0.185660735624	0.183540603828	0.308501282491	0.317211366289	0.284556986351	0.337390195457	0.357496508182	0.10514445098	0.410926685954	0.42876136274	0.250982205707	0.253208033707	0.322254038045	0.00199386350961	0.00880853138517	0.333414124405	0.309304013188	0.00258009798792	0.281792876489	0.281792876489	0.286135504972	0.260802108323	0.260802108323	0.212755915492	0.283121812674	0.315802559891	0.312862775304	0.291669495201	0.283445039029	5.3349683856e-05	0.00726162333263	0.441825694493	0.22933195161	0.00642770346361	0.00555205169941	0.0155985333948	0.285750946676	0.0	0.00756270022977
0.00851652147019	0.468386746308	0.481613277875	0.416101320956	0.408933028373	0.402841869082	0.509678505646	0.47311663864	0.451115464767	0.439621059133	0.332026880932	0.363077623424	0.363671081811	0.442060077465	0.446952497684	0.4018532897	0.418305113738	0.372326145003	0.14644780664	0.49657776687	0.440307237566	0.421542018949	0.420103698226	0.38159844938	0.0726697568465	0.214161534612	0.306881081348	0.338497281491	0.0904305114828	0.207776167587	0.207776167587	0.219397721193	0.0888959522339	0.0888959522339	0.187644771738	0.494411857403	0.475659780158	0.441405466214	0.390573403233	0.478630447072	0.0914800474098	0.102588653905	0.13441030825	0.147048406984	0.181965688462	0.126550008649	0.0656054331624	0.0833553938156	0.057644186286	0.0630181654501
0.0	0.00607189452734	0.0130307079054	0.00172055871965	0.00174312682965	0.0	0.101133356205	0.0122248551094	0.00677585304401	0.115137869165	0.00976782653233	0.00494552846509	0.00495126715202	0.0132259890791	0.00983583280806	0.0220142403118	0.120669908782	0.130016255682	0.0	0.0190667527	0.00239095098512	0.000435112136499	0.000438691859908	0.010778877956	0.0	0.00432202064716	0.167834566956	0.154576524368	0.0	0.0	0.0	0.314040186798	0.0	0.0	0.0	0.0149576765043	0.0175630909495	0.010498153348	0.00332867630918	0.0115090558393	0.0	0.0	0.0	0.0	0.0	0.0	0.00194866103282	0.0	0.0	0.0187049363413
0.0115602991988	0.537352527538	0.551996174916	0.483164487881	0.471027613043	0.478320693798	0.536287382753	0.518972531011	0.496996246032	0.399203921448	0.44202045681	0.426943849066	0.426591853162	0.501230643625	0.463177207877	0.47468045441	0.355275167222	0.337524156832	0.215445797762	0.462320196361	0.558371265002	0.441721267736	0.43832868079	0.385645681577	0.141878282708	0.281309459555	0.320556094941	0.326216781139	0.132640826005	0.261808813502	0.261808813502	0.212557348071	0.121206157446	0.121206157446	0.267517372174	0.507912628342	0.53651908236	0.502886470178	0.484242211688	0.521414412838	0.133470308845	0.149269115408	0.193488583265	0.183729669975	0.0932857044729	0.182762233854	0.0164107859869	0.123645331095	0.0033950978593	0.00396667388796
0.0130255035702	0.44800271947	0.529274929506	0.56461948114	0.549844814768	0.551632889568	0.571215915782	0.519161078429	0.526418861938	0.471868135299	0.51568336139	0.477042139538	0.477274608835	0.528265494397	0.526467789115	0.449527942191	0.452935397523	0.385900995295	0.250626946479	0.492438217181	0.496917036997	0.446288466993	0.416984131266	0.414799959623	0.211981408561	0.308565122518	0.378814743065	0.447975838219	0.158718638438	0.316636260448	0.316636260448	0.288170244862	0.147656613499	0.147656613499	0.19849871843	0.435805417351	0.570625331514	0.586187255067	0.427357046957	0.490058367324	0.164135180973	0.179792727917	0.236602306757	0.221439650256	0.320413494119	0.220070459284	0.0273754805914	0.14968532183	0.000528161015828	0.00938241681564
0.010539763228	0.470173096967	0.569466646791	0.492062611607	0.480337920719	0.481729428725	0.563933722929	0.480209879825	0.494501314651	0.472461493009	0.483786453741	0.417221349973	0.41773068796	0.547855681505	0.454018957962	0.461884706111	0.456450153965	0.393499044179	0.209350925601	0.48271460913	0.48768021344	0.454078764223	0.450779358292	0.426928369619	0.103173701435	0.2513523719	0.332440798795	0.386537975287	0.129724040647	0.294079690761	0.294079690761	0.259418335298	0.122998999158	0.122998999158	0.188100338732	0.494588246093	0.529493927365	0.519772849339	0.403017459527	0.479469278982	0.132244547687	0.146108454262	0.190046537017	0.182505386113	0.261716567324	0.180894092351	0.0200460028215	0.12156759681	0.00211994891877	0.0924644544237
0.0128344699006	0.452200630213	0.573879885984	0.572838824856	0.558103027163	0.560768868001	0.557442331787	0.55088687684	0.548568203755	0.434127887326	0.456098535424	0.500519281939	0.500755806442	0.543556163278	0.472012830975	0.375108300856	0.461853236706	0.394866116747	0.256165089775	0.459861035006	0.451335305552	0.446713876773	0.474770449101	0.333082564833	0.127270491374	0.204191610543	0.277841723779	0.356139961109	0.160464693329	0.241932781492	0.241932781492	0.259039877263	0.145671111549	0.145671111549	0.233026968453	0.502246366424	0.561868791399	0.504685352827	0.387606081758	0.518417482511	0.00173473444843	0.180254474825	0.239184598316	0.22197492098	0.32034618454	0.221729121885	0.10681404817	0.150967884711	0.00032365507157	0.00106755509226
0.0127405965669	0.458947174117	0.608970533637	0.575399692478	0.559834169377	0.551896053651	0.567144310007	0.537414932552	0.564696845852	0.43250733582	0.464108250726	0.498511125793	0.498693416066	0.558048694551	0.470803750941	0.370874377296	0.474484558906	0.404354833431	0.216750392883	0.474075404739	0.491986552196	0.487271771403	0.458711329356	0.354071308464	0.131821790909	0.278378614157	0.324476769809	0.402459132571	0.166097447315	0.250742193241	0.250742193241	0.262318264783	0.150128033066	0.150128033066	0.234728477277	0.514659882989	0.616460541601	0.537611517362	0.43575442736	0.549156091707	0.170055439898	0.186382229285	0.247400999781	0.229544513223	0.331688381226	0.229342263822	0.109292934736	0.156143500806	0.000335171632016	0.000916030385414
0.000809531661802	0.00362322153468	0.152203976234	0.000455555885288	0.000461531850495	0.000460284257888	0.152716455554	0.000834142090132	0.171609487279	0.00064231476715	0.225124982708	0.000862914981936	0.000863916708919	0.173080172747	0.00178429565571	0.000697194901732	0.00224765146843	0.00241715352254	0.0	0.176122154065	0.179912272336	0.233281966304	0.0	0.231824228507	0.000972775789954	0.438111071928	0.27343473386	0.251837318658	0.0	0.000268689884861	0.000268689884861	0.0	0.0	0.0	0.0	0.00136065862869	0.154109814786	0.175842824315	0.208039069473	0.00244080484648	1.0	0.0	0.0	0.0	0.0	0.0	0.0	0.0	0.0	0.0
0.131605520618	0.512945119262	0.546470708149	0.517859735111	0.50858920814	0.502944703851	0.58927185629	0.545087036864	0.56362976466	0.487911195682	0.455420112333	0.476998903851	0.461246423906	0.528158267328	0.501474071584	0.451646546864	0.433184506773	0.379180647829	0.211466112167	0.51456039631	0.489267362801	0.474073932761	0.47345670087	0.430953818859	0.123081245934	0.224171853311	0.309978844042	0.35692726777	0.11505975435	0.248475728439	0.248475728439	0.237387112655	0.108906195744	0.108906195744	0.175203593759	0.482596759679	0.611170041902	0.540215559617	0.433647338282	0.530637241119	0.116860628486	0.131282353764	0.169350091974	0.18555300271	0.231897939404	0.160591028994	0.0200143339198	0.107566500612	0.0719816074596	0.080673726165
0.00696245618008	0.286081716824	0.427456831276	0.452275221526	0.431010182721	0.430848377624	0.456535872054	0.406988356762	0.410495640383	0.360965324737	0.400972306192	0.444845343986	0.416698753402	0.452300246526	0.394738956227	0.332261866058	0.342474386667	0.281267408561	0.177944353009	0.36505995253	0.522651795253	0.358413682327	0.393251850219	0.368589309014	0.00528201726816	0.0893797097077	0.276739252148	0.297867590527	0.00679689920357	0.256484452458	0.256484452458	0.271211208842	0.182550692935	0.182550692935	0.206975053723	0.475295276896	0.46827855601	0.362946409564	0.378339055717	0.476507913492	0.00162834264049	0.0112616023745	0.291122252264	0.159081576597	0.00894429185475	0.0213197897992	0.0249584658239	0.184903263263	0.00132567282085	0.00466433219651
0.00276138000733	0.156399302289	0.186390014618	0.207854214645	0.210201286114	0.210955294494	0.160043618956	0.138617983703	0.215078829929	0.188820499592	0.137755507562	0.178951548136	0.180393677157	0.216817142545	0.168818820861	0.163941741849	0.195171839817	0.104747440922	0.2084372057	0.208398199611	0.279808294496	0.157659398777	0.164662567757	0.255277348718	0.123968163747	0.214944066507	0.314700432391	0.29227044473	0.00290656477354	0.315074651026	0.315074651026	0.236630630954	0.0111934173657	0.0111934173657	0.114708669129	0.170981143758	0.207906556837	0.226444302421	0.12287894896	0.14244008674	0.000324583763111	0.00698420700221	0.0102851245416	0.00549420245548	0.00692208594372	0.0181993386527	0.0127479584468	0.00263028202637	0.0	0.00309726064503
0.0108256769979	0.463210691633	0.500107614194	0.44778844705	0.432084889812	0.434022088514	0.552837482271	0.504052335131	0.461735200191	0.445821438937	0.485168978069	0.44187591016	0.441619815519	0.47352228444	0.460121784003	0.445024974255	0.425939110733	0.363108765477	0.143424955989	0.44649597981	0.423663178062	0.436580853987	0.462439993326	0.349118997917	0.00399404262888	0.120505969394	0.258313869594	0.33363162309	0.00514038756806	0.228757040031	0.228757040031	0.262338368532	0.135453821324	0.135453821324	0.213784375735	0.433653927297	0.532276485285	0.477147290005	0.38221731803	0.494187224529	0.00344824994744	0.00918257076377	0.223860644996	0.120185626184	0.217529854338	0.105314856314	0.018936679976	0.142728814779	0.00390460907963	0.104945567733
0.00485554710458	0.291742355168	0.307014437997	0.129750697138	0.130791692536	0.130977647849	0.30249832847	0.267779241905	0.193967104423	0.206185404859	0.112175229199	0.180774372318	0.18093519358	0.154050261423	0.164603688082	0.139515112322	0.29156468609	0.256736702565	0.0166786778344	0.193199320816	0.281479624455	0.214079463853	0.217370685979	0.13328283137	0.257647286966	0.00983427206277	0.0706018530616	0.136973940367	0.326655413329	0.0747073515478	0.0747073515478	0.0503099374202	0.00551415075899	0.00551415075899	0.0131794658137	0.232646789735	0.338505878427	0.211913309004	0.111241879641	0.224558408445	0.000982538784627	0.00605472271584	0.00445084862059	0.21448084342	0.00647976820277	0.246051786827	0.00292436750192	0.00465090794195	0.0	0.00130185691157
0.00544240688123	0.481713049562	0.408859622136	0.393338223082	0.39750282744	0.411453194964	0.440736883151	0.452032545097	0.373761054221	0.317961275227	0.2792564706	0.347956931422	0.347420406255	0.381071239957	0.393286118167	0.366624724716	0.477837618206	0.473328399195	0.193759925001	0.401694153343	0.454298677209	0.459988201869	0.467294919925	0.348658290859	0.166781321546	0.162159657705	0.346659231091	0.365115580533	0.210612411848	0.308190582207	0.308190582207	0.338356134444	0.186437179411	0.186437179411	0.292612749037	0.442971563827	0.455462831908	0.421949185326	0.375355609538	0.417916865636	0.000741792182786	0.00757949121862	0.188342492622	0.290370910459	0.00859937025622	0.290012685831	0.0161342621685	0.00546848860234	0.00265904768029	0.00815522151491
0.0123380514587	0.528108824994	0.531436497141	0.478510536802	0.460284882521	0.459677491185	0.507526374156	0.523738428552	0.515266106774	0.458588752493	0.453551944171	0.44985171314	0.450059451587	0.524085243316	0.446121229456	0.459497982329	0.366782143135	0.31015961202	0.270589986605	0.467150743554	0.492332095317	0.480269866823	0.48515449472	0.405817143604	0.18531254747	0.28759529326	0.331697738055	0.379630092876	0.172752188851	0.287000107663	0.287000107663	0.282181846587	0.156273380523	0.156273380523	0.240718506671	0.480013334266	0.55295393184	0.558651348286	0.437033686259	0.551892181419	0.000402308109608	0.197980592677	0.25581097532	0.27684547828	0.273273092291	0.23868020562	0.0181208519405	0.163362315566	0.109738002555	0.120258060718
0.00647533989982	0.417945077922	0.410184529496	0.483761570883	0.457930681353	0.472991698271	0.448881691871	0.459938939608	0.401678050762	0.37363138943	0.380193443634	0.459974982366	0.423940593637	0.533363956947	0.405293734646	0.333019135863	0.391563560792	0.411845796383	0.359519845115	0.458494208558	0.576393399234	0.436914315374	0.476089097689	0.420201015044	0.0775170737076	0.293910106613	0.439929732637	0.409709242554	0.00489672481743	0.447648538259	0.447648538259	0.371782431836	0.207323094827	0.207323094827	0.282195627748	0.489737544591	0.493310812452	0.434320567395	0.447248868386	0.462287555631	0.000170565186234	0.260418649167	0.340611212046	0.235084917249	0.153613536544	0.160847061044	0.0176806388154	0.21986937933	0.148310669572	6.03994069732e-05
0.0053528314847	0.428295493599	0.38989118329	0.460806813726	0.466091560696	0.481825036686	0.390642986128	0.473340388849	0.378089524527	0.379967398252	0.348612081	0.469336941919	0.431320322435	0.517008268179	0.446556172183	0.328217856866	0.407938325571	0.430472585611	0.369862090169	0.409576795614	0.553529078647	0.44676836061	0.451022366601	0.438017643386	0.258861573358	0.300134559365	0.446020152824	0.41468557081	0.241577970366	0.464172404873	0.464172404873	0.330332686612	0.214228150849	0.214228150849	0.287159150561	0.488623955739	0.491344100805	0.444611830195	0.457235428327	0.500004203292	0.000144384639714	0.270770605755	0.215517281634	0.385725698263	0.159141271711	0.332826450019	0.0167380868047	0.00373012187615	0.154601062014	6.29767791525e-05
0.00735371310565	0.338039007676	0.358529938557	0.335946928378	0.307695174344	0.29774435945	0.391320798499	0.291870787576	0.411299225917	0.261430228681	0.294381568263	0.358848102736	0.323739243039	0.366727796003	0.283249607078	0.294255053516	0.305302126228	0.323026662235	0.345099772541	0.390631490121	0.39899653716	0.426841826938	0.385779026006	0.415473241798	0.00321736887995	0.431122804454	0.401486484683	0.373527492979	0.00387790367227	0.286128766174	0.286128766174	0.286536255309	0.202245789464	0.202245789464	0.131432620514	0.400297139704	0.429047901607	0.391931105955	0.459911742226	0.318549402121	0.235493425069	0.253830830001	0.144890347375	0.176267293491	0.253026362972	0.155093150388	0.0109283281237	0.214563769091	0.000464244675158	0.00252413568528
0.01734922599	0.343784084661	0.353592224566	0.473046665327	0.436858174294	0.457635612174	0.416318512045	0.424590617261	0.454518525665	0.382506944915	0.419373213595	0.52181957511	0.474646769411	0.466818127615	0.401710751576	0.318880753572	0.26789772539	0.18145017667	0.332706619903	0.347516185997	0.304771889918	0.416560496363	0.420095446161	0.275163423174	0.00370030329703	0.172742772798	0.209554331536	0.323807662596	0.00433101128087	0.17605074689	0.17605074689	0.297108827911	0.265555703502	0.265555703502	0.0250892524126	0.388081266559	0.430168223533	0.436538051768	0.368647179769	0.413348015209	0.000347588846187	0.33857812321	0.190039195692	0.232995274322	0.469003802614	0.00710329510026	0.00285003187944	0.285282456373	0.0	0.0
0.00639745682737	0.48705080066	0.481277731143	0.421398179171	0.406655305297	0.409383632119	0.458752685357	0.4833822003	0.391189291869	0.347263585002	0.354484728825	0.377823276307	0.357371593992	0.406196201999	0.417567724645	0.379932138455	0.369679491331	0.304375892514	0.225299046287	0.425876556377	0.430634314581	0.407953768162	0.412979434058	0.371665318718	0.113861190882	0.237743927546	0.40393028415	0.460552043305	0.142970057074	0.320300205451	0.320300205451	0.259077746035	0.137177219859	0.137177219859	0.174412473589	0.498341846666	0.498444879873	0.44725016379	0.385123860092	0.490504044738	0.0013958763447	0.160044885412	0.207770347329	0.201186943104	0.286871509304	0.196874552144	0.0144844328915	0.134106861911	0.00355897422756	0.0993485776508
0.00486608245263	0.198408914729	0.166545945261	0.155667207744	0.157611227951	0.157227768656	0.185564218225	0.133580931972	0.149641281046	0.143169003067	0.103813731082	0.182337075869	0.179234830425	0.207764599912	0.144739297272	0.0200799677962	0.0115338855248	0.0079622373222	0.471612135519	0.14558460948	0.220218773474	0.184858143216	0.186426251641	0.182445561651	0.00143181656849	0.325786787878	0.210965682681	0.196264469348	0.00185498861117	0.3423354281	0.3423354281	0.217103864664	0.0104596216052	0.0104596216052	0.00834479401313	0.210142172582	0.227160698732	0.259939551447	0.253252448351	0.2038334109	0.0	0.688384847613	0.00239306328028	0.00448472004252	0.39202070282	0.00496519199734	0.00257488606432	0.00069983022773	0.0	0.0
0.00018955536312	0.0181736177025	0.133735225145	0.166658608076	0.16880749643	0.168356111191	0.131953364409	0.13950794257	0.142385606469	0.153888447746	0.183322457255	0.187059600844	0.188009289411	0.155641241146	0.151858408066	0.014916810429	0.161882411618	0.0175112312048	0.00585566781963	0.0244771663883	0.158561046864	0.193639529892	0.195224264699	0.0312403041612	0.000193584743678	0.00954902253587	0.0263485011781	0.0243949257111	0.000250945561476	0.0343753135025	0.0343753135025	0.00799427420508	0.0074796316022	0.0074796316022	0.0482695136714	0.150492576907	0.134478455114	0.1539256299	0.00871388456388	0.139600163724	0.0	0.00566195964412	0.0483671073977	0.00145834196105	0.00340859101866	0.00969850054435	0.0260247274872	0.00028706791173	0.0	0.0
0.00105882676694	0.120157236664	0.0169140344813	0.0211933384219	0.0214398168096	0.0223850474783	0.026265057522	0.0766715811665	0.023709521909	0.0189919596362	0.0274637103073	0.137079633526	0.0183393473178	0.0254264243378	0.11996370971	0.0180035238383	0.0135363342018	0.0136097214553	0.0237838307978	0.0811987327314	0.217462467382	0.0202094855707	0.0209214528039	0.149611756313	0.000135439413799	0.0015274306511	0.0135057129559	0.0134636820438	0.000175569169315	0.0139684620391	0.0139684620391	0.0270627610412	0.00101491369019	0.00101491369019	0.0101474521117	0.11202778972	0.101796971721	0.0260777370003	0.146686636476	0.111367297305	0.0	0.000439410695889	0.000166476941442	0.000588807384887	0.000427312632693	0.000265608946075	3.18851530618e-05	0.000201099693765	0.0	0.0
0.0116714286752	0.508575537176	0.449576461471	0.509939703925	0.494693937916	0.493812534155	0.483555970994	0.488610770195	0.458264025296	0.421519452774	0.40793601433	0.46156992559	0.438717231697	0.526344985918	0.504262712952	0.421219997684	0.408675941977	0.334667001602	0.208080057403	0.535959861795	0.602820960187	0.500345488855	0.504616789026	0.351774393899	0.170162878372	0.203680791218	0.422192448777	0.486572810386	0.159177965729	0.35171842824	0.35171842824	0.259823046504	0.146454584982	0.146454584982	0.312483292532	0.619491647351	0.565623141821	0.442493438991	0.446396227442	0.64527001931	0.000738413381189	0.181211433304	0.231556949808	0.221206952723	0.25183825694	0.218911862502	0.0997809351021	0.147862580066	0.00250898414291	5.03254510087e-05
0.0070672184193	0.35339295772	0.315119463378	0.367387612999	0.371412744337	0.369394509879	0.325643117683	0.294910848403	0.393346771892	0.333998601798	0.351979071276	0.343996028559	0.343444317452	0.332412201407	0.326775160702	0.367249511396	0.287237333995	0.246297733581	0.122353845521	0.383674572611	0.245025171974	0.441504448051	0.445820842358	0.226788830265	0.0055160090878	0.20316898474	0.23341701716	0.307119741633	0.00663613619861	0.16786487272	0.16786487272	0.304424613574	0.190848269526	0.190848269526	0.115621430022	0.4331777043	0.303359810103	0.347274904181	0.364365294096	0.44405832237	0.00167896810039	0.0163891639607	0.00619688712751	0.168081997564	0.209518068916	0.147468134506	0.00759555329161	0.00445273338852	0.000384728201323	0.000525393803927
0.01153189319	0.446988065777	0.497560345849	0.514720436532	0.493210877402	0.491995916682	0.472114387685	0.487679225685	0.401118745028	0.395473030285	0.445027165324	0.442473344961	0.442802970189	0.488116659768	0.459084888607	0.399710168145	0.453661893796	0.383510479441	0.110133770868	0.425805948178	0.434610018212	0.512857385165	0.51683297617	0.403060270593	0.158967443531	0.154810673714	0.278994063434	0.381856216138	0.200110584982	0.25847809218	0.25847809218	0.277289512005	0.179024066603	0.179024066603	0.357444157197	0.473414242313	0.485871912921	0.512199056265	0.313097222135	0.483908606677	0.00101002826523	0.0113813902245	0.29170209422	0.276754757841	0.285800971221	0.275821173779	0.0155504587764	0.188171647435	0.00290313613395	0.13609262544
0.00634026019275	0.524395114791	0.398188676748	0.384467669916	0.388663626046	0.37935863299	0.440617542451	0.451312673694	0.462204531626	0.338868192703	0.307943205351	0.40694992534	0.377543620617	0.417586585378	0.388688297061	0.377126622327	0.395950070012	0.299006104615	0.218620631553	0.467402507801	0.430432777334	0.436278294782	0.398916270658	0.427923468889	0.155943510827	0.268045191545	0.490607761343	0.572384297688	0.196700455262	0.346939912809	0.346939912809	0.238183600629	0.176879335105	0.176879335105	0.232889935624	0.540436745981	0.505613495218	0.525720762402	0.44617576827	0.504648525307	0.201014447062	0.223796646216	0.175376311956	0.271567088745	0.310528911225	0.270843542158	0.0203065489468	0.00448516962073	0.00256228398892	0.00166378937543
0.00277856581043	0.375162597832	0.43735196444	0.436477712019	0.40571693276	0.40464208973	0.383019052518	0.376072521001	0.338229491602	0.416653631319	0.387611460331	0.379081222969	0.382122396091	0.406896922886	0.374311323185	0.41426450955	0.377448453056	0.31369290651	0.132066540415	0.398324536389	0.358808986791	0.398371701925	0.40224771734	0.368128883893	0.00313516187416	0.190087678414	0.40384480051	0.478466449362	0.00405049748166	0.325849640039	0.325849640039	0.250096614361	0.226101540801	0.226101540801	0.290352145447	0.347105682099	0.351616726409	0.440241269256	0.312077391756	0.337057063705	0.0	0.00968395212256	0.370368052691	0.192921156524	0.243362054592	0.172910003397	0.0154077405497	0.23902524354	0.0	0.00173258892462
0.00162674695096	0.203025689699	0.23568760429	0.2121329597	0.1604379385	0.160086913033	0.218108353607	0.138510958377	0.202535136423	0.0989529634896	0.18997294703	0.113973087127	0.115096852127	0.245694398466	0.119396016382	0.167694517208	0.153792892974	0.161889853215	0.115767935757	0.27506139648	0.255646004453	0.263354550077	0.182916036803	0.267913423168	0.00186752912289	0.171189827864	0.263235736311	0.243403746568	0.00196706725389	0.0852840776295	0.0852840776295	0.223604497653	0.310812830761	0.310812830761	0.0278026153243	0.288874048057	0.21386057622	0.210171825709	0.240149390576	0.104696838616	0.374910671676	0.00442951672071	0.235583062892	0.273152362973	0.00339068841656	0.00537381444904	0.214416523614	0.341512951185	0.0	0.00762795134476
0.000433631032061	0.0023500123868	0.00330789467751	0.000243813345423	0.000247011752153	0.000246344025712	0.00388365444382	0.00059377920906	0.00386460990305	0.00102095445693	0.00210676953355	0.000445934345211	0.000446452042774	0.00295360331532	0.000918489822322	0.00229806372353	0.00427417961617	0.00459627720173	0.0	0.00143406288961	0.00072634914407	0.000942729646926	0.0	0.00278972887816	0.000472440774992	0.00225418896121	0.0029991482992	0.00276099455058	0.0	0.000130452535318	0.000130452535318	0.0	0.0	0.0	0.0	0.00216163697747	0.00217860929957	0.00245809015666	0.00338577568864	0.00305032092075	0.00422074226041	0.0	0.0	0.0	0.0	0.0	0.0	0.0	0.0	0.0
0.000409518241783	0.00939369287978	0.00817638420488	0.0102212907311	0.0103551630412	0.0103272154094	0.00965840402598	0.00886063300366	0.00980702130878	0.00979217133825	0.012069772951	0.0121231610859	0.0121372047513	0.00975775007724	0.155217455047	0.00945350558139	0.0101726949306	0.00220377315175	0.000500407415048	0.0103162166295	0.00215308201943	0.0102011187578	0.0102848789393	0.0122734169302	0.000415748303637	0.00034078966195	0.00862686208213	0.0181842776876	0.0005389077923	0.00131195825016	0.00131195825016	0.00671667165459	0.0	0.0	0.0	0.0120086047242	0.0140671687521	0.0090225698227	0.182350827873	0.013435352226	0.0	0.000749342248087	0.0	0.000339941798829	0.0228868992792	0.000393197686889	0.0	0.0	0.0	0.0
0.00723147945153	0.48913568843	0.496146512436	0.476111171815	0.462160167409	0.455620533258	0.525685229948	0.533079028521	0.490450208681	0.444655806994	0.456829668203	0.464047721111	0.44311805385	0.514629436897	0.504583055615	0.40157979394	0.417757296297	0.358028055677	0.261272868252	0.46886957914	0.560047032952	0.535066442466	0.531938273278	0.437145988549	0.114000968315	0.276127527015	0.380481364429	0.439624514712	0.143674195204	0.289342633252	0.289342633252	0.242964830417	0.130062918549	0.130062918549	0.210278994886	0.475890668943	0.570127882213	0.504134407899	0.438909273604	0.498098480787	0.146503122285	0.160927580406	0.212290370225	0.2299707391	0.224310597681	0.198406380579	0.0191186345174	0.135687932815	0.0911602291181	0.00767065107197
0.00569192639903	0.370702114722	0.364904527249	0.475628712116	0.480875622398	0.486442829799	0.40454344417	0.433089373185	0.403249519528	0.423869034781	0.291015548363	0.44975379652	0.450518899746	0.477603388909	0.415299439402	0.288248696942	0.494032359426	0.392837925115	0.157218860195	0.384444513728	0.46013760505	0.523064247956	0.527895377244	0.46007984886	0.00438208802585	0.206749317065	0.430570400027	0.451875292853	0.00565456312161	0.454714960231	0.454714960231	0.394457920082	0.23441685023	0.23441685023	0.326930170849	0.48803284311	0.478154625413	0.422210143571	0.281514991056	0.45074526799	0.0	0.0143367170925	0.248099721577	0.263584878597	0.0157267553939	0.188681299476	0.1763233419	0.00586829221274	0.166150026297	0.00112935349202
0.00605488430697	0.425376881627	0.353194552821	0.387142590259	0.34531499374	0.344083071253	0.381631331163	0.330297101321	0.315330155873	0.300516380858	0.207970577884	0.343710092415	0.343569461411	0.446403523065	0.313377397464	0.327997835794	0.347005248757	0.36328728769	0.41804257183	0.401486370912	0.446873451245	0.377217367	0.380845460407	0.444022206216	0.1115040413	0.415987661424	0.48028372527	0.445809959217	0.00548505211621	0.639901373038	0.639901373038	0.28433289695	0.017366394335	0.017366394335	0.389992662469	0.472851728923	0.424650714303	0.460406785182	0.416695662896	0.391353546537	0.00577060750014	0.377384509257	0.493598896958	0.00859974397353	0.218065860088	0.231856470388	0.0248994509305	0.319425265565	0.0	0.000110621044521
0.00577417883545	0.266568378203	0.159959658774	0.162931070381	0.164228392131	0.161494253943	0.140040143109	0.236164784602	0.148151725733	0.149540721445	0.0448813102347	0.183002367665	0.184501771727	0.14716815464	0.225981327515	0.128416988654	0.122183595657	0.126805661624	0.394850152856	0.231319606415	0.233025631275	0.290641479949	0.293555041593	0.269411312334	0.400030402001	0.273416944041	0.199882427487	0.186676284576	0.507225117274	0.287876403267	0.287876403267	0.0738236753514	0.0144289607942	0.0144289607942	0.0166461018132	0.22034435165	0.203176479244	0.226943340229	0.262468841951	0.216403435585	0.0	0.56411648196	0.00811281059564	0.335410866103	0.323686019765	0.383120904718	0.0108452157118	0.00704208415091	0.00788915538874	0.000599937305374
0.00125437265762	0.0836607572685	0.116078035389	0.0677689005081	0.0686298572576	0.0686133105201	0.133818380195	0.0542127423022	0.214703138126	0.0115445553787	0.132664242408	0.0127810542251	0.0106164443399	0.218604919921	0.0580838340824	0.149930413033	0.125272618904	0.133431429111	0.00394286237505	0.130395789787	0.137945618319	0.0741972360048	0.0750584922638	0.189898079788	9.77843630175e-05	0.000601206839816	0.00613344584581	0.0074934633674	0.000126757712923	0.000561836695691	0.000561836695691	0.0240480108	0.000911079021144	0.000911079021144	0.00556943703263	0.133866416174	0.0850270000375	0.184770685995	0.0758295085493	0.208249360027	0.0	0.000199131620443	0.000139265987605	0.000990977561098	0.000958584448107	0.000192197284724	6.30634555946e-05	0.000145815347586	0.000816664643326	0.0
0.0034703647543	0.0312941236015	0.03229648118	0.0416339337539	0.0421362353822	0.0421418105692	0.0424056950283	0.032021656585	0.0318949335054	0.0275346888492	0.028168127026	0.0333013771516	0.0278010611849	0.12802700262	0.0353254182957	0.0247532623814	0.0240419070715	0.0148534597623	0.00613707718561	0.11321145021	0.0508571796517	0.0254496920241	0.0258455845541	0.0304071497052	0.000194940648248	0.00658879040111	0.0210495605278	0.0223823524147	0.000252697443905	0.0232640836227	0.0232640836227	0.0361330240529	0.00711315696405	0.00711315696405	0.0349809456217	0.132660152072	0.0481011245669	0.0401038545705	0.0455711483785	0.0541078323801	0.0	0.0038078968773	0.0322871209147	0.00287309442219	0.00234048285422	0.00645857790651	0.472923731491	0.000288546241573	0.0	0.0
0.00504414097061	0.357839405252	0.333253449454	0.37240199212	0.32345479655	0.322674835307	0.329542858822	0.317702419539	0.269183651497	0.299236732423	0.18280820049	0.280882750409	0.282140913398	0.345783830554	0.296360676758	0.271997294127	0.287921833552	0.302037980907	0.46759258509	0.347776163204	0.39426876274	0.355479658202	0.358385766779	0.446061853135	0.00287080187416	0.420958420814	0.438378406961	0.406157602027	0.00371384715092	0.540082352883	0.540082352883	0.371792805834	0.328767003102	0.328767003102	0.261904364811	0.365858884359	0.33164834681	0.450977870664	0.351444622288	0.307533661917	3.19281889139e-05	0.421542948869	0.54965881043	0.286984658064	0.242668966816	0.0101518744751	0.0207527833823	0.356435752116	0.0	0.0
0.00286402280315	0.288902668817	0.233566774758	0.283932365415	0.28738715264	0.28666199905	0.265043436909	0.24019340212	0.184853823824	0.191770495459	0.233945650213	0.329763850753	0.330559782645	0.262429714359	0.26205907878	0.27103467428	0.275263815645	0.29063979002	0.266156822831	0.261473429589	0.277191143728	0.341473969052	0.344275094076	0.342386274373	0.00157919543111	0.383955964854	0.39328099721	0.363396187113	0.00204556783753	0.19651253618	0.19651253618	0.50561565212	0.462081608733	0.462081608733	0.264015468863	0.29586060985	0.269263445807	0.265688738691	0.353333633264	0.285255600257	0.0	0.00883030259464	0.00673390421465	0.405228758258	0.00625636468279	0.359324805903	0.00638601506562	0.00233181878452	0.0	0.0
0.0157342958816	0.443396541886	0.551424411791	0.517661690397	0.496760013934	0.49644041703	0.56268149254	0.474533667317	0.549913780534	0.508128176025	0.489377989945	0.502065873673	0.503455911286	0.562574590022	0.516341044913	0.448164055352	0.470198390922	0.378804002561	0.30532199554	0.540323062852	0.550837023526	0.530216995351	0.495466669976	0.500424713395	0.157315163037	0.334813080626	0.437845881479	0.526137804544	0.198689895765	0.393674329636	0.393674329636	0.228514758961	0.18204457924	0.18204457924	0.243785925101	0.476418387113	0.520814380717	0.5819152426	0.409267189541	0.515641141729	0.206027590867	0.225397769338	0.294188873275	0.318516357148	0.311660201402	0.274803741012	0.0196320257657	0.187641924638	0.12519774756	0.000281887311551
0.000351476686913	0.240374963655	0.225458374573	0.279685360049	0.283261038668	0.282510351643	0.222051455676	0.235229211844	0.0193739473651	0.164869699791	0.0156741314756	0.152848965348	0.154604955618	0.261043557025	0.255575873977	0.225773861474	0.273849330582	0.285483970628	0.00756244698715	0.256608493594	0.267380695464	0.157289185267	0.158575618712	0.335606306743	0.000354354808287	0.268532642332	0.388384500534	0.358061999253	0.000459309362845	0.395927600367	0.395927600367	0.00820005852096	0.0107839019349	0.0107839019349	0.767264711946	0.253406273219	0.227244809902	0.259269555471	0.130667629848	0.236410727015	0.0	0.00780993088906	0.616373296436	0.00268620573571	0.00474535537427	0.46780818368	0.0386410539391	0.000522075152018	0.0	0.0
0.00138102354147	0.178946639924	0.218129726027	0.264665217658	0.267875515987	0.267187062049	0.211741545842	0.224192123103	0.143050319852	0.246207508943	0.174904886609	0.180751535436	0.182208709826	0.247902572798	0.243110098811	0.169690263948	0.258072210972	0.209603605713	0.25212931626	0.19527254917	0.256006287337	0.186474088424	0.188011099274	0.248623697384	0.00365724761118	0.188778873828	0.28386411971	0.262194155246	0.00473190751508	0.464945773829	0.464945773829	0.205152779533	0.00852107405316	0.00852107405316	0.358776360945	0.24125743286	0.215327785325	0.253529566209	0.0930151450566	0.22478379187	0.0	0.0062132563581	0.461446765935	0.00493260198529	0.00471735247137	0.0123575238802	0.0351994809417	0.00213284167863	0.0	0.0
0.0	0.0112141912375	0.00513828098643	0.00558886182559	0.00566212462527	0.00564682983478	0.0145424771562	0.00418984880606	0.0142036846355	0.0246169684305	0.00230414864458	0.0190420230249	0.0192071075939	0.00576403220218	0.00383695314263	0.00155821400727	0.00422897652998	0.0019733854989	0.000354128857135	0.00329703530135	0.00481188524028	0.00285607025809	0.00287955721151	0.00472230770952	0.0	0.00142346093564	0.0027480807719	0.00252976315565	0.0	0.00331659533661	0.00331659533661	0.000130375495418	0.000765321797195	0.000765321797195	0.00627440057079	0.140578203644	0.00520927226043	0.0178653459988	0.163157396874	0.00320773748366	0.0	0.000530328184396	0.00488410376592	0.000174816357983	0.000377609830117	0.00213499773447	0.00586292437549	0.0	0.0	0.0
0.0113472894797	0.515538106194	0.547715067626	0.538799494905	0.544659594631	0.536614072288	0.545241618172	0.533860020105	0.515778395225	0.469846718563	0.493627369346	0.481367024971	0.482131468831	0.511443504368	0.468405578233	0.50498253811	0.425509204842	0.368323581179	0.19043350543	0.467196287342	0.44367509898	0.422468180834	0.425863512884	0.353703343339	0.120669643856	0.193271271379	0.283998098764	0.325062383972	0.150986545348	0.272549326656	0.272549326656	0.258406008148	0.140167743591	0.140167743591	0.274989567215	0.565913553713	0.560236697289	0.514026414878	0.404737435568	0.573879357248	0.000219066951641	0.170179984214	0.13892104396	0.209965110343	0.300738629221	0.209988718215	0.0235690525382	0.00494342843398	0.00170268520828	0.00186756125158
0.000551094275388	0.0104496689892	0.177575276809	0.220511042489	0.223321113492	0.222728746469	0.174708891271	0.184989243714	0.013814633058	0.0162797551932	0.0116239404792	0.0206306654262	0.0223018592938	0.202980901949	0.200862644041	0.00713792184854	0.0209238645717	0.0134126023071	0.006258492891	0.202406224236	0.209239998551	0.266226286092	0.268404721216	0.0207460377908	0.000549873010651	0.0122463786329	0.0122034882785	0.0114688917211	0.000712714702568	0.00882786335955	0.00882786335955	0.00600635598286	0.00891326242065	0.00891326242065	0.61245682239	0.195457890947	0.17832591632	0.0208185259006	0.0094832794935	0.186605126302	0.0	0.00625730707844	0.00677119794572	0.00271316718307	0.0039331078677	0.0141082264094	0.00730401557979	0.000805977873756	0.0	0.0
0.00524593582228	0.244867052278	0.26294692959	0.244480157616	0.246946299152	0.247026447604	0.200358400466	0.242344864707	0.136230698159	0.138577697175	0.164387684389	0.275974024135	0.277501682055	0.225447063996	0.223062451818	0.231243213352	0.260713139836	0.272806683036	0.33358881822	0.262655943417	0.271791185172	0.286344831211	0.289328157236	0.26806867145	0.00553967298945	0.465909509801	0.3197665696	0.296416186006	0.00716503176764	0.246713999643	0.246713999643	0.317004135751	0.0210307435021	0.0210307435021	0.326672431369	0.21661094678	0.232041569538	0.226912759374	0.253374404006	0.210142860004	0.0	0.011457837839	0.0136912512651	0.0120963762634	0.0104751361813	0.441309188912	0.0121238780762	0.00832620852201	0.0	0.0
0.00775853139712	0.526060057712	0.429223669562	0.492090080906	0.471589015302	0.470856346412	0.446772942533	0.494304034532	0.381393992328	0.390069782945	0.356296074003	0.436943891354	0.407748925322	0.525110640208	0.45964096239	0.496819849237	0.478631334568	0.391532740297	0.162962773654	0.505156447529	0.505661342498	0.484736402334	0.488260802893	0.441996301356	0.208467251786	0.151388577844	0.400275708567	0.487673902807	0.194990289955	0.33400448176	0.33400448176	0.281555546152	0.172951051517	0.172951051517	0.351973351158	0.575243111543	0.52436447337	0.455779980504	0.411183200375	0.517820903378	0.00438107016842	0.00982475089098	0.285302684707	0.267795323771	0.186159373125	0.268202170649	0.123201782701	0.182028194115	0.0	0.000121053280326
0.0086637681833	0.473095242161	0.411445305466	0.462552439877	0.445119723824	0.445289684248	0.466242834803	0.460242613634	0.458751843676	0.354750404231	0.362957074963	0.416966849122	0.39245009487	0.509390677416	0.453138144526	0.472691440294	0.424046221809	0.3457052983	0.266456001955	0.512906178064	0.469725392412	0.538152061693	0.5101098926	0.535554585534	0.134313159877	0.288702011185	0.471187230022	0.537724053534	0.168785897147	0.299105127033	0.299105127033	0.274819034558	0.155276229977	0.155276229977	0.335282689645	0.550912205769	0.518219237098	0.508858980545	0.479920524411	0.596391996212	0.17130944173	0.194818290686	0.245648718676	0.270074773262	0.270750379488	0.233105836195	0.014801382542	0.158563973761	0.105233629286	5.40479381248e-05
0.00521880697712	0.42065586408	0.529455555854	0.439712849775	0.418892911343	0.417270849398	0.480225080916	0.426215947952	0.408879041484	0.326071788769	0.298825800389	0.330666173901	0.33302108965	0.438276973833	0.374702834535	0.356432609329	0.378509573219	0.322992927835	0.109134138831	0.395934214582	0.437510709755	0.407110753364	0.410809466394	0.392482559713	0.00427054438239	0.156680382645	0.268006547355	0.288349270335	0.00550184033044	0.249545054215	0.249545054215	0.29214479129	0.183522535474	0.183522535474	0.350110015179	0.524976746871	0.500325829354	0.424092951305	0.291039077488	0.478169738199	0.00142619560407	0.0206499922668	0.281348475936	0.19824011588	0.104963723456	0.139412152151	0.0246727646911	0.177412634217	0.119215519507	0.0034915655385
0.00522729965802	0.502618072569	0.390811341268	0.469626648222	0.439056409224	0.437888926868	0.490335904814	0.523310932492	0.348310223615	0.358174387616	0.193697241483	0.384992942605	0.38645442229	0.390509960201	0.394427135379	0.341042412178	0.453741091518	0.32282932531	0.316821563699	0.446453630162	0.355426380508	0.390772436558	0.394124349012	0.389321002226	0.203703806344	0.317355261447	0.447861382716	0.571855057572	0.257803457222	0.441904853195	0.441904853195	0.120115363247	0.0147185229203	0.0147185229203	0.293478948295	0.44730974509	0.491521542742	0.391427556212	0.281016821231	0.437242073243	0.0	0.287995321052	0.376035154696	0.173256893276	0.402717014211	0.353710510812	0.016034898973	0.24299744303	0.0	0.00204470881313
0.00527054330555	0.455191909119	0.378448519347	0.454347976031	0.421341499586	0.420185020782	0.483994493168	0.48098199309	0.32840323934	0.338039895682	0.202293012068	0.356297037861	0.357968332823	0.373222565178	0.33756252758	0.321025029601	0.395040110056	0.292358991687	0.335410898605	0.429431060292	0.292052605297	0.35566338685	0.358762608233	0.356370223187	0.00393076735335	0.336046747666	0.472975698412	0.550187084602	0.00507558317935	0.467929318311	0.467929318311	0.124241049046	0.0151894362918	0.0151894362918	0.310648063273	0.3950786118	0.449904459015	0.332394871698	0.244891852526	0.387881161055	0.0	0.305622494608	0.398707704542	0.00975209230285	0.426882977957	0.186539344965	0.0169697245294	0.257463510043	0.0	0.00217174133091
0.016015531583	0.538006964175	0.608438054387	0.579802112325	0.567151683618	0.558611078354	0.567441931314	0.48248497113	0.46981431221	0.512319888542	0.460211422617	0.432953703173	0.43348552597	0.548403075818	0.481246533937	0.515935419423	0.514531374588	0.453086273524	0.235111381907	0.594868042495	0.573958137737	0.482678553227	0.47760328722	0.415527409931	0.157757752098	0.288021931646	0.401080909539	0.459966063145	0.147469085943	0.318654442673	0.318654442673	0.252452577806	0.136670063652	0.136670063652	0.299918072375	0.55049313328	0.586352540933	0.584040992007	0.45209825311	0.551260415743	0.149324613317	0.168578829726	0.218023361048	0.204211783201	0.232826760665	0.206177294456	0.0279641376654	0.138120279631	0.0	0.00666903524411
0.00840582043318	0.387910213416	0.183688838103	0.224855508654	0.227237433906	0.228581389517	0.211803138525	0.192502244588	0.306216245112	0.206818800868	0.150203579275	0.253962795633	0.255780291521	0.206308037056	0.208100021813	0.271070719456	0.113829676738	0.115699190968	0.341863875771	0.312356832078	0.24694138767	0.259087424939	0.263267298854	0.244816279427	0.00311379973772	0.229307387794	0.290459973121	0.270411264868	0.00402820319016	0.241932954206	0.241932954206	0.279654959463	0.359151667558	0.359151667558	0.103447873159	0.300006132232	0.18685858352	0.332977366002	0.385055988889	0.313749978451	0.0	0.462699166958	0.00665106600035	0.313664948713	0.27791080997	0.00978010296288	0.00612147849115	0.0044766803599	0.000428286457889	0.0
0.00709444487992	0.510850284843	0.461811829888	0.414969451176	0.419253039853	0.419040189779	0.380356384806	0.411271145591	0.386542076404	0.385002613817	0.269921507344	0.398706242261	0.400404905575	0.453998124915	0.442428970141	0.328334731645	0.357494995359	0.318860906717	0.245739857013	0.481401307012	0.471367673089	0.496486716714	0.500736484098	0.327365235605	0.14789616438	0.243642494267	0.326477659573	0.343077160849	0.186375742838	0.342946502888	0.342946502888	0.266639090986	0.176483988716	0.176483988716	0.37660787985	0.540545411717	0.468060786038	0.480425912024	0.426229014074	0.618662614508	0.00286918139211	0.214315927543	0.178242703038	0.259369248464	0.133909707585	0.26046653873	0.123430325415	0.00637627545154	0.000359256615874	0.0
0.00591834627169	0.457589789038	0.438223336133	0.636170073479	0.64356096407	0.633274599046	0.524046596217	0.544897199327	0.454163048465	0.437141591445	0.421755660482	0.498795099278	0.499752989644	0.52029318625	0.516825565641	0.369658574268	0.533594992634	0.431541182637	0.339330726998	0.533965408417	0.486689475402	0.588042151446	0.592755451317	0.420249005898	0.178260690594	0.285067610279	0.371846097327	0.481952267555	0.225355979531	0.403245355636	0.403245355636	0.326652156318	0.203629812332	0.203629812332	0.411542416356	0.598488382254	0.577177045589	0.519326566208	0.362605287739	0.498058267468	0.000282104440037	0.253792933575	0.204073210936	0.311587636548	0.450819286239	0.314821000453	0.0275232769553	0.00400401898974	0.00328525536614	0.00113006088961
0.0058583878884	0.416369823086	0.403628643594	0.510601639563	0.490328286129	0.480612701406	0.492328333683	0.504523555223	0.391093729878	0.336537379581	0.328252696647	0.374162850394	0.375676292252	0.480318085369	0.467619233151	0.360920263461	0.530731120188	0.487468424131	0.297730528626	0.503889022574	0.551162528626	0.452660337111	0.484175706437	0.503424899906	0.153498300465	0.250939387072	0.417918048969	0.427433287535	0.193960674813	0.402700762886	0.402700762886	0.304870444213	0.182650715958	0.182650715958	0.360996775556	0.499089687357	0.520645180376	0.496384690091	0.397460970895	0.427360710682	0.000464103430631	0.219787420008	0.286511974201	0.271616480956	0.222227901051	0.272526468341	0.0284319047735	0.183381993818	0.00419774795957	0.00799700984608
0.00073370612204	0.0471877915109	0.0802733454832	0.0929098633271	0.0941136320907	0.0898854249757	0.114874433687	0.0839075718163	0.0891446377241	0.089741553456	0.154330951431	0.110309189686	0.107134079751	0.126360152748	0.140094452838	0.1684204212	0.0745042386135	0.0809652673078	0.000836182080997	0.0699391393526	0.0566621861301	0.00779314772434	0.008057738148	0.013237448739	1.53148302053e-05	0.000564780496888	0.00286385885482	0.00338864094216	1.98533344989e-05	0.000895915982004	0.000895915982004	0.136169886035	0.000430962989511	0.000430962989511	0.00099099006024	0.0903225202158	0.129647003834	0.0553908816646	0.160007299051	0.132574491583	0.0	3.47478201466e-05	2.10302200267e-05	0.000358590424587	3.38680435595e-05	3.0020320756e-05	0.00492304498787	2.27163838866e-05	0.0	0.00955602164413
0.00584275398501	0.504321817286	0.393626940899	0.463270199199	0.440885040256	0.441813931462	0.478606221246	0.461944430388	0.444427134507	0.354055519142	0.371850817987	0.383030370358	0.383217502099	0.471474179353	0.496059902016	0.334687417205	0.420288020102	0.352503226788	0.317337445667	0.521966993214	0.517433980976	0.55589542548	0.590596220016	0.403426362248	0.16104109472	0.256170580269	0.321682442105	0.382906765783	0.203490271128	0.368662152415	0.368662152415	0.185647282555	0.0155476206794	0.0155476206794	0.408383390559	0.468852987976	0.465882123586	0.51598609234	0.409080012544	0.460639555066	0.000492967437817	0.227905475908	0.301174547903	0.185306177664	0.406594449129	0.281726601018	0.0198789131807	0.192039307812	0.128380178748	0.0
0.00587268351765	0.471176832354	0.522149045748	0.500520669222	0.479274822096	0.477440324515	0.524875149373	0.569714837933	0.353221274107	0.39862280087	0.348448517545	0.384172460242	0.385268037393	0.47799643115	0.470118918559	0.373296736452	0.50843191689	0.422726220976	0.246876037137	0.517545933405	0.588316354337	0.561309055543	0.565699143662	0.430918500877	0.155397343188	0.249112087018	0.373449913186	0.466385381796	0.19662947393	0.388383409407	0.388383409407	0.212529354905	0.175703592618	0.175703592618	0.358180628198	0.531225484122	0.557510477648	0.490208327753	0.37217621724	0.464139902889	4.17564192508e-05	0.222231173583	0.291576047006	0.271579242704	0.308538765809	0.272631616679	0.0196278465348	0.185715458221	0.00631965008691	0.00565956863486
0.0	0.00150210874729	0.00715487377083	0.00459295282708	0.00465315988892	0.000132813459749	0.00679229285199	0.00561171687848	0.0047763769089	0.00554826992109	0.000776332374157	0.0055407886613	0.00554721468687	0.00211582757118	0.00531748865223	0.0152902337979	0.012939911335	0.0153377461027	0.0	0.0083312402363	0.00114482389074	0.0007510331285	0.000757211324952	0.00629065697986	0.0	7.71151978787e-05	0.000233966675041	0.000215371427646	0.0	0.0	0.0	0.0126690197669	0.0	0.0	0.0	0.114388895005	0.00687194634426	0.0056098069049	0.00717617685755	0.0115523387837	0.0	0.0	0.0	0.0	0.0	0.0	0.0044945374115	0.0	0.0	0.000330604320118
0.0	0.00605954157272	0.00119925772794	0.00148531029436	0.00150479318752	0.00150072577972	0.00166924633841	0.00453783722159	0.00176794729923	0.109701290468	0.000444065547445	0.00177145285156	0.00177350920849	0.00136954145613	0.00169135199958	0.000159168905655	0.0026535693304	0.00285371295708	0.0	0.00139775896125	0.00336617249538	0.144614075327	0.145797349263	0.142153783483	0.0	0.0	0.0	0.0	0.0	0.0	0.0	0.0	0.0	0.0	0.0	0.00323739129462	0.00200872341208	0.000347399530915	0.00282430120954	0.0	0.0	0.0	0.0	0.41467779294	0.00105880575978	0.0	0.0	0.0	1.0	0.0
0.000896301166974	0.17236804546	0.0838879233854	0.171834982039	0.174016612602	0.174233246989	0.0860125227923	0.0914539603034	0.099526827376	0.0965389122758	0.118019727409	0.115074340974	0.115245647242	0.0935078135516	0.177534650559	0.0833623005263	0.0952372662154	0.1018062626	0.0218654750039	0.0967965784737	0.184453595139	0.129466822353	0.132189384727	0.225886107063	0.000288009866479	0.00187183093494	0.132262067809	0.122296362496	0.000373315119288	0.214652458259	0.214652458259	0.00974222021406	0.00129853897858	0.00129853897858	0.0100565675471	0.151172376744	0.139131129097	0.0938175332512	0.118354122183	0.0912025794188	0.0	0.000629845393447	0.000401023405507	0.00121603929423	0.00162792043111	0.000563581943334	0.000159048113625	0.000425905082494	0.00114696423169	0.0
0.00376161308168	0.00960738289059	0.00835915310838	0.202636545315	0.205265567477	0.204723046249	0.164216712325	0.173086919852	0.185450804554	0.00829794192231	0.00917573219859	0.00954929318299	0.00957906140717	0.0078729711793	0.00787176877412	0.0105569346075	0.200937776076	0.215627843484	0.0043981623358	0.194582009495	0.0112275131398	0.00883197445307	0.00895134385744	0.0077120007194	0.000151128044361	0.0029194924989	0.00787920312924	0.00815761066215	0.000195908057173	0.00286720420382	0.00286720420382	0.00909680322079	0.00803020200512	0.00803020200512	0.00176946785416	0.0124770047004	0.167494227804	0.00826568575795	0.00757728663922	0.0157892008789	0.0	0.00386685466567	0.000193506862345	0.00679778958244	0.00382190963094	0.000294652303659	4.80592935765e-05	0.000221885241198	0.0	0.0
0.00143825809657	0.00787857623018	0.00737736079245	0.00902599609819	0.00904888712735	0.0091727226232	0.00914139119839	0.00747648634522	0.00869679167612	0.00695864892816	0.00684336171935	0.00823335164188	0.00835547810005	0.00713465868165	0.00901718492546	0.00457086188149	0.00456257731498	0.00411320148553	0.0046813952482	0.00727104221863	0.00816784651204	0.00953109609416	0.0104679509992	0.00487134179615	0.00041962326609	0.00249735605977	0.00537349121036	0.00549851563931	0.000543921428871	0.00326052611518	0.00326052611518	0.0064045170911	0.00196113027352	0.00196113027352	0.00379746732732	0.00634059750324	0.00885809274954	0.00733574855828	0.00720502827625	0.00878463592839	0.0	0.000875846207293	0.000593611604073	0.00127262062528	0.000863318050475	0.000818828944356	0.000247461050016	0.000617357359088	0.0	0.0
0.00580329620082	0.421319824914	0.383831426253	0.464736587729	0.434917849819	0.433783979791	0.369355404597	0.370963145995	0.357498227185	0.298620953703	0.189531074616	0.304365527123	0.306337347373	0.445864563852	0.400403246365	0.401473246532	0.359154376897	0.375691122968	0.324673128647	0.531240214264	0.448981527562	0.453995761805	0.457740048674	0.438585432227	0.0852544150132	0.324561704434	0.471331617	0.437866020234	0.00488716268254	0.537141487309	0.537141487309	0.2781843037	0.23053724357	0.23053724357	0.461805851112	0.497446681642	0.42517695464	0.431112695848	0.473999282962	0.433770258987	0.000153473027091	0.293690181402	0.377248933922	0.199097318594	0.173401979834	0.180118456613	0.0206987162819	0.243043365489	0.000429757554911	0.00638599771955
0.0031714502268	0.31002522224	0.290210859876	0.309392949211	0.313022414	0.294972535459	0.2888210766	0.314324007245	0.215127038563	0.291308510939	0.247024945126	0.273231881235	0.275176126629	0.273434282394	0.386994644132	0.403833206776	0.361950394665	0.268453439384	0.0118281962469	0.345905376416	0.307486776154	0.333728358286	0.336842390475	0.392600052642	0.278013783426	0.0124785574831	0.241288100486	0.372372236708	0.35255441253	0.206943737723	0.206943737723	0.267031240922	0.31409234457	0.31409234457	0.244264590118	0.345203755753	0.325425250359	0.342448266785	0.17632394885	0.35900312176	0.0	0.0113481808921	0.312595229186	0.486445094977	0.336904048577	0.268155994874	0.0273370983769	0.00309646029065	0.0	0.00153979483258
0.00624325947288	0.516880302015	0.415439428727	0.378124780273	0.359296922534	0.3488937438	0.452777364334	0.416344963065	0.481468729463	0.352492935611	0.349093635313	0.350148395842	0.350913654417	0.426982541789	0.404631973983	0.512195696961	0.453644993879	0.385300761187	0.210569954828	0.456184561536	0.42048720278	0.395352570044	0.399218676323	0.44015084102	0.132109257684	0.210208976864	0.332233269301	0.408497038362	0.166050497736	0.341537427303	0.341537427303	0.262431841561	0.151649146065	0.151649146065	0.192952541718	0.461942208253	0.466628351955	0.503063089033	0.38148526578	0.494625338603	0.0	0.188203427563	0.24076784044	0.230052888542	0.333309244976	0.227835648119	0.0199030199984	0.15623645104	0.000582458270711	0.00867510904102
0.00670416786611	0.435391499784	0.488800457509	0.508542326106	0.487104371341	0.4754360754	0.493574399034	0.525349366497	0.462200789221	0.459575892686	0.364545941108	0.460161673036	0.488992233553	0.51570314299	0.524400577723	0.499302199625	0.587016998786	0.531618932159	0.258766402603	0.563293220867	0.439174323356	0.53379577248	0.538386132464	0.392814780206	0.160953836613	0.255402158906	0.386966715712	0.480220691033	0.202544085984	0.362831708445	0.362831708445	0.258456625198	0.283139758578	0.283139758578	0.395448815445	0.563798488208	0.46251073072	0.522672614626	0.419540892106	0.507687402368	0.00167875907758	0.226469532284	0.294820020456	0.278562626647	0.402039277935	0.279192192022	0.0268124576327	0.190899768054	0.0022914265582	0.00671200276209
0.00555028455494	0.377568790035	0.426760715003	0.445038350927	0.422505131764	0.410532055796	0.44190761925	0.460093108132	0.403605124475	0.397491053196	0.331532659921	0.383409216107	0.412640415409	0.466125255368	0.465049635713	0.466048197612	0.548344644301	0.489860190995	0.120125992836	0.49173555063	0.37589772237	0.456304677295	0.460743514029	0.31088277799	0.160468389992	0.157989592353	0.290058026694	0.391884716657	0.201975698675	0.197559239688	0.197559239688	0.256619979526	0.281118087348	0.281118087348	0.393787217195	0.506470736606	0.409910073747	0.462064395363	0.347203376076	0.452325980185	0.00167494393541	0.0132000596351	0.293809329847	0.277429883016	0.286132057371	0.277983039947	0.0260065924808	0.190342612242	0.0022862186741	0.00669675680652
0.226274743163	0.433338814981	0.423225026817	0.480878512396	0.486160401056	0.476020473916	0.462507848591	0.479122740074	0.438371012694	0.487559393396	0.404884504759	0.519419662112	0.490792776726	0.469053532329	0.564248032804	0.450951042044	0.516591129263	0.463312591731	0.311649534907	0.567675744224	0.436567713289	0.444527032213	0.448689940851	0.458149294898	0.159157819369	0.251529165286	0.415437635173	0.467791312885	0.20083151607	0.411203562372	0.411203562372	0.292399130328	0.180279317864	0.180279317864	0.273023908568	0.518250173867	0.487851094676	0.432210080349	0.438017803874	0.527776342903	0.001835024619	0.225066168285	0.178517279407	0.277844480323	0.40123223356	0.275824335964	0.0222293503992	0.00548851912001	0.00203085900835	0.00609208055806
0.00811878608148	0.411365333009	0.524737051593	0.480831197097	0.46867343572	0.462511979917	0.530885353796	0.492573579821	0.42572619333	0.414418955222	0.439754303345	0.455069316434	0.437275892851	0.480203774977	0.460208829958	0.416707115363	0.405327469485	0.33551783249	0.24027610712	0.443993099677	0.543939642328	0.44526729909	0.468960293598	0.401565794347	0.104699755155	0.174192022063	0.264535104305	0.325753300432	0.131698529027	0.242082021309	0.242082021309	0.244266698051	0.125218107776	0.125218107776	0.275495760921	0.496012301282	0.58388377427	0.455045524218	0.394311758751	0.554443437092	0.00318951474077	0.148768439332	0.196060529389	0.183123506938	0.263073562759	0.185318412489	0.0235282244201	0.123875728164	0.00114069764214	0.0911222972884
0.00477491701935	0.495627721076	0.437896390501	0.400300784643	0.379296910292	0.368097582005	0.474706723584	0.406339770122	0.391770752246	0.365531138264	0.29978576831	0.388663282483	0.360343633361	0.446796117915	0.38124896591	0.434201753309	0.432383963052	0.407477862449	0.160945054044	0.346265366534	0.481211020292	0.290849765732	0.295346716204	0.395144936663	0.00422357918097	0.146472635416	0.28293186076	0.301476101518	0.00544103386688	0.24052163186	0.24052163186	0.354133504156	0.165933040503	0.165933040503	0.228450480235	0.423587879468	0.505314793466	0.391024021498	0.385745528247	0.423091915206	0.00150848098396	0.00875984561221	0.272131378675	0.144438381057	0.00815088124714	0.13281744785	0.0274630592212	0.174408640615	0.0	0.131510452682
0.00748021577767	0.372816221972	0.486280636648	0.451818793094	0.436003701338	0.428622757379	0.464192132727	0.493829925377	0.437271199553	0.405781784296	0.393086823833	0.428391700747	0.406190101942	0.444199421244	0.411281486623	0.378814806168	0.400060432988	0.313734256621	0.178559723606	0.408256107057	0.436425496841	0.44805859699	0.475909528727	0.348740036593	0.123301943774	0.0739400887765	0.260300476151	0.336306204971	0.155364814356	0.204100988116	0.204100988116	0.241378329752	0.141003827512	0.141003827512	0.169452346664	0.534595473004	0.537299246729	0.395602207245	0.388319714821	0.448267945455	0.00254963589649	0.00896800664101	0.230026890874	0.248779381502	0.149187128736	0.125858633303	0.0247054838251	0.146291855283	0.0974964933972	0.0061581974854
0.00509761206442	0.225852969796	0.258002052677	0.289389227445	0.29247422437	0.283396594112	0.224415999474	0.288593729232	0.283825464607	0.252870485943	0.166679410139	0.231826353175	0.194053810306	0.318218760842	0.291373876855	0.25934129567	0.287737388026	0.275769055454	0.161096169349	0.315167928339	0.303373908678	0.351942759858	0.358419537852	0.269433450944	0.188180269267	0.0118158999298	0.241635398079	0.225667861181	0.238540784485	0.146404943662	0.146404943662	0.221616556679	0.208878062671	0.208878062671	0.233340606569	0.448888866248	0.335402768244	0.304673287474	0.353678407309	0.353613901815	0.00200032054875	0.00561185037813	0.217945707555	0.380242717557	0.00479744362321	0.182839283001	0.0253911598	0.00402141652284	0.151378149195	0.00111449076716
0.00491951594572	0.224987106839	0.206629162601	0.251205730096	0.254220631978	0.255233863995	0.238038634515	0.215890658133	0.230055404629	0.235109930919	0.293312830322	0.293701576611	0.29466860144	0.230703866219	0.234377850934	0.209537518285	0.241423402019	0.257297689718	0.358119164769	0.236575457504	0.246454900739	0.303121266392	0.307509845324	0.30218861311	0.0020228417412	0.24526828001	0.34968671414	0.32326513899	0.00262023699133	0.244795395397	0.244795395397	0.633209405451	0.584269450026	0.584269450026	0.153233255369	0.224842330326	0.206813420326	0.273190024426	0.316386301554	0.253710626934	0.0	0.00684501803697	0.00382670224938	0.514821352328	0.00539625849359	0.00558216551858	0.00263474748998	0.00299210001422	0.0	0.0
0.00745689693213	0.526833694019	0.468201267438	0.491956853105	0.472181444309	0.471435170818	0.424929667462	0.460558781977	0.501745701655	0.472088191342	0.370610461604	0.459071304902	0.460380862684	0.496522421057	0.472335605014	0.492291236621	0.388260872964	0.324797585515	0.291209287571	0.583299335846	0.429319615034	0.474559029778	0.478493603824	0.447648307982	0.150641184147	0.282453193655	0.460335531361	0.503415261686	0.189518237991	0.392202109445	0.392202109445	0.274393855822	0.175600860659	0.175600860659	0.223795358066	0.550198165661	0.408190882044	0.54310731139	0.483817450478	0.520336692592	0.0	0.214378711453	0.275135023728	0.262642478513	0.297064498362	0.260076874292	0.0164711363425	0.177139150959	0.00326833092819	0.000217039971874
0.000145538623783	0.183935142702	0.17179186016	0.21294674413	0.215702921265	0.215125487734	0.169607667419	0.180007209338	0.0142403283351	0.199291660096	0.0136838755523	0.0201094328193	0.0211209351376	0.199995254458	0.195278794757	0.17284751822	0.210005994879	0.218893298198	0.00368827566664	0.197021845846	0.20396472951	0.0186090805777	0.018766262593	0.255621480618	0.000145475328256	0.00664587643405	0.298131800146	0.274658991005	0.000188580574231	0.499908175162	0.499908175162	0.00415275704474	0.00492457657725	0.00492457657725	0.596145557852	0.194797896382	0.173317726429	0.198529356052	0.00571593595931	0.181215053534	0.0	0.00372677910002	0.783846909342	0.00110939931058	0.00225528010527	0.00723912332122	0.0424874278652	0.000213459454596	0.0	0.0
0.0112984644782	0.453920669765	0.510436447302	0.51258493918	0.498012216679	0.497237124651	0.531614942991	0.473538007492	0.460470246991	0.421703588226	0.473232854862	0.439351184624	0.440240882091	0.511614449893	0.484176954224	0.356139929586	0.435485516443	0.332120018806	0.203838075178	0.454278406185	0.591201757247	0.51875393142	0.52277626143	0.480981534744	0.122560580319	0.235994775424	0.385590692764	0.449564861614	0.153768376907	0.323212321498	0.323212321498	0.230130108932	0.148779435994	0.148779435994	0.28500021845	0.541669617644	0.534916394133	0.533866433291	0.33972565729	0.679808864483	0.00262625971081	0.17519423044	0.226492421761	0.217242124769	0.310056376822	0.215195387566	0.0203055866829	0.143541233639	0.00219566152442	0.0
0.169797209348	0.44926456969	0.482853897291	0.480817720308	0.466382417237	0.465286883986	0.480267671745	0.455668432595	0.522177322091	0.401605957964	0.427020781259	0.396046648206	0.397183964277	0.462517014462	0.412715648301	0.409354070978	0.497180141369	0.404078935126	0.199671780355	0.544631274591	0.519952011507	0.486535834233	0.49053076544	0.460413062173	0.11971817154	0.232004532821	0.378538944502	0.441061283378	0.15024876956	0.318238188472	0.318238188472	0.227225663133	0.146324692535	0.146324692535	0.189378306837	0.613017712665	0.488450385625	0.550368881498	0.417313775862	0.586889087746	0.000127801641638	0.17462149995	0.221824926363	0.212758609817	0.305285920806	0.209750927746	0.0206478081255	0.140257301362	0.00214501160633	0.000345585374643
0.0159737769965	0.436775998902	0.532252646813	0.588013382338	0.575598565098	0.568156954516	0.535350390403	0.524922160079	0.552486239112	0.505257398276	0.455029995788	0.485479111051	0.48676114893	0.574570659128	0.496950449543	0.453773772503	0.464432879605	0.371888085866	0.19633936343	0.548644532591	0.525079842238	0.554564071139	0.530128171422	0.447675892392	0.118590787566	0.287281084063	0.390857185649	0.450127922633	0.148208117238	0.314053612429	0.314053612429	0.241813037729	0.143613709062	0.143613709062	0.276116829991	0.629316103944	0.548522706401	0.541051355884	0.436588582124	0.639447323755	0.148892379098	0.171284401014	0.219976746215	0.208872934071	0.237208760056	0.207487329273	0.1017649501	0.137644033652	0.00283832159858	0.00383263098567
0.00526530258226	0.423474327816	0.475300541956	0.4254239052	0.430325039969	0.429540651985	0.444590442405	0.45153613866	0.33613643889	0.363829425074	0.316309960486	0.427046073867	0.430070102326	0.425652471921	0.393606802071	0.279785541375	0.306418666131	0.319678247767	0.32847664713	0.350193075938	0.425109451638	0.315545696826	0.318371766693	0.36986333241	0.00303742605278	0.328432472045	0.456169417819	0.423463071467	0.00392513252929	0.510304292455	0.510304292455	0.280077783302	0.239042800443	0.239042800443	0.305054136895	0.340279523438	0.463260667344	0.348276427425	0.302642360696	0.398959373178	0.0020876312867	0.295681494824	0.235234960517	0.202043168471	0.171934745188	0.181534771573	0.0186264009597	0.00407080314631	0.0	0.000297756247855
0.00886750158209	0.479698864112	0.516209407165	0.479252155471	0.465859627568	0.465297672859	0.490200364147	0.505011760281	0.449002703665	0.38279805333	0.306872212934	0.418266565325	0.397561755241	0.468607347507	0.408773112219	0.389292725916	0.453268143319	0.379454292395	0.216056432438	0.505838390941	0.482327452559	0.485832386204	0.48962563747	0.324531415949	0.113339176166	0.215755920434	0.348800914826	0.408689546342	0.142048938329	0.31818397483	0.31818397483	0.237410125038	0.130737258212	0.130737258212	0.261989473254	0.648556699131	0.58917329512	0.391984460232	0.421378208717	0.562134456934	0.00623207436991	0.157710621319	0.209514788072	0.197233967923	0.22072616931	0.196103575181	0.0913865081698	0.132100704917	0.00117024000953	0.000425696939781
0.00277866208028	0.271263116774	0.322689170411	0.39358823299	0.334464686966	0.333612056954	0.319228577164	0.338772113917	0.360118426666	0.312591859069	0.389241572386	0.386989075085	0.388087956974	0.363322324738	0.337428186617	0.333380609738	0.296933708329	0.317120864703	0.22380298303	0.371708119837	0.294110364857	0.484648285433	0.488533157841	0.365288345461	0.00716833634651	0.165622699745	0.327797796037	0.303088304056	0.00925270293974	0.320799543739	0.320799543739	0.427919774949	0.388920022688	0.388920022688	0.00697297475754	0.357597239994	0.323838099811	0.28471312274	0.328095396739	0.290672148915	0.0	0.00515335578063	0.282355775754	0.345135319639	0.00535016965063	0.0093704114317	0.0017434753654	0.426321295111	0.000469943936882	0.0
0.0131167717472	0.367708001854	0.501509385484	0.514823489814	0.498407541266	0.489912518441	0.565312382621	0.500520212001	0.484343980538	0.488121232311	0.49053634737	0.472049795468	0.472345338336	0.587989281248	0.503553701988	0.478258125896	0.419578982085	0.378377360511	0.254680995966	0.469239139522	0.551240506589	0.431009778054	0.457947559138	0.398701394078	0.133756905844	0.213826060887	0.3897130335	0.39750804039	0.168003444005	0.322227501225	0.322227501225	0.316088994817	0.151975731396	0.151975731396	0.305760300645	0.568967551924	0.550091281498	0.488248163708	0.360088149833	0.65416638819	0.00166045116372	0.18697456051	0.245532091166	0.231809553075	0.11544405034	0.231415313216	0.0221653588191	0.156656318403	0.0	0.00546589309208
0.01170235076	0.458914257014	0.502471067424	0.537511769263	0.523558890424	0.515797493872	0.480427704354	0.477351778607	0.446775074874	0.433406720567	0.3328643537	0.424333348969	0.425449014673	0.5025860592	0.474824689631	0.401183666375	0.531009494482	0.458096712553	0.199922468884	0.516982732272	0.545434078793	0.537698243294	0.542010952004	0.356373245864	0.121081947475	0.263475777165	0.375939930533	0.440104362881	0.152128940345	0.343636140121	0.343636140121	0.250213343115	0.146298607385	0.146298607385	0.279638174902	0.59248918898	0.562309659767	0.433465832534	0.395052193319	0.603806806089	0.00127643631461	0.172698978327	0.223376730206	0.213377638837	0.241146760283	0.210516731397	0.116630096973	0.142597482418	0.00188136730849	0.00118461635637
0.166234585776	0.380833933263	0.457228397255	0.391693651481	0.395784733048	0.387422497829	0.436581191157	0.395636857165	0.369298928833	0.40854005786	0.395279846049	0.407305647436	0.386249855554	0.460682803239	0.422379206802	0.508380019978	0.528083837921	0.492670686875	0.188308994742	0.501363805361	0.462644804473	0.37710918699	0.349826499082	0.402281673502	0.192522811159	0.277233006622	0.504246859634	0.553981754772	0.144322077008	0.310315417912	0.310315417912	0.218847546529	0.129155061937	0.129155061937	0.171355424497	0.446459012646	0.490154294484	0.542173220001	0.370345383199	0.503125000198	0.148352327892	0.164299395082	0.129308723747	0.19884618251	0.229138145283	0.198646343042	0.0164662200002	0.00478098467471	0.0	0.0997803173944
0.00524234742993	0.229122483706	0.267007271518	0.273876419891	0.22423210831	0.197702286839	0.262480859287	0.242520430336	0.253196349761	0.213841218794	0.130315336878	0.255270706129	0.256836036695	0.271575819106	0.247455155087	0.371424554925	0.325996413723	0.369717064478	0.289807847542	0.290152832694	0.246720112294	0.300022759191	0.302885315405	0.409321813218	0.00357810377667	0.201959492164	0.261194505872	0.242788933685	0.0046262056858	0.21146515659	0.21146515659	0.321429263433	0.320542863142	0.320542863142	0.0143940066603	0.311619975111	0.285909428421	0.327466686184	0.32944936909	0.27767164023	0.0	0.411528899842	0.232597453669	0.281550637924	0.237323494932	0.00873830061895	0.025021746924	0.348695441254	0.00353153496774	0.004195698498
0.00173065577322	0.305742935692	0.261909152962	0.341595640851	0.345623621622	0.324323400039	0.352463456459	0.278287757646	0.23190548646	0.298830362261	0.182627373661	0.267886834646	0.269074729032	0.358634325648	0.331267789699	0.54248047332	0.543733929331	0.519914909842	0.135572968381	0.33562554756	0.299548602235	0.245461851685	0.247376769929	0.508971151331	0.00168093937547	0.109847115115	0.471138613642	0.436686713082	0.00217533095769	0.410447300275	0.410447300275	0.367169857244	0.233072483688	0.233072483688	0.196125807737	0.351888789865	0.356183177265	0.359557707929	0.274128769449	0.347779642933	0.000299321067985	0.00738974523282	0.239000490878	0.202843014497	0.00643069226303	0.0155070955614	0.0391632010719	0.00199809461245	0.0	0.0195674157568
0.00120426006852	0.17204440363	0.20578751892	0.234847266577	0.23781320095	0.21202332469	0.17277367856	0.128753438022	0.166901659189	0.242326109978	0.0962116611264	0.125139401912	0.124933622401	0.188494144783	0.167716634593	0.404889769736	0.333315421866	0.360199640154	0.0032174627003	0.255956112315	0.154547315212	0.132870514311	0.133908840015	0.209382723506	0.000112594920589	0.00427718178108	0.140043829316	0.129586931225	0.000145949655376	0.00196569477837	0.00196569477837	0.317693746863	0.273453262783	0.273453262783	0.00368249318531	0.257450154271	0.215301178402	0.206054696425	0.216408712979	0.263051350954	0.000518688857563	0.00214472640553	0.00051026998502	0.240589446138	0.0026608849994	0.00104367894771	0.0200853746413	0.000165688416059	0.0	0.00775412033353
0.0123445736996	0.502240092522	0.602477081943	0.528907940353	0.518291513432	0.517615421058	0.607322680892	0.563344531804	0.480375258078	0.474907231952	0.506327517581	0.484223950549	0.467666105161	0.560600455471	0.502841093959	0.440853049667	0.466286960373	0.405319597125	0.231060553628	0.518926993241	0.575396203385	0.536346372879	0.534425248177	0.425232552122	0.100462366589	0.246574148962	0.313041470418	0.366362023819	0.12615100036	0.256970262971	0.256970262971	0.24297586609	0.122307897706	0.122307897706	0.265336474242	0.526106754087	0.642593217029	0.525704762297	0.449568887732	0.569498189622	0.12791823628	0.143045146881	0.189001686649	0.176595557459	0.2526571831	0.177711247698	0.0860549665324	0.118467136555	0.0013600062922	0.0881849957692
0.00549771738765	0.510802341367	0.470144609985	0.470217744981	0.445372271816	0.433699016725	0.397309133775	0.410562235665	0.34338239407	0.307776838133	0.301084116315	0.321397547838	0.320970173644	0.43432880427	0.413142704687	0.381259219861	0.443328663174	0.362420569942	0.122241869231	0.448287521273	0.499348772005	0.50561195658	0.510248878143	0.381601416758	0.237487332756	0.171697786883	0.339021711805	0.449157698304	0.221764735983	0.289056308855	0.289056308855	0.34052577526	0.194987460696	0.194987460696	0.397916631469	0.503844862298	0.485757358097	0.457864279864	0.405748463193	0.507318304473	0.000986342286214	0.0102751739512	0.32437058858	0.304051593306	0.213424100922	0.305928794605	0.0227546280589	0.209412817753	0.0	0.00523208807586
0.0144953622833	0.489429510424	0.556464075127	0.491926631327	0.486283600872	0.479979574095	0.547516547893	0.513155170463	0.499156540641	0.464820240855	0.403294791264	0.426426441408	0.426232229454	0.496914452762	0.492776164008	0.45843711375	0.449644012252	0.413083729333	0.143870716207	0.514168132735	0.482762174923	0.401045723047	0.398891135163	0.372225255747	0.0699358983153	0.204199274041	0.298839819947	0.329674685657	0.0865498358888	0.201509648141	0.201509648141	0.194640627384	0.130574379775	0.130574379775	0.181305881962	0.51447565655	0.571593289364	0.48460209495	0.407119233468	0.536603280936	0.0892440606419	0.101882497241	0.128282866894	0.125279347957	0.176088003527	0.122218794497	0.0658804987323	0.0797375559071	0.0038703280185	0.0617981320743
0.0124364191214	0.453621006604	0.482203342261	0.512246394822	0.500798935198	0.494368465006	0.524657142216	0.536637944827	0.49782565275	0.451298365534	0.396600963823	0.42911185204	0.429354646593	0.502987670027	0.499635854025	0.455415591267	0.432291018842	0.366274269741	0.234762575849	0.556818614577	0.475244993439	0.490194817728	0.511411225708	0.39859266508	0.105083447247	0.231319013391	0.355001896806	0.408130620495	0.131551040029	0.296942378118	0.296942378118	0.242419335971	0.123145622827	0.123145622827	0.264206151146	0.586755952938	0.5615186137	0.536083895501	0.426657304453	0.592420800505	0.00368547617213	0.14907711273	0.192310168577	0.21056554161	0.206941194708	0.182074021629	0.0218353378006	0.122079375931	0.0811920213708	0.0898849725488
0.00865419622132	0.365261310237	0.354231438516	0.300926500225	0.304091937114	0.290137298441	0.313530599085	0.33958743191	0.292374822104	0.320970866619	0.229052551362	0.280871949129	0.278972242446	0.295430660249	0.280197387467	0.246863004011	0.276403733013	0.245524765875	0.228744231684	0.392953637011	0.400211509411	0.218692222457	0.220934433651	0.267531091657	0.00474753404127	0.229368128166	0.28757057397	0.323478529104	0.00612470157766	0.312048856306	0.312048856306	0.322123579209	0.238227649974	0.238227649974	0.195579678554	0.368615614451	0.411955409007	0.471848860622	0.34538791287	0.432031453648	0.0	0.305568534789	0.238576849667	0.207592674607	0.181673316071	0.012271317632	0.0243562607851	0.00522613790969	0.0	0.00124617770307
0.0177678859064	0.19321923735	0.294413871309	0.360997323516	0.365595149206	0.364635390497	0.29257217238	0.307660954686	0.237007434314	0.341211945782	0.305758582436	0.307085240015	0.308272372782	0.334860128941	0.334093859527	0.301219748273	0.216063638295	0.225665758768	0.00869855955691	0.205846697292	0.215088901116	0.139663729253	0.140744271812	0.267146632397	0.000467035275429	0.00929351256107	0.305955401877	0.28272582974	0.000605285481339	0.272987468355	0.272987468355	0.275734694615	0.410642043778	0.410642043778	0.324488747603	0.202343519769	0.297185085866	0.337259529615	0.118956624166	0.31353801989	0.000489576872943	0.00894585547361	0.42167215776	0.360636797966	0.00724073540562	0.00566842887063	0.0233001017159	0.000683330847364	0.0	0.0
0.00177226173329	0.179245420657	0.164041002562	0.20097258618	0.203562481395	0.203029369902	0.16412663321	0.171218691964	0.183058302212	0.188807701642	0.2365348031	0.236947147216	0.237917726286	0.18471480336	0.187968367545	0.169007914592	0.196787673524	0.210606119716	0.00625641788857	0.187455964507	0.194932973074	0.246029764994	0.248067159909	0.249536588988	0.000284738224278	0.00555404620363	0.286427828246	0.26397038889	0.000369094051714	0.00489725015951	0.00489725015951	0.528381740923	0.792622055255	0.792622055255	0.00615623230324	0.181985241964	0.164865599505	0.186218891027	0.21852207639	0.178126996013	0.0	0.0058802466629	0.00138375174984	0.699639750541	0.00394093060585	0.00283765219121	0.00127553570152	0.000418407525806	0.0	0.0
0.00632744915555	0.457276280845	0.424219868699	0.475051570664	0.453698637136	0.443771360724	0.4121894595	0.445503150345	0.473320512414	0.277836319779	0.333409046877	0.335463463268	0.337067826431	0.44681889598	0.398859996106	0.414442791063	0.419114974522	0.356219906817	0.24953291191	0.566136470175	0.497206716633	0.524049530052	0.486875209307	0.484090409375	0.212030386673	0.364409512491	0.408499625723	0.45832396806	0.195469417113	0.286809529152	0.286809529152	0.294901453491	0.177773808334	0.177773808334	0.241648347432	0.505245017226	0.551535792964	0.520919720647	0.472289522208	0.450744609811	0.204301161808	0.223022121782	0.12762033192	0.270508859299	0.307318201231	0.272366420344	0.0154116177293	0.183324737975	0.0	0.00284403052361
0.00690163453146	0.449540228422	0.454605778605	0.386637432919	0.370219560951	0.359801223833	0.391040739007	0.383635407546	0.405716239178	0.376824300847	0.29448931881	0.328819622293	0.329802822987	0.421221838159	0.426712938292	0.449140858915	0.506798402707	0.475203789503	0.195545375521	0.561463170982	0.463612044044	0.411086730867	0.414710689075	0.371555796263	0.120792306209	0.196302631407	0.322602157873	0.391034756317	0.151888093077	0.276011762652	0.276011762652	0.246258928512	0.142180015927	0.142180015927	0.274506688558	0.53782205662	0.477646321823	0.483742899179	0.441379584034	0.568168497657	0.00345084177834	0.173559382847	0.220575292118	0.212222948322	0.239197285077	0.209801828735	0.0210222893954	0.142092644568	0.000181813322085	0.00595573825741
0.00581825388453	0.534704014664	0.51541504062	0.518271171755	0.523988349812	0.513947717229	0.499005220485	0.533189509353	0.394728369464	0.413636872532	0.417885252199	0.491096730636	0.492053767411	0.471493817296	0.496178320629	0.367756792289	0.480189759406	0.355054338906	0.327095500859	0.455833583604	0.468151092268	0.522762464466	0.527102518012	0.408180577503	0.174225422113	0.274156410843	0.365925403622	0.470463039123	0.21894245392	0.38958738397	0.38958738397	0.328587264653	0.195204714129	0.195204714129	0.26724669816	0.556109062804	0.600110382017	0.553423527192	0.392757754417	0.495603543052	7.17031613216e-05	0.242920657551	0.201574571152	0.300180003424	0.432472948137	0.303471085647	0.0309083939349	0.0065781673122	0.00314232318158	0.00123993705615
0.00713889505295	0.413248923874	0.244778580617	0.300203131888	0.303458494794	0.303172640827	0.249562639244	0.308723342947	0.296220557858	0.278393114779	0.141509350593	0.249854017532	0.252170665592	0.278047518595	0.334414676361	0.323649254028	0.260776256528	0.270973635384	0.320243162275	0.435721215663	0.347944557317	0.334621320639	0.337746818681	0.418844722905	0.312759485091	0.225215135614	0.400733585101	0.371804513859	0.396506120854	0.443357815969	0.443357815969	0.269612808234	0.348751278015	0.348751278015	0.27840661089	0.421476277333	0.298130666059	0.434396046879	0.415647014065	0.40650495666	0.0	0.449546388801	0.351896683462	0.542233349964	0.263076829352	0.302837022145	0.0238990020833	0.00586781094872	0.0	0.0
0.0040500795865	0.268460884774	0.297942890056	0.315471071565	0.319348549477	0.300357322274	0.320877110487	0.321828301314	0.290500849789	0.299089190577	0.187159518939	0.366571978747	0.36861840506	0.335463343026	0.336669449917	0.21669233792	0.238672923543	0.193778211526	0.29316329269	0.275968679291	0.383320891995	0.289105854047	0.291511394875	0.435056505121	0.00169391625672	0.205627628343	0.326214789004	0.379032960797	0.00219321575506	0.344356084934	0.344356084934	0.288195967701	0.338252573487	0.338252573487	0.0144573730328	0.299841161639	0.309523549254	0.350428692854	0.29230811077	0.345526870777	0.0	0.421568304884	0.00408404540293	0.294860714227	0.24354919421	0.00794525507207	0.0135264165629	0.00128980150685	0.0	0.259477448183
0.00424069205938	0.342706431383	0.381901993341	0.506877193173	0.512981881134	0.498016725228	0.41640155144	0.456948890987	0.369887861423	0.440768229039	0.32150385665	0.488933959283	0.490776443671	0.459865134715	0.471013673115	0.383270786737	0.383384595012	0.405736151728	0.379455579693	0.480696244929	0.394535496161	0.524480013116	0.528566793265	0.474418514517	0.00509060446985	0.379837035302	0.490169904233	0.453993777599	0.00656956835674	0.544471038257	0.544471038257	0.346426211946	0.274671785384	0.274671785384	0.352668908921	0.430722218418	0.380728754139	0.400010111868	0.343927209573	0.447386579693	0.0	0.346060205891	0.274259874691	0.240402828888	0.200530687843	0.212260612561	0.0266148573654	0.0026693775511	0.0	0.00344800188827
0.00562412841325	0.440560643934	0.404414834578	0.38756474068	0.392096552214	0.391860182635	0.330716922928	0.40520568283	0.338764321641	0.281685213454	0.20410584295	0.325555505756	0.327604279972	0.387740571691	0.403902382812	0.337956477994	0.304902475463	0.278534737719	0.314101807099	0.433360697013	0.473367690367	0.418691345543	0.422780384011	0.398704423897	0.00207879410892	0.360053710393	0.42635265232	0.44403495436	0.00268846606315	0.432315391701	0.432315391701	0.249677285659	0.217617775091	0.217617775091	0.474292570882	0.464528891275	0.426889515653	0.475441093995	0.347610099395	0.43144199777	0.0	0.2752697838	0.215194236631	0.188298401456	0.162428225591	0.167330101463	0.0173629496932	0.00229886811966	0.00202327939215	0.0
0.00709498529646	0.491143822575	0.521440708638	0.527208440866	0.509763338344	0.508923806761	0.493441739194	0.497094667536	0.498032548948	0.387246917684	0.376126944743	0.466331386815	0.441809305016	0.541871472166	0.508180244395	0.422219160506	0.44936172776	0.383535472596	0.2763086029	0.528719205586	0.646426194724	0.491194373525	0.51939564531	0.453692556281	0.140187642572	0.272025597137	0.343189069173	0.355919165328	0.176728150238	0.372482323075	0.372482323075	0.270868003356	0.172826473642	0.172826473642	0.33151613461	0.633876254636	0.549690268463	0.51102193824	0.497364452823	0.655337907905	0.000614648219401	0.202953553846	0.262863154685	0.248914769882	0.124699996433	0.249114640261	0.0250535049102	0.166181299814	0.00520013206524	0.00082357046119
0.00692529106558	0.488597914348	0.5009580994	0.572761344377	0.547531767655	0.536131811717	0.490818105045	0.524339864305	0.486259076048	0.460177549004	0.383818495543	0.56223718893	0.52677042058	0.557379784232	0.534622159603	0.399543164255	0.484500288014	0.37135296479	0.300361750607	0.551426148941	0.519203741583	0.667896325233	0.673397101674	0.437685059576	0.32055493738	0.299653776189	0.378549489331	0.496384765797	0.241156877796	0.391045392784	0.391045392784	0.366927735513	0.213671095537	0.213671095537	0.284594236813	0.564749599283	0.532725096427	0.569198842169	0.467195036204	0.61353216095	0.000284761824941	0.268714219117	0.354639858784	0.330669679964	0.372632302826	0.331452573771	0.0268346157905	0.22667941911	0.0	0.00103611418291
0.00784755483819	0.438139264452	0.473358317652	0.534907228725	0.540905779526	0.528902234408	0.494193747826	0.494201681069	0.448794803	0.490260743997	0.410637401624	0.549691026069	0.511825959069	0.511055749185	0.529890373283	0.359577353147	0.481554551875	0.4407431557	0.322920468423	0.555192364698	0.588345459343	0.618445377454	0.623740849664	0.462782160724	0.204637265059	0.321594912604	0.428662245159	0.450153508576	0.258480415428	0.462218729805	0.462218729805	0.393286083592	0.229578835386	0.229578835386	0.305353195286	0.532181370074	0.526482439175	0.498103673198	0.493865413472	0.649848621393	0.0	0.289109310115	0.236055582014	0.354732813803	0.170760392058	0.355481434797	0.0286000161787	0.00622673796032	0.0	0.00111444565745
0.00702707666703	0.282637410678	0.312578161538	0.347791280041	0.351665804703	0.352832984493	0.401970755587	0.301326260299	0.375765094837	0.259495396409	0.468157986176	0.387093091574	0.339269105718	0.458096401494	0.324057755144	0.292896139581	0.221313578767	0.230627868705	0.239724249839	0.371780390526	0.395705238682	0.430793813839	0.370320550251	0.375985405011	0.0994197966111	0.349076894595	0.351597297306	0.327530629446	0.00717427794995	0.167989703881	0.167989703881	0.45586241512	0.257758969185	0.257758969185	0.157229523008	0.371888927193	0.366263642485	0.419387986116	0.430172410585	0.382986416784	0.307701891899	0.0073568694479	0.00705666391172	0.227059942016	0.00663067268143	0.200444292667	0.00579633040499	0.00462086160331	0.0	0.0
0.00361123060157	0.407902390104	0.353051524456	0.457210222768	0.462784705743	0.463098077021	0.371977114048	0.393410523645	0.303557114358	0.403754108597	0.321464351538	0.503937452356	0.448237118395	0.425884510284	0.423013399487	0.336101116984	0.425681715855	0.269540661086	0.291489342228	0.378638967397	0.362005534116	0.395387047965	0.398745258212	0.342062910774	0.00239382837869	0.268655772229	0.362782188552	0.560683194586	0.00309771829723	0.457509985052	0.457509985052	0.164416838043	0.00900841811457	0.00900841811457	0.418110569026	0.436121698291	0.396115380924	0.409407722254	0.292114984694	0.418069804012	0.0	0.00863135798577	0.325070004488	0.10057730532	0.349216069474	0.247898831076	0.0210882614804	0.00272093896566	0.233306103414	0.0
0.0	0.0468614441387	0.00437895316304	0.051762999149	0.0524397605636	0.0522984814233	0.0424432547035	0.0450003540339	0.0494830332291	0.0518624131247	0.00309892479998	0.0616225644428	0.061693773669	0.0944577160267	0.0498865489246	0.0493361747424	0.0534040871816	0.0574160957901	7.21098693676e-05	0.0500257684921	0.0534111000275	0.00328963997528	0.00326218761484	0.000227552206614	0.225603862895	0.000589396254272	0.0755489499071	0.0695818865263	0.0	0.126874303614	0.126874303614	0.139828815369	0.0	0.0	0.0	0.163796340721	0.0434088151767	0.000703649763966	0.00597793331035	0.00164529128595	0.000431194790829	0.0	0.0	0.0	0.0	0.0	0.0	0.0	0.0	0.0
0.172759116571	0.399687731096	0.501327715206	0.521487684449	0.506987347753	0.498800092646	0.525750274828	0.498664710881	0.475409990693	0.455737688869	0.417497097356	0.49753811255	0.4761646994	0.558105839497	0.548321707489	0.44144598614	0.506547617815	0.432538916456	0.238894470321	0.535256246299	0.560913036441	0.483617468782	0.509746135415	0.429995828436	0.0530059806722	0.20164814687	0.398631076331	0.461894000026	0.00635287388819	0.364993728492	0.364993728492	0.237089222612	0.142239205812	0.142239205812	0.284778334658	0.556804352235	0.517064839853	0.468624994614	0.345732852326	0.556632417615	0.00471196653198	0.173645686509	0.226337926716	0.123637986827	0.241793491575	0.109752373061	0.0221298592622	0.143929311896	0.00191472477805	0.110867479115
0.001352240323	0.0158315059919	0.110159975241	0.136234610491	0.138011345851	0.137653841397	0.113968752077	0.116419157811	0.126232991202	0.00660338760817	0.0198887840914	0.0124952405921	0.00823412355781	0.130281653356	0.125773972283	0.115084762612	0.00331883735926	0.00227130466949	0.00171875905794	0.126810512617	0.137625844442	0.168419789005	0.169834156435	0.164995953437	2.84989100588e-05	0.000323518498112	0.00466780036702	0.00587247891621	3.69447220338e-05	0.000285797912432	0.000285797912432	0.0391812118858	0.000609897782721	0.000609897782721	0.0034822125607	0.13444910728	0.0218931659455	0.0287568343856	0.159738764679	0.126533715432	0.0	9.23418555581e-05	3.47898397971e-05	0.00047114833819	8.94303906862e-05	5.59960785854e-05	6.07340700354e-06	4.24671741702e-05	0.0	0.0
0.0114362791673	0.552845917331	0.594634320259	0.512908815527	0.503317397239	0.496609403003	0.598461197731	0.535080597677	0.529895478114	0.495626584379	0.467422749714	0.480749121619	0.465052701047	0.535417168427	0.543828810876	0.502930423269	0.508446812392	0.465027418213	0.193304977395	0.535148177945	0.545772435847	0.461536371745	0.482062297404	0.474055963862	0.0936056899414	0.205370873152	0.337299430602	0.383590903016	0.117283837907	0.221952322085	0.221952322085	0.245639029094	0.115187493116	0.115187493116	0.245440484034	0.544600396427	0.573263265337	0.526702667693	0.40132589025	0.547201064061	0.00326926648869	0.136539587494	0.175389924698	0.166679081845	0.237777202456	0.165499013994	0.0838515819128	0.109733706031	0.00536699126561	0.0832155778913
0.012358490545	0.545368229352	0.532954659116	0.487582065221	0.476590358678	0.469287518073	0.581902918493	0.548992028142	0.508233893386	0.469292609756	0.455866069358	0.462752318754	0.461737992531	0.509419696916	0.533115646365	0.460064608677	0.441996083025	0.374994859599	0.1993607251	0.568101242845	0.549258047781	0.43299920191	0.429593457359	0.466554163789	0.0986369329962	0.217981379055	0.364439135875	0.413134309358	0.123935796252	0.283475145285	0.283475145285	0.253135094684	0.179741593031	0.179741593031	0.164989567049	0.462553899922	0.603661802137	0.486039788349	0.434987212912	0.525106067178	0.126657280012	0.145535009882	0.183871451676	0.174936905039	0.202230983229	0.174309765243	0.0237326062715	0.116460262712	0.00414895848278	0.0877805045503
0.00699436559253	0.480420794674	0.470858246671	0.429674015151	0.419883046839	0.420512757134	0.460804985527	0.456479784344	0.386440188745	0.413152514917	0.309848768093	0.3537405292	0.339172950825	0.438199865372	0.427094922775	0.439445965174	0.373042156763	0.317146226941	0.180354923167	0.4751715645	0.450285819134	0.419040230119	0.43833516412	0.382791258679	0.0863540139618	0.220788546164	0.327399831511	0.369464038323	0.108578477798	0.224503678477	0.224503678477	0.260483197825	0.107265882084	0.107265882084	0.227837598616	0.50038275738	0.496685094294	0.466705278864	0.366412429824	0.477740420843	0.00690491954725	0.125973818138	0.162190065808	0.154456520899	0.177049554884	0.153542323291	0.0214467089552	0.102420567455	0.0034426102807	0.0769028247796
0.00769621802186	0.496559971837	0.466895238269	0.457985716924	0.440600629918	0.440550381354	0.462229927382	0.433346889637	0.492489360036	0.445426179397	0.44765578187	0.453476840477	0.429266461709	0.460025487643	0.495868032899	0.461340806962	0.438290180517	0.364051364097	0.259225778954	0.512066733972	0.511977378257	0.5033542722	0.50785468753	0.405482746904	0.1320810459	0.213177085888	0.308852576396	0.388305105263	0.166540505872	0.331353269385	0.331353269385	0.246042674816	0.156151367397	0.156151367397	0.20478743237	0.568137845721	0.505032132049	0.520761335154	0.495245353487	0.537581392382	0.000505513440265	0.190567658066	0.245688067788	0.233469844985	0.337067982911	0.230092382389	0.0169299220358	0.156552709984	0.00170471068798	0.00452778262091
0.00314706477976	0.0261525587159	0.194757310855	0.171347685293	0.173394073449	0.175152366226	0.176359466997	0.14970552655	0.161031228363	0.160674626454	0.203406140166	0.200982836309	0.200957684136	0.221791140128	0.160131820939	0.147096539303	0.0107371313667	0.00992009121531	0.0392639418904	0.230195882024	0.0226126175192	0.20864384314	0.212878808403	0.0136285418877	0.00717927841312	0.00198801797893	0.0152256189684	0.0154962230418	0.00928079231642	0.00220427652174	0.00220427652174	0.0168543436517	0.00781068350325	0.00781068350325	0.148747944853	0.159384706223	0.144161165332	0.133766289467	0.0776825620364	0.188198508163	0.000150383685281	0.000664182173489	0.00133926685703	0.0120568329233	0.00129882876655	0.00715083049094	0.000277035015232	0.00180807766904	0.0	0.0
0.000635127890399	0.154494165375	0.138671472317	0.163863240635	0.165994764479	0.163231824596	0.187249526003	0.14709606671	0.15159487858	0.163094611767	0.0148002376039	0.196221579972	0.196409861356	0.211009476349	0.209945208135	0.0785485499829	0.0821215190478	0.0890217357215	0.0015043404213	0.163453963055	0.00563407967369	0.00412515631719	0.00400718954774	0.0906327508824	4.62326002895e-05	0.00147618962008	0.00445566107578	0.00434639979573	5.99330842608e-05	0.000220605605412	0.000220605605412	0.0170952759859	0.000369851266643	0.000369851266643	0.00177593887561	0.0684620080815	0.0716093655417	0.0741750694264	0.00606290838793	0.0669005451937	0.00127900905672	8.46569826444e-05	6.81955467304e-05	0.00236754535021	0.00020353331318	9.0080578267e-05	0.00344646362262	6.77820393069e-05	0.00562201704902	0.00306092730901
0.00266861327832	0.149214949025	0.141689330574	0.168595332252	0.170512718944	0.170089926562	0.135983255181	0.143567041195	0.152308694295	0.158572195188	0.197380153545	0.19796785448	0.19867664628	0.154915548056	0.155258168487	0.13946157314	0.165402738561	0.176478534739	0.546284139708	0.158052872325	0.166890478453	0.206816317107	0.208546691332	0.203098140519	0.0027129916119	0.388921031509	0.238136879815	0.219766639265	0.00351482857082	0.397179931215	0.397179931215	0.438392277699	0.00646250458367	0.00646250458367	0.00615201721815	0.150184550344	0.137094189473	0.161980120194	0.182136178645	0.145308715798	0.0	0.00395207526088	0.00423098159837	0.00424274818191	0.00386002204254	0.00529608986061	0.00255485486144	0.00401026332428	0.0	0.0
0.0121074870445	0.486440989393	0.509371938257	0.494084359177	0.479588691748	0.471713128311	0.477543437537	0.463456696621	0.472274820386	0.485705478769	0.393305211886	0.431198821974	0.431910449573	0.482351585292	0.486292446397	0.481898510494	0.509124754102	0.443689844926	0.272182267214	0.513310087684	0.507561938843	0.360986096869	0.364470561051	0.433588807771	0.16074936633	0.202562659833	0.399022343485	0.461451878233	0.149656269347	0.299482594779	0.299482594779	0.249246754504	0.141513436905	0.141513436905	0.218476516384	0.564540309686	0.504969397647	0.578542495363	0.475720106194	0.545623112916	0.00254935250042	0.173091647325	0.222993440448	0.210107355055	0.3062661254	0.209808909383	0.0263355657661	0.141230967172	0.0026953364067	0.00946686468841
0.178649635105	0.493447267531	0.502447493712	0.560564012016	0.546072936848	0.53847032854	0.528010984157	0.555965373405	0.47318099691	0.477148948725	0.435870189245	0.480658294505	0.481109528592	0.50127228069	0.466256267977	0.491790764964	0.490459028657	0.411355404928	0.241477545897	0.508189307718	0.450173975386	0.459635922431	0.464225259763	0.452341608913	0.126931033872	0.203825459022	0.414790397195	0.479084603939	0.158839569175	0.278749362852	0.278749362852	0.274398205887	0.142529033953	0.142529033953	0.190691544005	0.463982873324	0.57598576771	0.49436900532	0.364459535628	0.503592436667	0.000733712274452	0.176840233027	0.23047420466	0.218704978993	0.247102312245	0.217289161842	0.0192372618535	0.147554075272	0.00194827236012	0.106185853992
0.000370903923533	0.11240561177	0.103670326485	0.125204977167	0.00575714760405	0.00574691399002	0.101389594365	0.108298980756	0.117862518892	0.00513326462952	0.00607771030553	0.00620918848389	0.00638656356568	0.115942974579	0.0075808153671	0.109672922841	0.123842629814	0.132445272194	0.00212664328194	0.119129691675	0.12113940699	0.155921639611	0.157201995661	0.155256808876	0.00461691491718	0.00191732111836	0.00435418079766	0.00466436950821	0.0059753885631	0.00237037005537	0.00237037005537	0.00445171371868	0.000854343626717	0.000854343626717	0.000796069386222	0.114514853618	0.103365858362	0.123798310337	0.137880031185	0.00589694259387	0.0	0.000858489612654	0.469864006811	0.00397416537579	0.00183856350819	0.00463090833643	0.000133016073376	0.712790879199	0.0	0.0
0.00623465463506	0.512041481474	0.501231314155	0.468723311829	0.452931190375	0.44500881589	0.491784004536	0.521058825412	0.429180705842	0.3771712769	0.324696582095	0.383552890029	0.383561730791	0.464893200855	0.429390004759	0.425086828945	0.434599261875	0.357857577967	0.245713887864	0.502704598854	0.482789593205	0.417027800875	0.421065643635	0.446409393048	0.1233496909	0.203721079353	0.338233564547	0.378204488575	0.15576864479	0.327089540015	0.327089540015	0.306167014408	0.146409711786	0.146409711786	0.224019693624	0.517407832966	0.483594394222	0.492439300781	0.379213704463	0.427115878669	0.00070576238488	0.176694302459	0.232146455764	0.218522986864	0.24773776544	0.218192700227	0.025382569863	0.146950984015	0.00376772047026	0.112660216017
0.00564768688674	0.465481181652	0.478872388119	0.439212557333	0.415868556101	0.405843423448	0.495525593801	0.457126412174	0.453452942228	0.337092796836	0.379259280298	0.442092231995	0.442551171993	0.449321819587	0.411564927836	0.365264397155	0.457946031533	0.43028279373	0.314713657747	0.339407577496	0.533366069659	0.413559334049	0.41853465639	0.419729188125	0.221396785011	0.260268336397	0.383908348355	0.398503398025	0.206528836344	0.332985808072	0.332985808072	0.35274785479	0.188962712121	0.188962712121	0.124870510651	0.435260735365	0.559605843723	0.460611227574	0.431731251528	0.509812266777	0.00158650436373	0.232114830947	0.138559314519	0.286993828813	0.231796725954	0.285146386416	0.0166471886114	0.195272540221	0.000421052263662	0.00226749304694
0.00574593198482	0.358919799659	0.453858703662	0.440179662491	0.445166716172	0.430482049554	0.459100532025	0.37023446986	0.441717330554	0.369623762429	0.45475037648	0.471316058305	0.471937482844	0.473856572438	0.423561573226	0.348422059795	0.448785363235	0.461544947815	0.322576896834	0.335203908519	0.539720077367	0.354224454159	0.357726874745	0.420677277497	0.0847665752129	0.324176148898	0.43362909727	0.40342736326	0.00375739851178	0.412866511739	0.412866511739	0.43595717551	0.235283392097	0.235283392097	0.147009631731	0.438051100963	0.501738748412	0.430575375402	0.417727345882	0.517951586346	0.000153927872399	0.290150248341	0.0178650440783	0.202890390646	0.28878754688	0.178324193788	0.0231041447394	0.00429321010625	0.000527705760532	0.00493023405737
0.0116378802609	0.486575112231	0.57347827343	0.548560584513	0.532041227394	0.52358168257	0.579970063782	0.521958171535	0.408991701721	0.453382305666	0.420152549562	0.448368261472	0.448252074979	0.530817818849	0.475101893089	0.381146176055	0.447963479722	0.350932622454	0.265700924881	0.484871903901	0.6203377065	0.511172124735	0.53862173553	0.40539363329	0.00429680730659	0.224334112011	0.323987071952	0.406792555901	0.00553185843555	0.344135476674	0.344135476674	0.306592885904	0.158795469451	0.158795469451	0.321225579821	0.55536058414	0.645062663558	0.459293324794	0.402049386096	0.549001988718	0.00144447920289	0.19664771453	0.255335689032	0.176461007639	0.274234504276	0.126580194427	0.0272933628758	0.161649986398	0.108597004047	0.00279937783267
0.00447770843592	0.222570562227	0.217626856733	0.245608478839	0.248265973967	0.244765409291	0.256796783754	0.217470839709	0.225151859532	0.237393185815	0.280393547036	0.281974339423	0.282999988245	0.272633960762	0.231994792047	0.31524825286	0.284919868241	0.304422765172	0.0219459676674	0.253979799935	0.23640402113	0.291372005041	0.294314142902	0.336673261894	0.00371054367463	0.0171651752502	0.32911774319	0.304825937432	0.00480177990797	0.220958531366	0.220958531366	0.392997135038	0.493795879378	0.493795879378	0.0166202368514	0.27662963285	0.259748498747	0.276201209853	0.263494418087	0.272620530892	0.000287348599611	0.00756957035296	0.00660263450899	0.434750966436	0.00620423038824	0.00868348756678	0.0134452920715	0.00561348999518	0.0	0.0139743912006
0.0	0.10301189935	0.000155550113611	0.0	0.0	0.0	0.00015426056868	0.0	0.00101563227463	0.0	0.000231150361327	0.0	0.0	0.105924288777	0.0	0.0	0.0	0.0	0.0	0.000181299536664	0.00018550142596	0.00024077510292	0.0	0.000238832946519	0.502875284642	0.00127569860322	0.167953305281	0.154686364514	0.0	0.283276129664	0.283276129664	0.0	0.0	0.0	0.0	0.000210896255613	0.0944046996051	0.000180831702095	0.000213833151458	7.78940256157e-05	0.00108062382626	0.0	0.0	0.0	0.0	0.0	0.0	0.0	0.0	0.0
0.013285086292	0.433767770663	0.537488795935	0.499194296134	0.483741107702	0.476118859545	0.570153051602	0.501372390027	0.545780051676	0.45461781148	0.498953697774	0.498614350887	0.499704086035	0.579115947646	0.504646582642	0.476481386166	0.382583441018	0.328844755592	0.248007320614	0.488954349692	0.579213062098	0.512537638641	0.485872216123	0.543850600632	0.125780673036	0.265838603218	0.377251600989	0.444801565219	0.158091784957	0.312462006895	0.312462006895	0.283002734072	0.151673801587	0.151673801587	0.219125107793	0.488613757646	0.543872572106	0.573361095471	0.491140592246	0.590279821117	0.162369942694	0.177369592392	0.22959919425	0.222177384333	0.24635902202	0.217604504874	0.017950814311	0.148240306538	0.00362167836125	0.107818889866
0.012591288906	0.342759725726	0.484285657319	0.574489753058	0.552090491873	0.540597556748	0.515182156218	0.523750792838	0.515500769824	0.428092834155	0.358273681244	0.509925117445	0.511156587156	0.586497165347	0.505378084107	0.400833196391	0.414763148036	0.417462421343	0.327151887133	0.490546817295	0.468992632719	0.633727704087	0.594483384119	0.454277119668	0.00434746736206	0.361244191983	0.431851312192	0.444648867719	0.005343538322	0.420887185731	0.420887185731	0.261354564123	0.194016222658	0.194016222658	0.390993747585	0.514232203714	0.497455063081	0.422541534497	0.396573576333	0.487514920833	0.224087269864	0.243798229526	0.31712041455	0.169767450862	0.144583855252	0.151291915552	0.0240065026897	0.204001100657	0.00273651668007	0.00157692592136
0.0130319088095	0.29436802868	0.475201832892	0.563153933594	0.539355510143	0.527388542856	0.507694905976	0.487237791328	0.53224357979	0.441815881837	0.36994332813	0.490774650609	0.491828521665	0.577953984423	0.493882699301	0.388378246186	0.362570867572	0.361629844832	0.339500709662	0.478751012551	0.422005641229	0.577912193566	0.53605252247	0.429952071868	0.00444983217984	0.299076047244	0.401245080668	0.418284074747	0.00546527235923	0.436592525132	0.436592525132	0.27064312713	0.200374009323	0.200374009323	0.311942290719	0.473070643424	0.461736928806	0.406601217515	0.374390998865	0.477772158959	0.233169157118	0.252951452448	0.329186217855	0.175415047821	0.148194497447	0.0118797332128	0.0232699861781	0.212219202149	0.0	0.0016411707379
0.00549641619406	0.430836824473	0.474531202632	0.38556730617	0.364696545209	0.354353607157	0.472507333104	0.394501484067	0.412831017004	0.388485127091	0.363135869821	0.370414715997	0.370792944743	0.467004228105	0.373475179567	0.380699315015	0.436675305662	0.433438336131	0.229542407298	0.455652728801	0.526377117987	0.496282736573	0.463001303735	0.520355806858	0.19618723917	0.305190480913	0.409621573167	0.417475908896	0.18317201327	0.385806928826	0.385806928826	0.313656251724	0.163758671303	0.163758671303	0.214944627092	0.500745703451	0.499175987524	0.545924702205	0.421168767649	0.447447546667	0.186965409824	0.203474785997	0.266807238042	0.292274603498	0.205291302618	0.251702921784	0.0192374782043	0.172173428545	0.115890564505	0.126388250911
0.00127626659284	0.10105781747	0.161292297735	0.141039022651	0.142490682501	0.142220853792	0.21832777696	0.183602558047	0.096778357202	0.0579992131838	0.119519215422	0.0342822425603	0.0365723713383	0.130125591457	0.251355042294	0.0890581018247	0.18026505573	0.187224985428	0.0119573382167	0.195869957087	0.261796730168	0.293244168037	0.295700318455	0.241360166152	0.360355022027	0.013702309259	0.0218333534482	0.021737604894	0.457429560461	0.0118054220034	0.0118054220034	0.0247807329928	0.0281195621282	0.0281195621282	0.330913514473	0.194270947219	0.176810017964	0.172543434333	0.111879544223	0.260881149313	0.0	0.00994203257883	0.00702225462952	0.414464340276	0.230412884357	0.348277285696	0.00637048105473	0.0029843064945	0.291709888168	0.0
0.00717149017256	0.484575628907	0.512539129873	0.403611165086	0.388223433638	0.380262878068	0.470394108278	0.45594255988	0.436377522941	0.378640986773	0.439681387705	0.352938222662	0.354376145197	0.516889944983	0.436266113882	0.437061047543	0.452834049526	0.407187706923	0.233970344771	0.551046715093	0.532187040072	0.543430210356	0.518608867126	0.456197795327	0.118353574279	0.284606614155	0.369371069348	0.403978415304	0.148061223169	0.332915396267	0.332915396267	0.263925791448	0.13804490681	0.13804490681	0.294446406902	0.55174729922	0.528186168335	0.550319184563	0.439645218871	0.535764081773	0.148380779404	0.167841572707	0.217943531749	0.23575027712	0.297645738148	0.204267992356	0.099499773299	0.137482540042	0.0927877879705	0.00603377457026
0.00829626694883	0.473854836625	0.454614646505	0.451316432321	0.434217287998	0.433740280089	0.499108269524	0.465097461243	0.437555374821	0.398620843717	0.384117547911	0.402034812751	0.402436786255	0.502400110036	0.462229042365	0.373377610115	0.469166296594	0.399995922785	0.293414987729	0.496561701629	0.54661683259	0.478044167026	0.482711789265	0.524698110792	0.130011389085	0.250989339557	0.361724835085	0.434731911617	0.164008044849	0.343665523721	0.343665523721	0.275885622872	0.152008318242	0.152008318242	0.32917106537	0.465816653899	0.476990897488	0.553149142977	0.486534998106	0.57099480451	0.00396211243011	0.184957755352	0.240199565582	0.263446423684	0.329310035513	0.22734920794	0.017875028145	0.154883830876	0.103092305919	0.114534738265
0.00381984920422	0.2527988011	0.335953545425	0.386101416808	0.390484324845	0.377706231852	0.343929415647	0.460683811384	0.310905480776	0.260936955468	0.281276405217	0.235191630346	0.236742746515	0.332132892736	0.419533711204	0.29336076514	0.377962534227	0.398852185695	0.0184519735536	0.397567593978	0.300003061257	0.348360162339	0.353171365346	0.306397200547	0.192129214364	0.107424425895	0.328972534567	0.305636083457	0.243542286057	0.151265139492	0.151265139492	0.21537606823	0.214877044369	0.214877044369	0.438555290699	0.337180353459	0.369742345446	0.322091207798	0.258499733326	0.267713111858	0.00204241975785	0.00883286685272	0.217906039333	0.335206678179	0.124917478714	0.336430689449	0.0239093314975	0.0037934406947	0.000722224890626	0.00633232877626
0.00205367814486	0.108132974879	0.114992996622	0.0209176912759	0.021016474841	0.017477870099	0.0438993471958	0.0259698891342	0.0264413941262	0.0246952642665	0.0176635150377	0.0239969199324	0.0233623972769	0.0221650327301	0.0249104822144	0.0883853895822	0.0706108101765	0.0730293937752	0.00499791211331	0.134934366317	0.114423754783	0.0165038340585	0.016923987261	0.0226315153157	0.00305936852034	0.00445408400376	0.0176319108558	0.0189935452726	0.0039604784602	0.0092397440505	0.0092397440505	0.0322247924924	0.00394085307767	0.00394085307767	0.00528487979147	0.043368729363	0.1739709677	0.118780712354	0.130390895354	0.130173916629	0.0	0.000694630205434	0.000820187575556	0.00549263368903	0.00354820299485	0.00310332218362	0.00592651725748	0.00115216149635	0.0	0.0125788979157
0.0057619400725	0.57072091924	0.398467590894	0.372123807117	0.349197810035	0.336532935399	0.354657837778	0.422803234431	0.390975790354	0.321281997786	0.317297142781	0.363644872433	0.363444542639	0.396826900195	0.366117943339	0.44915562357	0.434222841986	0.401382315841	0.294184407065	0.427909211844	0.440786332976	0.51875297717	0.523319126642	0.441544530721	0.155607256685	0.243202023574	0.326676129971	0.383206971955	0.195873086643	0.25058761464	0.25058761464	0.309653295064	0.171556245453	0.171556245453	0.109645296112	0.475336865244	0.514540830999	0.497321325715	0.489334549975	0.435486175576	1.93603057782e-05	0.216885473486	0.124592067297	0.268425391088	0.30256687257	0.267820716507	0.0169007898093	0.183122930489	0.00398793370321	0.134705374591
0.000272475606488	0.0121821563552	0.0158193423629	0.0124195362242	0.012574933206	0.0108220901663	0.0984889749178	0.0147179971717	0.0159083168742	0.0158538917457	0.124351618096	0.0114053243592	0.011394822686	0.0139368781749	0.136216805469	0.107983166168	0.123423968784	0.132975859121	0.00606689209656	0.211042677049	0.123873606497	0.018075534413	0.14024545031	0.00925758839975	3.0839447397e-05	0.000392473383642	0.00928890327825	0.00875626295284	3.99786468532e-05	0.00019521704949	0.00019521704949	0.0109081658743	0.000238550365409	0.000238550365409	0.0103122451221	0.0108181103051	0.10894693029	0.0176099376828	0.0198109658441	0.0149021687563	0.0	7.01742909222e-05	4.2342984568e-05	0.0028207004282	0.00117421403203	6.04010480861e-05	0.00187546061403	4.56706111586e-05	0.00715501504212	0.0186350108942
0.000332053422634	0.164939869802	0.00759196595403	0.00888142220407	0.00831224578614	0.00829631758012	0.00811881913611	0.15743241409	0.00944843306112	0.00741737933291	0.00767920442012	0.00909713961761	0.00931848388713	0.00811080428341	0.169840718871	0.156707615575	0.182161622365	0.195082142509	0.00247799296106	0.173360146291	0.175983152163	0.228784531118	0.230658978815	0.224849941812	0.787499230958	0.00227988289456	0.00456741569444	0.00523405828078	1.0	0.00343979688923	0.00343979688923	0.00553253269194	0.00108388704725	0.00108388704725	0.00101020495902	0.16729463127	0.150786278504	0.172794718462	0.201937458288	0.158976229725	0.0	0.00076834012172	0.00296279987225	0.650667573319	0.00259069618003	0.747291802827	0.000168124448649	0.00442015424089	0.0	0.0
0.0067460053925	0.467558266707	0.473447227894	0.489628101732	0.464872036879	0.45374453209	0.491910840394	0.441544240817	0.418135183465	0.356089168002	0.3926412154	0.397929635112	0.398100562658	0.490782184568	0.433503316312	0.347182090843	0.470337762107	0.367169847607	0.279191576759	0.465538091646	0.537796266562	0.588956096704	0.547105922126	0.422220831714	0.176401157919	0.37209391184	0.36525955375	0.473864192368	0.222939554454	0.255645468358	0.255645468358	0.374027254701	0.198243932917	0.198243932917	0.270875315878	0.479223632719	0.521103904235	0.510678055616	0.495171348842	0.483840295392	0.229622452561	0.250245662392	0.149937212747	0.306373485265	0.447897684471	0.308162071983	0.0172415676063	0.210631846132	0.00101167456885	0.153599689241
0.00173772352989	0.235215696803	0.26746972698	0.273561907734	0.204618310957	0.17875814858	0.225803406591	0.235601891161	0.154857473843	0.149557703956	0.0211878154946	0.0575065215329	0.0566875706474	0.240188387886	0.18950078211	0.295565622384	0.235137278496	0.249659100898	0.00475692728342	0.262336794994	0.244124594857	0.174938655756	0.176423595517	0.328867603372	0.00164221929836	0.00553596235117	0.173238895759	0.160429101351	0.00212699604173	0.280909418628	0.280909418628	0.107493560122	0.00589723399924	0.00589723399924	0.33685387346	0.239024941327	0.198962042999	0.222725855153	0.160703221323	0.232092283369	0.0	0.00249349549378	0.721086688209	0.00428345438094	0.00211498510773	0.00560947405872	0.0352088311217	0.469822937804	0.0	0.00219386485254
0.00195043477163	0.156027303965	0.0792395450426	0.0875405531689	0.0884361028323	0.0885384379077	0.125471324925	0.0807582857558	0.0819553132272	0.086601816647	0.106932848161	0.170134034757	0.170674430024	0.0825344747531	0.161853177937	0.0779911151764	0.14340849186	0.15265894126	0.267746839952	0.0894906854494	0.165478400632	0.101924145151	0.102673240611	0.273334223331	0.00140289582141	0.189101674585	0.116818808301	0.108580741351	0.00181734033807	0.187045021851	0.187045021851	0.428422276089	0.00302462274456	0.00302462274456	0.00910279870436	0.0777411363822	0.0743047298017	0.139803037054	0.100413517112	0.0775820871349	0.00245005972704	0.00179840308916	0.00190574525782	0.00213948648336	0.00301744075104	0.00256104474937	0.00159351186846	0.00180770112296	0.0	0.00211388562965
0.00343012248742	0.312764425973	0.268427855855	0.344175848566	0.302699926878	0.28901195877	0.28606348212	0.301163750671	0.231665957266	0.213808533219	0.180938452771	0.256629530833	0.257260549142	0.266019181904	0.322482916455	0.256735822193	0.237219347888	0.250765670469	0.268307047606	0.328131086631	0.301795026881	0.310602467083	0.313789808384	0.373229214322	0.00392654433315	0.23956378565	0.308744709338	0.286678556229	0.0050733230878	0.236907474476	0.236907474476	0.220068211689	0.0112281716233	0.0112281716233	0.172745693731	0.24122283429	0.212317611564	0.285893512079	0.311994385404	0.208599611616	5.69545103446e-05	0.00623337491497	0.205664510977	0.00662316675665	0.00560310213091	0.219356922203	0.0137135431114	0.306337791209	0.0	0.00141174604116
0.0	0.0062079730722	0.00135649307199	0.00301726651408	0.00305683046932	0.00304857081904	0.00323546882625	0.00256333285623	0.00283461114488	0.00286423594841	0.00304884294064	0.00340214461005	0.00340609216696	0.00301520646353	0.00821360122448	0.00338156583398	0.00289647164272	0.00179167409946	0.0	0.00653202955025	0.000733014981388	0.00131604737175	0.00132687235721	0.00169188711573	0.000380384137629	0.0	0.00141594980122	0.00254760222151	0.000493069548223	0.000868289335578	0.000868289335578	0.46236018936	0.0	0.0	0.0	0.0016164812846	0.00218190398874	0.00154905668364	0.00473529398659	0.00328861034743	0.0	0.0	0.0	0.000311025216166	0.00265484758259	0.000359751477615	7.74749062326e-05	0.0	0.0	0.0
0.00819994886474	0.490464941847	0.49443466279	0.366988219674	0.353777461152	0.345202025459	0.556118003881	0.481022699058	0.440857853956	0.383613581537	0.397317784995	0.355786592094	0.355706914465	0.464467254399	0.411654084767	0.427606537736	0.45690431481	0.411594230136	0.201404151777	0.428530224031	0.519029020006	0.41616284987	0.41366600409	0.396162213346	0.135489555439	0.217159512049	0.332147024231	0.385137350816	0.126486619833	0.272254952051	0.272254952051	0.256194887186	0.119530443054	0.119530443054	0.18221219093	0.491936249576	0.523070727458	0.482870461388	0.452723214286	0.471616157851	0.12892079092	0.143741380425	0.186620406196	0.177974672986	0.255557427389	0.174789141249	0.0213536465825	0.118551370717	0.00310887248412	0.0882381625837
0.00860442225012	0.464902477699	0.551993740208	0.468399874682	0.453990425336	0.444832052422	0.564308517641	0.505062931758	0.496473964265	0.41568276054	0.476817270819	0.443057015564	0.443145076781	0.529357172642	0.431395080113	0.445916345726	0.442782710416	0.369446006963	0.185945140701	0.483611238197	0.508685623146	0.472687213759	0.467163611544	0.496138530783	0.156092771443	0.27974373344	0.383669645891	0.443259174867	0.145468515338	0.346151755846	0.346151755846	0.261260827657	0.131219845885	0.131219845885	0.177984649092	0.50943448255	0.556686587012	0.546564862301	0.414750020576	0.495206372831	0.150973359223	0.162871464694	0.214085266298	0.20141579011	0.226874558449	0.200396513548	0.0208576789484	0.136683855158	0.00255180946097	0.101076198457
0.0058268297967	0.409559693444	0.488268437721	0.403983246495	0.383860896761	0.375345787706	0.490795942528	0.4996534158	0.501324692274	0.367833783233	0.434886441683	0.401007609454	0.401870293192	0.493410968794	0.384549524468	0.384646521548	0.503288217078	0.432847703086	0.270404681399	0.426300773352	0.4249336711	0.455245890643	0.423374522435	0.426854621368	0.189985854754	0.236951557504	0.389285799576	0.467785174357	0.177325040085	0.287364292831	0.287364292831	0.22587462116	0.15734017614	0.15734017614	0.0281826240068	0.429980532047	0.532326868816	0.522417774248	0.394591305579	0.39668732439	0.182370236099	0.197105739944	0.117020476044	0.244032050502	0.353164695929	0.136945659025	0.0117773597624	0.166454888503	0.000650099353948	0.121002350114
0.00532624276525	0.359050440131	0.476287184256	0.356020740797	0.333383705718	0.333440680734	0.463511196395	0.444518989712	0.469702100264	0.322083035497	0.436626964714	0.342392351501	0.342642423591	0.455880095838	0.312612561462	0.40604973478	0.47051652651	0.41207125951	0.159874609032	0.375974866928	0.364018779174	0.3709217963	0.335719786331	0.382635741573	0.00525474956882	0.159291719237	0.340265382816	0.429973076458	0.00653699058284	0.178795160863	0.178795160863	0.213349683081	0.164213910408	0.164213910408	0.0210281747953	0.371302298895	0.474315217617	0.480612111435	0.340770194629	0.331834829661	0.194011540705	0.0060767722134	0.118152615774	0.145795687957	0.266092632611	0.0076527092886	0.00369964850547	0.17656308694	0.000381251817551	0.128510594374
0.00811362706006	0.428350268827	0.525617756245	0.526171111473	0.511689879455	0.509941453522	0.520426291506	0.553172573529	0.568345215178	0.437119059893	0.474020271001	0.459083171353	0.459367966978	0.588903369539	0.503750618951	0.449332579251	0.534061417051	0.500668647133	0.194196948909	0.536531517878	0.510861265703	0.576925930038	0.551627977789	0.463566011616	0.164289892349	0.257473559657	0.455658359986	0.485471738942	0.15356474515	0.33722604838	0.33722604838	0.225271668403	0.138035779902	0.138035779902	0.277575157587	0.48306047769	0.502984507874	0.580039960977	0.440805405503	0.539965027765	0.157062259613	0.170175781627	0.222052983267	0.211810456121	0.304640745793	0.211238231484	0.0141689258876	0.143336069649	0.00353109736415	0.000414748198562
0.00342020645777	0.223391840863	0.201450949983	0.248852015756	0.251957305459	0.251283693071	0.201437899751	0.212711985567	0.226933289833	0.236293364269	0.296602881298	0.295779259656	0.296202651815	0.22938647047	0.231904478712	0.210404085357	0.248043526511	0.00483783993566	0.005563223933	0.235414991383	0.0115850444924	0.30854822273	0.311075334249	0.00864530205349	0.00245013033103	0.00433910357643	0.0132431284563	0.335501381338	0.00317340994714	0.00773276625492	0.00773276625492	0.00472101027067	0.00101874117618	0.00101874117618	0.000961106605582	0.225592410784	0.205253224023	0.233456248597	0.0120450362078	0.217955368124	0.0	0.00622345111368	0.00144940133933	0.00229009074154	0.694218390567	0.00269063485514	0.000263132485432	0.00195208081217	0.0	0.0
0.00483439051462	0.273029183236	0.227948863028	0.222956668322	0.225257624272	0.210389762255	0.264000416925	0.297855514287	0.201953891777	0.1740917668	0.181280910726	0.253340348905	0.252888023581	0.243443588531	0.235575362673	0.334025536344	0.181350574268	0.190957304261	0.407052822158	0.262471052353	0.252766751084	0.218119878427	0.220349544453	0.29444357913	0.0101332499554	0.334678537762	0.23570386901	0.219789464626	0.0130044986291	0.251824157079	0.251824157079	0.273331726158	0.0134819718304	0.0134819718304	0.144157901607	0.209795248398	0.234789558927	0.321392392694	0.284571576533	0.233460801148	0.000641581173343	0.303386209629	0.00691147116169	0.0131978661259	0.182145856102	0.189451935412	0.0169595556873	0.00413784671918	0.000641847007142	0.187342813649
0.0182966644353	0.338867124494	0.332768380007	0.354614309198	0.358562415856	0.340016182347	0.324930965115	0.357147478592	0.368965429257	0.333790192125	0.437814056883	0.411101927998	0.409784790422	0.394266802732	0.383232766694	0.398049495101	0.343161441155	0.241659021019	0.0200209248367	0.339866449131	0.25750147993	0.347044681465	0.350238318605	0.20226615587	0.304985239901	0.0131631801163	0.120634541809	0.277867372216	0.38639380189	0.15358915805	0.15358915805	0.233119807263	0.00708874577048	0.00708874577048	0.012009658484	0.348221507382	0.420510148748	0.470526179734	0.23768838338	0.442254072404	0.000391661706269	0.00947123395776	0.00599156535665	0.254022448056	0.368109324762	0.291346570954	0.0126126989536	0.00648850679487	0.0	0.00168617737018
0.000332053422634	0.164939869802	0.00759196595403	0.00888142220407	0.00831224578614	0.00829631758012	0.00811881913611	0.15743241409	0.00944843306112	0.00741737933291	0.00767920442012	0.00909713961761	0.00931848388713	0.00811080428341	0.169840718871	0.156707615575	0.182161622365	0.195082142509	0.00247799296106	0.173360146291	0.175983152163	0.228784531118	0.230658978815	0.224849941812	0.787499230958	0.00227988289456	0.00456741569444	0.00523405828078	1.0	0.00343979688923	0.00343979688923	0.00553253269194	0.00108388704725	0.00108388704725	0.00101020495902	0.16729463127	0.150786278504	0.172794718462	0.201937458288	0.158976229725	0.0	0.00076834012172	0.00296279987225	0.650667573319	0.00259069618003	0.747291802827	0.000168124448649	0.00442015424089	0.0	0.0
0.00338797733601	0.272079591672	0.161999078809	0.198696414284	0.201201459198	0.200671147362	0.166704441047	0.172441457534	0.187170380862	0.189975155028	0.0955461437182	0.168702995201	0.170228951634	0.217113691794	0.184330854827	0.157170063816	0.0798543759833	0.0830354337086	0.437837895288	0.189623726769	0.19228195157	0.241624456951	0.243587704978	0.172123774724	0.0004479079865	0.303043330617	0.19829369946	0.183689428201	0.000580527834224	0.327050668676	0.327050668676	0.00868821255396	0.00981255992328	0.00981255992328	0.00654525743736	0.180017531745	0.121503268896	0.189599226873	0.217060185862	0.172810881608	0.0	0.638912964442	0.00224463085107	0.00345007150307	0.374381533941	0.00387004041028	0.00239582524154	0.000658879348301	0.000607643747563	0.0
0.00626645141882	0.482741951636	0.531158883933	0.470403548347	0.445336038123	0.443788532884	0.487970742108	0.450598079173	0.45400876972	0.275418334222	0.207673627825	0.318689119474	0.320672439178	0.44940850259	0.325717136083	0.322667274151	0.390026567925	0.375675045344	0.275294518995	0.501762298312	0.434763213893	0.40911860908	0.364077347581	0.433483241283	0.00210596920736	0.368097349598	0.437516454805	0.450014581971	0.00245361819762	0.428255442841	0.428255442841	0.220701732545	0.196717373204	0.196717373204	0.394301710654	0.507993762661	0.501129008966	0.473094765738	0.429873085612	0.383467457065	0.228093660243	0.250568742303	0.321812955227	0.169724125455	0.147767825238	0.152298991254	0.016821527277	0.206725699845	0.0	0.000314944922891
0.00538050362164	0.329713860887	0.315448851158	0.486523888575	0.438479012929	0.438964944199	0.353257500492	0.373072593511	0.39493631534	0.284978411058	0.251372200603	0.348088818506	0.34976934372	0.331717850402	0.279917689406	0.193940235076	0.320987770951	0.292776933577	0.587185623629	0.370924427151	0.31988590592	0.396896203393	0.400239307526	0.337867488169	0.00279187028991	0.347861587724	0.307415533642	0.285146097949	0.00361233378517	0.494794213077	0.494794213077	0.171743131105	0.0153872425816	0.0153872425816	0.0316614525079	0.296985243237	0.332517948933	0.313258389549	0.337941129474	0.240067740614	0.0	0.444691294912	0.260399232467	0.00828003851704	0.256033607882	0.00924674045295	0.0108909309601	0.376186364342	0.0	0.0
0.00630585533641	0.225131445641	0.213868426269	0.287292407838	0.290318607125	0.288548758139	0.276773493583	0.249503423352	0.210543721387	0.17921029538	0.173808081751	0.289100402869	0.28978974554	0.269887564057	0.270811539349	0.257114584899	0.238059645613	0.198263453711	0.0202508887586	0.283214848419	0.278077076491	0.284630775232	0.286034307755	0.33078820583	0.0123164439809	0.17598865327	0.33421988682	0.31079982422	0.0158423209953	0.145001745528	0.145001745528	0.30265465586	0.369205733109	0.369205733109	0.21594840846	0.294508508778	0.227859654015	0.202686985656	0.259597542374	0.268204880033	0.0102209138335	0.00875756613072	0.0095239698475	0.328183152443	0.00948021137031	0.293151526036	0.0114878016844	0.00665365118172	0.0	0.00899750621676
0.00683932760588	0.384375018722	0.385932169256	0.433296062282	0.404354275554	0.392388329173	0.405010597983	0.418557554755	0.300120452188	0.271966938949	0.239384699688	0.314539818953	0.313487455467	0.499114409576	0.403590150688	0.354772728824	0.417931453185	0.32171203197	0.140658104086	0.453354984478	0.436177046651	0.444351760182	0.448214999895	0.355981204149	0.196526415347	0.194305226193	0.250806889373	0.386342262155	0.248320242866	0.281237797323	0.281237797323	0.259400251305	0.0190628979542	0.0190628979542	0.445793380968	0.47580014683	0.445110520256	0.445605954749	0.299816493023	0.452975791296	0.0	0.0113190731504	0.363045196626	0.16866087383	0.238259031777	0.342268397813	0.0248704705252	0.234891845131	0.0	0.169566984065
0.00919627981205	0.381323576968	0.47454267366	0.49656401073	0.502030504584	0.489143779527	0.480797517107	0.427637377732	0.449079632713	0.452079020682	0.524938793438	0.585295922649	0.544223675259	0.506472898179	0.45956600987	0.395636552471	0.484401898384	0.352073357488	0.158332324604	0.478281844631	0.464530086407	0.530438068587	0.534812401045	0.30669475305	0.00791546579648	0.217298040341	0.327134906893	0.472216070576	0.0101818649219	0.268209461934	0.268209461934	0.425952637039	0.246347472355	0.246347472355	0.160499069239	0.532362499991	0.51703983705	0.455554406983	0.353179595694	0.55916467623	0.0	0.0151629078303	0.0202858962001	0.216435213941	0.26877206455	0.193616439736	0.0190749565004	0.00765738852941	0.0	0.00120498762185
0.00702085163371	0.341053997322	0.382062265102	0.457771943645	0.462788169638	0.449795335138	0.411148984163	0.390979947403	0.350454078545	0.338400174943	0.380923641897	0.45961822123	0.497149587638	0.406058712079	0.420619473642	0.326942786177	0.330024936187	0.215843561091	0.153581264026	0.387327897286	0.284513099119	0.440290284792	0.444069337728	0.253596325146	0.00771151557776	0.212463715988	0.264911368656	0.413238616369	0.0099199735207	0.167449604557	0.167449604557	0.412812775608	0.382027678083	0.382027678083	0.149741962908	0.405019601012	0.364662174426	0.352691991258	0.263733815261	0.4016365868	0.0	0.0141510257657	0.0104706745322	0.21277175936	0.262646211712	0.189610715259	0.0146015969779	0.00743730150713	0.000359621805509	0.0011809769691
0.00922247367017	0.371705514053	0.353610122337	0.427358705295	0.432024063635	0.431483927841	0.397843328384	0.366174223836	0.348612842972	0.327298396704	0.385802185158	0.511649282038	0.459641723955	0.427361793347	0.395311063976	0.317173014035	0.379345352574	0.233690438582	0.190650371834	0.352397070913	0.381623026092	0.451733066834	0.455818177958	0.284815269868	0.00610760226754	0.260965699247	0.323090166921	0.506472590669	0.00787898518328	0.205236721739	0.205236721739	0.473407612448	0.299661617645	0.299661617645	0.185111140621	0.463155512792	0.404680531212	0.410601713504	0.369621308204	0.447553462387	0.0	0.0132576414076	0.0111895897815	0.262406945344	0.3269366186	0.233822167016	0.00856756822861	0.00827818383813	0.0	0.0
0.0069467962348	0.164050492695	0.195063755617	0.236073586509	0.238305160292	0.238471229743	0.228329740201	0.198458690449	0.11292239141	0.115804614391	0.127205276694	0.26172831942	0.26340213246	0.216208581199	0.213538903871	0.190045259892	0.206565189478	0.212400338926	0.0367104910341	0.215857433304	0.188279757127	0.273403189905	0.276354783643	0.189656688753	0.00746738993856	0.309170888818	0.311745982143	0.28926731214	0.00965565003738	0.181027373274	0.181027373274	0.10285801553	0.0232189121796	0.0232189121796	0.391528370527	0.21376892091	0.200953480004	0.212650142204	0.193055096695	0.203823416554	0.0	0.0140046521443	0.0173017015122	0.0130325864188	0.0114675198007	0.524989921084	0.0150037540962	0.011101236038	0.0	0.0
0.00562411101108	0.173796906635	0.277027915065	0.333240490703	0.336779583087	0.335234883002	0.294591226435	0.281846865357	0.143622139704	0.149527408739	0.167261011699	0.261241819472	0.263477528346	0.305912192494	0.303921084134	0.190000494902	0.215002379948	0.220105334304	0.25499329913	0.308046089289	0.296475566718	0.392489899494	0.396075095994	0.21681544335	0.005962046013	0.359749459271	0.302342747096	0.280820618236	0.00770320395208	0.280494728593	0.280494728593	0.251392374697	0.0215371639776	0.0215371639776	0.566939192155	0.300487729437	0.279587867476	0.217393737231	0.271628079003	0.335891379559	0.0	0.0134889226998	0.0159143516507	0.011150359733	0.0107044598516	0.334343285364	0.0173275807044	0.00883180789011	0.0	0.00037551787922
0.00128467519785	0.0128327418441	0.167393121604	0.207207552758	0.209775012557	0.209219673353	0.166570510871	0.178004685919	0.190824597037	0.195812615976	0.246854428877	0.245729166156	0.246020919462	0.190529340227	0.191467104672	0.177841256737	0.00747804420322	0.00726528540126	0.00198860506741	0.196160825099	0.00903327975427	0.258270039067	0.260399884729	0.00913721811404	0.00905440616819	0.00128232744837	0.00720880046402	0.0072304925268	0.0117059214218	0.00161323414651	0.00161323414651	0.00865943624688	0.00759625220793	0.00759625220793	0.001662829173	0.192637755664	0.171788908053	0.0121833142872	0.00869765743468	0.182652595937	0.0	0.000407920774174	0.00124805839618	0.0136310472045	0.00125625314638	0.0087075312945	4.52725389905e-05	0.00188147264683	0.0	0.0
0.0	0.00116001997732	0.107658146119	0.000664232779236	0.000672945853381	0.000671126839946	0.000853635105869	0.000776403497283	0.117809614948	0.122478379845	0.000769038202578	0.000476842795023	0.000477396391656	0.00123241767418	0.00287790177824	0.000303857090885	0.000391787082207	0.000421343954332	0.000346951890161	0.00374021712057	0.0036882083507	0.160846790751	0.162216703426	0.000124009683877	0.0	0.000422251455513	0.000241226374286	0.000222054204191	0.0	0.00024896533824	0.00024896533824	0.000274978959923	0.0	0.0	0.0	0.118307338609	0.000550639363297	0.0683007832244	0.0149469971756	0.000270859975229	0.0	0.0	0.0	0.0	0.0	0.0	0.0	0.0	0.0	0.0
0.0	0.0023226283654	0.00980685222266	0.00378724071877	0.00383689458498	0.0	0.00630025818414	0.00893030046983	0.00425487428621	0.00439032633862	0.000222127221554	0.00457255707632	0.00457786146454	0.0015024047423	0.00588855350422	0.015220320251	0.00872668801654	0.0106339774574	0.0	0.00706880749168	0.000835825317383	0.00350039021541	0.00352916932851	0.00535567566354	0.0	6.73527682785e-05	0.000200615394122	0.000184670697617	0.0	0.0	0.0	0.0107562354424	0.0	0.0	0.0	0.00468792370203	0.0057456299491	0.00448259933475	0.00368080375156	0.007897320367	0.0	0.0	0.0	0.0	0.0	0.0	0.00399999431709	0.0	0.0	0.000285856582662
0.169170288938	0.413354305179	0.441979119837	0.43460037299	0.41918104777	0.409912575598	0.478593398822	0.471213723428	0.462692716485	0.381841942015	0.361329807654	0.382605056979	0.361273227977	0.479926641181	0.414630037943	0.444920399929	0.555275130829	0.50420242259	0.0998079524786	0.481228081278	0.46406703435	0.456002196298	0.459300696336	0.436166081626	0.160366414686	0.191989516531	0.316279750864	0.384452063026	0.149804580243	0.252202620219	0.252202620219	0.270996254594	0.141923255989	0.141923255989	0.185017214972	0.532184372458	0.491937298457	0.496557562519	0.393380809733	0.478472355709	0.00301725261383	0.0162429888235	0.222768757279	0.241030663091	0.219453831388	0.207040712597	0.101177111469	0.140480499669	0.0945269332193	0.102657584281
0.00648793404792	0.480541374829	0.531429357487	0.443587109205	0.448402484736	0.437156867313	0.518446506632	0.484318634699	0.39316876678	0.435208884159	0.370131073601	0.417042364447	0.417470050543	0.503811618151	0.459225486673	0.383194628536	0.489537326485	0.430524370896	0.214752887083	0.452552701671	0.493432065613	0.478539715846	0.482035367417	0.374426271231	0.182380547058	0.219876205061	0.308757984573	0.390476084344	0.170295846813	0.33470094211	0.33470094211	0.297932306376	0.152620190119	0.152620190119	0.308664541618	0.521114671248	0.530738755182	0.448896460456	0.449208825729	0.498493803406	0.00323970287372	0.19152548468	0.156296342614	0.271478268551	0.342969846478	0.235658185397	0.0250610405136	0.00476483780948	0.107528051351	0.117117074344
0.00781520150573	0.438479294118	0.48247149404	0.5323387488	0.510277493072	0.499507013416	0.465120425464	0.47731132143	0.446065414688	0.422675504273	0.39111970423	0.465558439499	0.466368013822	0.548029600439	0.471986069835	0.435401251812	0.391398152532	0.298783336366	0.315536319748	0.491553259575	0.447438312407	0.549953342135	0.553891594865	0.412367022409	0.00765654198101	0.264514679194	0.387751502427	0.444921307698	0.00959413011466	0.431045121445	0.431045121445	0.320121358514	0.186900303604	0.186900303604	0.378852442901	0.493174995963	0.470176927099	0.435271853142	0.339675233521	0.471294928765	0.00447695492162	0.234146001185	0.308495566487	0.212170431172	0.327820396049	0.14919477959	0.0277816655782	0.196669158737	0.131459915865	0.00554617865941
0.00653215419449	0.399685014205	0.468769516708	0.555436706253	0.525782952412	0.513364718204	0.503567212752	0.494831856064	0.562401682994	0.468048191127	0.492101660168	0.577838945671	0.579178287098	0.558166476544	0.498733211548	0.436084737342	0.510590111925	0.397770376845	0.406122432439	0.502359832407	0.386307038085	0.620312035617	0.625112582993	0.463944970561	0.00756369491586	0.339874251035	0.40924159229	0.489387454829	0.00973062585379	0.417358547422	0.417358547422	0.331917698771	0.239498276485	0.239498276485	0.153452855872	0.531545299113	0.466570726387	0.453549031624	0.459811737915	0.466869860585	0.00221177872801	0.302729990712	0.180231365171	0.273243733385	0.538983741909	0.188112847886	0.019596200772	0.255441272939	0.171034942955	0.00440256893599
0.00661484852729	0.379397178726	0.507582268468	0.603731318593	0.576905316594	0.565125069869	0.539924782695	0.535664522206	0.603923259119	0.518060070704	0.561075441163	0.640103381888	0.641216867138	0.60067026301	0.544628076188	0.414288903936	0.484157908136	0.376835338661	0.382263648397	0.47656300237	0.442425232885	0.586888517792	0.591442925493	0.439098664405	0.00715485471769	0.320038499507	0.386321332126	0.462196399681	0.00920414439551	0.392958266875	0.392958266875	0.314300904347	0.22528686677	0.22528686677	0.144619071544	0.505579215916	0.506795475622	0.430830123152	0.436642081412	0.510489056374	0.0020765905771	0.284441378314	0.16940340282	0.257002780174	0.506845566393	0.17680590829	0.018429091844	0.239975505088	0.160644521361	0.00413351098745
0.00580472836075	0.341046118029	0.447535588705	0.473600617585	0.447529031877	0.434690312171	0.428163217341	0.387750803331	0.416787962052	0.45586889996	0.481808568016	0.401910989193	0.402936160336	0.451467192352	0.386890441952	0.419091137805	0.486919047122	0.384775559786	0.124414919452	0.408259211304	0.403130575197	0.425900125774	0.429440176573	0.323387320124	0.0783001386511	0.0963834345257	0.320260260931	0.437101197874	0.00849344720281	0.332143207233	0.332143207233	0.282262524054	0.201215823389	0.201215823389	0.168382520455	0.458487605794	0.433949301692	0.445510400104	0.24944637013	0.456297241168	0.000135954441163	0.0107896786889	0.33707242359	0.178219054731	0.325159159563	0.0125101488973	0.0253951061773	0.215847737611	0.000466089899609	0.00174722257366
0.00588983498393	0.360294249439	0.417360513403	0.389947892944	0.39425992731	0.382783254673	0.413258266975	0.332806451772	0.391399818884	0.377615715721	0.397957014454	0.395888344857	0.395694771244	0.471273237865	0.370220489549	0.315306915169	0.434388063716	0.320757056927	0.139780588841	0.329244555958	0.459374530426	0.375525473259	0.378606706017	0.483137753102	0.0776500526108	0.240604429931	0.310075640325	0.429272147852	0.00518109807656	0.224130951086	0.224130951086	0.359353023607	0.207492664825	0.207492664825	0.137074237522	0.417426311038	0.369869169292	0.483152938009	0.35444934978	0.393815559253	0.00340673869184	0.0111179498468	0.0110393717566	0.180722873395	0.224628184821	0.165154045221	0.0169662885217	0.00452472525101	0.000418306951432	0.160302458339
0.0107852105971	0.491609666301	0.529658045764	0.510062794612	0.49788998631	0.496314811868	0.526680171561	0.465080727168	0.468518327051	0.4753506309	0.364845220559	0.456460873269	0.438357409023	0.534875828139	0.49787799225	0.396800763917	0.502838952538	0.422695366342	0.189995242815	0.530217719732	0.618733023707	0.488776209172	0.466805979893	0.458895232151	0.107642515969	0.268058645203	0.340455777361	0.39779832951	0.135431761895	0.293610005997	0.293610005997	0.257026119279	0.131126390762	0.131126390762	0.281577599558	0.551746848552	0.544618078806	0.500686429177	0.467662464911	0.573020754385	0.137435813916	0.159070846669	0.205071416621	0.190659871474	0.218494714731	0.191627268107	0.093933079681	0.127961983203	0.00324171802142	0.0958849689826
0.00177226173329	0.179245420657	0.164041002562	0.20097258618	0.203562481395	0.203029369902	0.16412663321	0.171218691964	0.183058302212	0.188807701642	0.2365348031	0.236947147216	0.237917726286	0.18471480336	0.187968367545	0.169007914592	0.196787673524	0.210606119716	0.00625641788857	0.187455964507	0.194932973074	0.246029764994	0.248067159909	0.249536588988	0.000284738224278	0.00555404620363	0.286427828246	0.26397038889	0.000369094051714	0.00489725015951	0.00489725015951	0.528381740923	0.792622055255	0.792622055255	0.00615623230324	0.181985241964	0.164865599505	0.186218891027	0.21852207639	0.178126996013	0.0	0.0058802466629	0.00138375174984	0.699639750541	0.00394093060585	0.00283765219121	0.00127553570152	0.000418407525806	0.0	0.0
0.000375797281485	0.154989923109	0.139712778102	0.172843080822	0.00630775917346	0.00629829534161	0.139135858604	0.147813451081	0.157357471928	0.00548303816814	0.00535654538989	0.0066361163836	0.00688694240116	0.159352578066	0.00644060831714	0.145974864357	0.171860011968	0.184255630752	0.00282414791868	0.162744441245	0.166320255542	0.215250707548	0.217016317431	0.212333065436	0.00341252462334	0.00259946273912	0.00450286946009	0.00479102017219	0.00442015424089	0.00303061112872	0.00303061112872	0.00617968218827	0.00123477466144	0.00123477466144	0.00115037771205	0.155765472697	0.141535320412	0.162183327856	0.190570903777	0.00599597899624	0.0	0.000869889467141	0.659112405981	0.0030753972635	0.00181187348445	0.00360926768364	0.000192326295544	1.0	0.0	0.0
0.00177226173329	0.179245420657	0.164041002562	0.20097258618	0.203562481395	0.203029369902	0.16412663321	0.171218691964	0.183058302212	0.188807701642	0.2365348031	0.236947147216	0.237917726286	0.18471480336	0.187968367545	0.169007914592	0.196787673524	0.210606119716	0.00625641788857	0.187455964507	0.194932973074	0.246029764994	0.248067159909	0.249536588988	0.000284738224278	0.00555404620363	0.286427828246	0.26397038889	0.000369094051714	0.00489725015951	0.00489725015951	0.528381740923	0.792622055255	0.792622055255	0.00615623230324	0.181985241964	0.164865599505	0.186218891027	0.21852207639	0.178126996013	0.0	0.0058802466629	0.00138375174984	0.699639750541	0.00394093060585	0.00283765219121	0.00127553570152	0.000418407525806	0.0	0.0
0.00157788199508	0.220562890764	0.201058049919	0.246553248553	0.249714945833	0.249059233474	0.200520988671	0.212042298706	0.225051959617	0.23305733253	0.291475803662	0.207438189041	0.208487142924	0.227458269826	0.22969024294	0.207740891426	0.242636817392	0.259916378776	0.00682269514407	0.232306720851	0.238621581149	0.303012691574	0.305490879519	0.217574608417	0.000345399461328	0.00600530924462	0.248631460428	0.229280473141	0.000447709941917	0.0196734893124	0.0196734893124	0.447865131005	0.668143656282	0.668143656282	0.00561177295232	0.222613894688	0.146103491996	0.229354954	0.269375133617	0.216761696817	0.0	0.00527382545004	0.00127798631038	0.589106244449	0.00365171820355	0.00257096685246	0.00107562310394	0.000509581771397	0.0	0.0
0.0	0.000291633771256	6.1376227054e-05	0.0	0.0	0.0	6.08674008818e-05	0.0	0.000450957637851	0.0	9.12066139678e-05	0.0	0.0	0.000369562378611	0.0	0.0	0.0	0.0	0.0	7.15364053471e-05	7.31943859683e-05	9.5004380157e-05	0.0	9.42380362637e-05	0.00292416920739	0.000498436626526	0.000587198900899	0.00054053081817	0.0	0.000808879624733	0.000808879624733	0.0	0.0	0.0	0.0	6.63459670256e-05	0.000653106732479	7.13518073491e-05	8.43735440558e-05	3.12158997266e-05	0.000426460460378	0.0	0.0	0.0	0.0	0.0	0.0	0.0	0.0	0.0
0.00266861327832	0.149214949025	0.141689330574	0.168595332252	0.170512718944	0.170089926562	0.135983255181	0.143567041195	0.152308694295	0.158572195188	0.197380153545	0.19796785448	0.19867664628	0.154915548056	0.155258168487	0.13946157314	0.165402738561	0.176478534739	0.546284139708	0.158052872325	0.166890478453	0.206816317107	0.208546691332	0.203098140519	0.0027129916119	0.388921031509	0.238136879815	0.219766639265	0.00351482857082	0.397179931215	0.397179931215	0.438392277699	0.00646250458367	0.00646250458367	0.00615201721815	0.150184550344	0.137094189473	0.161980120194	0.182136178645	0.145308715798	0.0	0.00395207526088	0.00423098159837	0.00424274818191	0.00386002204254	0.00529608986061	0.00255485486144	0.00401026332428	0.0	0.0
0.00266861327832	0.149214949025	0.141689330574	0.168595332252	0.170512718944	0.170089926562	0.135983255181	0.143567041195	0.152308694295	0.158572195188	0.197380153545	0.19796785448	0.19867664628	0.154915548056	0.155258168487	0.13946157314	0.165402738561	0.176478534739	0.546284139708	0.158052872325	0.166890478453	0.206816317107	0.208546691332	0.203098140519	0.0027129916119	0.388921031509	0.238136879815	0.219766639265	0.00351482857082	0.397179931215	0.397179931215	0.438392277699	0.00646250458367	0.00646250458367	0.00615201721815	0.150184550344	0.137094189473	0.161980120194	0.182136178645	0.145308715798	0.0	0.00395207526088	0.00423098159837	0.00424274818191	0.00386002204254	0.00529608986061	0.00255485486144	0.00401026332428	0.0	0.0
0.00177226173329	0.179245420657	0.164041002562	0.20097258618	0.203562481395	0.203029369902	0.16412663321	0.171218691964	0.183058302212	0.188807701642	0.2365348031	0.236947147216	0.237917726286	0.18471480336	0.187968367545	0.169007914592	0.196787673524	0.210606119716	0.00625641788857	0.187455964507	0.194932973074	0.246029764994	0.248067159909	0.249536588988	0.000284738224278	0.00555404620363	0.286427828246	0.26397038889	0.000369094051714	0.00489725015951	0.00489725015951	0.528381740923	0.792622055255	0.792622055255	0.00615623230324	0.181985241964	0.164865599505	0.186218891027	0.21852207639	0.178126996013	0.0	0.0058802466629	0.00138375174984	0.699639750541	0.00394093060585	0.00283765219121	0.00127553570152	0.000418407525806	0.0	0.0
0.00339310858734	0.021781921691	0.0196060682015	0.021128557271	0.0213892235245	0.0181750006558	0.0310852301249	0.0193688963766	0.0260599018179	0.0143648041122	0.0214129382178	0.0239287027698	0.0170722988206	0.0254114739062	0.0196599141775	0.0269205029337	0.0153475179748	0.015221568587	0.0023729577844	0.0164494122391	0.0326821539116	0.0147529637422	0.0150681215711	0.014813176639	7.02269111844e-05	0.000409716862375	0.0037553038599	0.00658153946879	9.10374434038e-05	0.000337465580221	0.000337465580221	0.041038462679	0.00229278362529	0.00229278362529	0.00282713502755	0.119955698391	0.0376749579121	0.025772113177	0.0459879919241	0.0487955017483	0.0	0.000127111752588	0.00010353173337	0.00195540381557	0.000124827110718	0.000137275468428	0.00360999780982	0.000103613268541	0.0	0.000261552432105
0.000145538623783	0.183935142702	0.17179186016	0.21294674413	0.215702921265	0.215125487734	0.169607667419	0.180007209338	0.0142403283351	0.199291660096	0.0136838755523	0.0201094328193	0.0211209351376	0.199995254458	0.195278794757	0.17284751822	0.210005994879	0.218893298198	0.00368827566664	0.197021845846	0.20396472951	0.0186090805777	0.018766262593	0.255621480618	0.000145475328256	0.00664587643405	0.298131800146	0.274658991005	0.000188580574231	0.499908175162	0.499908175162	0.00415275704474	0.00492457657725	0.00492457657725	0.596145557852	0.194797896382	0.173317726429	0.198529356052	0.00571593595931	0.181215053534	0.0	0.00372677910002	0.783846909342	0.00110939931058	0.00225528010527	0.00723912332122	0.0424874278652	0.000213459454596	0.0	0.0
0.00124778421327	0.13260955306	0.172694497692	0.151076242078	0.153010742864	0.149966958487	0.127267648894	0.130065981215	0.137708558278	0.142851886481	0.173320760566	0.177344280201	0.178295173502	0.13778642859	0.143230295019	0.203157659535	0.229332096663	0.246518173061	0.00441366030457	0.143156153965	0.14505463765	0.17932063431	0.180815200372	0.187120509348	0.000200396504766	0.00404956741387	0.207641535013	0.191410869238	0.000259765467319	0.00345558083938	0.00345558083938	0.389826545981	0.571358832315	0.571358832315	0.00434456138107	0.140804390841	0.129218528145	0.139261371114	0.16606510634	0.140937952535	0.0	0.00414450588159	0.000974252121157	0.503508506498	0.00277855920992	0.00199875617489	0.00574968025441	0.00029447348962	0.0	0.000553819302459
0.0	0.00119662018802	0.127076879865	0.000655677316271	0.000664278358167	0.000662482732888	0.000439245220799	0.000512419155836	0.140013370451	0.145735023507	0.000326347227623	0.00039720272081	0.000397663872837	0.00103439135214	0.00303717759814	0.000156965896434	0.000122137187072	0.000131351881248	0.000423449147541	0.0045404636132	0.00424307108486	0.191740874598	0.193358908778	0.000151351805289	0.0	0.000515293992138	0.000294386122797	0.000270988926546	0.0	0.000303858152196	0.000303858152196	0.000335607355006	0.0	0.0	0.0	0.14024417763	0.000545118729506	0.00108713739911	0.0179207688271	0.000196821532304	0.0	0.0	0.0	0.0	0.0	0.0	0.0	0.0	0.0	0.0
0.000252770844938	0.116029774782	0.106090713937	0.12685390297	0.0123532751553	0.00546630475924	0.110701536956	0.111518228351	0.116266632699	0.0820446779425	0.00691793929904	0.0144991193368	0.0146763488743	0.121880335584	0.0155126001384	0.233876123332	0.20288220277	0.218800330728	0.00190199703903	0.186445244587	0.118360193874	0.151391450325	0.152635056758	0.158418463445	0.00229803191121	0.00235422161152	0.00496983829826	0.00501194295231	0.00297658086583	0.00204244772653	0.00204244772653	0.0290988222111	0.000830854177136	0.000830854177136	0.000774187961505	0.18157480704	0.169353029901	0.183195182574	0.217338360298	0.0842026682079	0.0	0.000585203885075	0.457593341784	0.00207127897672	0.0012198772522	0.00243089215683	0.00695048242836	0.69421563477	0.0	0.00260468114194
0.00988075691645	0.147080782252	0.0749796383314	0.162425480299	0.163750919466	0.171881393793	0.179081233827	0.146308764879	0.153778238838	0.145876480297	0.176429707725	0.180918416011	0.181000447811	0.147739879533	0.150359826976	0.13049250996	0.0414264030033	0.0358557535215	0.381523133171	0.153860030834	0.0942204898708	0.0954242407579	0.102488187622	0.0456543438985	0.00689563817294	0.0195610893231	0.0879865648405	0.0851726607954	0.00892417077693	0.022171052904	0.022171052904	0.135426400887	0.0169859854384	0.0169859854384	0.257949834147	0.0800282311842	0.0860041225234	0.146624194753	0.232711597195	0.136650817792	0.0	0.00764708749135	0.011283551384	0.0127660090388	0.00720781587563	0.0135917229237	0.00878978139095	0.0104516860483	0.0	0.0
0.000194548859791	0.163470782188	0.145063654961	0.0120232583426	0.0119423873664	0.0119131325068	0.0106719045696	0.0105103848285	0.0108160530202	0.0109425273475	0.00670610010672	0.0136099391125	0.0137764332124	0.0110372227696	0.0115507079694	0.00936273967459	0.0103163663215	0.00340648889812	0.0020121516295	0.171531571056	0.174373946011	0.00676182522781	0.00682425052403	0.00956343570779	0.00217733687812	0.00177879989035	0.0127238550585	0.0139279566431	0.00282103849977	0.0150921798281	0.0150921798281	0.00566846085316	0.000746434057951	0.000746434057951	0.000701324859227	0.00609788075752	0.148917705903	0.168409861313	0.198150903946	0.1579479261	0.0	0.000555884176406	0.00106992643212	0.00192798598657	0.00521253969163	0.00225654150323	6.32609558661e-05	0.00157415576697	0.0	0.0
0.0163653064168	0.105961192124	0.0998613188124	0.12217885688	0.122738912156	0.123993427553	0.103277815902	0.105205789327	0.108581962386	0.106463498698	0.122497486681	0.131249639667	0.131732059568	0.110319729115	0.109918765305	0.0941330618171	0.0623528810361	0.0565937289604	0.0758563033271	0.11222070133	0.117314467244	0.136399311548	0.139112234289	0.064455924391	0.0174934216039	0.0432365460541	0.136290183298	0.128546535944	0.022642068509	0.0490986713315	0.0490986713315	0.232957019268	0.0351542719679	0.0351542719679	0.0571483206709	0.106843051316	0.105631789089	0.110287708756	0.124424130291	0.1101694921	0.0	0.0189197204965	0.0280797951826	0.0262025257892	0.0174745793717	0.0334916191775	0.022590449398	0.0264716852387	0.0	0.0
0.000238001631789	0.103494740531	0.216637670878	0.267075162157	0.165514890987	0.16507267491	0.214574151435	0.229208904682	0.243811176761	0.156697933473	0.195263550681	0.194201474793	0.194526916416	0.246841784364	0.151617055353	0.226815395294	0.115161463613	0.12327340765	0.00179107728367	0.109577743704	0.111183407984	0.143057496972	0.144238028366	0.140415837279	0.00216399665161	0.00164946084745	0.00364852754004	0.00377185454515	0.00280296848599	0.00324699871379	0.00324699871379	0.00392964358316	0.000782335643501	0.000782335643501	0.000728989350539	0.103581716486	0.0955921857163	0.107859400811	0.126524681216	0.00452797036933	0.0	0.000551019155924	0.432182243954	0.00195049344054	0.00114870369736	0.00228914053973	0.000121797412951	0.655660498875	0.0	0.0
0.001352240323	0.0158315059919	0.110159975241	0.136234610491	0.138011345851	0.137653841397	0.113968752077	0.116419157811	0.126232991202	0.00660338760817	0.0198887840914	0.0124952405921	0.00823412355781	0.130281653356	0.125773972283	0.115084762612	0.00331883735926	0.00227130466949	0.00171875905794	0.126810512617	0.137625844442	0.168419789005	0.169834156435	0.164995953437	2.84989100588e-05	0.000323518498112	0.00466780036702	0.00587247891621	3.69447220338e-05	0.000285797912432	0.000285797912432	0.0391812118858	0.000609897782721	0.000609897782721	0.0034822125607	0.13444910728	0.0218931659455	0.0287568343856	0.159738764679	0.126533715432	0.0	9.23418555581e-05	3.47898397971e-05	0.00047114833819	8.94303906862e-05	5.59960785854e-05	6.07340700354e-06	4.24671741702e-05	0.0	0.0
0.000265660849284	0.136292242765	0.0115844436937	0.0120741626215	0.0116872130757	0.00799728435022	0.0136298878075	0.132945705227	0.0122138256089	0.0120731072484	0.00781750679727	0.0132592852585	0.0134417959166	0.00922047571893	0.142932653495	0.204891224968	0.159526860361	0.171426132355	0.00198388388577	0.147413233219	0.145318658449	0.1879347397	0.18947573269	0.18701284958	0.641655037819	0.00188960051042	0.00395899884381	0.00447330220209	0.814800843727	0.00275583392814	0.00275583392814	0.0181990808871	0.000867345231739	0.000867345231739	0.000808452981917	0.210768923293	0.191755210609	0.144636188821	0.255055553065	0.202298175674	0.0	0.000614767747163	0.00237210115094	0.530196552944	0.00207453005885	0.608936569045	0.00385275853789	0.00353876470029	0.0	0.000275850023069
0.0	0.000312394627034	0.000867021037908	0.000221434256401	0.000224339198047	0.000223732737507	0.000859833650835	0.000621626999951	0.000978395540399	0.000691276784343	0.000873716216859	0.000264100294821	0.000264406926147	0.000671461759425	0.000672257746367	0.000305481130803	0.000508122822303	0.000546456943256	0.0	0.0	0.000346288487918	0.0	0.0	0.0	0.0	0.0	0.0	0.0	0.0	0.0	0.0	0.0	0.0	0.0	0.0	0.000687957118059	0.000181307426078	0.000622204409955	0.0	0.000191143835607	0.0	0.0	0.0	0.0	0.0	0.0	0.0	0.0	0.0	0.0
0.00496067088344	0.0576497114909	0.0596550925791	0.0680102011209	0.0679278975665	0.069237848541	0.0604304120955	0.0590818194891	0.0597257530843	0.0559345154386	0.0601049911888	0.0678908038392	0.0682671189663	0.061867782319	0.0603106150211	0.0497431853243	0.0292997752806	0.0250505080473	0.0266259336072	0.0614012793792	0.0659730035207	0.0699390508956	0.0719509415636	0.0281238752023	0.00555607741542	0.0147553710621	0.0629840316115	0.0605110038438	0.00719085975487	0.0194607136085	0.0194607136085	0.0986409654526	0.0111048916625	0.0111048916625	0.0196492378858	0.0592613216087	0.0615635627173	0.0599393318142	0.0651540620781	0.0634397469146	0.0	0.00575556281817	0.00877859836358	0.00837596264115	0.00551832179729	0.0107459589805	0.00693148761957	0.00809237457866	0.0	0.0
0.000375797281485	0.154989923109	0.139712778102	0.172843080822	0.00630775917346	0.00629829534161	0.139135858604	0.147813451081	0.157357471928	0.00548303816814	0.00535654538989	0.0066361163836	0.00688694240116	0.159352578066	0.00644060831714	0.145974864357	0.171860011968	0.184255630752	0.00282414791868	0.162744441245	0.166320255542	0.215250707548	0.217016317431	0.212333065436	0.00341252462334	0.00259946273912	0.00450286946009	0.00479102017219	0.00442015424089	0.00303061112872	0.00303061112872	0.00617968218827	0.00123477466144	0.00123477466144	0.00115037771205	0.155765472697	0.141535320412	0.162183327856	0.190570903777	0.00599597899624	0.0	0.000869889467141	0.659112405981	0.0030753972635	0.00181187348445	0.00360926768364	0.000192326295544	1.0	0.0	0.0
0.0163653064168	0.105961192124	0.0998613188124	0.12217885688	0.122738912156	0.123993427553	0.103277815902	0.105205789327	0.108581962386	0.106463498698	0.122497486681	0.131249639667	0.131732059568	0.110319729115	0.109918765305	0.0941330618171	0.0623528810361	0.0565937289604	0.0758563033271	0.11222070133	0.117314467244	0.136399311548	0.139112234289	0.064455924391	0.0174934216039	0.0432365460541	0.136290183298	0.128546535944	0.022642068509	0.0490986713315	0.0490986713315	0.232957019268	0.0351542719679	0.0351542719679	0.0571483206709	0.106843051316	0.105631789089	0.110287708756	0.124424130291	0.1101694921	0.0	0.0189197204965	0.0280797951826	0.0262025257892	0.0174745793717	0.0334916191775	0.022590449398	0.0264716852387	0.0	0.0
0.00274236494947	0.27916030601	0.260562526104	0.317761610207	0.321671707443	0.320846672478	0.256168385425	0.269261427204	0.206785763232	0.214286405712	0.262989369271	0.370179943096	0.371734634583	0.292956506442	0.293362653572	0.26232415647	0.310604651928	0.329291628904	0.304987848172	0.294374287885	0.30816758727	0.385310312424	0.388447236773	0.38632111356	0.00181115088721	0.437485779936	0.445590896812	0.411296247655	0.00234603728935	0.225139610891	0.225139610891	0.573674572501	0.530179425938	0.530179425938	0.301651080386	0.285560236072	0.259370726116	0.296903707041	0.340625495182	0.274640038101	0.0	0.0101490341346	0.00775409829338	0.465346021021	0.00717886434813	0.41270848983	0.00736593986194	0.00267417219386	0.0	0.0
0.0	0.00775640230514	0.00258721916143	0.00359607772983	0.0036432226395	0.0036333803637	0.00272436504542	0.00405899064875	0.00407272412146	0.00574376934781	0.00393835901776	0.00207729590746	0.00207970670045	0.179433785559	0.00228121151103	0.00266268558926	0.00259610151976	0.00279186392606	0.0	0.00303369107146	0.00706804846833	0.00206498468664	0.00208196629275	0.00139804411453	0.0	0.0	0.001652130352	0.00152086730543	0.0	0.00280550373621	0.00280550373621	2.62162035522e-05	0.0	0.0	0.0	0.00149069313579	0.00420802334755	0.00155103731251	0.00194287612184	0.00151113231525	0.0	0.0	0.0	0.0	0.0	0.0	0.000256437163849	0.0	0.0	0.0
0.0	0.00775640230514	0.00258721916143	0.00359607772983	0.0036432226395	0.0036333803637	0.00272436504542	0.00405899064875	0.00407272412146	0.00574376934781	0.00393835901776	0.00207729590746	0.00207970670045	0.179433785559	0.00228121151103	0.00266268558926	0.00259610151976	0.00279186392606	0.0	0.00303369107146	0.00706804846833	0.00206498468664	0.00208196629275	0.00139804411453	0.0	0.0	0.001652130352	0.00152086730543	0.0	0.00280550373621	0.00280550373621	2.62162035522e-05	0.0	0.0	0.0	0.00149069313579	0.00420802334755	0.00155103731251	0.00194287612184	0.00151113231525	0.0	0.0	0.0	0.0	0.0	0.0	0.000256437163849	0.0	0.0	0.0
0.0	0.00775640230514	0.00258721916143	0.00359607772983	0.0036432226395	0.0036333803637	0.00272436504542	0.00405899064875	0.00407272412146	0.00574376934781	0.00393835901776	0.00207729590746	0.00207970670045	0.179433785559	0.00228121151103	0.00266268558926	0.00259610151976	0.00279186392606	0.0	0.00303369107146	0.00706804846833	0.00206498468664	0.00208196629275	0.00139804411453	0.0	0.0	0.001652130352	0.00152086730543	0.0	0.00280550373621	0.00280550373621	2.62162035522e-05	0.0	0.0	0.0	0.00149069313579	0.00420802334755	0.00155103731251	0.00194287612184	0.00151113231525	0.0	0.0	0.0	0.0	0.0	0.0	0.000256437163849	0.0	0.0	0.0
0.000145538623783	0.183935142702	0.17179186016	0.21294674413	0.215702921265	0.215125487734	0.169607667419	0.180007209338	0.0142403283351	0.199291660096	0.0136838755523	0.0201094328193	0.0211209351376	0.199995254458	0.195278794757	0.17284751822	0.210005994879	0.218893298198	0.00368827566664	0.197021845846	0.20396472951	0.0186090805777	0.018766262593	0.255621480618	0.000145475328256	0.00664587643405	0.298131800146	0.274658991005	0.000188580574231	0.499908175162	0.499908175162	0.00415275704474	0.00492457657725	0.00492457657725	0.596145557852	0.194797896382	0.173317726429	0.198529356052	0.00571593595931	0.181215053534	0.0	0.00372677910002	0.783846909342	0.00110939931058	0.00225528010527	0.00723912332122	0.0424874278652	0.000213459454596	0.0	0.0
0.00175402472985	0.0149653613644	0.0118460790388	0.0147565346575	0.0149068077563	0.0152644110487	0.0168765074108	0.0133861193579	0.0157406839737	0.0112611713484	0.0121169510181	0.0152347622039	0.0137190646233	0.0145636475265	0.0133093094272	0.106906428403	0.123239903938	0.131228169714	0.00740443470897	0.0105064736552	0.0174960321165	0.014719090671	0.0153900700955	0.00481683927554	0.000202811114843	0.00103069986935	0.00849882500711	0.0111055214068	0.000262907961369	0.000988974490865	0.000988974490865	0.0197804892693	0.00160566904515	0.00160566904515	0.00898241494314	0.0184951404597	0.0175112763244	0.0156464525325	0.0199789090438	0.0219205250331	0.0	0.00035818147681	0.000298738348335	0.00123086963932	0.000345126598247	0.000399158929756	0.000153722295428	0.000303307715206	0.0	0.0
0.00266861327832	0.149214949025	0.141689330574	0.168595332252	0.170512718944	0.170089926562	0.135983255181	0.143567041195	0.152308694295	0.158572195188	0.197380153545	0.19796785448	0.19867664628	0.154915548056	0.155258168487	0.13946157314	0.165402738561	0.176478534739	0.546284139708	0.158052872325	0.166890478453	0.206816317107	0.208546691332	0.203098140519	0.0027129916119	0.388921031509	0.238136879815	0.219766639265	0.00351482857082	0.397179931215	0.397179931215	0.438392277699	0.00646250458367	0.00646250458367	0.00615201721815	0.150184550344	0.137094189473	0.161980120194	0.182136178645	0.145308715798	0.0	0.00395207526088	0.00423098159837	0.00424274818191	0.00386002204254	0.00529608986061	0.00255485486144	0.00401026332428	0.0	0.0
0.00565481136871	0.166788900643	0.202159177577	0.24884633269	0.140238441894	0.140998113375	0.205415014546	0.21348661536	0.226747765324	0.0585224362649	0.0689378680378	0.0733203667346	0.0718072766815	0.231056980497	0.12685095869	0.206476338869	0.154728029048	0.161352747864	0.0277255935726	0.232420136744	0.242901050965	0.301328269467	0.304436966949	0.271650790745	0.00755766826559	0.0158082356104	0.0628461019409	0.061383546079	0.00977387150445	0.0181307167614	0.0181307167614	0.115545367204	0.0115675727497	0.0115675727497	0.0210196608666	0.229365393367	0.160310406916	0.178417545816	0.274505193848	0.130920383809	0.0	0.00604651361643	0.522844642898	0.0101914942964	0.00645324641114	0.0125220683882	0.006571147424	0.789017761824	0.0	0.0
0.00376599759768	0.11992071065	0.114880468777	0.134106682075	0.135546982005	0.135262092211	0.109232959363	0.114198930656	0.121491238099	0.124850261442	0.154563871634	0.155663633575	0.156182478247	0.122709657477	0.122835906598	0.111273744026	0.128561838134	0.13660382503	0.413982809633	0.125576175202	0.134104075093	0.162284077981	0.163723633809	0.157652511817	0.00202769412144	0.299185766365	0.184540458281	0.170614167028	0.00262695722464	0.301049040964	0.301049040964	0.337370664391	0.00904659761175	0.00904659761175	0.00694814438507	0.121094103288	0.187027788715	0.129596585534	0.14340227951	0.121097201955	0.0	0.00298502840322	0.00315730489379	0.00685562593926	0.00291783431377	0.00396216902202	0.0018931066318	0.00299754611514	0.0	0.0
0.0090440882527	0.448825226663	0.467247575037	0.467907752894	0.436524656945	0.423507224258	0.447437405515	0.405504033936	0.378988154961	0.39097549599	0.312760057152	0.37976530492	0.379764760671	0.482044528371	0.401785541854	0.39351345957	0.417190601861	0.410327408789	0.409059323825	0.45559500514	0.553622629332	0.475608846519	0.479166344008	0.524168369136	0.00422790543431	0.343263850715	0.454308383904	0.422868336876	0.00545772392393	0.489855066842	0.489855066842	0.416541738836	0.243031054548	0.243031054548	0.327567621294	0.478323993627	0.455332490251	0.49934044572	0.435548542716	0.439922716978	0.00584684370375	0.30728333576	0.405185103204	0.211245301758	0.1803054251	0.190286663383	0.0329379805809	0.259007202997	0.00260777099069	0.00688532599419
0.0040697731528	0.485038679937	0.47792875582	0.394812726945	0.362876958379	0.347864348822	0.398701433222	0.340945527187	0.380056709982	0.380115034261	0.368208883999	0.388205274069	0.387834159326	0.476281568807	0.334121329505	0.436525021262	0.451750314138	0.359035024523	0.134526062109	0.467658136158	0.452698351342	0.409894454066	0.413159305335	0.395092867344	0.00330797112761	0.193636567628	0.302778975646	0.440293939677	0.00427330300605	0.197807251191	0.197807251191	0.374607056668	0.22458651286	0.22458651286	0.13265888499	0.44850267922	0.416238619489	0.554085783254	0.390076560033	0.424237046694	8.14054166556e-05	0.00821617395391	0.164399749806	0.197175969644	0.24836554959	0.175450970066	0.0138390747929	0.244533965163	0.0	0.0040029901907
0.00266861327832	0.149214949025	0.141689330574	0.168595332252	0.170512718944	0.170089926562	0.135983255181	0.143567041195	0.152308694295	0.158572195188	0.197380153545	0.19796785448	0.19867664628	0.154915548056	0.155258168487	0.13946157314	0.165402738561	0.176478534739	0.546284139708	0.158052872325	0.166890478453	0.206816317107	0.208546691332	0.203098140519	0.0027129916119	0.388921031509	0.238136879815	0.219766639265	0.00351482857082	0.397179931215	0.397179931215	0.438392277699	0.00646250458367	0.00646250458367	0.00615201721815	0.150184550344	0.137094189473	0.161980120194	0.182136178645	0.145308715798	0.0	0.00395207526088	0.00423098159837	0.00424274818191	0.00386002204254	0.00529608986061	0.00255485486144	0.00401026332428	0.0	0.0
0.000360372370395	0.158606211718	0.00454359992649	0.00741833527909	0.00750626430326	0.00909115142363	0.0102025948627	0.00791324704156	0.00855943570901	0.00657005541129	0.00665801436782	0.00822052596312	0.00819907651425	0.00659412344938	0.1631162046	0.00668442496346	0.00248782363641	0.00242387495873	0.0335022039666	0.00595721352873	0.168359127171	0.00361854679588	0.00447660519529	0.215481763201	4.04855787368e-05	0.000277185860816	0.00306562858464	0.00309319090747	5.24834488169e-05	0.000255051527768	0.000255051527768	0.00466064952178	0.000313383541724	0.000313383541724	0.0130583364859	0.00266673044053	0.00350044438798	0.00823680644096	0.0235671488601	0.00689281243265	0.0	9.2744909952e-05	5.55723687626e-05	0.000223398227095	9.10768954745e-05	7.91408834734e-05	2.04211038161e-05	5.97339009391e-05	0.0	0.0
0.0062585940627	0.444344669916	0.412933302678	0.372495934045	0.349398142645	0.339533722471	0.381514882836	0.385418745843	0.345658353676	0.333158721842	0.31013285941	0.330081379526	0.329606727689	0.4287474161	0.403509095444	0.408693308181	0.36171312504	0.284435882416	0.111422485192	0.462212968911	0.430385097667	0.384094288025	0.387451085917	0.459284599014	0.155833846263	0.149811154406	0.306341303907	0.405199132781	0.196207430189	0.185246501432	0.185246501432	0.301476682316	0.173540403882	0.173540403882	0.228788378494	0.446137296211	0.441921232344	0.48923422616	0.315499105158	0.413603273154	0.00161556598208	0.00944566781238	0.284067586337	0.270031160756	0.19212178151	0.269208483091	0.0185466220512	0.183438291077	0.0	0.133553578668
0.00137623752744	0.161184576477	0.187441432372	0.152213074084	0.153998087871	0.152630123809	0.155962915143	0.138323094628	0.0926644558559	0.146553436843	0.0823405274328	0.081307953266	0.0820733256417	0.18359725206	0.195386913015	0.175776372999	0.210181411041	0.220893404859	0.18285263849	0.270094391861	0.149324909498	0.08239589749	0.0836124416496	0.182137200131	0.00396387427386	0.136824241828	0.20534816379	0.189644272645	0.00512371588203	0.33560871731	0.33560871731	0.153579075239	0.00413764609464	0.00413764609464	0.252816678175	0.14098773583	0.1764920524	0.185447383523	0.0698926463941	0.1327812064	0.00120691649507	0.00276758302779	0.328761157309	0.00436072674558	0.00218825535054	0.0074635566321	0.0194072252227	0.00142400401677	0.0	0.0107375378327
0.00296909950476	0.180919542738	0.257719873887	0.313622887153	0.317423642168	0.316610583789	0.254553288969	0.26890250568	0.28707256123	0.295431874175	0.369423988299	0.369332214714	0.370381266603	0.288479073744	0.29156489505	0.266064097016	0.195686293101	0.208274670106	0.265589276881	0.295224683706	0.198648892832	0.386116303221	0.389269998364	0.24537742327	0.0111604109323	0.195428292675	0.27928578247	0.258090300104	0.0143873428728	0.194263064652	0.194263064652	0.505823457957	0.464325112909	0.464325112909	0.00724353012307	0.286705266034	0.258669805011	0.192333503244	0.216442207334	0.276512521517	0.0	0.00533896070583	0.00349983007374	0.413406526646	0.00477290223275	0.0132795009604	0.00190484064435	0.00326431410664	0.0	0.0
0.00296909950476	0.180919542738	0.257719873887	0.313622887153	0.317423642168	0.316610583789	0.254553288969	0.26890250568	0.28707256123	0.295431874175	0.369423988299	0.369332214714	0.370381266603	0.288479073744	0.29156489505	0.266064097016	0.195686293101	0.208274670106	0.265589276881	0.295224683706	0.198648892832	0.386116303221	0.389269998364	0.24537742327	0.0111604109323	0.195428292675	0.27928578247	0.258090300104	0.0143873428728	0.194263064652	0.194263064652	0.505823457957	0.464325112909	0.464325112909	0.00724353012307	0.286705266034	0.258669805011	0.192333503244	0.216442207334	0.276512521517	0.0	0.00533896070583	0.00349983007374	0.413406526646	0.00477290223275	0.0132795009604	0.00190484064435	0.00326431410664	0.0	0.0
0.00416516243376	0.245630886808	0.162905510622	0.194664910977	0.196702468437	0.196208753359	0.160892566674	0.236115079087	0.180945202413	0.182504558052	0.0990621598508	0.226739914921	0.228358486796	0.179541805298	0.255868415808	0.148897745907	0.168115632261	0.177100830432	0.597006878043	0.260682112873	0.267976512181	0.336688528866	0.339424211744	0.333173996443	0.392515124518	0.42384863037	0.266706119931	0.247288337512	0.496830904245	0.438433443599	0.438433443599	0.199114426495	0.010859539959	0.010859539959	0.00826308501652	0.249892910333	0.225478693805	0.265162506265	0.299439947623	0.23968966835	0.0	0.550212572588	0.00510065447489	0.326806670382	0.315258774539	0.374987653355	0.00316617162176	0.00440404138952	0.0	0.0
0.00230118004523	0.279546395102	0.260716784332	0.317466084229	0.321379168961	0.320553321934	0.256727559952	0.270458410037	0.186113460074	0.297912501397	0.236007751691	0.239803939016	0.24133536241	0.294697880802	0.294217639294	0.263267205029	0.312097326337	0.329840052541	0.267116678308	0.296082595315	0.308537955952	0.248648063303	0.250703888029	0.385179657347	0.00592767564976	0.198458531674	0.445457807406	0.411151469533	0.00766161489394	0.484141534011	0.484141534011	0.506070804628	0.464965825998	0.464965825998	0.367647537155	0.28837662099	0.259929416883	0.298735225667	0.215878029506	0.275932285	0.0	0.00729613459957	0.477330700737	0.410474023263	0.00536860978601	0.0124167783774	0.0272843674266	0.00228314058835	0.0	0.0
0.00220194130569	0.269848570131	0.251531476643	0.306023105717	0.30978432171	0.308989946254	0.247646143306	0.261131580142	0.179364700989	0.316555922133	0.226854344031	0.230915254291	0.232426951464	0.284171185754	0.283705153856	0.25323036488	0.300683943771	0.317438824795	0.255964431473	0.285231314973	0.297855640471	0.280532859576	0.282828347649	0.408837638373	0.00567267724811	0.190347867038	0.42807611741	0.395129147171	0.00733202541108	0.464497451662	0.464497451662	0.485560493141	0.445558724387	0.445558724387	0.352382057122	0.278350095702	0.250633560017	0.287844040647	0.207894671883	0.26587663463	0.0	0.00698235028427	0.457324805928	0.511870131167	0.00544316946537	0.0118850865883	0.0261256133095	0.00218465654407	0.330268921393	0.0
0.00297773459797	0.144080532854	0.137181893458	0.101041743478	0.102090295901	0.101705913867	0.138835460771	0.0920511010789	0.147511528866	0.0925120940964	0.254239959632	0.11795144485	0.113670913401	0.153040751901	0.142016660704	0.132687379051	0.0907329229951	0.0954202843668	0.273758632942	0.0948351902504	0.215804181299	0.122733960051	0.124150798067	0.188513668198	0.00592793952464	0.200493707321	0.204935172285	0.190249152544	0.00766274163383	0.199019763485	0.199019763485	0.403064259511	0.00386386105093	0.00386386105093	0.00595994373628	0.154952356667	0.1416081372	0.210495191513	0.239878939967	0.152928355573	0.00106476512536	0.00239626362376	0.00211722698746	0.00641379983297	0.00239998962249	0.00693213489103	0.00142687751872	0.00205105323026	0.0	0.000778032104944
0.00252429302276	0.283214019281	0.259583634239	0.315415904894	0.319321590656	0.318531037226	0.256124022957	0.270057353976	0.287765255911	0.298016717028	0.229630388715	0.371654869615	0.372676224022	0.291075064313	0.292821564438	0.166480786698	0.193363847568	0.205968850828	0.263954438477	0.29675490509	0.196339562665	0.241047884765	0.243115657614	0.241212671085	0.00582308921821	0.193794306549	0.275713353284	0.254668230429	0.00752661644395	0.192451408139	0.192451408139	0.501392653987	0.45937157192	0.45937157192	0.007621889593	0.1796214293	0.1637377591	0.188648880649	0.213664074777	0.17609937312	0.0	0.00513299960235	0.00279753014038	0.407354180023	0.00416596178174	0.00818981757151	0.00189205203065	0.00219050960152	0.00447483395801	0.0
0.00185275175327	0.221756668098	0.203386182725	0.246234453947	0.249236850448	0.248637048776	0.198842976614	0.21114059227	0.22464211282	0.233271986374	0.116500735644	0.290515622801	0.291122661859	0.227598163318	0.227348541463	0.0858202973073	0.100132218235	0.106134975323	0.313081457572	0.232743203565	0.104623487969	0.1245836091	0.125738470799	0.12007516785	0.00682612667019	0.228299294912	0.138755314914	0.128429056656	0.00882378783876	0.227804480161	0.227804480161	0.253494492504	0.00388199772894	0.00388199772894	0.00505658010366	0.09244142586	0.085186652369	0.102356886562	0.109782921565	0.0897962710398	0.0	0.00223543984887	0.00244340975172	0.00889105420057	0.00237060072487	0.00797931740817	0.00142361014617	0.00236028612989	0.00539413851744	0.0
0.0022110336678	0.269404896636	0.252035083175	0.30708757926	0.310869763803	0.310072457597	0.248427388651	0.315955397005	0.179282888363	0.288097076198	0.227918053063	0.231756904854	0.233270538454	0.285393278054	0.343112670055	0.254001900763	0.301563493995	0.318412744479	0.256988201216	0.28575422676	0.298266637513	0.239033859695	0.241013164443	0.37141808926	0.00142612836158	0.191093349813	0.429695820927	0.396610728611	0.0018473985504	0.466263906291	0.466263906291	0.488236988524	0.447340314437	0.447340314437	0.353783871716	0.278436962482	0.250823231753	0.287755983485	0.207513961866	0.266732889626	0.0	0.00701110435832	0.459132637952	0.39287656984	0.00510406155978	0.00795009799487	0.0262318781661	0.00210531259111	0.0	0.0
0.00207559470092	0.127656378215	0.121385214987	0.139749363954	0.141266841995	0.138183631892	0.177666225686	0.121011919671	0.126695657455	0.135994795743	0.160505328855	0.163688919966	0.164396185676	0.202253104538	0.130873537159	0.191249780888	0.218966431474	0.234936832201	0.436134521558	0.13761630172	0.13763117817	0.16753934187	0.168953156982	0.264078166705	0.00211033669532	0.315249450159	0.192490344854	0.177766179399	0.00273405626402	0.317576118524	0.317576118524	0.359619128507	0.00503317404668	0.00503317404668	0.00479469529701	0.194402442964	0.182494519436	0.208416999169	0.148141417779	0.188574435308	0.0	0.00307482135326	0.00329314248404	0.003302670654	0.0030055285564	0.00412311887677	0.00631267776057	0.00311961026302	0.0	0.00291994254103
0.0061114662233	0.14055251719	0.244189454027	0.114770857616	0.0549641857242	0.0539079024284	0.250451205848	0.0989476996555	0.172060385169	0.148417096665	0.275309319543	0.0547315436775	0.0513214638356	0.252038823179	0.0503576232363	0.125146117755	0.203095497649	0.214721853723	0.0184846955996	0.311195552157	0.289218176946	0.218752882176	0.129335731823	0.197806045573	0.0051037474028	0.194008736697	0.148161243581	0.139432378028	0.00518827292616	0.0130440890484	0.0130440890484	0.189187195948	0.00700855420965	0.00700855420965	0.0132337729862	0.146414646171	0.253506659562	0.285819186453	0.251072292512	0.160526808241	0.420456735689	0.00770234182987	0.254993956739	0.00578175727534	0.00784946711344	0.00678627807318	0.00528285273212	0.383830704983	0.0	0.0012738639001
0.0079454066925	0.08405381804	0.146827700723	0.127664252111	0.128741341929	0.132662223385	0.20554357688	0.113068034215	0.151489638	0.153954797404	0.195301341768	0.170413670913	0.0944497237791	0.123171402201	0.117688198075	0.102154404438	0.110292446614	0.113822372915	0.161511686578	0.193333452844	0.231558105216	0.103463324071	0.1045298129	0.0783860668437	0.00315618017832	0.0133372603609	0.0428387539242	0.0429582025492	0.00408384362795	0.0144685894133	0.0144685894133	0.0797190373934	0.00697432621979	0.00697432621979	0.0223641036668	0.147102952158	0.198180710103	0.0643580136574	0.211963099466	0.215040558615	0.00489060836064	0.00806422058949	0.00487030865002	0.00515521476044	0.00790854666605	0.00607088814632	0.00367502275588	0.00452802947335	0.0	0.0
0.00177092451692	0.222948321367	0.163464531609	0.199838375016	0.202403571269	0.201882777263	0.167097874211	0.255612824882	0.18434845236	0.134285228407	0.17325956272	0.169073626361	0.168657537475	0.186586643134	0.186935339163	0.168451873895	0.242180717934	0.259227832896	0.00503257699827	0.185669143895	0.292032431555	0.369134103884	0.372146494417	0.247398462941	0.000202702822417	0.00396129877764	0.199085940987	0.184032186468	0.000262753667647	0.00348849327806	0.00348849327806	0.373704539489	0.544332117571	0.544332117571	0.00571089787347	0.277979539192	0.205660083647	0.140555751552	0.226981283734	0.182152136652	0.0	0.00412493325555	0.00095852173903	0.481109016228	0.00818315577135	0.00197581048136	0.000872524064743	0.000298113571515	0.00824956413063	0.0
0.0024962244349	0.288531354979	0.234458813984	0.27571342254	0.236398167464	0.234474372985	0.275293800047	0.230524283938	0.265645831276	0.270418562269	0.253252256603	0.199738263528	0.14993771664	0.298582360108	0.185681847692	0.25656007674	0.233694520408	0.245728933355	0.146471659893	0.259009918773	0.302517098107	0.275563778063	0.278767017943	0.406545774197	0.00439442417308	0.110065258372	0.29644418449	0.275554810678	0.00567314768161	0.266877374049	0.266877374049	0.37900717831	0.249567213808	0.249567213808	0.201351959741	0.325092151574	0.318492431269	0.357757436421	0.276719149685	0.290693835188	0.000462955876947	0.00458537210059	0.422311646189	0.289359011758	0.0144809416712	0.0079669806924	0.0175072338929	0.273128354769	0.184241710132	0.00639387832465
0.00108341819699	0.164499903929	0.175560134118	0.207043292106	0.209682206769	0.181442608398	0.204098168071	0.181702411142	0.189502837862	0.198172478567	0.2114660984	0.18347990079	0.184377840739	0.170517999997	0.197696917491	0.223719313962	0.212950287749	0.230543898991	0.00469387720458	0.204093452361	0.175773362732	0.220717985029	0.222528324248	0.194095735376	0.000491334645979	0.00467916700037	0.236855889176	0.218950179197	0.000636791750092	0.12183881292	0.12183881292	0.605336535599	0.46688258423	0.46688258423	0.00386042326639	0.204686691722	0.168404746329	0.195521378534	0.200856807758	0.19026910223	0.0	0.003624200497	0.000877515853235	0.411228117194	0.00384334901073	0.00200559355939	0.0141774957526	0.00034979936074	0.0	0.0024144653866
0.00611874278868	0.379298249118	0.374473990936	0.369959762237	0.374108392387	0.374818502263	0.313110369655	0.301944991054	0.391437524282	0.301192923676	0.304113083247	0.353722100975	0.314938986683	0.40167213192	0.323847247471	0.350242215761	0.321522591833	0.308208903634	0.208876218288	0.451510650635	0.409333213159	0.367553717915	0.371532678191	0.323165625709	0.00249357932226	0.190995017398	0.3401515772	0.316708723053	0.00322356008873	0.322060818555	0.322060818555	0.345397222869	0.218080167372	0.218080167372	0.294767174337	0.468668387888	0.350523602177	0.435290833639	0.431299534475	0.428833195104	0.00137914326269	0.0184984825792	0.224999450655	0.189081101016	0.012578354198	0.169390939363	0.0211782219474	0.00373043444783	0.0	0.000868720034528
0.00444217719498	0.428966342161	0.437748947165	0.412954341978	0.417679995147	0.405512441798	0.456002494271	0.403315656302	0.313905444716	0.384866141718	0.302961631836	0.316513682352	0.316040131059	0.446401829886	0.462555551209	0.40802455333	0.479980756122	0.472460530089	0.197200213241	0.50552153644	0.561228794105	0.435612249065	0.438788328444	0.45288266013	0.18619301834	0.180128086569	0.335657442194	0.360135846494	0.235599184712	0.302682549221	0.302682549221	0.420981602763	0.206064211999	0.206064211999	0.423846200513	0.484289301623	0.487907402474	0.437853535571	0.409367910668	0.515587588367	0.00386027430487	0.00969304900693	0.209396979233	0.374142557943	0.00928760930226	0.324593712362	0.0239011789325	0.0031495250608	0.148839488012	0.0045641106247
0.0148364954633	0.243111383301	0.254602450876	0.203604093041	0.206082500096	0.205637432395	0.225210535883	0.243346355908	0.179336133019	0.13263800989	0.208484081747	0.232312865091	0.229532248509	0.272650929537	0.183279324797	0.235727161022	0.129741925782	0.131784689465	0.00893794506224	0.186752923589	0.236202338057	0.0935240171289	0.0943976335958	0.0914940612646	0.00115775607249	0.145470606953	0.101260101642	0.0960245693182	0.00149960015186	0.011589172491	0.011589172491	0.142006409677	0.00548300465575	0.00548300465575	0.185153192306	0.198533764731	0.320220394896	0.327830260155	0.244019881112	0.334919325893	0.00041157925016	0.0061602526848	0.00357603051634	0.00273390670516	0.00676722284235	0.25039799599	0.00334899224727	0.00113014908794	0.0	0.0
0.000739254021025	0.0153372924369	0.0672667644056	0.0833993420873	0.0844851935566	0.0842715798171	0.071446298759	0.0719516377719	0.0785530785276	0.0084281395804	0.0145511946667	0.00872824577549	0.00630097355708	0.221272013307	0.0763050787304	0.0700459240762	0.00399081297271	0.00357884191604	0.000940259885282	0.0768887232688	0.0889473180769	0.100890690756	0.101751685499	0.0976240227249	1.55683233011e-05	0.000176798316153	0.00394656785485	0.00450873601226	2.01820833044e-05	0.00250736469768	0.00250736469768	0.0223215479709	0.000333308709014	0.000333308709014	0.00190872694663	0.0855759788448	0.0161856534222	0.0183098340006	0.0997155657488	0.0797908596447	0.0	5.04459950034e-05	1.90050542782e-05	0.00025746909115	4.88573936788e-05	3.05900249612e-05	0.000218120082487	2.31989097805e-05	0.0	0.0
0.000739254021025	0.0153372924369	0.0672667644056	0.0833993420873	0.0844851935566	0.0842715798171	0.071446298759	0.0719516377719	0.0785530785276	0.0084281395804	0.0145511946667	0.00872824577549	0.00630097355708	0.221272013307	0.0763050787304	0.0700459240762	0.00399081297271	0.00357884191604	0.000940259885282	0.0768887232688	0.0889473180769	0.100890690756	0.101751685499	0.0976240227249	1.55683233011e-05	0.000176798316153	0.00394656785485	0.00450873601226	2.01820833044e-05	0.00250736469768	0.00250736469768	0.0223215479709	0.000333308709014	0.000333308709014	0.00190872694663	0.0855759788448	0.0161856534222	0.0183098340006	0.0997155657488	0.0797908596447	0.0	5.04459950034e-05	1.90050542782e-05	0.00025746909115	4.88573936788e-05	3.05900249612e-05	0.000218120082487	2.31989097805e-05	0.0	0.0
0.00190880397419	0.053654524914	0.237532812958	0.0179595653569	0.0181239837799	0.0155950546151	0.19759833677	0.0475153327265	0.174100326625	0.0224299540117	0.224473797008	0.0199227689772	0.021154699027	0.172234009056	0.097222573332	0.103866942301	0.0229198905089	0.0241030360767	0.00594601551528	0.149243152129	0.191624762226	0.0960937638136	0.0132086832799	0.426173511781	0.000636010386897	0.164656139086	0.16933084935	0.156549682293	0.000388265136989	0.00508918803005	0.00508918803005	0.0263843618343	0.0180629208581	0.0180629208581	0.00566165222935	0.0555890735538	0.130110313428	0.322306078551	0.119402370213	0.186236143247	0.361297825838	0.00542477054577	0.00164785020133	0.0120090944549	0.00408804241994	0.00288053823703	0.00551775629109	0.000443198573984	0.0	0.243191632355
0.00704448423568	0.480631354816	0.419393586925	0.522954593442	0.494651819519	0.483436179003	0.434450616383	0.454639145893	0.49562829334	0.445486436024	0.368022574876	0.460901102706	0.462197173001	0.47853104538	0.474709219831	0.436221691556	0.43010949088	0.305719709181	0.385576444282	0.502373411525	0.410894166348	0.491495720175	0.495292416238	0.407285686668	0.0123661661239	0.234799086477	0.373278806204	0.499865173897	0.00531244540973	0.457411933277	0.457411933277	0.309670219828	0.225521602883	0.225521602883	0.191819401182	0.513891059622	0.392668717502	0.524250151834	0.426031948848	0.476502703449	0.003138974872	0.289085048319	0.374732559339	0.195919690644	0.397089335657	0.0125949870131	0.0265362174401	0.239833490447	0.0	0.00144405009035
0.00439610770701	0.488193147762	0.401892088727	0.362913337274	0.328560818117	0.330626743895	0.423142444175	0.45320152322	0.249042087054	0.245086331164	0.268340174683	0.277908118258	0.278757483759	0.33756939074	0.354423110888	0.327809168632	0.303142796105	0.315800879728	0.236917316142	0.41116608941	0.405101204424	0.413548773589	0.458974145334	0.437162564764	0.00401907603858	0.20638409332	0.410398538954	0.381547584507	0.0051892985226	0.349345658393	0.349345658393	0.297194800791	0.240464500183	0.240464500183	0.37219320251	0.311726873339	0.457555677254	0.413978283765	0.39177048476	0.320226739694	2.21531702932e-05	0.00800027502051	0.402044890711	0.210406830489	0.00779326576275	0.188380606462	0.0181179228916	0.259920294891	0.000252724624389	0.000310666618754
0.00645370972424	0.506097523698	0.480850879442	0.42741166899	0.409662536948	0.409734968642	0.475100489999	0.493392931546	0.426111990551	0.43728562267	0.332112691416	0.387122275387	0.387948237948	0.461290328699	0.423731691594	0.37385938076	0.421385831584	0.372494265019	0.250282136179	0.528797797205	0.390291289548	0.424985164723	0.429524630862	0.401094130424	0.175718514177	0.208452262209	0.401491202198	0.439877092042	0.163811085561	0.322293741171	0.322293741171	0.236171276226	0.151097384949	0.151097384949	0.200737920641	0.444904266867	0.46530574449	0.513238856774	0.362405956028	0.404682347788	0.00261599117963	0.184070278069	0.241907435837	0.226206434152	0.255058633565	0.226688902352	0.0160700435734	0.15395890825	0.00132703595951	0.00208097307803
0.0030281578878	0.441377153949	0.259405898202	0.288908182223	0.292436106971	0.293857252003	0.234941994999	0.202098733981	0.190432159942	0.169481758309	0.10932789635	0.140122617654	0.140842265672	0.223890807778	0.217743048995	0.30175160594	0.19806311652	0.201918670068	0.131944689076	0.365807239471	0.281881984146	0.148459976189	0.148853336137	0.197896087222	0.00133836313391	0.15184077549	0.226745125402	0.210740341026	0.00173325835413	0.225579647778	0.225579647778	0.0215365869965	0.0120385678732	0.0120385678732	0.416351311349	0.308025197726	0.21734094378	0.343775226758	0.375194300542	0.344139213703	0.00604836734864	0.0203402770652	0.323152866857	0.00586658918588	0.0143264591738	0.246208220362	0.0207701115503	0.00122424312577	0.0	0.0
0.00685003467791	0.500322128802	0.395051829265	0.455000518941	0.460293727527	0.459192596147	0.452603235199	0.432418526935	0.316966477399	0.382868319818	0.334596887922	0.450689800632	0.413262775551	0.483111575256	0.434250271362	0.354074209709	0.472851648805	0.352790027889	0.300154817907	0.426665616854	0.514183028759	0.520087344813	0.523437544567	0.46962548324	0.258880251403	0.305275868898	0.41875874004	0.534755332243	0.241612970396	0.467567322319	0.467567322319	0.320944719662	0.216755254667	0.216755254667	0.287646798623	0.565658428603	0.509856559993	0.509476065324	0.420173640608	0.476173140791	0.00661150093415	0.272355749734	0.218236540887	0.386430690879	0.377618087097	0.336450052397	0.0216727617821	0.0034553006524	0.154556204549	0.0
0.00557026546922	0.271635856691	0.421644337611	0.394664208539	0.39925993371	0.387009167079	0.44597177245	0.397653468807	0.321901932748	0.357523375235	0.408890526029	0.372977042187	0.373214319966	0.397398772558	0.397561284457	0.328435352057	0.391691691224	0.265444504677	0.14200011437	0.454505876333	0.363378714337	0.406731894125	0.396283054862	0.285651700445	0.00464655817241	0.290972866896	0.27702009579	0.410928736711	0.00569308640616	0.233688662878	0.233688662878	0.161141874025	0.0110109314804	0.0110109314804	0.337077983595	0.370955340824	0.482144764747	0.36196632689	0.260407679486	0.415365741823	0.255052693713	0.0100000773996	0.225122629299	0.00795911834763	0.237481120555	0.170093598773	0.0253750607097	0.00289381169563	0.0	0.00717161432753
0.00201456421503	0.347085347007	0.36096354172	0.296177201158	0.269481094389	0.268793056696	0.35011567593	0.318867916549	0.336357521	0.26290400065	0.333183122111	0.232783113532	0.233924832046	0.39787310828	0.248197783314	0.297090133779	0.437516879616	0.407562105525	0.106761632688	0.298784719981	0.492539171211	0.302702042642	0.305233710857	0.457379270418	0.00188193747785	0.081131990624	0.346591789767	0.363945560593	0.0024335482171	0.267839353829	0.267839353829	0.304051739776	0.18538969964	0.18538969964	0.150126965955	0.334271903952	0.339914185413	0.51467214122	0.295325962223	0.35074530752	0.00023074217839	0.00634753080258	0.30504071418	0.207825741366	0.108198076356	0.00693032585501	0.0149596965144	0.194625792325	0.132381044588	0.141673042722
0.00192142023968	0.375287548941	0.394041813768	0.357399947852	0.361723197997	0.360768224783	0.385086921497	0.40471360719	0.297029603936	0.304568410657	0.278199757343	0.392292572516	0.354218583792	0.380191594103	0.330257893135	0.377943710365	0.401225117053	0.38568101716	0.123796041834	0.301288428264	0.382999800775	0.215350400754	0.217419652549	0.456362389993	0.00113816339551	0.180365723188	0.450655599744	0.466801933837	0.00147357529424	0.307132231513	0.307132231513	0.285082889494	0.21200627202	0.21200627202	0.27858974851	0.308759651993	0.378572397633	0.420544866352	0.271547857154	0.341342912456	0.000273473393945	0.00550223832659	0.216188684077	0.185068823234	0.00456304410012	0.165038166922	0.0143956676993	0.00129076170978	0.0	0.167886884703
0.00616629833525	0.447361834609	0.464859831864	0.496655179467	0.470360975461	0.468783540588	0.362242272304	0.405360245411	0.392950745412	0.33108867746	0.28092496307	0.359661752449	0.363622830783	0.45852326523	0.392603521483	0.411235383446	0.338430945457	0.324496364683	0.301853508882	0.460934895188	0.384609743864	0.42319137212	0.426995320291	0.447862256469	0.255037502416	0.305245108687	0.391849781415	0.364944773741	0.238412496211	0.462741186591	0.462741186591	0.142228680837	0.0332645606449	0.0332645606449	0.286623084885	0.452340824415	0.40894253877	0.438846872098	0.41352535316	0.387458505449	0.00401998555155	0.270920334366	0.349107229759	0.163947385692	0.161472783002	0.331396885426	0.0256825039389	0.224439073728	0.0	0.00494034139726
0.00315369923521	0.40127976493	0.440496099509	0.456789514255	0.423244594461	0.40880986922	0.484707503173	0.392230595669	0.349853981477	0.316917204453	0.307826344476	0.31769796132	0.316498061705	0.515250442193	0.422133101749	0.386732670624	0.444325819254	0.426393681894	0.146301933467	0.460207641897	0.533079618224	0.413302948426	0.416614357352	0.495163341523	0.00209598886781	0.212290829713	0.366793494317	0.397896336624	0.00271161811283	0.356573910153	0.356573910153	0.408087056117	0.249471779727	0.249471779727	0.505003375573	0.486201546213	0.468186848914	0.461253073969	0.367548742637	0.484291597061	0.0	0.00893204329821	0.413737849054	0.217006875835	0.00849831962665	0.194713167098	0.0261909818804	0.266545824796	0.0	0.00821996086196
0.189565539121	0.39413214144	0.423017315557	0.364078808319	0.344732423204	0.348412211916	0.484418180822	0.392093635375	0.434531239485	0.301963386786	0.301093974969	0.274217242621	0.274150338566	0.460712330928	0.335773688903	0.275703198371	0.280075081239	0.264989626965	0.260379484943	0.405816035672	0.416108354755	0.457186004502	0.426408511487	0.432650528488	0.00363199658229	0.282269874682	0.372576916283	0.380562166945	0.00447914394784	0.330807145095	0.330807145095	0.261254258428	0.149476027683	0.149476027683	0.307203103289	0.393415451706	0.428240083484	0.459072215822	0.390556602459	0.385466065339	0.174671725419	0.18826953875	0.246488866206	0.169298049757	0.188782646537	0.117862192404	0.0171619236062	0.158099425955	0.105970453711	0.114836129116
0.00419868369288	0.352141904467	0.354537810569	0.350884578983	0.310281212154	0.309608763444	0.324015934982	0.341550850166	0.337506661366	0.382133716673	0.19201535221	0.242047851084	0.243910160584	0.322253928923	0.3276731356	0.27647852501	0.32490034818	0.342776441444	0.385240341443	0.373256311715	0.429508127243	0.532164575873	0.537012090131	0.462544939015	0.247626961417	0.276695385476	0.36947737792	0.342493693222	0.313915880367	0.451098115708	0.451098115708	0.304869237528	0.273499280648	0.273499280648	0.218825594904	0.392123223448	0.304983267225	0.37178264687	0.360070274077	0.349717689402	0.0	0.350254382149	0.457853773851	0.49733299355	0.202343229098	0.239045955813	0.0171717540935	0.296530187149	0.199278859072	0.0
0.00163135825714	0.240155692513	0.203811021062	0.234541578686	0.237322972219	0.236722983382	0.175938277355	0.161329090209	0.173462481285	0.226742052576	0.215647710333	0.21892716063	0.219950046432	0.194638269158	0.175326840011	0.177266397239	0.181998209403	0.191644250348	0.172267041339	0.230562398328	0.334194692253	0.225590583587	0.227433642703	0.222946291894	0.113034719494	0.128332009551	0.326728864399	0.302515520351	0.00228008170405	0.369569998276	0.369569998276	0.330248550451	0.298563782677	0.298563782677	0.00624797513653	0.301124644368	0.23775828315	0.229602535501	0.30498555934	0.212960836562	0.00020917477728	0.00393808489032	0.00352189554892	0.262768262375	0.00470420107087	0.0041222911482	0.00301827908879	0.00200568831143	0.0	0.0
0.0138895724716	0.461338484259	0.524805312132	0.436584581888	0.42713856667	0.426653713087	0.541784922307	0.50131413838	0.474759294641	0.391436628011	0.401978770332	0.375035210371	0.360006603364	0.480408581772	0.466699095414	0.478399113633	0.472812352747	0.433683090588	0.178621481254	0.517798634665	0.509748822885	0.416787241122	0.413375034262	0.458209057006	0.144020989296	0.213715686839	0.395989314077	0.431993018125	0.108783863804	0.262510793422	0.262510793422	0.229733875177	0.106464923779	0.106464923779	0.223367086925	0.533476300869	0.563117033314	0.523082694844	0.433537041174	0.565398993067	0.114026171547	0.124043090169	0.16049093032	0.176610659197	0.217242101188	0.151051407752	0.0762159925984	0.101024173518	0.0672625688658	0.077002091007
0.00731192852861	0.418666830652	0.486198264677	0.513243913361	0.498242945661	0.500667037325	0.480985506504	0.516282450222	0.441145415681	0.455930669925	0.377702904135	0.450295768483	0.451961747973	0.502570559326	0.479085345262	0.398792598064	0.4940741825	0.449826426311	0.24619487423	0.482032254581	0.503804893263	0.501867714466	0.527416728211	0.361089306112	0.123969687044	0.225623369229	0.421930306984	0.484146682996	0.155378716384	0.282330560375	0.282330560375	0.204302633506	0.143862143079	0.143862143079	0.310971161564	0.522140416842	0.471078709895	0.429081915171	0.385300746307	0.589473733667	0.00459392497602	0.175189827191	0.22626278664	0.215380551522	0.243713756702	0.215340776218	0.0204328993408	0.145710275174	0.00308875416002	0.00121383794878
0.0069987657725	0.481388224986	0.542095544117	0.562134594253	0.54815877567	0.551271545103	0.537493480079	0.549166153012	0.517098850743	0.440786084465	0.393428432993	0.500912214997	0.480303926901	0.583995026232	0.554951448824	0.47439304007	0.56183778346	0.489746572757	0.28001983597	0.569131720495	0.600699654655	0.563226968482	0.558175107491	0.505411048455	0.122766380878	0.297316348467	0.419874941775	0.481358769355	0.154088328358	0.323473046032	0.323473046032	0.235274903612	0.144745248786	0.144745248786	0.313119857887	0.553997960006	0.575206572398	0.544815681374	0.487627910882	0.574807826186	0.156832496933	0.175760553151	0.225712229978	0.21517129071	0.2427633433	0.215466591559	0.0214451005151	0.144750570826	0.00219833182858	0.00145668739773
0.000409518241783	0.153322139759	0.139190623453	0.170191255875	0.172367820025	0.171908283477	0.137263478893	0.149045502972	0.156237091917	0.163411036284	0.203787099621	0.19780799101	0.198158280988	0.158436601759	0.157183160799	0.143882367842	0.169970792302	0.182476817438	0.00309264871441	0.163541991108	0.164622868365	0.211108890505	0.212837952248	0.203650755646	0.000415748303637	0.0028473867811	0.240659586355	0.22176353306	0.0005389077923	0.403932878176	0.403932878176	0.00686142352305	0.00135180099188	0.00135180099188	0.0012591250815	0.152502703131	0.138475631554	0.159124887352	0.188025789674	0.147261424576	0.0	0.00094819264166	0.000570657342646	0.000651622336527	0.000927999602847	0.000813287956519	0.000211174291149	0.000614651371114	0.0	0.0
0.000367152576386	0.00449623555282	0.0020167685682	0.000375475619015	0.000380401236707	0.000379372922997	0.00815164445157	0.000582886418074	0.00675049176658	0.000454016384678	0.00351623434114	0.000641459110969	0.000642203814394	0.000835232188929	0.000653308450177	0.000335815092379	0.000852379788876	0.000916680567956	0.0	0.000814604567036	0.000366749289215	0.000476024007341	0.0	0.00102597976991	0.0	0.000899600296824	0.000606570132197	0.000558363918208	0.0	0.0	0.0	0.0	0.0	0.0	0.0	0.000359469184704	0.00652555922043	0.000928441451757	0.000863818953939	0.000256653780715	0.00213534587703	0.0	0.0	0.0	0.0	0.0	0.0	0.0	0.0	0.0
5.28638943681e-05	0.000345263532394	0.00036713465696	0.000370032400244	0.000374886579821	0.000373873180241	0.00225585387152	0.00118240447348	0.000496964785606	0.0012490904411	0.00240405915729	0.000373179600389	0.000373612859927	0.0004977998384	0.00126080529194	0.000530407414012	0.000670652906958	0.000721245507266	0.0	0.00112342945529	0.000250970582972	0.00015150327727	0.00010747981242	0.000213967688175	0.0	8.49090888309e-05	0.00282166982836	0.00259752940141	0.0	0.0	0.0	0.000261432253413	0.0	0.0	0.0	0.000169639941286	0.000300333178776	0.0016058220165	0.000357222899435	0.000305744768757	0.000201670390638	0.0	0.0	0.0	0.0	0.0	0.0	0.0	0.0	0.0
0.0	0.00258026938149	0.00915823178989	0.00828815634748	0.00839676735406	0.00223139701342	0.011805057088	0.0095229981482	0.0077690124425	0.01018916288	0.00277631281186	0.00996785374981	0.00997940894499	0.00455273579257	0.00929122974612	0.132778175104	0.0262325617407	0.0299523723704	0.0	0.0131815398788	0.00318868362109	0.00104376876316	0.00105235499549	0.00872660653268	0.0	0.000106878236677	0.000494441385701	0.000455145309209	0.0	0.0	0.0	0.0227027542379	0.0	0.0	0.0	0.128828907687	0.118951946809	0.00737133858829	0.156753650102	0.125684870763	0.0	0.0	0.0	0.0	0.0	0.0	0.00617883784525	0.0	0.0	0.000459691793915
0.0	0.000799411214644	0.00129800436461	0.00074031113438	0.00075002097191	0.000668218320444	0.00155846942761	0.000886271985961	0.000968121628191	0.00132649588473	0.000535019957315	0.00033805031628	0.000338442768409	0.000670373418321	0.000510582639665	0.00162357039362	0.00112434126344	0.00123762483419	0.000294426772516	0.0014304813085	0.000216624516382	0.000172142601398	0.000173558820205	0.000583713626253	0.0	0.000448111084565	0.000565830379165	0.000520867431207	0.0	0.000211280386406	0.000211280386406	0.00110752507288	0.0	0.0	0.0	0.000974732758526	0.00122340956665	0.00112624754985	0.0002533779233	0.000662013475575	0.0	0.0	0.0	0.0	0.0	0.0	9.93445461319e-05	0.0	0.0	0.00051428635727
0.000375797281485	0.154989923109	0.139712778102	0.172843080822	0.00630775917346	0.00629829534161	0.139135858604	0.147813451081	0.157357471928	0.00548303816814	0.00535654538989	0.0066361163836	0.00688694240116	0.159352578066	0.00644060831714	0.145974864357	0.171860011968	0.184255630752	0.00282414791868	0.162744441245	0.166320255542	0.215250707548	0.217016317431	0.212333065436	0.00341252462334	0.00259946273912	0.00450286946009	0.00479102017219	0.00442015424089	0.00303061112872	0.00303061112872	0.00617968218827	0.00123477466144	0.00123477466144	0.00115037771205	0.155765472697	0.141535320412	0.162183327856	0.190570903777	0.00599597899624	0.0	0.000869889467141	0.659112405981	0.0030753972635	0.00181187348445	0.00360926768364	0.000192326295544	1.0	0.0	0.0
0.00304215440747	0.458938222659	0.377203322409	0.43572329069	0.397886207161	0.398065154154	0.404554867286	0.376593980742	0.329166325948	0.354596710915	0.312240845622	0.432099755756	0.383469050827	0.436936587078	0.403706739458	0.363859397431	0.448578495748	0.425350614089	0.248741511044	0.450466536272	0.514908076741	0.365840983056	0.36894982236	0.406998703145	0.00272624867796	0.229498951006	0.400862597686	0.434590969168	0.00352568570025	0.394178234776	0.394178234776	0.40433408116	0.269589725084	0.269589725084	0.35684517209	0.468168717124	0.455372489019	0.489974134302	0.490652509004	0.431260013119	0.0	0.00726829326311	0.453399555355	0.235870160673	0.00687958027999	0.210822441205	0.0194044625878	0.292893411356	0.0	0.00773909378738
0.00109383842571	0.00608056110439	0.00538874598609	0.00313462401683	0.00317572929821	0.00316714786187	0.00594711767601	0.00120395876375	0.00356280957762	0.000909150286708	0.00491901470665	0.00129034264449	0.00129184051863	0.0015723944007	0.00125220583796	0.000703025772398	0.00159592258478	0.00171630078495	0.0	0.00184281719319	0.000670060345479	0.000869696791933	0.0	0.00191675658372	0.0	0.00164343685351	0.00109440094299	0.00100743224663	0.0	0.0	0.0	0.0	0.0	0.0	0.0	0.000657234279133	0.00384160049687	0.00177231600746	0.00157680210539	0.000517593331057	0.00389890621772	0.0	0.0	0.0	0.0	0.0	0.0	0.0	0.0	0.0
0.000360372370395	0.158606211718	0.00454359992649	0.00741833527909	0.00750626430326	0.00909115142363	0.0102025948627	0.00791324704156	0.00855943570901	0.00657005541129	0.00665801436782	0.00822052596312	0.00819907651425	0.00659412344938	0.1631162046	0.00668442496346	0.00248782363641	0.00242387495873	0.0335022039666	0.00595721352873	0.168359127171	0.00361854679588	0.00447660519529	0.215481763201	4.04855787368e-05	0.000277185860816	0.00306562858464	0.00309319090747	5.24834488169e-05	0.000255051527768	0.000255051527768	0.00466064952178	0.000313383541724	0.000313383541724	0.0130583364859	0.00266673044053	0.00350044438798	0.00823680644096	0.0235671488601	0.00689281243265	0.0	9.2744909952e-05	5.55723687626e-05	0.000223398227095	9.10768954745e-05	7.91408834734e-05	2.04211038161e-05	5.97339009391e-05	0.0	0.0
0.0018539141535	0.0694735761428	0.0707747489651	0.0805386942221	0.0813278879406	0.0794315580284	0.17506690339	0.0693311055293	0.147979733544	0.076100478308	0.18649075384	0.0917586500238	0.0922615495812	0.197347873098	0.0746762889449	0.111527851318	0.0813855327741	0.0866454862016	0.224543744146	0.0779025637081	0.0789005970131	0.0921454471146	0.0933309136346	0.191977328412	0.00125283731925	0.164623427805	0.227573267888	0.210323585826	0.00162291458017	0.163532726957	0.163532726957	0.189927341356	0.00353198105131	0.00353198105131	0.00537583768642	0.112658974866	0.105686510681	0.1595338685	0.133940822777	0.180932285273	0.0	0.00196170813994	0.00192429593569	0.00231969784294	0.0019224818601	0.00244858643322	0.00313814610143	0.00185025123757	0.0	0.000151094236886
7.59926233684e-05	0.00260991042124	0.118141957114	0.000179890551398	0.000182250487487	0.000181757806996	0.00312109432712	0.00024650317901	0.00117046289487	0.00104535990833	0.00353483442421	9.6602833949e-05	9.67149956486e-05	0.132396918657	0.00270444708965	0.000351023182352	0.000251113976054	0.000270059048515	0.0	0.13580395613	0.0030010184324	0.00137899568406	0.00134545856045	0.000162754671212	0.0	0.000123121861853	0.000231885170209	0.000213455147415	0.0	0.0	0.0	0.0	0.0	0.0	0.0	0.00151503731672	0.000286668342483	0.134799322172	0.00573337956552	6.18072135493e-05	0.000292426614074	0.0	0.0	0.0	0.0	0.0	0.0	0.0	0.0	0.0
0.000413441453658	0.201483244763	0.181894037656	0.224431144974	0.101233004402	0.100966509936	0.180788000156	0.193773319646	0.204859351985	0.0955511631178	0.118062156126	0.0169656197148	0.0172912516277	0.207551555802	0.0927352285865	0.189587725403	0.223026245215	0.239210803963	0.00402506376098	0.213024242705	0.216103866498	0.278851205464	0.281118485396	0.177971636085	0.002818880088	0.00358751203174	0.0159503988705	0.0152737348015	0.00365108663089	0.0195664974472	0.0195664974472	0.0104412451362	0.00153902275423	0.00153902275423	0.00145355576645	0.201912103659	0.121683876738	0.210433401103	0.247429977978	0.0867199870757	0.0	0.00111537518082	0.532383595681	0.00261938623377	0.00184716034121	0.00308958960756	0.000169697056597	0.80763189633	0.0	0.0
0.0018122033711	0.317463078696	0.317631250365	0.242049540923	0.244886764591	0.24424254829	0.283012556537	0.263719743444	0.200149983974	0.323215426631	0.123042595146	0.276430611788	0.276979831462	0.287010598982	0.323871446417	0.191990062935	0.267145327619	0.230178824428	0.0164507283271	0.272259472839	0.363146573384	0.222877554597	0.224676279051	0.349471802712	0.0067506556576	0.118753969375	0.327143132672	0.363106389244	0.00869597461336	0.171268996889	0.171268996889	0.181192696266	0.250469583067	0.250469583067	0.331204013518	0.359673131167	0.276739766358	0.364962252644	0.226072959845	0.274613011951	0.00138449106969	0.0056051231734	0.257003254732	0.290729027367	0.00602175334694	0.199218226705	0.0173117463304	0.00203524472176	0.184357868702	0.00416584374767
0.0	0.00121365064272	0.00277430181746	0.000661600164173	0.000670278277575	0.000668466564207	0.000966872676449	0.00113577277875	0.00123821405513	0.00121831356856	0.000443103781461	0.000705695049228	0.000706514244759	0.000762099293353	0.00136595656103	0.00200313165294	0.000676134440642	0.000727137143255	0.0	0.0016965704466	0.00152687032474	0.00110861964424	0.00120410291329	0.000561511318525	0.0	0.0	0.000203220742191	0.000187069355397	0.0	0.0	0.0	0.000691483527577	0.0	0.0	0.0	0.00114657560546	0.000728590599308	0.00036224908925	0.00274011095827	0.000155606342366	0.0	0.0	0.0	0.0	0.0	0.0	0.0	0.0	0.0	0.0
0.000145538623783	0.183935142702	0.17179186016	0.21294674413	0.215702921265	0.215125487734	0.169607667419	0.180007209338	0.0142403283351	0.199291660096	0.0136838755523	0.0201094328193	0.0211209351376	0.199995254458	0.195278794757	0.17284751822	0.210005994879	0.218893298198	0.00368827566664	0.197021845846	0.20396472951	0.0186090805777	0.018766262593	0.255621480618	0.000145475328256	0.00664587643405	0.298131800146	0.274658991005	0.000188580574231	0.499908175162	0.499908175162	0.00415275704474	0.00492457657725	0.00492457657725	0.596145557852	0.194797896382	0.173317726429	0.198529356052	0.00571593595931	0.181215053534	0.0	0.00372677910002	0.783846909342	0.00110939931058	0.00225528010527	0.00723912332122	0.0424874278652	0.000213459454596	0.0	0.0
0.00085295747187	0.109905506167	0.206330567603	0.120702934154	0.00460171653111	0.00459445545096	0.206289058305	0.103531348451	0.232445904645	0.00417408521583	0.173701898291	0.00511296844343	0.00528430909779	0.234874145323	0.00566253673069	0.101892794782	0.120592923993	0.129102417717	0.00189190526441	0.239393572223	0.244585616179	0.316502809267	0.151057744656	0.313508010942	0.00300577984575	0.333683220577	0.209659447116	0.193403410322	0.00296078495135	0.00223044511361	0.00223044511361	0.00414999564445	0.000826439326221	0.000826439326221	0.000770075284689	0.109207516165	0.208961563681	0.238810324877	0.281488823804	0.0058429559418	0.759242017902	0.000582093224432	0.455290740777	0.00206028963606	0.00121340143437	0.00241799531022	0.000128668409036	0.690721971321	0.0	0.0
0.00423604875425	0.273407395186	0.277214499289	0.289534252079	0.292811480615	0.291200650331	0.308683798836	0.277554180139	0.23446701205	0.251325421268	0.270270302488	0.268463342435	0.267477988957	0.306960990897	0.291224449401	0.310634598138	0.228594570588	0.237888508521	0.13181881462	0.283336246689	0.244076333365	0.328508031686	0.333232909482	0.249747153088	0.0048737322906	0.237518868352	0.344516095564	0.320022562671	0.00536415613582	0.27701369537	0.27701369537	0.335097528406	0.220696590301	0.220696590301	0.291987816683	0.415890550883	0.371229805693	0.269438400396	0.257173366283	0.376980018021	0.000118362052403	0.00647458870174	0.222862393718	0.194767512862	0.00516553883665	0.171894504458	0.017281758646	0.00297509530127	0.0028953320568	0.00552484856855
0.00206626225681	0.217315014217	0.105918041698	0.124839679015	0.126164367337	0.126698785892	0.10321296055	0.107008662064	0.11330905099	0.116703365132	0.143479639897	0.145322510032	0.145981839818	0.114401660422	0.224672380498	0.102400836328	0.118874359478	0.126236473144	0.39677545958	0.116301522041	0.236404734312	0.149049757198	0.15073555913	0.295165899829	0.00186108215841	0.277781883411	0.169600247061	0.156811510506	0.00241110898498	0.278705171253	0.278705171253	0.309983649985	0.0045991329873	0.0045991329873	0.013778768997	0.108493667816	0.099848475685	0.121759729146	0.141624631718	0.107763702598	0.0	0.0027365831383	0.00289916727441	0.00303078188131	0.00267596497777	0.00363710508609	0.00173936422545	0.00275103252512	0.0	0.0
0.00266861327832	0.149214949025	0.141689330574	0.168595332252	0.170512718944	0.170089926562	0.135983255181	0.143567041195	0.152308694295	0.158572195188	0.197380153545	0.19796785448	0.19867664628	0.154915548056	0.155258168487	0.13946157314	0.165402738561	0.176478534739	0.546284139708	0.158052872325	0.166890478453	0.206816317107	0.208546691332	0.203098140519	0.0027129916119	0.388921031509	0.238136879815	0.219766639265	0.00351482857082	0.397179931215	0.397179931215	0.438392277699	0.00646250458367	0.00646250458367	0.00615201721815	0.150184550344	0.137094189473	0.161980120194	0.182136178645	0.145308715798	0.0	0.00395207526088	0.00423098159837	0.00424274818191	0.00386002204254	0.00529608986061	0.00255485486144	0.00401026332428	0.0	0.0
0.00587661943585	0.358481030923	0.333538608814	0.325174304177	0.329032292572	0.313344279151	0.331745173743	0.298250381293	0.373199358721	0.29180403378	0.250790180497	0.335890762567	0.335475278227	0.395922383393	0.29939534302	0.257117530435	0.28816191166	0.305411290265	0.420293557839	0.368046588845	0.431213387864	0.476424913774	0.481901380878	0.370283960882	0.108702336756	0.409591946536	0.395156641437	0.366829514559	0.00187530416293	0.360285844253	0.360285844253	0.472902666974	0.293588115793	0.293588115793	0.237030777007	0.387050272329	0.349812153702	0.414006137207	0.422482585374	0.432142487153	0.000201438264266	0.374950953064	0.00577258416954	0.255425905734	0.215634624844	0.226321458732	0.013671872602	0.00213755667562	0.0	0.231344522407
0.000145538623783	0.183935142702	0.17179186016	0.21294674413	0.215702921265	0.215125487734	0.169607667419	0.180007209338	0.0142403283351	0.199291660096	0.0136838755523	0.0201094328193	0.0211209351376	0.199995254458	0.195278794757	0.17284751822	0.210005994879	0.218893298198	0.00368827566664	0.197021845846	0.20396472951	0.0186090805777	0.018766262593	0.255621480618	0.000145475328256	0.00664587643405	0.298131800146	0.274658991005	0.000188580574231	0.499908175162	0.499908175162	0.00415275704474	0.00492457657725	0.00492457657725	0.596145557852	0.194797896382	0.173317726429	0.198529356052	0.00571593595931	0.181215053534	0.0	0.00372677910002	0.783846909342	0.00110939931058	0.00225528010527	0.00723912332122	0.0424874278652	0.000213459454596	0.0	0.0
0.00486865418686	0.211172821866	0.197721236694	0.2438566586	0.246496482614	0.246593290713	0.1975575999	0.207393103908	0.067436645971	0.224726875271	0.0679331110523	0.080269782019	0.0813924140891	0.227056520833	0.222814210998	0.195947668305	0.216263376233	0.222633216278	0.0287811174904	0.225428399943	0.233820828537	0.0812945433189	0.0832797310881	0.259404353421	0.00522254644898	0.0202417217349	0.325478687897	0.301253938859	0.00675935183211	0.487636541489	0.487636541489	0.0976880727938	0.0152190670853	0.0152190670853	0.580496403562	0.220930705951	0.201894538367	0.225806594627	0.066731908918	0.210890104465	0.0	0.00902574962642	0.756295110415	0.00886281905494	0.00730893442733	0.0168588005319	0.0469236431974	0.00791880207543	0.0	0.0
0.000194548859791	0.163470782188	0.145063654961	0.0120232583426	0.0119423873664	0.0119131325068	0.0106719045696	0.0105103848285	0.0108160530202	0.0109425273475	0.00670610010672	0.0136099391125	0.0137764332124	0.0110372227696	0.0115507079694	0.00936273967459	0.0103163663215	0.00340648889812	0.0020121516295	0.171531571056	0.174373946011	0.00676182522781	0.00682425052403	0.00956343570779	0.00217733687812	0.00177879989035	0.0127238550585	0.0139279566431	0.00282103849977	0.0150921798281	0.0150921798281	0.00566846085316	0.000746434057951	0.000746434057951	0.000701324859227	0.00609788075752	0.148917705903	0.168409861313	0.198150903946	0.1579479261	0.0	0.000555884176406	0.00106992643212	0.00192798598657	0.00521253969163	0.00225654150323	6.32609558661e-05	0.00157415576697	0.0	0.0
0.000375797281485	0.154989923109	0.139712778102	0.172843080822	0.00630775917346	0.00629829534161	0.139135858604	0.147813451081	0.157357471928	0.00548303816814	0.00535654538989	0.0066361163836	0.00688694240116	0.159352578066	0.00644060831714	0.145974864357	0.171860011968	0.184255630752	0.00282414791868	0.162744441245	0.166320255542	0.215250707548	0.217016317431	0.212333065436	0.00341252462334	0.00259946273912	0.00450286946009	0.00479102017219	0.00442015424089	0.00303061112872	0.00303061112872	0.00617968218827	0.00123477466144	0.00123477466144	0.00115037771205	0.155765472697	0.141535320412	0.162183327856	0.190570903777	0.00599597899624	0.0	0.000869889467141	0.659112405981	0.0030753972635	0.00181187348445	0.00360926768364	0.000192326295544	1.0	0.0	0.0
0.0163653064168	0.105961192124	0.0998613188124	0.12217885688	0.122738912156	0.123993427553	0.103277815902	0.105205789327	0.108581962386	0.106463498698	0.122497486681	0.131249639667	0.131732059568	0.110319729115	0.109918765305	0.0941330618171	0.0623528810361	0.0565937289604	0.0758563033271	0.11222070133	0.117314467244	0.136399311548	0.139112234289	0.064455924391	0.0174934216039	0.0432365460541	0.136290183298	0.128546535944	0.022642068509	0.0490986713315	0.0490986713315	0.232957019268	0.0351542719679	0.0351542719679	0.0571483206709	0.106843051316	0.105631789089	0.110287708756	0.124424130291	0.1101694921	0.0	0.0189197204965	0.0280797951826	0.0262025257892	0.0174745793717	0.0334916191775	0.022590449398	0.0264716852387	0.0	0.0
0.000332053422634	0.164939869802	0.00759196595403	0.00888142220407	0.00831224578614	0.00829631758012	0.00811881913611	0.15743241409	0.00944843306112	0.00741737933291	0.00767920442012	0.00909713961761	0.00931848388713	0.00811080428341	0.169840718871	0.156707615575	0.182161622365	0.195082142509	0.00247799296106	0.173360146291	0.175983152163	0.228784531118	0.230658978815	0.224849941812	0.787499230958	0.00227988289456	0.00456741569444	0.00523405828078	1.0	0.00343979688923	0.00343979688923	0.00553253269194	0.00108388704725	0.00108388704725	0.00101020495902	0.16729463127	0.150786278504	0.172794718462	0.201937458288	0.158976229725	0.0	0.00076834012172	0.00296279987225	0.650667573319	0.00259069618003	0.747291802827	0.000168124448649	0.00442015424089	0.0	0.0
0.00220277449966	0.227694242164	0.286584335126	0.40756536514	0.412504670999	0.396657360393	0.302012637487	0.391840088837	0.334647879922	0.386415653711	0.352639635221	0.426159682192	0.427149283803	0.328062682211	0.34177338681	0.312680160409	0.301467371624	0.232512351933	0.158499012947	0.272905764174	0.259545839242	0.341315251217	0.344036943493	0.23294489693	0.00487267404386	0.118917348038	0.239491918872	0.288154374592	0.0062902346494	0.233310557041	0.233310557041	0.348976040154	0.274187262877	0.274187262877	0.0186511456763	0.305038463072	0.360864455787	0.266138776086	0.21713760081	0.324893540611	0.000529885635906	0.00483746334986	0.0146063720686	0.242535722601	0.00455073303344	0.00882237687485	0.0154331543716	0.00214475214865	0.0	0.00138229712108
0.00263458272407	0.275047660683	0.344696409827	0.491322434481	0.497342857638	0.479149068655	0.361716175213	0.382327682577	0.40300291164	0.466182226102	0.429713461932	0.517262132392	0.518290076107	0.396171108648	0.411975174361	0.301280954865	0.364560718126	0.282308230012	0.196951365556	0.329726794749	0.31407456667	0.416617804096	0.419997980201	0.284127960687	0.0055654391211	0.147120664484	0.294468764651	0.353450055155	0.00718705511589	0.288627002731	0.288627002731	0.430697186319	0.340702918711	0.340702918711	0.0223856537707	0.367964064738	0.347786776764	0.320852492935	0.264711852393	0.390584738442	0.0	0.00596626647828	0.0180952871515	0.301154265637	0.00560364929077	0.0103154529556	0.0191596661052	0.00263794929352	0.0	0.00172423255896
0.000409518241783	0.153322139759	0.139190623453	0.170191255875	0.172367820025	0.171908283477	0.137263478893	0.149045502972	0.156237091917	0.163411036284	0.203787099621	0.19780799101	0.198158280988	0.158436601759	0.157183160799	0.143882367842	0.169970792302	0.182476817438	0.00309264871441	0.163541991108	0.164622868365	0.211108890505	0.212837952248	0.203650755646	0.000415748303637	0.0028473867811	0.240659586355	0.22176353306	0.0005389077923	0.403932878176	0.403932878176	0.00686142352305	0.00135180099188	0.00135180099188	0.0012591250815	0.152502703131	0.138475631554	0.159124887352	0.188025789674	0.147261424576	0.0	0.00094819264166	0.000570657342646	0.000651622336527	0.000927999602847	0.000813287956519	0.000211174291149	0.000614651371114	0.0	0.0
0.000624961474173	0.126565937123	0.116266211506	0.141901139838	0.143742690377	0.141151392501	0.116692350064	0.123052512266	0.130122643967	0.1344919891	0.00515084754741	0.168624313315	0.168299407337	0.130219918834	0.131372660804	0.0162564925166	0.144684171526	0.0141716470869	0.0023729577844	0.0100623186177	0.137259490963	0.00759974195958	0.00786207682937	0.00672445750423	7.02269111844e-05	0.000409716862375	0.00271796506609	0.185663793644	9.10374434038e-05	0.000337465580221	0.000337465580221	0.0174904434263	0.000560051606681	0.000560051606681	0.00282713502755	0.210213441382	0.119749828943	0.134686778635	0.013580377986	0.12920333666	0.0	0.000127111752588	0.00010353173337	0.000432919162107	0.000124827110718	0.000137275468428	0.00360999780982	0.000103613268541	0.0	0.000261552432105
0.00177226173329	0.179245420657	0.164041002562	0.20097258618	0.203562481395	0.203029369902	0.16412663321	0.171218691964	0.183058302212	0.188807701642	0.2365348031	0.236947147216	0.237917726286	0.18471480336	0.187968367545	0.169007914592	0.196787673524	0.210606119716	0.00625641788857	0.187455964507	0.194932973074	0.246029764994	0.248067159909	0.249536588988	0.000284738224278	0.00555404620363	0.286427828246	0.26397038889	0.000369094051714	0.00489725015951	0.00489725015951	0.528381740923	0.792622055255	0.792622055255	0.00615623230324	0.181985241964	0.164865599505	0.186218891027	0.21852207639	0.178126996013	0.0	0.0058802466629	0.00138375174984	0.699639750541	0.00394093060585	0.00283765219121	0.00127553570152	0.000418407525806	0.0	0.0
0.000190081453511	0.129377295815	0.116954477446	0.144040924783	0.145900364072	0.145509089925	0.115917452849	0.125914127033	0.131850585313	0.137634334808	0.17215269776	0.0187710025352	0.018979957854	0.133695483575	0.133043128483	0.121490172069	0.14296112112	0.15353933698	0.00293091497903	0.138259406736	0.138766178639	0.178907413806	0.180370393632	0.0151507945818	0.000195595541595	0.00250455081247	0.0197968432765	0.0183740858692	0.000253553252874	0.0274302201162	0.0274302201162	0.00907928856834	0.000919902543188	0.000919902543188	0.000889004015332	0.12909930937	0.016486107854	0.134803404924	0.158933754826	0.124432355515	0.0	0.000698875862454	0.000231070364944	0.000305406185748	0.000677618203316	0.00038403310494	2.88577244371e-05	0.000291144410425	0.0	0.0
0.00891555205907	0.454603685674	0.383796860803	0.454202925379	0.459164239839	0.445949205273	0.421667146745	0.428248171387	0.423996565557	0.377537587511	0.382369631145	0.457050449125	0.417414788144	0.440125415861	0.460009593423	0.507168071453	0.446456431925	0.353798079833	0.143396174506	0.500836757896	0.407783844833	0.473892623814	0.477265965781	0.357365787297	0.203062028742	0.196888056666	0.301051696338	0.434321585557	0.255373680283	0.242361628455	0.242361628455	0.393697978506	0.223319858027	0.223319858027	0.291998961392	0.621827835408	0.454653290166	0.492366522721	0.493954590071	0.593299485706	0.00598312385687	0.0197829687902	0.224535319702	0.349049431212	0.24524322707	0.348173251211	0.0255619690673	0.00680394259463	0.0	0.00636036808151
0.000375797281485	0.154989923109	0.139712778102	0.172843080822	0.00630775917346	0.00629829534161	0.139135858604	0.147813451081	0.157357471928	0.00548303816814	0.00535654538989	0.0066361163836	0.00688694240116	0.159352578066	0.00644060831714	0.145974864357	0.171860011968	0.184255630752	0.00282414791868	0.162744441245	0.166320255542	0.215250707548	0.217016317431	0.212333065436	0.00341252462334	0.00259946273912	0.00450286946009	0.00479102017219	0.00442015424089	0.00303061112872	0.00303061112872	0.00617968218827	0.00123477466144	0.00123477466144	0.00115037771205	0.155765472697	0.141535320412	0.162183327856	0.190570903777	0.00599597899624	0.0	0.000869889467141	0.659112405981	0.0030753972635	0.00181187348445	0.00360926768364	0.000192326295544	1.0	0.0	0.0
0.0205486983288	0.112296372846	0.225124557261	0.276003015194	0.279500262137	0.278815452361	0.228763844421	0.235501226256	0.253384931994	0.261001034492	0.200794826007	0.325348858668	0.326598812119	0.254098774719	0.255824899216	0.142455212614	0.0109223273149	0.00798925291185	0.386282460066	0.122126643002	0.125173711696	0.151615326331	0.154851973575	0.147278307733	0.000596318155278	0.266794477602	0.247648009546	0.229751406554	0.000772793608638	0.279990038043	0.279990038043	0.00895757935144	0.00863255979084	0.00863255979084	0.0124070618535	0.113300888829	0.267751779627	0.306513168364	0.136446172049	0.241256383344	0.000513802294062	0.559814728452	0.0022627451701	0.00320061140172	0.321497683532	0.00373001984027	0.00225148127332	0.000872860215077	0.000757651362184	0.0
0.000375797281485	0.154989923109	0.139712778102	0.172843080822	0.00630775917346	0.00629829534161	0.139135858604	0.147813451081	0.157357471928	0.00548303816814	0.00535654538989	0.0066361163836	0.00688694240116	0.159352578066	0.00644060831714	0.145974864357	0.171860011968	0.184255630752	0.00282414791868	0.162744441245	0.166320255542	0.215250707548	0.217016317431	0.212333065436	0.00341252462334	0.00259946273912	0.00450286946009	0.00479102017219	0.00442015424089	0.00303061112872	0.00303061112872	0.00617968218827	0.00123477466144	0.00123477466144	0.00115037771205	0.155765472697	0.141535320412	0.162183327856	0.190570903777	0.00599597899624	0.0	0.000869889467141	0.659112405981	0.0030753972635	0.00181187348445	0.00360926768364	0.000192326295544	1.0	0.0	0.0
0.000375797281485	0.154989923109	0.139712778102	0.172843080822	0.00630775917346	0.00629829534161	0.139135858604	0.147813451081	0.157357471928	0.00548303816814	0.00535654538989	0.0066361163836	0.00688694240116	0.159352578066	0.00644060831714	0.145974864357	0.171860011968	0.184255630752	0.00282414791868	0.162744441245	0.166320255542	0.215250707548	0.217016317431	0.212333065436	0.00341252462334	0.00259946273912	0.00450286946009	0.00479102017219	0.00442015424089	0.00303061112872	0.00303061112872	0.00617968218827	0.00123477466144	0.00123477466144	0.00115037771205	0.155765472697	0.141535320412	0.162183327856	0.190570903777	0.00599597899624	0.0	0.000869889467141	0.659112405981	0.0030753972635	0.00181187348445	0.00360926768364	0.000192326295544	1.0	0.0	0.0
0.000360372370395	0.158606211718	0.00454359992649	0.00741833527909	0.00750626430326	0.00909115142363	0.0102025948627	0.00791324704156	0.00855943570901	0.00657005541129	0.00665801436782	0.00822052596312	0.00819907651425	0.00659412344938	0.1631162046	0.00668442496346	0.00248782363641	0.00242387495873	0.0335022039666	0.00595721352873	0.168359127171	0.00361854679588	0.00447660519529	0.215481763201	4.04855787368e-05	0.000277185860816	0.00306562858464	0.00309319090747	5.24834488169e-05	0.000255051527768	0.000255051527768	0.00466064952178	0.000313383541724	0.000313383541724	0.0130583364859	0.00266673044053	0.00350044438798	0.00823680644096	0.0235671488601	0.00689281243265	0.0	9.2744909952e-05	5.55723687626e-05	0.000223398227095	9.10768954745e-05	7.91408834734e-05	2.04211038161e-05	5.97339009391e-05	0.0	0.0
0.00266861327832	0.149214949025	0.141689330574	0.168595332252	0.170512718944	0.170089926562	0.135983255181	0.143567041195	0.152308694295	0.158572195188	0.197380153545	0.19796785448	0.19867664628	0.154915548056	0.155258168487	0.13946157314	0.165402738561	0.176478534739	0.546284139708	0.158052872325	0.166890478453	0.206816317107	0.208546691332	0.203098140519	0.0027129916119	0.388921031509	0.238136879815	0.219766639265	0.00351482857082	0.397179931215	0.397179931215	0.438392277699	0.00646250458367	0.00646250458367	0.00615201721815	0.150184550344	0.137094189473	0.161980120194	0.182136178645	0.145308715798	0.0	0.00395207526088	0.00423098159837	0.00424274818191	0.00386002204254	0.00529608986061	0.00255485486144	0.00401026332428	0.0	0.0
0.000375797281485	0.154989923109	0.139712778102	0.172843080822	0.00630775917346	0.00629829534161	0.139135858604	0.147813451081	0.157357471928	0.00548303816814	0.00535654538989	0.0066361163836	0.00688694240116	0.159352578066	0.00644060831714	0.145974864357	0.171860011968	0.184255630752	0.00282414791868	0.162744441245	0.166320255542	0.215250707548	0.217016317431	0.212333065436	0.00341252462334	0.00259946273912	0.00450286946009	0.00479102017219	0.00442015424089	0.00303061112872	0.00303061112872	0.00617968218827	0.00123477466144	0.00123477466144	0.00115037771205	0.155765472697	0.141535320412	0.162183327856	0.190570903777	0.00599597899624	0.0	0.000869889467141	0.659112405981	0.0030753972635	0.00181187348445	0.00360926768364	0.000192326295544	1.0	0.0	0.0
0.00116565086159	0.219105814658	0.230261143556	0.169733796722	0.171806306981	0.171886029687	0.141228981839	0.144983314593	0.154722697281	0.15944126492	0.13038618633	0.198355092963	0.199247332344	0.201789826738	0.226700226623	0.141948521676	0.163753489298	0.112660376021	0.020082680686	0.238178150566	0.235193628307	0.133597670915	0.134998582845	0.296421901907	0.00132237156255	0.00522030157606	0.23700426136	0.219538977681	0.00171297442507	0.151627181316	0.151627181316	0.275982488472	0.407832818022	0.407832818022	0.0114076476766	0.135976647263	0.139420869214	0.232162176471	0.129403240472	0.152937609701	0.000103128900183	0.00352294544103	0.00345134536433	0.359394857513	0.00491715089555	0.00315037522749	0.0012638638536	0.00107910771909	0.0	0.0
0.00591150224161	0.460398756359	0.375384136127	0.36892408104	0.342267567607	0.342778353734	0.413152759446	0.3627546851	0.347989879555	0.374486363522	0.448222435151	0.312978414617	0.312552480582	0.438870372493	0.372720524876	0.431551199872	0.468811125446	0.42596724293	0.187624295356	0.45128605651	0.510538889997	0.405828420496	0.409302453106	0.468296895354	0.00393682976134	0.223585751978	0.332194854176	0.399217320288	0.00459878152075	0.283104385521	0.283104385521	0.305974072671	0.1957372746	0.1957372746	0.257746254858	0.449557902238	0.458173865897	0.450601592552	0.342210895514	0.425704678958	0.000814002817382	0.012065825377	0.320516428653	0.171916159618	0.214722220156	0.150609422064	0.0155598664334	0.206880241941	0.00317759587563	0.15242746808
0.00418029189981	0.237491814141	0.224660396088	0.27022642141	0.217161918661	0.216422272126	0.22490644095	0.232654298574	0.175227150139	0.198478820311	0.137829352706	0.14753851872	0.147611353809	0.250951879257	0.199130663489	0.270852589799	0.305640147768	0.32108956262	0.0209786270426	0.252048172654	0.262223544074	0.224684976549	0.227473382651	0.30397360013	0.00415129182087	0.0133470146147	0.275001534276	0.256458262674	0.00536598589009	0.228023725369	0.228023725369	0.271864970714	0.338485856892	0.338485856892	0.273727327414	0.298598510612	0.227960363476	0.252083821436	0.341863519792	0.240694250024	0.0	0.00684975850698	0.569730506482	0.29777319131	0.00566797259722	0.0105090733203	0.0232879173046	0.370087457619	0.0	0.000788499114987
0.00838493167206	0.14453666222	0.21314033347	0.165955127969	0.166622204573	0.164669725373	0.199314915655	0.128312177849	0.0705977501154	0.121588210432	0.185144712974	0.13426814214	0.130936492081	0.157626837498	0.11529268291	0.11008667339	0.173872731248	0.17827489066	0.025727738909	0.18220981038	0.230630866884	0.139971150403	0.142087930732	0.11176489178	0.00430684213622	0.156619797249	0.127250691766	0.123101601596	0.00556618979798	0.0170744317463	0.0170744317463	0.191087818654	0.0112664983323	0.0112664983323	0.198856818033	0.163334890445	0.235003275736	0.159747985081	0.259379765847	0.2181484132	0.0	0.0128479328776	0.0122764227104	0.00753123746015	0.0132791398631	0.260593037124	0.0102468723846	0.0120342668074	0.0	0.000453569817212
0.000431720299416	0.00907871584278	0.0137665459015	0.00840034484252	0.0084746115229	0.00851082165788	0.00814743865088	0.00725902221903	0.0146800643663	0.0105430979905	0.00493677465842	0.00646444362613	0.00644407659939	0.0113204126218	0.0073043968229	0.0134714111121	0.00696675448877	0.00705853854295	0.00169386788111	0.102010819807	0.00912973897642	0.00510817347749	0.00525390848277	0.00552444362543	0.00244792167424	0.000370593495102	0.0037172757037	0.00388121822093	0.00317080232527	0.000515046073643	0.000515046073643	0.00459834456291	0.000275259806495	0.000275259806495	0.00230015919759	0.0107515781562	0.011521750491	0.0170803471721	0.00518125800573	0.00841370426408	0.0	0.0003545842129	0.00016097034083	0.00216784214301	0.000702724452506	0.00235134908431	1.825592766e-05	0.000228833063057	0.0	0.0
0.00691200481563	0.429796645428	0.347794996977	0.413605397662	0.383969101221	0.372072562651	0.416346547791	0.421813932292	0.33795330049	0.322317324556	0.361267764223	0.35293069951	0.352845917881	0.399564581249	0.413213608245	0.384593821977	0.461429132089	0.459042760528	0.140487204732	0.424021994393	0.46759851756	0.479724575947	0.483726402933	0.506669574731	0.197992341536	0.192297039498	0.381967023785	0.357556196668	0.249624520493	0.387306229549	0.387306229549	0.379144928543	0.225887913124	0.225887913124	0.289557318224	0.440377640316	0.41592306229	0.413599360825	0.369242902886	0.42012794193	0.000597421877692	0.013761925044	0.36366710004	0.345651468934	0.133851673948	0.342327214846	0.0237023985976	0.236670744676	0.00361654233172	0.00107091574655
0.00836008004781	0.510328957557	0.496679708807	0.511914875517	0.490920577644	0.481390720062	0.48392232292	0.493068440011	0.402445921722	0.392391008452	0.399200493149	0.475806222405	0.446916461895	0.487834405333	0.498271011814	0.330351247308	0.48643238986	0.419677150933	0.25227113352	0.454482478491	0.647576026533	0.538930272548	0.544393039634	0.45420543431	0.156336927458	0.25127167703	0.339803961992	0.436328657832	0.197335448873	0.356831217133	0.356831217133	0.31155478701	0.183222384838	0.183222384838	0.358208061041	0.513065312453	0.567052391755	0.488276141241	0.455173478352	0.572143088106	0.000472976377116	0.222759064653	0.289816064633	0.275367719157	0.395813014035	0.27326266773	0.0210693479796	0.187931474796	0.00286339010502	0.000847842094507
0.00394438507691	0.276947825613	0.43220505491	0.37465701997	0.378900305098	0.378270357497	0.306052310633	0.322118361519	0.399604584675	0.289210208144	0.293739172197	0.317936360991	0.31993461768	0.425860167639	0.34636384045	0.256314774558	0.380791132378	0.365037935455	0.164456481505	0.355081003577	0.397462702172	0.44355406525	0.447032597992	0.279313452606	0.00354343023497	0.235118442391	0.321475679202	0.29829313449	0.0045791428278	0.239214408991	0.239214408991	0.323832469598	0.271715232566	0.271715232566	0.371034282786	0.41324918565	0.341448058938	0.347982433088	0.339061940459	0.356078119788	0.00330131222287	0.010729500682	0.0210456017824	0.236256148611	0.00803695121745	0.214455426484	0.0147229127495	0.00460630537259	0.000158141186214	0.000306422683365
0.00234725375649	0.226291409099	0.315011050965	0.261203646679	0.264253091969	0.263559733967	0.241628369896	0.224105896748	0.270760958501	0.215091970307	0.0841166129965	0.257135450354	0.258236603578	0.29289969018	0.240404682482	0.163490542643	0.340418967277	0.303054221342	0.181857054591	0.189744213268	0.281807588523	0.193987083904	0.195708309507	0.309122884832	0.00136013021589	0.33521446802	0.273376816766	0.324170115407	0.00176129915453	0.317626017866	0.317626017866	0.154163068639	0.00835986624758	0.00835986624758	0.38823129537	0.28454512928	0.215320190228	0.304244676513	0.1996118532	0.222468838594	0.00385334021726	0.00554127899775	0.303854507972	0.0934179574384	0.00437417799671	0.231195495748	0.0199192214749	0.00248910577065	0.218119289186	0.000981474938531
0.00884598290191	0.511720320705	0.52724477641	0.527693629631	0.5116873728	0.503935050167	0.495553784213	0.47760083423	0.469736196417	0.364472333484	0.408938492876	0.366820571391	0.367780799113	0.504708139206	0.430825064767	0.431184197055	0.501649617359	0.432259354553	0.257670090332	0.620723281018	0.556634022422	0.476310502664	0.44612587917	0.52711305292	0.131222618438	0.323605046377	0.36041424826	0.434735592059	0.165421284898	0.306791121688	0.306791121688	0.268327415083	0.158221688549	0.158221688549	0.308277433412	0.503011720842	0.580840165289	0.577079684556	0.498157432072	0.589739355923	0.168761250011	0.191850723482	0.24391385134	0.232383421615	0.26364721011	0.232515992979	0.02328851434	0.156241055759	0.00138761005246	0.001213917872
0.00600971031231	0.266218186822	0.240777110649	0.247328241225	0.250203242647	0.251048487457	0.268364551404	0.213150813063	0.270019802979	0.229836687353	0.399624724889	0.289543359466	0.286993094218	0.276244928336	0.230553222463	0.244927029509	0.233871756219	0.0832687220321	0.255777579444	0.232829963048	0.199159982685	0.300153367452	0.304572214927	0.167781819748	0.00286092874376	0.174109811737	0.187059376562	0.375139132453	0.00370275607841	0.174604092593	0.174604092593	0.351383656157	0.0053119045029	0.0053119045029	0.107891837592	0.273238569127	0.250518286783	0.349745357389	0.25211345388	0.291138887977	0.0	0.00625024907138	0.00293870682186	0.00483320693056	0.453765325865	0.00424952749591	0.00137699402291	0.00316184227168	0.0	0.0
0.0075514066696	0.411059076818	0.456765886188	0.460744400251	0.421970589075	0.42110483362	0.395468252704	0.412546451271	0.449854965887	0.411871467914	0.387408830246	0.376217996106	0.37817383569	0.490149044183	0.405854199535	0.361248226367	0.436495913859	0.358119210866	0.398497614537	0.435802319914	0.384190047463	0.479189387302	0.482960607751	0.432002784733	0.00569158832466	0.291234161619	0.436689781505	0.534904651943	0.00734265535259	0.464923988002	0.464923988002	0.338275688932	0.282106423493	0.282106423493	0.227381695802	0.47874326792	0.375918432327	0.460523731972	0.37824206166	0.367427948548	0.002640337432	0.360011371444	0.469004844039	0.24717310149	0.49810636014	0.0140421688831	0.0207249585338	0.304257532106	0.00306260407737	0.00335753737543
0.00399125199284	0.194469595972	0.302763284293	0.44492879404	0.450535800976	0.449379299217	0.321831911729	0.336537295882	0.359658730916	0.267522780317	0.338059461848	0.393109722665	0.330981549458	0.295931595088	0.293216523809	0.160053866781	0.227077965309	0.242065101112	0.00793380011136	0.253136894456	0.358318776927	0.229358987851	0.231282289849	0.223625390694	0.00053890926543	0.00591900624765	0.206478612142	0.191905666628	0.000698351731279	0.144334158637	0.144334158637	0.243863670281	0.330025265004	0.330025265004	0.00700714300005	0.228920012467	0.342423495946	0.152456099852	0.271713161487	0.32879862943	0.0	0.00474318352068	0.00112521570852	0.290438325798	0.00395389879335	0.00195535072296	0.0007042070192	0.000792714339626	0.0	0.0
0.00399125199284	0.194469595972	0.302763284293	0.44492879404	0.450535800976	0.449379299217	0.321831911729	0.336537295882	0.359658730916	0.267522780317	0.338059461848	0.393109722665	0.330981549458	0.295931595088	0.293216523809	0.160053866781	0.227077965309	0.242065101112	0.00793380011136	0.253136894456	0.358318776927	0.229358987851	0.231282289849	0.223625390694	0.00053890926543	0.00591900624765	0.206478612142	0.191905666628	0.000698351731279	0.144334158637	0.144334158637	0.243863670281	0.330025265004	0.330025265004	0.00700714300005	0.228920012467	0.342423495946	0.152456099852	0.271713161487	0.32879862943	0.0	0.00474318352068	0.00112521570852	0.290438325798	0.00395389879335	0.00195535072296	0.0007042070192	0.000792714339626	0.0	0.0
0.00231541992579	0.111652806757	0.0155640289971	0.107286355479	0.108670983024	0.107228671366	0.18427055337	0.138223409848	0.100577035949	0.0174774562755	0.0711478807119	0.0103953066181	0.0104167744556	0.0107266067514	0.013405294955	0.114380076565	0.114082177363	0.122626224174	0.00226815434172	0.111762559489	0.14306943766	0.0066061606139	0.0063955741028	0.0117831650369	7.51525340359e-05	0.00260264087133	0.00597228645607	0.00597996871259	9.74206143992e-05	0.00148336513662	0.00148336513662	0.0118168823477	0.00400810888761	0.00400810888761	0.000880892732454	0.0124177760686	0.0946253810327	0.0119206799563	0.00814562279633	0.0137076253248	0.00141197605844	0.00203896017926	9.62294473556e-05	0.00339250174364	0.00201863815865	0.000146534170551	0.00154933594148	0.000110338927693	0.0	0.00213869569335
0.00419320352279	0.330585435848	0.270614314704	0.314569003999	0.27447015654	0.273788883822	0.325132286753	0.339132376849	0.288798194163	0.240604411276	0.246083863938	0.290658014198	0.24211933039	0.265092805066	0.236816875204	0.276087998398	0.359451996547	0.281862215541	0.150700248928	0.447902301354	0.288709126468	0.304737160807	0.307199063554	0.217499440068	0.00330617895689	0.218562791338	0.220048250643	0.330528248301	0.00427298149344	0.116038125442	0.116038125442	0.136128950352	0.0115220593683	0.0115220593683	0.147444907386	0.290413611135	0.350129998035	0.397459480321	0.270764091656	0.265041347135	0.000146368663837	0.00717075340964	0.187954457485	0.00961527908583	0.422563365821	0.200737553561	0.00354177363058	0.281559570281	0.00100679090196	0.0
0.00283270602321	0.348194084887	0.319036244382	0.365396250128	0.327655666772	0.311413358699	0.355508270351	0.318401541575	0.373818323534	0.278362136726	0.264421284163	0.30960697761	0.310262044297	0.408474120034	0.301078254194	0.429407420506	0.381451993338	0.407460798775	0.242069821217	0.384514786112	0.353893010525	0.450593552723	0.455385095424	0.402887110261	0.00292573247024	0.222644903335	0.299531443053	0.277824426062	0.00378272931417	0.222566267494	0.222566267494	0.352463741265	0.261273865555	0.261273865555	0.15700122156	0.383892374891	0.328306603678	0.363994522269	0.410707388682	0.38566354137	0.0	0.00581695953181	0.190259886876	0.229453362732	0.00475814260302	0.20355420072	0.0161280910161	0.284847049944	0.0	0.00679301386488
0.00790947713649	0.50861146731	0.446381451359	0.540045704192	0.518123610065	0.507603995213	0.546390667585	0.482843333198	0.526676209072	0.477570799493	0.449339101647	0.50369480722	0.504529320037	0.573646687991	0.5272809281	0.473870155215	0.477613727236	0.383515241388	0.326952966578	0.515784645988	0.475970404051	0.513383135573	0.517546480321	0.575900634707	0.00619280294057	0.270339347338	0.362830024079	0.464450342529	0.00796388160024	0.383619900854	0.383619900854	0.333302420365	0.198039470941	0.198039470941	0.256878802014	0.579779430335	0.461010288207	0.562895115175	0.465621649396	0.572393807775	0.00159464182027	0.242105637324	0.312628309986	0.171609506392	0.332987360318	0.149913904877	0.0282477761096	0.199423303567	0.000377432515861	0.144713233627
0.00466349577995	0.408594154706	0.411555214172	0.41908468866	0.389406983212	0.387799739145	0.365628357171	0.397218856707	0.307697229811	0.346538686809	0.242301612377	0.359789948113	0.361006200342	0.390400927933	0.395172229231	0.47397295247	0.565958171916	0.536256313548	0.144765801878	0.405416590575	0.439529352848	0.407551780975	0.411757094632	0.488303818605	0.198829683344	0.194684185435	0.435303983715	0.453940636317	0.251024195679	0.306439106693	0.306439106693	0.277899886823	0.220768051684	0.220768051684	0.333275181631	0.419331762447	0.430971501913	0.419909975869	0.365500814296	0.420206258068	0.000278112122418	0.00798986035858	0.364786620638	0.398317981763	0.00899606993184	0.34382189408	0.0204660566564	0.236082882026	0.157703542972	0.0060540706958
0.00220105462163	0.172111959597	0.173574727343	0.213836502877	0.135610252981	0.135291063868	0.173266925575	0.257737209376	0.197368689097	0.125407128892	0.156574273878	0.157139273363	0.157373840266	0.196568927421	0.206032629629	0.256993157323	0.184400398219	0.196810158156	0.00474175700283	0.283606974513	0.180758860139	0.372274323901	0.375323006164	0.227277670564	0.420622240954	0.00331025954995	0.0116675295773	0.0120683722921	0.532522614439	0.00428647849623	0.00428647849623	0.0158720048417	0.00819396983337	0.00819396983337	0.0035208285246	0.276428485513	0.295409942721	0.178342941597	0.205845985183	0.199320657803	0.0	0.00109689032752	0.330894427934	0.351891825872	0.00296858893654	0.39955943214	0.000215779145291	0.500988651302	0.0	0.0
0.00220105462163	0.172111959597	0.173574727343	0.213836502877	0.135610252981	0.135291063868	0.173266925575	0.257737209376	0.197368689097	0.125407128892	0.156574273878	0.157139273363	0.157373840266	0.196568927421	0.206032629629	0.256993157323	0.184400398219	0.196810158156	0.00474175700283	0.283606974513	0.180758860139	0.372274323901	0.375323006164	0.227277670564	0.420622240954	0.00331025954995	0.0116675295773	0.0120683722921	0.532522614439	0.00428647849623	0.00428647849623	0.0158720048417	0.00819396983337	0.00819396983337	0.0035208285246	0.276428485513	0.295409942721	0.178342941597	0.205845985183	0.199320657803	0.0	0.00109689032752	0.330894427934	0.351891825872	0.00296858893654	0.39955943214	0.000215779145291	0.500988651302	0.0	0.0
0.00220105462163	0.172111959597	0.173574727343	0.213836502877	0.135610252981	0.135291063868	0.173266925575	0.257737209376	0.197368689097	0.125407128892	0.156574273878	0.157139273363	0.157373840266	0.196568927421	0.206032629629	0.256993157323	0.184400398219	0.196810158156	0.00474175700283	0.283606974513	0.180758860139	0.372274323901	0.375323006164	0.227277670564	0.420622240954	0.00331025954995	0.0116675295773	0.0120683722921	0.532522614439	0.00428647849623	0.00428647849623	0.0158720048417	0.00819396983337	0.00819396983337	0.0035208285246	0.276428485513	0.295409942721	0.178342941597	0.205845985183	0.199320657803	0.0	0.00109689032752	0.330894427934	0.351891825872	0.00296858893654	0.39955943214	0.000215779145291	0.500988651302	0.0	0.0
0.00220105462163	0.172111959597	0.173574727343	0.213836502877	0.135610252981	0.135291063868	0.173266925575	0.257737209376	0.197368689097	0.125407128892	0.156574273878	0.157139273363	0.157373840266	0.196568927421	0.206032629629	0.256993157323	0.184400398219	0.196810158156	0.00474175700283	0.283606974513	0.180758860139	0.372274323901	0.375323006164	0.227277670564	0.420622240954	0.00331025954995	0.0116675295773	0.0120683722921	0.532522614439	0.00428647849623	0.00428647849623	0.0158720048417	0.00819396983337	0.00819396983337	0.0035208285246	0.276428485513	0.295409942721	0.178342941597	0.205845985183	0.199320657803	0.0	0.00109689032752	0.330894427934	0.351891825872	0.00296858893654	0.39955943214	0.000215779145291	0.500988651302	0.0	0.0
0.00220105462163	0.172111959597	0.173574727343	0.213836502877	0.135610252981	0.135291063868	0.173266925575	0.257737209376	0.197368689097	0.125407128892	0.156574273878	0.157139273363	0.157373840266	0.196568927421	0.206032629629	0.256993157323	0.184400398219	0.196810158156	0.00474175700283	0.283606974513	0.180758860139	0.372274323901	0.375323006164	0.227277670564	0.420622240954	0.00331025954995	0.0116675295773	0.0120683722921	0.532522614439	0.00428647849623	0.00428647849623	0.0158720048417	0.00819396983337	0.00819396983337	0.0035208285246	0.276428485513	0.295409942721	0.178342941597	0.205845985183	0.199320657803	0.0	0.00109689032752	0.330894427934	0.351891825872	0.00296858893654	0.39955943214	0.000215779145291	0.500988651302	0.0	0.0
[truncated: 509 more rows]
[truncated: 994 more columns]
