# Supplementary material for: TLSEA: a tool for lncRNA set enrichment analysis based on multi-source heterogeneous information fusion
Source: Front Genet. 2023 May 2;14:1181391. doi: 10.3389/fgene.2023.1181391 (PMC10185877; doi:10.3389/fgene.2023.1181391)
Supplement: Supplementary file 3 [file Table6.XLSX]

## Sheet: Sheet1
Class	Set	LncRNA	Count
Disease	Prader-Willi_syndrome	116HG;H19;IPW;MKRN3-AS1;NPAP1;SNHG14	6
Disease	Alzheimer`s_disease	17A;51A;BACE1;BACE1-AS;BCYRN1;CDKN2B-AS1;GDNFOS2;HAR1A;HAR1B;LINC01080;LINC01616;LINC01772;LRP1-AS;MIAT;n336934;SNHG3;SOX2-OT;XLOC_010451	18
Disease	Endometriosis	1B_FGF-antisense_transcripts;CDKN2B-AS1;H19;RN7SL7P;WNT4	5
Disease	Cancer	21A;AC004463.6;AC095067.1;AFAP1-AS1;BCYRN1;BLACAT1;BOK-AS1;CASC2;CBR3-AS1;CCAT1;CCAT2;CCND1;CDKN2B-AS1;CDKN2B-AS4;CYTOR;DUBR;EPB41L4A-AS1;EZH2;GAS5;gtl2-as;GUARDIN;H19;HM13-AS1;HOTAIR;HOTTIP;HOXA11-AS;HULC;JHDM1D-AS1;KRASP1;LINC00176;LINC00538;LINC00882;LINC01087;lincRNA-ROR;LOC284454;MALAT1;MEG3;MIAT;MIR17HG;MT1JP;NBR2;NEAT1;NPTN-IT1;PANDAR;PARROT;PCAT1;PCNA-AS1;PTENP1;PVT1;RP11-128M1.1;RP11-439…	65
Disease	Cervical_cancer	21A;AC008392.1;AC024560.2;ASK00420;BCAR4;BCYRN1;BDLNR;BLACAT1;CCAT1;CCAT2;CCEPR;CCND1;CDKN2B-AS1;CRNDE;EMX20S;ENST00000503812;ENST00000564977;EWSAT1;GAS5;GASS;H19;HAGLR;HOTAIR;HOXA11-AS;HTATIP2;HULC;LINC01101;LINP1;LNMICC;MALAT1;MEG3;MIR100HG;MIR31HG;MIR9-3HG;ndm29(29a);NEAT1;NNT-AS1;NPTN-IT1;PANDAR;PAX8-AS1;PCAT1;PVT1;RNY1;RNY3;RSU1P2;SLC16A1-AS1;SNHG12;SNHG16;SPRY4-IT1;SRA;STAT3;SYS1?DBNDD2;TI0…	69
Disease	Glioblastoma	21A;AC007333.1;AC011718.3;AC013472.6;AC022311.1;AC092168.4;AC133528.2;AGAP2-AS1;AL031123.1;AL121827.2;ANKH;APTR;ASLNC20819;ASLNC22381;BCYRN1;CYTOR;DGCR5;EgoA;EGOB;ENSG00000235427;ENSG00000261924;ENST00000451515;GAPLINC;GAS5;GAS5-family;GLIDR;H19;HIF1A-AS2;HOTAIR;HOTAIRM1;HOXA-AS3;LINC00173;LINC00572;LINC00663;LINC00689;LINC00963;LINC01104;LINC01116;LINC01277;LINC01471;LINC01494;lincRNA-CDH11-3;li…	96
Disease	Neuroblastoma	21A;AC025580.1;AFO86071;AK002005;BC041938;CAI2;CASC15;CASC15-S;CDKN2B-AS6;Dali;DBH-AS1;DeltaMYCN;FGD5-AS1;FW340058;GAS5;gtl2-as;H19;HAGLR;HOTAIR;LINC00467;MALAT1;MEG3;MIR100HG;MYCNOS;MYCNOS-01;MYCNUT;NBAT1;NCYM;NDM29;NR_002444;pancEts-1;PAUPAR;SNHG1;SNHG16;SNHG8;T-UC.300A;T-UCRs;uc.279;uc.347;uc.350;uc.364;uc.379;uc.446;uc.460;uc002oww;uc002vpg;uc057jvy.1;uc061iry.1	48
Disease	Breast_cancer	91H;AC008268.1;AC091891.2;AC104135.3;ADARB2-AS1;AL031963.2;AL162457.1;APOC1P1-3;ATB;BCAR4;BCYRN1;BLACAT2;CASC2;CASC22;CAT104;CCAT1;CCAT2;CCDC26;CDK2;cdkn1c-as;CDKN2B-AS1;CERNA2;CRALA;CRNDE;CTD-2031P19.5;CYTOR;DANCR;DIRC3;DLEU1;DPP10-AS1;DRAIC;DSCAM-AS1;EFNA3;EGOT;ENST00000515084;EPB41L4A-AS2;ERVH48-1;FGF14-AS2;FOXC2-AS1;FOXCUT;GAS5;H19;HFE;HIF1A-AS2;HMMR-AS1;HOTAIR;HOTTIP;HOXA11-AS;HOXA-AS2;IGKV;…	185
Disease	Colorectal_carcinoma	91H;AC021218.2;AC022075.3;AC078922.1;AC090510.3;AC091891.2;AC124798.1;AFAP1-AS1;AL135905.1;AL590666.3;BANCR;BCAR4;BLACAT1;BTG3-AS1;CAHM;CASC11;CASC19;CASC2;CASC7;CASC8;CBR3-AS1;CCAL;CCAT1;CCAT1-L;CCAT2;CCAT3;CCAT4;CCAT6;CDKN2B-AS1;CLMAT3;CRNDE;CRNDE-h;CYTOR;DANCR;DILC;dj974n19.1;DLEU7-AS1;DLGAP4-AS1;DPP10-AS1;DUXAP10;DUXAP9;E2F4;EHHADH-AS1;ENST00000430471;ENST00000468960;FAM83H-AS1;FBXL19-AS1;FEZ…	175
Disease	Osteosarcoma	91H;AC004707.1;AC010907.2;AC025423.4;AL132780.1;ASLNC00339;BANCR;BCAR4;BE503655;CASC2;CCAL;CCAT1;CCAT2;CDKN2B-AS1;DANCR;EGFR-AS1;EWSAT1;FENDRR;FGFR3-AS1;FOXC2-AS1;GAS5;H19;HIF1A-AS2;HIF-2??;HIF2PUT;HNF1A-AS1;HOTAIR;HOTTIP;HOXA11-AS;HULC;KMT2E-AS1;LeXis;LINC00161;LINC00901;LNCRNA-ATB;LNC-SNHG1;LOC730101;LUCAT1;MALAT1;MALINC1;MEG3;MELTF;MIR210HG;MIR34AHG;MYHAS;NEAT1;NNT-AS1;PACERR;PANDAR;PARTICL;PC…	63
Disease	Myasthenia_gravis	A_19_P00321478;A_19_P00329564;A_19_P00803960;A_21_P0000496;A_21_P0000497;A_21_P0001434;A_21_P0002178;A_21_P0002680;A_21_P0003820;A_21_P0004675;A_21_P0005082;A_21_P0005096;A_21_P0006107;A_21_P0006993;A_21_P0007156;A_21_P0009937;A_21_P0010060;A_21_P0010779;A_21_P0010904;A_21_P0011650;A_21_P0012435;A_21_P0012517;A_21_P0013529;A_21_P0014402;A_21_P0014735;A_21_P0014771;A_23_P370733;A_23_P427703;A_24_P…	135
Disease	Gastric_cancer	A2M-AS1;AA041523;AA174084;AA463827;ABHD11-AS1;AC004528.1;AC005696.4;AC079089.1;AC090510.3;AC091891.2;AC096655.1;AC104699.1;AC109811.1;AC110615.1;AC113133.1;AC114291.1;AC138128.1;AFAP1-AS1;AFDN-DT;AGAP2-AS1;AI028608;AI056187;AI080288;AI095542;AI364715;AI916498;AKR7L;AL121895.1;AL162586.1;AL353622.4;AL627422.2;AL703532;ANXA2P2;AP001439.2;AP002380.1;AW206234;BANCR;BCAR4;BE621082;BF238392;BF511694;BL…	223
Disease	Heart_Defects,_Congenital	AA584040;AA709223;AP000552.1;BX478947;H19;PPP1R1B	6
Disease	Muscle-invasive_bladder_cancer	AATBC;LINC00930;MIR100HG;PICSAR;UCA1;ZFHX4-AS1	6
Disease	Bladder_cancer	AATBC;AB074278;ABHD11-AS1;ATB;BANCR;BLACAT1;BRINP1;C5orf66-AS1;CADM3-AS1;CASC8;CCAT2;CCDC144NL-AS1;CCEPR;CDKN2B-AS1;DRAIC;FGFR3-AS1;FOXD2-AS1;GAS5;GHET1;H19;HAGLR;HIF1A-AS2;HNF1A-AS1;HOTAIR;HULC;KRT19P3;LINC00312;LINC00346;LINC00355;LINC00958;LINC01296;LNC-ALX1-2;LNC-CMC1-1;LNCRNA_ROR;LNCRNA-CIR;LNCRNA-n336928;LNCRNA-UNMIBC;LOC572558;MALAT1;MDC1-AS1;MEG3;MIR31HG;NONHSAG009271;NONHSAG013805;NONHSA…	69
Disease	Bladder_urothelial_cancer	AB074278;CASC2a;CRNDE;GAS5;HOTAIR;MALAT1;MEG3;PVT1;TUG1	9
Disease	Melanoma	ABALON;AC005523.2;BANCR;CASC15;CCL27;CDKN2B-AS1;CDKN2B-AS8;COL17A1;CXCL8;GAS5;H19;HOTAIR;HOTAIRM1;HOXA-AS2;IFNG-AS1;ILF3-AS1;l1pa16;LINC00032;LINC00673;LINC00707;LINC01324;LINC-ROR;Llme23;MALAT1;MDC1-AS1;MEG3;MELOE;mer11c;NKILA;NRIR;PAUPAR;PVT1;RMEL3;RMST;RP11-361L15.4;RP11-85G21;RP4-794I6.4;RP5-855F16;SAMMSON;SNHG5;SOX2-OT;SPRY4-IT1;STAT1;THRIL;uc.160+;uc.346+;uc283+a;UCA1;WFDC21P;XIST	50
Disease	Earlobe_keloid	ABCA9-AS1;AC002454.1;AC008750.3;AC009831.1;AC069222.1;AL034417.2;AL049874.3;AL121790.2;BDNF-AS;FR174595;FR193036;FR244962;LINC00346;LINC00607;LINC00649;NONHSAG007229;NONHSAG013256;NONHSAG030448;NONHSAG052055;NONHSAT016933;NONHSAT016934;NONHSAT030286;NONHSAT033252;NONHSAT056875;NONHSAT062994;NONHSAT076673;NONHSAT077639;NONHSAT077942;NONHSAT097800;NONHSAT102388;NONHSAT102735;NONHSAT120157;NONHSAT13…	40
Disease	Lung_cancer	Abhd11os;AC068888.1;AC091891.2;AC139887.2;AFAP1-AS1;AL022322.2;BANCR;BCYRN1;CASC2;CASC8;CCAT1;CCAT2;CDKN2B-AS1;CPS1-IT1;DGCR5;EPB41L4A-AS2;EPEL;FAM83H-AS1;FENDRR;GAS5;GPSM2;H19;HOTAIR;HOTTIP;IGFBP4-1;KCNQ1OT1;LCAL1;LINC00313;LINC00473;LINC00857;LINC01186;LINC01433;LINC01502;LINC02412;linc-CBR1-2;LNCAGER;LNC-bc060912;LNCRNA-DQ786227;loc146880;LSINCT1;LSINCT10;LSINCT11;LSINCT12;LSINCT2;LSINCT3;LSIN…	83
Disease	Ovarian_cancer	Abhd11os;AC091891.2;AC104699.1.1;AFAP1-AS1;AL162457.1;ASAP1-IT1;BACE1-AS;BCYRN1;CARS2;CCAT1;CCAT2;CDKN2B;CDKN2B-AS1;CERNA2;CRNDE;CTD-2020K17.1;DCST1-AS1;DNM3OS;DUXAP10;ENTPD3-AS1;FAM215A;GACAT3;GAS5;H19;HAGLR;HIST1H1D;HOTAIR;HOXA11;HOXA11-AS;LINC00092;LINC00472;LINC00515;LINC00623;LINC01088;LINC01772;LINC-ROR;LOC100128881;LOC100292680;LUCAT1;MALAT1;MEG3;MIAT;MIR22HG;MIR4697HG;MIR583HG;MNX1-AS1;NB…	80
Disease	Acute_lymphoblastic_leukemia	AC002454.1;CDKN2B-AS1;CDKN2B-AS7;LNC-NKX2-3-1;NALT1;RTN4R;T-ALL-R-LNCR1;XIST	8
Disease	Lymphoblastic_leukemia	AC002454.1;BALR-6	2
Disease	Enterovirus_Infections	AC002511.1;AP000688.29;RP4-620F22.3;RP5-843L14.1	4
Disease	Hepatocelluar_carcinoma	AC003681.1;AC004528.1;AC008392.1;AC015971.1;AC018413.1;AC023355.1;AC090510.3;AC092171.4;AC125807.2;AC144449.1;AC245452.1;ACTA2-AS1;AFAP1-AS1;AK123790;AL358334.2;AOC4P;ARC;ASLNC02525;AX800134;AY129027;BAIAP2-AS1;BANCR;C14orf132;CA3-AS1;CALCA;CASC11;CASC15;CASC2;CBR3-AS1;CCAL;CCAT1;CCAT2;CCEPR;CCND3P1;CDH4;CDKN2B-AS1;CDR1;CECR7;CPS1-IT1;CRNDE;CTB-167B5.2;CTD-2574D22.4;CXCL1P1;CYTOR;D16366;DANCR;DBH…	235
Disease	Parkinson`s_disease	AC004744.3;AK021630;AS_Uch1;DPY19L2P2;H19;HOTAIR;LINC01262;LINC01734;MALAT1;MAPT-AS1;MIR4422HG;NEAT1;PCA3;PINK1-AS;RNU1-1;RP11-124N14.3;RP11-409K20.6;RP11-533O20.2;RP11-542K23.9;RP11-79P5.3;RP13-507P19.2;SCOC-AS1;SNHG1;U1_spliceosomal_LNCRNA;UCH1LAS;UCHL1-AS1	26
Disease	Seizures	AC004854.2;AC087521.1;AL109610.1;AP006547.1;BDNF-AS;FAM138C;HELLPAR;hTF27297;KCNQ1OT1;MALAT1;MIAT;NEAT1;RPPH1	13
Disease	Lung_adenocarcinoma	AC005083.1;AC011510.1;AC011526.1;AC026369.2;AC079742.1;AC095350.1;ACTA2-AS1;AFAP1-AS1;BCRP3;BLACAT1;BMS1P20;CASC2;CASC9.5;CCAT1;CHIAP2;CTB-193M12.5;CYTOR;DGCR5;DLX6-AS1;DRAIC;EINCR1;ENST00000602301;FENDRR;FR165245;GAS5;H19;HELLPAR;HNF1A-AS1;HOTAIR;IGF2BP2-AS1;KCNQ1OT1;LCAL6;LINC00115;LINC00319;LINC00472;LINC00511;LINC00635;LINC00707;LINC00941;LINC01511;LINC01512;LINC01852;LINC01969;LINC-ROR;LOC10…	89
Disease	Lung_squamous_cell_carcinoma	AC006050.3-003;CCAT1;CCAT2;CDKN2A-AS1;ELOVL2-AS1;LINC00094;LINC01133;LINC01600;MEG3;NPTN-IT1;PVT1;RNASEH1-AS1;RP11-118K6.2;RP11-247A12.2;RP11-274B18.4;RP11-467H10.2;RP11-535C21.3;RP11-97E7.2;SFTA1P;SNHG1;SOX2-OT;TERC;TUG1	23
Disease	Sarcoma	AC006129.2;AP001432.14;BACH1-IT2;HOTAIR;LINC00680;RP11-230G5.2;RP11-274B21.9;RP11-504A18.1;RP11-560J1.2;RP11-713P17.3;RP4-665J23.1	11
Disease	Hereditary_haemorrhagic_telangiectasia	AC006305.1;AC007743.1;AC007848.2;AC026427.1;AC079610.1;AC093620.1;AC109349.1;AC109927.1;AC112206.2;AL445248.1;AP001528.2;ENSG00000230544;ENSG00000240453;ENSG00000250608;ENSG00000254154;ENSG00000259484;ENSG00000259758;ENSG00000264772;FAM66B;HAR1B;KCP;LEF1-AS1;LINC00323;LINC00336;LINC00596;LINC00667;LINC00929;LINC01020;LINC01139;LINC01204;LINC01538;LINC01721;LINC01762;LINC01798;SMIM2-IT1;SNHG15;SNH…	41
Disease	Thyroid_cancer,_papillary	AC007255.8;AC012368.2;AC079630.2;AC090458.1;AL031710.1;AL360295.1;APELA;BANCR;CCAL;CCND2-AS1;CNALPTC1;CRNDE;CTD-2171N6.1;CTD-3193O13.11;DCTN1-AS1;ELF3-AS1;ENST00000537266;GAS5;GAS8-AS1;H19;HAGLR;HAGLROS;HOTAIR;HOTTIP;HULC;LINC00271;LINC00284;LINC01384;LINC-ROR;LNC-KCMF1-2:1;LNC-LLPH-2:1;LNC-PLA2R1-1:1;LNC-PSD4-1:14;LNCRNA-ATB;LOC729966;MALAT1;MEG3;n335550;n340790;n386477;NAMA;NEAT1;NEAT1_2;NONHSA…	68
Disease	Non_small_cell_lung_cancer	AC007403.1;AC008691.1;AC013264.2;AC025887.2;AC090952.4.1;AC109322.1;ADAM12;ADAMTS9-AS2;AFAP1-AS1;AGAP2-AS1;ASAP1-IT1;BANCR;BCAR4;BCYRN1;BLACAT1;C14orf132;C6orf176-TV1;C6orf176-TV2;CACNA1G-AS1;CASC9;CCAT1;CCAT2;CDKN2B-AS1;CEA;CES1P1-001;COTL1;CYFRA21-1;DANCR;DLGAP2;ENST457720;FENDRR;FEZF1-AS1;FEZF-AS1;FOXD2-AS1;GACAT2;GAS5;GAS5-AS1;GAS6-AS1;GGPS1;GHET1;GHSROS;GNAS-AS1;GUCY1B2;H19;HAGLR;HIF1A-AS1;H…	143
Disease	Chronic_obstructive_pulmonary_disease	AC007823.1;FENDRR;LINC00229;LOC339529;LOC646329;LOC729178;MEG3;SNHG5;TINCR;TUG1;uc061ryw.1	11
Disease	Renal_clear_cell_carcinoma	AC008060.2;ADAMTS9-AS2;CADM1-AS1;CCAT2;CYTOR;DGCR5;DRAIC;LINC00887;LNC-ACACA-1;LNC-BMP2-2;LNC-CPN2-1;LNC-CYP4A22-2/3;LNC-FOXG1-2;LNC-FZD1-2;LNC-ITPR2-3;LNC-LCP2-2;LNC-RP3-368B9;LNC-SLC30A4-1;LNC-SPAM1-6;LNC-TTC34-3;LOC389332;LUCAT1;MALAT1;MEG3;MRCCAT1;NBAT1;NONHSAT123350;NR_024418;PANDAR;PCAT29;PVT1;SMIM32;SPRY4-IT1;TUG1;ZNF180	35
Disease	Prostate_cancer	AC009014.3;ATB;C1QTNF9B-AS1;CASC2;CBR3-AS1;CCAT2;CDKN2B-AS1;CTB-89H12.4;CTBP1-AS;DANCR;DRAIC;EGOT;ENSG00000261777;FALEC;FENDRR;FR0257520;FR0348383;GAS5;H19;HCG11;HOTAIR;HOTTIP;HULC;IGF2-AS;KCNQ1OT1;LINC00963;LINC01138;LINC01296;linc-PXN-1;LincRNA-p21;LNC-MX1-1;LOC283070;LRRC74B;MALAT1;mdm2-as;MEG3;MIAT;NEAT1;PCA3;PCAT1;PCAT14;PCAT18;PCAT2;PCAT29;PCAT5;PCAT6;PCAT7;PCATs;PCGEM1;PCOTH;POTEF-AS1;POU5…	90
Disease	Esophageal_squamous_cancer	AC011365.1;AC093850.2;AFAP1-AS1;ATB;BANCR;C5orf66-AS1;CASC9;CCAT1;CFLAR-AS1;CTD-3080P12.3;CYTOR;FOXD2-AS1;GAS5;HOTAIR;HOTTIP;HOXA11-AS;LINC00460;LINC01233;LINC-ROR;LNCRNA625;LUCAT1;MALAT1;MEG3;NKILA;NORAD;NPTN-IT1;PHBP1;POU3F3;PVT1;RP11-366H4.1.1;RP11-766N7.4;SBF2-AS1;SNHG1;SNHG16;TDRG1;TINCR;TP73-AS1;TTN-AS1;TUG1;XIST	40
Disease	Chronic_lymphocytic_leukemia	AC012065.7;CRNDE;DLEU1;DLEU2;GATA6-AS1;MIAT;MIR155HG;NEAT1;TP53COR1;TRERNA1;uc.159;uc.21;uc.72	13
Disease	Endometrial_cancer	AC012312.1;ANKRD20A21P;CASC2;CCAT1;FAM212B-AS1;FER1L4;GAS5;H19;HAND2-AS1;HOTAIR;KIAA0087;LA16c-313D11.11;LINC00582;LINC00672;LINC01568;LINC02046;LINC-ROR;MEG3;NEAT1;PTENP1;RP11-395G23.3;RP11-600K151;SAHH;SNHG12;TDGF1P1;TUG1;TUSC7;uc002nbr.3;uc003xut.;uc021re1.1;UCA1;ZNRD1ASP	32
Disease	Malignant_glioma	AC016745.3;AC091736.1;ADAMTS9-AS1;ADAMTS9-AS2;AGAP2-AS1;AL163953.3;ATB;BCYRN1;BX571672.2;CASC2;CCAT1;CCDC26;CDKN2B-AS1;CDKN2B-AS12;CRNDE;CTC-575N7.1;CYTOR;FOXD3-AS1;GAS5;GS1-421I3.2;H19;HOTAIR;HOTAIRM1;HOTTIP;HOXA11-AS;HOXA-AS2;HOXA-AS3;HULC;LINC00320;LINC00545;LINC00963;LINC01158;LINC01198;LINC-ROR;LNCR1;LNCR2;LNCR3;LOC17042;M1(NR_038199);M1(NR_038200);MALAT1;MDC1-AS1;MEG3;MGC32805;MIR155HG;NEAT…	81
Disease	Sjogren`s_syndrome	AC017002.3;CXCR2P1;IFNG-AS1;LINC00426;LINC02384;LNC-UTS2D-1:1;n336161;n340599;TCONS_l2_00014794	9
Disease	Polycystic_ovary_syndrome	AC023128.1;AC068282.1;AL021940.1;Androgen_Receptor_Coregulator_CTBP1-AS;GAS5;LINC01828;MSR1;XLOC_011402	8
Disease	Liver_cancer	AC062028.1;AL133153.2;CAMTA1;H19;HOTAIR;HULC;IGF2-AS;LINC00210;LNCAPC;LNCBRM;LNCRNA-LALR1;LNCZic2;MALAT1;MEG3;MIR7-3HG;MT1DP;NR_037597;PCBP2-OT1;SEMA6A-AS1;SNHG1;TFDP1;uc001lsz;UCA1;XLOC_002792;YAP1	25
Disease	Acute_Coronary_Syndrome	AC068831.6;LINC01254;PAX8-AS1;RP11-133L14.5;RP11-203M5.8;RP11-259K15.2;RP11-68I3.11	7
Disease	Pancreatic_cancer	AC087521.1;AC092053.3;AC103706.1;AFAP1-AS1;AL031123.2;AP000221.1;CASC2;CCAT1;CCDC26;CDKN2B-AS1;CRNDE;CYTOR;DDX6P1;DLEU2;GACAT2;GAS5;GHET1;H19;HNF1A-AS1;HOTAIR;HOTTIP;HULC;intergenic_LNCrna(aw391850);intergenic_LNCrna(aw819863);intergenic_LNCrna(aw901940);intergenic_LNCrna(aw902458);intergenic_LNCrna(aw936043);intergenic_LNCrna(aw937867);intergenic_LNCrna(be008094);intergenic_LNCrna(be141719);inte…	187
Disease	Tuberculosis	AC090286.1;CD244;CD81-AS1;MIR3945HG	4
Disease	Crohn`s_disease	AC090510.3	1
Disease	Congestive_heart_failure	AC091891.2;CDKN2B-AS1;HOTAIR;TUSC7	4
Disease	Acute_myeloid_leukemia	AC092580.4;CCAT1;CCDC26;CDKN2B-AS1;HOTAIR;HOTAIRM1;IRAIN;linc-223;MALAT1;MEG3;ROPNR;RP11-222K16.2;RP11-305O.6;TUG1;TUSC7;UCA1;WT1-AS;XLOC_109948	18
Disease	Nasopharyngeal_carcinoma	AC100786.1;AC144450.1;AFAP1-AS1;AP5M1;CASC9;CCAT1;CDKN2B-AS1;FOXCUT;FOXD2-AS1;GAS5;H19;HNF1A-AS1;HOTAIR;HULC;LET;LINC00312;LINC00460;LINC0086;LINC01315;LINC01544;LINC02577;LINC-ROR;LNC-AL355149.1-1;LNC-ZNF674-1;LOC401317;LOC553103;MALAT1;MEG3;n326322;n375709;NEAT1;NKILA;NPTN-IT1;PCAT7;PVT1;RP1-179N16.3;RPS24P1;XIST	38
Disease	Pancreatic_ductal_adenocarcinoma	AC125807.2;AFAP1-AS1;C9orf139;CTC-327F10.4;DAPK1;FEZF1-AS1;H19;HOTAIR;HOTAIRM1;HOTTIP;LINC00339;LINC00491;LINC00673;LINC00675;lincRNA1611;LOC389641;MALAT1;MAP3K14;MIR31HG;MIR600HG;PPP3CA;PPP3CB;PVT1;RP11-436K8.1;RP5-965G21.4;RPL13AP23;TUSC7;UCA1;ZNF312B	29
Disease	Squamous_cell_carcinoma	AC125807.2;BCYRN1;BOK-AS1;C5orf66-AS1;CASC9;CBR3-AS1;CCAT2;CDKN2B-AS1;ENST00000435885;ESCCAL-5;FOXCUT;H19;HNF1A-AS1;HOTAIR;LINC00951;LINC01158;LINC01233;LINC01234;LINC01426;LINC01503;LOC100130476;MALAT1;NEAT1;PCAT1;PICSAR;POU6F2-AS2;RIOX2;SOX2-OT;SOX2OT-S1;SOX2OT-S2;SPRY4-IT1;TINCR;TUG1;TUSC7;uc003lfc.1;UCA1;ZEB1-AS1	37
Disease	Oral_squamous_cell_carcinoma	AC132217.4;CCAT1;CCAT2;CEBPA-AS1;FLJ22447;FOXCUT;FTH1P3;GTF2IRD2P1;H19;HAS2-AS1;HOTAIR;LINC00668;MALAT1;MEG3;NEAT1;PDIA3F;SOX21-AS1;TUG1;UCA1;XLOC_002599;XLOC_002634;XLOC_132858	22
Disease	childhood_acute_lymphocytic_leukemia	AC156455.1;CASC8;CTA-331P3.1;KB-208E9.1;LNC-LAMC2-1;PAX8-AS1;RP11-137H2.4;RP11-203E8;RP11-624C23.1;RP11-68I18.10	10
Disease	Heart_disease	AC245452.1;H19;HOTAIR	3
Disease	Nasal_Polyps	ACBD7;ADAMTS5;AGR3;ALOX5;AMD1;APOC1;AQP9;ARRDC3;ASAP1;ATF3;BBS7;BCL2L15;BCO2;BHLHE40;BTK;BTNL9;C11orf21;C1orf186;C4orf47;CABCOCO1;CBLN1;CD1A;CD1B;CFAP44;CKAP2L;CKAP4;CKS2;CLIC5;CTGF;CUL4B;DCHS2;DENND6B;DGKD;DNAH10;DSEL;DUSP2;EML1;ENC1;ENO1;EPB41L4B;ERBB4;EREG;ETS2;ETV6;F13A1;F2R;FABP4;FAM183A;FAM81B;FCER1A;FGL2;FOXJ1;FOXL1;FSD1L;GATA1;GDF15;GFRA1;GNAO1;GPR162;GPR65;GRAMD2A;GSTM3;GSTM5;GZMB;GZMH;H…	152
Disease	Ovarian_epithelial_cancer	ADAMTS9-AS1;CCAT1;CCAT2;CERNA2;CPS1-IT1;DLEU1;DNM3OS;ELNCRNA1;H19;HAGLR;HOTAIR;HULC;MALAT1;MEG3;PCA3;RAD51-AS1;RP11-597D13.9;TC0100223;TC0101441;TC0101686;ZFAS1	21
Disease	Temporal_lobe_epilepsy	ADARB2-AS1;LINC324;MAP3K14-AS1;UCA1	4
Disease	Cholangiocarcinoma	AFAP1-AS1;CCAT2;ENST00000517758;ENST00000588480;H19;HULC;MALAT1;NEAT1;PANDAR;PCAT1;SOX2-OT;SPRY4-IT1;TUG1;UCA1	14
Disease	Esophageal_adenocarcinoma	AFAP1-AS1;HNF1A-AS1	2
Disease	Gallbladder_cancer_	AFAP1-AS1;CCAT1;CDKN2B-AS1;CRNDE;CYTOR;FAM30A;FENDRR;FOXP2;GCASPC;H19;HOTAIR;HOXA-AS2;ITGB1;LINC01589;LINC-ROR;LNCRNA-PAGBC;Loc344887;MALAT1;MEG3;MINCR;NPTN-IT1;RP11-304L19.1;RP5-899B16.2;TUG1;UCA1	25
Disease	Thyroid_cancer	AFAP1-AS1;CASC2;CDKN2B-AS1;FALEC;GAS5;H19;HOTAIR;LA16c-380H5.2;LINC00312;LOC100507661;MALAT1;MLF1;NEAT1;PANDAR;PTCSC3;PVT1;RP11-203J24.8;SDC4;UCA1	19
Disease	Tongue_cancer	AFAP1-AS1;BCYRN1;CILA1;CYTOR;FAM3D-AS1;HOTTIP;LINC00673;LINC01503;LINC01527;LNC?EGFR;LNC-AL355149.1-1;LNC-LCE5A-1;LNC-MBL2-4:3;LNC-Sox5;MALAT1;MEG3;NKILA;PCBP2-OT1;STXBP5;UCA1	20
Disease	Nephroblastoma	AIRN;gtl2-as;H19;IGF2-AS;KCNQ1DN;LINC00473;MEG3;WT1-AS	8
Disease	Lung_small_cell_carcinoma	AK09398;CCAT2;HOTAIR;MALAT1;TUG1	5
Disease	Malignant_pleural_mesothelioma	AL031123.2;AL359232.1;AX746718;EF177379;GAS5;LINC00535;POT1-AS1;PVT1;SNHG7;SNHG8;uc002tjp.5	11
Disease	schizophrenia	AL133284.1;BDNF-AS;DAOA-AS1;DISC1;DISC2;DLG2-AS1;HAR1A;HAR1B;LINC00271;LRRC2-AS1;MIAT;TRAF3IP2-AS1	12
Disease	Loeys-Dietz_syndrome	AL161804.1	1
Disease	Fragile_X_syndrome	AL162457.1;FMR1-AS1;FMR5;FMR6	4
Disease	Nervous_System_Diseases	AL162457.1;DLX6-AS1;MIAT;nkx2.2as	4
Disease	Renal_cell_carcinoma	AL353608.3;AL355390.1;CASC2;CCAT1;CRNDE;CYP51A1-AS1;CYTOR;DANCR;DUXAP8;EGOT;FTX;GAS5;GATA3-AS1;H19;HOTAIR;KCNQ1OT1;LBX2-AS1;LINC00473;LINC00887;LINC00963;LINC02121;LINC-ROR;LNCARSR;LOC109207222;MALAT1;ncC11orf49;ncHDAC5;ncRAB31;ncSRPK1;NPTN-IT1;PANDAR;PTENP1;PVT1;RCCRT1;RP11-436H11.5;SARCC;SNRK-AS1;TCL6;TCONS-00068220;TRIM52-AS1;TUG1;uc001aka.2;uc003erl.1;uc009wkz.1;uc009yby.1;UCA1;Z38	47
Disease	Systemic_lupus_erythematosus	AL357060.1;LINC0949;MALAT1;NEAT1;uc001ykl.1	5
Disease	Rhabdomyosarcoma	AL359504.2;DDN-AS1;ENST00000307533;ENST00000569275;MYCNOS-01;NR2F1-AS1;RMST;Z93241.1	8
Disease	Major_depressive_disorder	AL442128.2;DISC2;LINC00998;LINC01108;LINC02152;LINC02153;NONHSAG045500;NONHSAT142707;XLOC_009565	9
Disease	Degenerative_disc_disease	AL627422.2;CTC-523E23.5;CTD-2246P4.1;LINC00917;LINC01562;LINC02424;MIR132;NEAT1;RP11-363G2.4;RP4-639J15.1	10
Disease	Macular_degeneration	Alu_LNCRNAs	1
Disease	Colon_cancer	AOC4P;BACE1-AS;BCAR4;BCYRN1;CCAT1;CCAT2;CTD-2354A18.1;CYTOR;DACOR1;FER1L4;GSEC;H19;HNF1A-AS1;HOTAIR;HOXB-AS3;LINC00261;LINC00659;LINC01567;lincRNA-ROR;LINC-ROR;LNC34a;LNCRNA-ATB;MALAT1;MEG3;PRAS;PTENP1;PVT1;RBM5-AS1;RNY1;RNY3;SNAR;SNHG6;TP53TG1;TUG1;uc.160+;uc.346+;uc.73a;uc283+a;UCA1;UHRF1;XIST;ZEB1;ZFAS1	43
Disease	Myocardial_infarction	APF;CARL;CDKN2B-AS1;MIAT;MT-LIPCAR	5
Disease	Liver_cirrhosis	APTR;GAS5;HOTAIR;HULC;MALAT1;MEG3	6
Disease	Duchenne_muscular_dystrophy	AS_INT55;DBET;LINC00850;LINCMD1;LNC-023;LNC-049;LNC-058;LNC-082;LNC-083;LNC-149;LNC-165;LNC-182;LNC-214;LNC-267;LNC-31;LNC-312;LNC-389;LNC-405;LNC-456;LNC-460;LNC-509;LNC-561;LNC-613;LNC-666;LNC-686;LNC-776;LNC-793;LNC-803;LNC-861;LNC-962;LNC-994;LNC-996;LNC-MD1;LY86;nclNT1Ms2;nclNT44s;nclNT44s2;nclNT55s	38
Disease	Keloid	ATB;H19	2
Disease	Hypertension	Atg9b;CDKN2B-AS1;EMX2OS;GAS5;LINC01227	5
Disease	Dilated_cardiomyopathy	ATP6V1G2-DDX39B;MIAT;RP11-544D21.2;SRA1;XLOC_014288	5
Disease	Hypertrophic_cardiomyopathy	ATP6V1G2-DDX39B;uc004cov.4;uc022bqu.1	3
Disease	Autosomal_dominant_cerebellar_ataxia	ATXN8OS;SCAANT1	2
Disease	Spinocerebellar_ataxia_type_8	ATXN8OS	1
Disease	Heart_Failure	BACE1-AS;DMPK_3`UTR;MHRT;MT-LIPCAR;NRON	5
Disease	Inclusion_body_myositis	BACE1-AS	1
Disease	Cervical_squamous_cell_cancer	BAIAP2-AS1;CTC-537E7.3;CTD-2192J16.26;ILF3-AS1;LINC01133;RP11-1096G20.5;RP11-131N11.4;RP11-147L13.15;RP11-203J24.8;RP11-440L14.1;RP11-571M6.18;RP11-621L6.3;RP11-80H18.4;RP1-7G5.6;SERHL;XIST	16
Disease	Eosinophilic_esophagitis	BANCR	1
Disease	Gastric_adenocarcinoma	BANCR;DRAIC;H19;HOTAIR;LINC00261;LINC00982;NEAT1;PCAT29;SHNG3	9
Disease	Gastrointestinal_system_cancer	BANCR;H19;HOTAIR;MALAT1	4
Disease	Retinoblastoma	BANCR;BDNF-AS;CCAT1;HOTAIR;MALAT1;MEG3	6
Disease	Type_1_endometrial_cancer	BANCR	1
Disease	Chondrosarcoma	BCAR4	1
Disease	Aging	BCYRN1;KCNQ1DN	2
Disease	Esophageal_cancer	BCYRN1;CASC2;CASC9;CDKN2B-AS1;CTD-2357A8.3;GAS5;GS1-600G8.5;H19;HOTAIR;HULC;KCNQ1OT1;LINC00176;LINC00365;LINC01554;LINC02098;MALAT1;MEG3;PCAT1;PEG10;POLR2E;PSPC1-AS2;PVT1;RP11-327J17.1;RP11-705O24.1;RP1-90J4.1;UCA1;ZEB1;ZEB2	28
Disease	Microinvasive_gastric_cancer	BCYRN1;RRP1B;TDRG1;XIST	4
Disease	Parotid_gland_cancer	BCYRN1	1
Disease	Depression	BDNF-AS;DISC2	2
Disease	Huntington`s_disease	BDNF-AS;DGCR5;HAR1;HAR1A;HAR1B;HTT-AS;HTTAS_v1;MEG3;NEAT1;REST/CoREST-regulated_LNCRNAs;TUG1;TUNAR	12
Disease	Mental_Disorders	BDNF-AS;LOC389023;MCHR2-AS1	3
Disease	Obesity	BDNF-AS;H19;SNHG11;U90926	4
Disease	Cystic_fibrosis	BGas	1
Disease	Chronic_myelogenous_leukemia	BGLT3;H19;HOTAIR;HULC;MEG3;UCA1	6
Disease	Testicular_cancer	BOK-AS1;MEG3;SPRY4-IT1;TDRG1;XIST	5
Disease	Blepharophimosis,_Ptosis,_and_Epicanthus_Inversus	BPESC1;PISRT1	2
Disease	Chromophobe_renal_cell_carcinoma	BRE-AS1;C21orf62-AS1;COL18A1-AS;LINC00336;LINC00882;SNHG7;TMEM51-AS1	7
Disease	Brain_ischemia	C2dat1	1
Disease	Gastric_cardia_adenocarcinoma	C5orf66-AS1;ENST00000456007;ENST00000456185;H19;HOTAIR;LINC01550;LINC01848;LOC100130476;MEG3;MTCO3P10;NR_027775;NR_033663;POM121L13P;RPL12P1;SRP9P1;TCF7;uc003jfz.2	17
Disease	Head_and_neck_squamous_cell_carcinoma	C5orf66-AS1;CYTOR;EPB41L4A-AS2;FAM3D-AS1;H19;HAND2-AS1;HEIH;HOTAIR;LNC-JPH1-7;LNC-LCE5A-1;LUCAT1;SPRY4-IT1	12
Disease	Rheumatoid_arthritis	C5T1;ENST00000438399;FBXL19-AS1;H19;HOTAIR;LRRC75A-AS1;MALAT1;RPKG1-AS1;SNHG28;uc004afb.1;UCA1;ZFAS1	12
Disease	Basal_cell_carcinoma	CASC15;CDKN2B-AS1	2
Disease	RUNX1-rearranged_acute_leukemia	CASC15	1
Disease	Inflammatory_bowel_disease	CBR3-AS1;GAS5;NRON	3
Disease	Prostate	CBR3-AS1;CDKN2B-AS1;CDKN2B-AS9;CTBP1-AS;GAS5;H19;IGF2-AS;LINC00963;LOC728606;MALAT1;MEG3;PCA3;PCAT1;PCGEM1;PCNCR1;PRNCR1;PTENP1;SCHLAP1;TERC	19
Disease	Intrahepatic_cholangiocarcinoma	CCAT1;CCAT2;CPS1-IT1;TLINC;TUG1	5
Disease	Laryngeal_squamous_cell_cancer	CCAT1;CDKN2B-AS1;H19;HOTAIR;HOXA11-AS;LINC01537;LOC100505976;MALAT1;MIR21;MTCO1P5;NEAT1;RP11-169D4.1;RRP1B;SRA1;XLOC_l2_010636	15
Disease	Medulloblastoma	CCAT1;CDKN2B-AS1;H19;HOTAIR	4
Disease	Multiple_myeloma	CCAT1;CD99-6;CHM-1;Col4A2-1;CXorf64-1;DNAJB11-6;FAM135A;GAS5;H19;HOTAIR;LAMA5-AS1;MALAT1;MEG3;MYOT-1;PARD6G-2;PCAT1;PDIA3P;PVT1;RP11-175D17.3;ST3GAL6-AS1;TP73-AS1;TUG1;UCA1;ZNF337-7	24
Disease	Myeloid_neoplasm	CCAT2;DLEU2	2
Disease	Pituitary_adenoma	CCAT2;GADD45G;H19;HOTAIR;MALAT1;MEG3	6
Disease	Cardiomegaly	CCDC144NL-AS1;Chaer;CHRF;MAGI1-IT1;PVT1;RN7SK;SLC26A4-AS1	7
Disease	Gastrointestinal_stromal_tumor	CCDC26;HOTAIR	2
Disease	Hematologic_cancer	CCDC26;PVT1;RUNXOR;XIST	4
Disease	TLS-associated_pathological_states	CCND1_promoter-derived_LNCRNAs	1
Disease	Type_2_diabetes_mellitus	CDKAL1;CDKN2B-AS1;CDKN2B-AS5;GAS5;LINC00271;LINC01370;LNC-DC;NONRATT021972;PDZRN3-AS1;PVT1;SOCS1;uc.48+	12
Disease	Coronary_artery_disease	CDKN2A;CDKN2B;CDKN2B-AS1;CDKN2B-AS2;GAS5;H19;HAND2-AS1;HOTTIP;IGF2-AS;LNC-DC;LNC-KDM5D-4;LNCPPAR??;OTTHUMT00000387022;SOCS1;XLOC_011616;XLOC_014102	16
Disease	Abdominal_aortic_aneurysm	CDKN2B-AS1;H19	2
Disease	Acute_myocardial_infarction	CDKN2B-AS1;ENST00000363358;ENST00000365067;ENST00000365306;ENST00000421157;ENST00000424119;ENST00000424640;ENST00000434741;ENST00000518846;ENST00000541341;ENST00000561259;ENST00000563515;ENST00000565523;ENST00000566676;hypoxia_inducible_factor_1A_antisense_RNA_2;KCNQ1OT1;LINC00649;LINC01197;metastasis-associated_lung_adenocarcinoma_transcript_1;MHRT;myocardial_infarction-associated_transcript;SNH…	34
Disease	Aortic_aneurysm	CDKN2B-AS1;HIF1A-AS1	2
Disease	Atherosclerosis	CDKN2B-AS1;RNCR3	2
Disease	Cardiovascular_disease	CDKN2B-AS1;HIF1A-AS1;NPPA-AS1	3
Disease	Carotid_stenosis	CDKN2B-AS1	1
Disease	Diabetes_mellitus	CDKN2B-AS1;LINC00599;MALAT1;MEG3;NONRATT021972;PVT1;TUG1	7
Disease	Intracranial_aneurism	CDKN2B-AS1;CDKN2B-AS3	2
Disease	Intracranial_Hemorrhage,_Hypertensive	CDKN2B-AS1	1
Disease	Leukemia	CDKN2B-AS1;DLEU2;GAS5;HOTAIR;HOTAIRM1;NEAT1;uc.160+;uc.346+;uc283+a	9
Disease	Mouth_Neoplasms	CDKN2B-AS1;LNCHIFCAR	2
Disease	Myelofibrosis	CDKN2B-AS1;MEG3;WT1-AS	3
Disease	Nervous_system_cancer	CDKN2B-AS1	1
Disease	Neurofibromatoses	CDKN2B-AS1	1
Disease	Neurofibromatosis_type_1	CDKN2B-AS1	1
Disease	Periodontitis	CDKN2B-AS1;POIR	2
Disease	Peripheral_artery_disease	CDKN2B-AS1	1
Disease	Plexiform_fibromyxoma	CDKN2B-AS1;CDKN2B-AS13	2
Disease	Primary_open_angle_glaucoma	CDKN2B-AS1	1
Disease	Prostatic_Hyperplasia	CDKN2B-AS1;UCA1	2
Disease	Stroke	CDKN2B-AS1;CDKN2B-AS10;CDKN2B-AS11;MALAT1;MIAT	5
Disease	Triple_Negative_Breast_Cancer	CDKN2B-AS1;CYTOR;DANCR;ENST00000460164;HOTAIR;HULC;LINC01096;LINC-ROR;MALAT1;MAPT-AS1;NONHSAT125629;PCAT6;RMST;SNHG12;TCONS_l2_00003938;uc064rsl.2;XR_250621.1	17
Disease	Pre-eclampsia	CEACAMP8;FLT1P1;H19;HOTAIR;LNC-DC;MALAT1;SPRY4-IT1;TUG1;Uc.187;YWHAEP7	10
Disease	Schmid-Fraccaro_syndrome	CECR3;CECR9	2
Disease	Nephrolithiasis	CHCHD4P4;MIF-AS1	2
Disease	Idiopathic_scoliosis	CHL1-AS2;DSCAM-AS1	2
Disease	Silicosis	CHRF	1
Disease	Osteoarthritis	CILinc01;CILinc02;CTD-2574D22.4;GAS5;H19;HOTAIR;KCNJ5;KCNK15-AS1;MEG3;PACERR;PCGEM1;PMS2P2;TMSB4X;uc.343;UFC1	15
Disease	childhood_medulloblastoma	CRNDE	1
Disease	Hepatoblastoma	CRNDE;OIP5-AS1;TCONS_00090092_MEG3;TCONS_l2_00000179;TCONS_l2_00004424;TCONS_l2_00006843;TCONS_l2_00014091;TCONS_l2_00018070;TCONS_l2_00018071;TCONS_l2_00020565;TCONS_l2_00021262;TCONS_l2_00030560;TUG1;XLOC_007030;XLOC_007057;XLOC_011938	16
Disease	Solid_tumors	CRNDE;HOTAIR	2
Disease	Diffuse_large_B-cell_lymphoma	CSMD2-AS1;CTC-467M3.1;HOTAIR;HULC;LOC283177;LUNAR1;MIR17HG;MME-AS1;PANDAR;PEG10;RP11-25K19.1;RP11-360F5.1;SACS-AS1	13
Disease	Neuralgia	Ct55;Fam178b;Fam9b;Kcna2_antisense_RNA;uc.48+;Yam1	6
Disease	Thoracic_aortic_aneurysm	CTD-2184D3.5;HIF1A-AS1;LOC100506472;RP11-465L10.10;RP-399O19.5	5
Disease	Diabetic_Nephropathies	CYP4B1-PS1;LNC-MGC;MALAT1;NONRATT021972;PVT1;SNHG18;SNHG6	7
Disease	Facioscapulohumeral_muscular_dystrophy	D4Z4;DBET;MLT1C-LNCRNA;THE1C-LNCRNA	4
Disease	Bone_disease	DANCR	1
Disease	Brain_cancer	DANCR	1
Disease	Osteoporosis,_Postmenopausal	DANCR	1
Disease	Bipolar_disorder	DAOA-AS1;DISC2	2
Disease	Panic_disorder	DAOA-AS1	1
Disease	DiGeorge_syndrome	DGCR5	1
Disease	Velocardiofacial_syndrome	DGCR5	1
Disease	Autism_spectrum_disorder	DISC2;MSNP1AS	2
Disease	Mood_disorder	DISC2	1
Disease	Schizoaffective_disorder	DISC2	1
Disease	Laryngeal_cancer	DLEU2;FAM3D-AS1;LNC-LCE5A-1	3
Disease	Lymphoma	DLEU2;GAS5;LINC01013;PVT1;SNHG5;TCL6;uc.160+;uc.346+;uc283+a	9
Disease	Neuropathy	DLX6-AS1	1
Disease	Split_hand-foot_malformation_2	DLX6-AS1	1
Disease	Myotonic_dystrophy_type_1	DMPK	1
Disease	Brain_glioma	DRAIC;PCAT29;TP73-AS1	3
Disease	Skin_melanoma	DRAIC;LINC00937;MGC12926;PCAT29	4
Disease	Familial_Primary_Pulmonary_Hypertension	ENST00000417305;ENST00000419223;ENST00000506645;ENST00000507856;ENST00000532124;ENST00000552663;XLOC_005902;XLOC_008372;XLOC_011535	9
Disease	sepsis	ENST00000452391;ENST00000504301	2
Disease	Renal_cancer	EPB41L4A-AS2;GAS5;H19;HIF1A-AS1;HIF1A-AS2;HOTAIR;KCNQ1OT1;MALAT1;MEG3;PVT1;RNY1;RNY3	12
Disease	Marek`s_disease	ERL;H19	2
Disease	Embryonal_cancer	ESRG;H19;HOTAIR	3
Disease	Ewing_sarcoma	EWSAT1	1
Disease	HPV-induced_cervical_cancer	EWSAT1;LINC01101	2
Disease	Lipid_metabolism_disorder	FADS1	1
Disease	Pharyngeal_cancer	FAM3D-AS1;LNC-LCE5A-1	2
Disease	Luminal_subtype_breast_cancer	FAM83H-AS1	1
Disease	Ataxia_telangiectasia	FAS-AS1	1
Disease	Non-Hodgkin_lymphoma	FAS-AS1	1
Disease	Ventricular_septal_defect	FGF10-AS1;SMAD1-AS1;uc.167	3
Disease	Neurodevelopmental_Disorders	FMR1-AS1	1
Disease	Pterygium	FOXD2-AS1;LOC283761;LPAL2;PISRT1;SNHG1	5
Disease	Ulcerative_colitis	FOXD2-AS1;H19;IFNG-AS1	3
Disease	Ankylosing_spondylitis	FRG2C;LIN54;LNCRNA-AK001085;USP50;ZNF354A	5
Disease	Cardiomyocyte_apoptosis	FTX	1
Disease	B_cell_lymphoma	GAS5;HOTAIR;MALAT1;PVT1;TP53COR1;TUG1	6
Disease	Bladder_transitional_cell_carcinoma	GAS5	1
Disease	Head_and_neck_cancer	GAS5	1
Disease	Hypersensitivity_reaction_type_II_disease	GAS5;ZFAT-AS1	2
Disease	LPS-induced_inflammatory_injury	GAS5	1
Disease	Mantle_cell_lymphoma	GAS5;MALAT1;ROR1-AS1	3
Disease	T-cell_leukemia	GAS5	1
Disease	Hirschsprung`s_disease	GFRA1;HA117;HN12;HOTTIP;LINC01844;LOC100507600;MEG3;MIR31HG	8
Disease	Pseudohypoparathyroidism_Type_1B	GNAS-AS1	1
Disease	Transient_neonatal_diabetes_mellitus	GNAS-AS1;HYMAI	2
Disease	Phaeochromocytoma	gtl2-as;H19;MEG3	3
Disease	Adenocarcinoma	H19;HNF1A-AS1	2
Disease	Adrenocortical_carcinoma	H19	1
Disease	Aortic_valve_disease	H19	1
Disease	Beckwith-Wiedemann_syndrome	H19;IGF2-AS;KCNQ1OT1	3
Disease	Cardiac_fibroblast_proliferation_and_fibrosis	H19	1
Disease	Cardiomyocyte_hypertrophy	H19	1
Disease	Central_nervous_system_disease	H19;HAR1A;SOX2-OT	3
Disease	Cholestatic_liver_injury	H19	1
Disease	Choriocarcinoma	H19;LINC00629;MALAT1;MIR503HG	4
Disease	Congenital_Hyperinsulinism	H19	1
Disease	Diabetic_Cardiomyopathies	H19;MALAT1	2
Disease	Germ_cell_cancer	H19	1
Disease	Gestational_choriocarcinoma	H19	1
Disease	Gestational_trophoblastic_neoplasm	H19	1
Disease	Growth_restriction	H19	1
Disease	Hematopoiesis	H19	1
Disease	Hydatidiform_Mole	H19	1
Disease	Hyperhomocysteinemia	H19	1
Disease	Hyperprolactinemia	H19	1
Disease	Infertility	H19	1
Disease	Intestinal_epithelial_barrier_function	H19	1
Disease	Meningioma	H19;MEG3;NOS2	3
Disease	Mullerian_aplasia	H19	1
Disease	Myeloproliferative_neoplasm	H19	1
Disease	Neural_Tube_Defects	H19	1
Disease	Pneumoconiosis	H19;LOC109207222	2
Disease	Polycythemia_vera	H19	1
Disease	Silver-Russell_syndrome	H19;MESTIT1	2
Disease	Trophoblastic_neoplasm	H19	1
Disease	Castration-resistant_prostate_cancer	HAGLR;MIR222HG	2
Disease	AIDS	HCP5;HLA-AS1;NEAT1;NRON;RN7SK;RN7SL1	6
Disease	Follicular_thyroid_carcinoma	HCP5	1
Disease	HELLP_syndrome	HELLPAR	1
Disease	Liver_disease	HLA-AS1;MEG3	2
Disease	Multiple_sclerosis	HLA-AS1;IFNG-AS1;SNORA40	3
Disease	Psoriasis	HLA-AS1;PRINS;PSORS1C3	3
Disease	Abortion,_Habitual	HOTAIR;YY1	2
Disease	Asthenozoospermia	HOTAIR	1
Disease	Atypical_teratoid_rhabdoid_tumor	HOTAIR	1
Disease	Cerebrovascular_disease	HOTAIR;MEG3	2
Disease	Skin_squamous_cell_carcinoma	HOTAIR	1
Disease	Ependymoma	HOTAIR	1
Disease	Functionless_pituitary_adenoma	HOTAIR;MEG3	2
Disease	Hepatitis_C	HOTAIR;NRIR	2
Disease	Lemierre`s_syndrome	HOTAIR	1
Disease	Sporadic_thoracic_aortic_aneurysm	HOTAIR	1
Disease	Acute_promyelocytic_leukemia	HOTAIRM1;HOXA-AS2;NEAT1;PVT1	4
Disease	Periampullary_region_tumor	HOTTIP	1
Disease	Small_Cell_Lung_Carcinoma	HOTTIP	1
Disease	Cervix_carcinoma	HOXA11-AS	1
Disease	Uveal_melanoma	HOXA11-AS;MALAT1;NUMB;P2RX7-V3;PAUPAR;RHPN1-AS1	6
Disease	Autoimmune_thyroiditis	IFNG-AS1	1
Disease	Thrombocytopenia_due_to_platelet_alloimmunization	IFNG-AS1	1
Disease	Type_1_diabetes_mellitus	IGF2-AS;MEG3;NONHSAG011351;PVT1	4
Disease	Macrosomia_obesity_macrocephaly_ocular_abnormalities	LINC00237	1
Disease	Developmental_Disabilities	LINC00299	1
Disease	Glioma_vasculogenic_mimicry_formation	LINC00339	1
Disease	Mucoepidermoid_carcinoma	LINC00473	1
Disease	Hyperemia	LINC00523;LINC01210;RP11-435O5.5	3
Disease	Infantile_epileptic_encephalopathy	LINC00581	1
Disease	West_syndrome	LINC00581	1
Disease	Gemistocytic_astrocytoma	LINC01089	1
Disease	Post-traumatic_stress_disorder	LINC01090	1
Disease	Pneumonia	LINC02258;SKAP1-AS1	2
Disease	In_situ_pulmonary_adenocarcinoma	LINC02288	1
Disease	High_grade_ovarian_serous_cancer	LINC-ROR	1
Disease	Non-alcoholic_Fatty_Liver_Disease	LIVAR;LNCARSR;MSR1;RP11-484N16.1;uc.372	5
Disease	Celiac_disease	LNC13	1
Disease	External_auditory_canal_squamous_cell_carcinoma	LNC-MMP3-1	1
Disease	Spinocerebellar_ataxia_type_7	LNC-SCA7;SCAANT1	2
Disease	Chronic_glomerulonephritis	LOC102547664;LOC102551856;LOC102553536;NONRATT012453;NONRATT026650;NONRATT7047175;NONRATT77021989	7
Disease	Exfoliation_syndrome	LOXL1-AS1	1
Disease	Acute_T_cell_leukemia	LUNAR1	1
Disease	Acute_monocytic_leukemia	MALAT1	1
Disease	Amyotrophic_lateral_sclerosis	MALAT1;NEAT1;NEAT1_2	3
Disease	Calcific_aortic_valve_disease	MALAT1;TUG1	2
Disease	Congenital_Microtia	MALAT1	1
Disease	Decreased_myogenesis	MALAT1	1
Disease	Endometrial_adenocarcinoma	MALAT1	1
Disease	Endometrial_stromal_sarcoma	MALAT1	1
Disease	Fatty_liver_disease	MALAT1	1
Disease	Fibroma	MALAT1	1
Disease	Fibrosarcoma	MALAT1	1
Disease	Flavivirus_Infections	MALAT1	1
Disease	High_glucose-induced_podocyte_injury	MALAT1	1
Disease	Histiocytoid_hemangioma	MALAT1	1
Disease	HIV	MALAT1;NEAT1;RN7SK	3
Disease	Hyperglycemia	MALAT1	1
Disease	Klatskin`s_tumor	MALAT1	1
Disease	Lymph_node_metastasis	MALAT1;PVT1	2
Disease	Ovarian_endometrial_cancer	MALAT1	1
Disease	Primary_pulmonary_hypertension	MALAT1	1
Disease	Proliferative_vitreoretinopathy	MALAT1	1
Disease	Retinal_degeneration	MALAT1;SOX2-OT	2
Disease	TDP-43_protein,_human	MALAT1;NEAT1	2
Disease	thyroid_cancer,medullary	MALAT1	1
Disease	Uterine_cancer	MALAT1;SRA1	2
Disease	Uterine_corpus_Endometrial_stromal_sarcoma	MALAT1	1
Disease	Vulva_squamous_cell_carcinoma	MALAT1;MEG3	2
Disease	Heroin_Dependence	MEG3;MIAT	2
Disease	Metabolic_syndrome_X	MEG3	1
Disease	Myelodysplastic_syndrome	MEG3;SNHG4	2
Disease	Pancreatic_endocrine_carcinoma	MEG3	1
Disease	Pituitary_cancer	MEG3	1
Disease	Purpura,_Thrombocytopenic	MEG3	1
Disease	Syndrome	MEG8;MIR17HG;SOX2-OT	3
Disease	Acute_kidney_failure	MGAT3-AS1	1
Disease	Diabetic_retinopathy	MIAT	1
Disease	Substance-Related_Disorders	MIAT	1
Disease	Burkitt`s_lymphoma	MINCR;NEAT1;PVT1;TP53COR1	4
Disease	Megakaryoblastic_leukemia	MIR100HG;MIR99AHG	2
Disease	Myeloid_leukemia	MIR100HG;MIR99AHG	2
Disease	Myopia	MIR100HG	1
Disease	Chordoma	MIR31HG	1
Disease	Hypoxia	MLL1	1
Disease	Dengue_disease	NEAT1	1
Disease	Frontotemporal_dementia	NEAT1	1
Disease	IMAGe_syndrome	NEAT1	1
Disease	Renal_disease	NEAT1	1
Disease	Relapsing-remitting_multiple_sclerosis	NEAT1;RN7SKRNA;TUG1	3
Disease	Neoplasm_Metastasis	NKILA	1
Disease	Sinonasal_squamous_cell_carcinoma	NONHSAG040260;NONHSAG043195;NONHSAT066780;NONHSAT125629;TCONS_l2_00030809	5
Disease	Atrial_fibrillation	NONHSAT040387;NONHSAT098586;TCONS_00026102;TCONS_00032546	4
Disease	Autonomic_neuropathy	NONRATT021972	1
Disease	Chronic_Pain	NONRATT021972	1
Disease	Myocardial_Reperfusion_Injury	NONRATT021972;NRF	2
Disease	Angelman_syndrome	NPAP1;SNHG14;Ube3a-as	3
Disease	Down`s_syndrome	NRON	1
Disease	Kaposi`s_sarcoma	PAN	1
Disease	Tumor_Suppressor_Protein_p53	PANDAR	1
Disease	Extrahepatic_cholangiocarcinoma	PCAT1	1
Disease	Hypopharyngeal_squamous_cell_carcinoma	PEG10;UCA1	2
Disease	Embryonal_testis_carcinoma	PICSAR	1
Disease	Narcolepsy	PICSAR	1
Disease	Glucose_metabolism_disease	PINK1-AS	1
Disease	Brachydactyly	PTHLH	1
Disease	Asthma	PVT1	1
Disease	Cleft_lip	PVT1	1
Disease	Hodgkin`s_lymphoma	PVT1	1
Disease	Plasmacytoma	PVT1	1
Disease	Cartilage-hair_hypoplasia	RMRP;RNase_MRP	2
Disease	Dermatomyositis	RN7SL1	1
Disease	Leishmania_infection	RN7SL1	1
Disease	Polymyositis	RN7SL1	1
Disease	Leukoencephalopathies	RNA_polymerase_III-dependent_LNCRNAs	1
Disease	FG_syndrome	RNA-a	1
Disease	Early_onset_preeclampsia	RPAIN	1
Disease	Neurodegenerative_disease	SIX3-AS1;TSIX;XIST	3
Disease	131I-resistant_papillary_thyroid_carcinoma	SLC6A9-5:2	1
Disease	Progressive_encephalopathy_with_severe_infantile_anorexia	SLC7A2-IT1A/B	1
Disease	EBV_associated_gastric_carcinoma	SNHG8	1
Disease	Cardiomyopathy	SRA1	1
Disease	Renal_clear_cell_sarcoma	TARID	1
Disease	Precursor_T-Cell_Lymphoblastic_Leukemia-Lymphoma	TCL6	1
Disease	Aplastic_anemia	TDRG1	1
Disease	Dyskeratosis_congenita	TERC;WRAP53	2
Disease	Kawasaki_disease	THRIL	1
Disease	Vascular_disease	tie-1as	1
Disease	Vascular_Malformations	tie-1as	1
Disease	Pulmonary_hypertension	TNXA	1
Disease	Systemic_scleroderma	TSIX	1
Disease	Chronic_kidney_disease	TUG1	1
Disease	Idiopathic_pulmonary_fibrosis	uc.77	1
Disease	HIV-1	uc002yug.2	1
Disease	Uterine_leiomyoma	uc057pde.1	1
Disease	Bronchopulmonary_Dysplasia	uc063pln.1	1
Disease	Bladder_adenocarcinoma	UCA1	1
Disease	Glandular_cystitis	UCA1	1
Disease	Lithiasis	UCA1	1
Disease	Right_ventricle_hypoplasia	Uph	1
Disease	Collecting_duct_carcinoma	XIST	1
Disease	Denatured_dermis	XIST	1
Disease	Klinefelter`s_syndrome	XIST	1
Disease	Helicobacter_pylori_diseases	XLOC_000620;XLOC_004122;XLOC_004562;XLOC_005912;XLOC_014388	5
Disease	Ductal_carcinoma	ZFAS1	1
Disease	Astrocytoma	21A;AC000067.1;AC002070.1;AC002094.2;AC002454.1;AC002464.1;AC002480.2;AC002480.3;AC002553.1;AC003681.1;AC003986.3;AC004520.1;AC004528.1;AC004540.1;AC004597.1;AC004801.5;AC004803.1;AC004889.1;AC004895.1;AC005037.1;AC005076.1;AC005261.1;AC005332.3;AC005332.5;AC005544.1;AC005550.2;AC005696.4;AC005697.2;AC005837.1;AC005954.2;AC006019.1;AC006042.4;AC006058.3;AC006482.1;AC006504.5;AC007114.2;AC007128.2…
XLOC_000363;XLOC_000371;XLOC_000377;XLOC_000389;XLOC_000390;XLOC_000403;XLOC_000424;XLOC_000492;XLOC_000523;XLOC_000540;XLOC_000649;XLOC_000688;XLOC_000697;XLOC_000709;XLOC_000734;XLOC_000757;XLOC_000782;XLOC_000814;XLOC_000828;XLOC_000843;XLOC_000844;XLOC_000846;XLOC_000854;XLOC_000885;XLOC_000922;XLOC_000947;XLOC_000972;XLOC_001189;XLOC_001208;XLOC_001217;XLOC_001223;XLOC_001227;XLOC_001273;XLO…	3431
