# Supplementary material for: TLSEA: a tool for lncRNA set enrichment analysis based on multi-source heterogeneous information fusion
Source: Front Genet. 2023 May 2;14:1181391. doi: 10.3389/fgene.2023.1181391 (PMC10185877; doi:10.3389/fgene.2023.1181391)
Supplement: Supplementary file 4 [file Table4.XLSX]

## Sheet: Sheet1
ncRNA Symbol	ncRNA Category	Species	Disease Name	Sample	Dysfunction Pattern	Validated Method	Description	PubMed ID
0610007N19Rik	lncRNA	Mus musculus	Diabetic Nephropathies	cell lines	Regulation [down-regulated]	qRT-PCR	Twelve lncRNAs displayed the same expressional tendencies in both renal tissues and MCs.	28151474
116HG	lncRNA	Homo sapiens	Prader-Willi syndrome	N/A	Expression [differentially expressed]	Meta-analysis	Long ncRNA 116HG has been shown to play a role in the development of Prader Willi syndrome (PWS) (Powell et al.,2013).	24624135
1500026H17Rik	lncRNA	Mus musculus	Diabetic Nephropathies	cell lines	Regulation [up-regulated]	qRT-PCR	Twelve lncRNAs displayed the same expressional tendencies in both renal tissues and MCs.	28151474
1700020I14Rik	lncRNA	Mus musculus	Diabetic Nephropathies	cell lines	Regulation [down-regulated]	qRT-PCR	Twelve lncRNAs displayed the same expressional tendencies in both renal tissues and MCs.	28151474
1700020I14Rik	lncRNA	Mus musculus	Diabetic Nephropathies	renal tissues of db/db DN mice compared with db/m mice	Regulation [down-regulated]	RIP//Luciferase reporter gene assay//RNA sequencing	Here, we have found dysexpressed long noncoding RNAs (lncRNAs) in renal tissues of db/db DN mice compared with db/m mice by RNA sequencing. In this study, 5 lincRNAs were confirmed to express in a consistent trend among these DN-related lncRNAs both in vivo and in vitro. Particularly, 1700020I14Rik was the downregulated one. Moreover, our data showed overexpression or knockdown of 1700020I14Rik c…	29700282
1700020I14Rik	lncRNA	Mus musculus	Neuralgia	two neuronal tissues	Expression [differentially expressed]	qPCR//Microarray//Meta-analysis	We found significant differential expression in long-intergenic ncRNAs (32 lincRNAs in SN and 8 in DRG), antisense RNA (31 asRNA in SN and 12 in DRG), and pseudogenes (456 in SN and 56 in DRG).	27803687
1700086L19Rik	lncRNA	Mus musculus	Neuralgia	two neuronal tissues	Expression [differentially expressed]	qPCR//Microarray//Meta-analysis	We found significant differential expression in long-intergenic ncRNAs (32 lincRNAs in SN and 8 in DRG), antisense RNA (31 asRNA in SN and 12 in DRG), and pseudogenes (456 in SN and 56 in DRG).	27803687
17A	lncRNA	Homo sapiens	Alzheimer's disease	brain	Regulation [up-regulated]	IP//qRT-PCR//Western blot	17A is expressed in human brain,and we report that it is upregulated in cerebral tissues derived from Alzheimer disease patients.We demonstrate that 17A expression in neuroblastoma cells enhances the secretion of amyloid β peptide (Aβ) and the Aβ x-42/Αβ x-40 peptide ratio and that its synthesis is induced in response to inflammatory stimuli.	20888417
1810026B05Rik	lncRNA	Mus musculus	Stroke, Lacunar	cell lines	Regulation [up-regulated]	qRT-PCR//RNA sequencing	These findings are the first to identify OGD-responsive brain endothelial lncRNAs,which suggest potential pathological roles for these lncRNAs in mediating endothelial responses to ischemic stimuli. Endothelial-selective lncRNAs may function as a class of novel master regulators in cerebrovascular endothelial pathologies after ischemic stroke.	26746985
1810034E14Rik	lncRNA	Mus musculus	renal fibrosis	kidney tissue	Regulation [down-regulated]	qPCR	We identified a long list of differentially expressed lncRNA genes in a statistical significant manner (P<0.05) (Fig. 4 and Supplementary Tables 24-26). In particular, we identified 62 lncRNAs that were differentially expressed in SO vs 2D, 110 lncRNAs in SO vs 8D and 24 in 2D vs 8D (Fig. 4A).	27189340
1B FGF-antisense transcripts	lncRNA	Homo sapiens	endometriosis	N/A	Expression	qPCR//Microarray	Mihalich et al,reported patients with endometriosis show low expression of 1B FGF-antisense transcripts,which correlates with endometrial cell proliferation	23781896
2010001M06Rik	lncRNA	Mus musculus	Huntington's disease	brain	Regulation [down-regulated]	IHC//qRT-PCR//Western blot	Our study emphasizes that lncRNA may play crucial roles in neurodegenerative diseases.	25619660
2010001M06Rik	lncRNA	Mus musculus	Huntington's disease	brain	Regulation [down-regulated]	qPCR	Abhd11os levels are markedly reduced in different mouse models of HD.	25619660
2010001M06Rik	lncRNA	Mus musculus	neurodegenerative disease	N/A	N/A	qPCR	The striatal long noncoding RNA Abhd11os is neuroprotective against an N-terminal fragment of mutant huntingtin in vivo. Abhd11os overexpression produces neuroprotection against an N-terminal fragment of mutant huntingtin,whereas Abhd11os knockdown is protoxic.	25619660
21A	lncRNA	Homo sapiens	astrocytoma	brain	Expression [differentially expressed]	qPCR	We identified 24 lncRNAs suitable as normalisers in diffuse astrocytomas. The top five are Zfhx2as (stability value 0.008),H19 (stability value 0.010),EgoA (stability value 0.010),IGF2AS (stability value 0.010) and Hoxa11as (stability value 0.012). In case of anaplastic astrocytomas,we identified 22 suitable normalisers,the five most stable lncRNAs are SNHG4 (stability value 0.005),H19 upstream c…	25561975
21A	lncRNA	Homo sapiens	cancer	cell line (293t)	Regulation [down-regulated]	Luciferase reporter gene assay//Northern blot//RT-PCR//Western blot	A detailed investigation of the function of one of the novel ncRNA genes,called 21A,revealed that its transcript plays a role in the control of the proliferation of some tumor cells. Results showed that in three immortalized,fully proliferating cell lineanalyzed here (HeLa as cervical adenocarcinoma, 293T as renal epithelial adenovirus transformed cells, LAN5 as neuroblastoma),the level of 21A tr…	17274687
21A	lncRNA	Homo sapiens	cervical cancer	cell line (hela)	Regulation [down-regulated]	Luciferase reporter gene assay//Northern blot//RT-PCR//Western blot	A detailed investigation of the function of one of the novel ncRNA genes,called 21A,revealed that its transcript plays a role in the control of the proliferation of some tumor cells. Results showed that in three immortalized,fully proliferating cell lineanalyzed here (HeLa as cervical adenocarcinoma, 293T as renal epithelial adenovirus transformed cells, LAN5 as neuroblastoma),the level of 21A tr…	17274687
21A	lncRNA	Homo sapiens	Glioblastoma	brain	Expression [differentially expressed]	qPCR	In glioblastoma we identified 12 suitable lncRNAs,the top five are LUST (stability value 0.016),SNHG4 (stability value 0.019),EgoA (stability value 0.034),H19 upstream conserved 1 and 2 (stability value 0.035) and EGO B (stability value 0.036).	25561975
21A	lncRNA	Homo sapiens	neuroblastoma	cell line (lan5)	Regulation [down-regulated]	Luciferase reporter gene assay//Northern blot//RT-PCR//Western blot	A detailed investigation of the function of one of the novel ncRNA genes,called 21A,revealed that its transcript plays a role in the control of the proliferation of some tumor cells. Results showed that in three immortalized,fully proliferating cell lineanalyzed here (HeLa as cervical adenocarcinoma, 293T as renal epithelial adenovirus transformed cells, LAN5 as neuroblastoma),the level of 21A tr…	17274687
2410004N09Rik	lncRNA	Mus musculus	renal fibrosis	kidney tissue	Regulation [up-regulated]	qPCR	We identified a long list of differentially expressed lncRNA genes in a statistical significant manner (P<0.05) (Fig. 4 and Supplementary Tables 24-26). In particular, we identified 62 lncRNAs that were differentially expressed in SO vs 2D, 110 lncRNAs in SO vs 8D and 24 in 2D vs 8D (Fig. 4A).	27189340
2410006H16Rik	lncRNA	Mus musculus	Stroke, Lacunar	cell lines	Regulation [up-regulated]	qRT-PCR//RNA sequencing	These findings are the first to identify OGD-responsive brain endothelial lncRNAs,which suggest potential pathological roles for these lncRNAs in mediating endothelial responses to ischemic stimuli. Endothelial-selective lncRNAs may function as a class of novel master regulators in cerebrovascular endothelial pathologies after ischemic stroke.	26746985
2610035D17Rik	lncRNA	Mus musculus	Diabetic Nephropathies	cell lines	Regulation [down-regulated]	qRT-PCR	Twelve lncRNAs displayed the same expressional tendencies in both renal tissues and MCs.	28151474
2700038G22Rik	lncRNA	Mus musculus	Stroke, Lacunar	cell lines	Regulation [down-regulated]	qRT-PCR//RNA sequencing	These findings are the first to identify OGD-responsive brain endothelial lncRNAs,which suggest potential pathological roles for these lncRNAs in mediating endothelial responses to ischemic stimuli. Endothelial-selective lncRNAs may function as a class of novel master regulators in cerebrovascular endothelial pathologies after ischemic stroke.	26746985
2700046G09Rik	lncRNA	Mus musculus	metachromatic leukodystrophy	brain	Regulation [up-regulated]	qRT-PCR	RNA levels of 2700046G09Rik were significantly higher in cultured OLs from WT mice under differentiation conditions,whereas astrocytes displayed a comparable level to cultured OPCs under proliferative conditions.	24101522
2700086A05Rik	lncRNA	Mus musculus	idiopathic pulmonary fibrosis	N/A	Expression	Microarray//Sequencing	Overexpression of uc.77 or 2700086A05Rik in human lung epithelial cells induced EMT as demonstrated by changes in gene and protein expression of various EMT markers and cell morphology.	26824344
2810008D09Rik	lncRNA	Mus musculus	Stroke, Lacunar	cell lines	Regulation [down-regulated]	qRT-PCR//RNA sequencing	These findings are the first to identify OGD-responsive brain endothelial lncRNAs,which suggest potential pathological roles for these lncRNAs in mediating endothelial responses to ischemic stimuli. Endothelial-selective lncRNAs may function as a class of novel master regulators in cerebrovascular endothelial pathologies after ischemic stroke.	26746985
2810011L19Rik	lncRNA	Mus musculus	Huntington's disease	ESC	Expression [differentially expressed]	ChIP//ISH	TUNA is associated with Huntington’s disease.TUNA is required for neural differentiation and function.	24530304
2900006G07Rik	lncRNA	Mus musculus	Pain, Intractable	spinal cord	Regulation [down-regulated]	qPCR//Microarray	Our findings uncovered the expression pattern of lncRNAs and mRNAs in the mice spinal cord under neuropathic pain condition,These lncRNAs and mRNAs may represent new therapeutic targets for the treatment of neuropathic pain.	26184882
2900055J20Rik	lncRNA	Mus musculus	Hypertrophy, Left Ventricular	N/A	Expression	qPCR//Microarray	It is a therapeutic target	25382655
3110021A11Rik	lncRNA	Mus musculus	Pain, Intractable	spinal cord	Regulation [down-regulated]	qPCR//Microarray	Our findings uncovered the expression pattern of lncRNAs and mRNAs in the mice spinal cord under neuropathic pain condition,These lncRNAs and mRNAs may represent new therapeutic targets for the treatment of neuropathic pain.	26184882
3110039I08Rik	lncRNA	Mus musculus	Stroke, Lacunar	cell lines	Regulation [down-regulated]	qRT-PCR//RNA sequencing	These findings are the first to identify OGD-responsive brain endothelial lncRNAs,which suggest potential pathological roles for these lncRNAs in mediating endothelial responses to ischemic stimuli. Endothelial-selective lncRNAs may function as a class of novel master regulators in cerebrovascular endothelial pathologies after ischemic stroke.	26746985
3110045C21Rik	lncRNA	Mus musculus	renal fibrosis	kidney tissue	Regulation [down-regulated]	qPCR	We identified a long list of differentially expressed lncRNA genes in a statistical significant manner (P<0.05) (Fig. 4 and Supplementary Tables 24-26). In particular, we identified 62 lncRNAs that were differentially expressed in SO vs 2D, 110 lncRNAs in SO vs 8D and 24 in 2D vs 8D (Fig. 4A).	27189340
3110099E03Rik	lncRNA	Mus musculus	renal fibrosis	kidney tissue	Regulation [down-regulated]	qPCR	We identified a long list of differentially expressed lncRNA genes in a statistical significant manner (P<0.05) (Fig. 4 and Supplementary Tables 24-26). In particular, we identified 62 lncRNAs that were differentially expressed in SO vs 2D, 110 lncRNAs in SO vs 8D and 24 in 2D vs 8D (Fig. 4A).	27189340
3300005D01Rik	lncRNA	Mus musculus	renal fibrosis	kidney tissue	Regulation [up-regulated]	qPCR	We identified a long list of differentially expressed lncRNA genes in a statistical significant manner (P<0.05) (Fig. 4 and Supplementary Tables 24-26). In particular, we identified 62 lncRNAs that were differentially expressed in SO vs 2D, 110 lncRNAs in SO vs 8D and 24 in 2D vs 8D (Fig. 4A).	27189340
4731419I09Rik	lncRNA	Mus musculus	Neuralgia	two neuronal tissues	Expression [differentially expressed]	qPCR//Microarray//Meta-analysis	We found significant differential expression in long-intergenic ncRNAs (32 lincRNAs in SN and 8 in DRG), antisense RNA (31 asRNA in SN and 12 in DRG), and pseudogenes (456 in SN and 56 in DRG).	27803687
4732491K20Rik	lncRNA	Mus musculus	Chronic Pain	nerve	Expression [differentially expressed]	qRT-PCR//RNA sequencing	Our findings suggest that next generation RNA sequencing can be used as a promising approach to analyze the changes of whole transcriptomes in dorsal root ganglia following nerve injury and to possibly identify new targets for prevention and treatment of neuropathic pain.	27030721
4732491K20Rik	lncRNA	Mus musculus	Peripheral Nerve Injuries	nerve	Expression [differentially expressed]	qRT-PCR//RNA sequencing	Our findings suggest that next generation RNA sequencing can be used as a promising approach to analyze the changes of whole transcriptomes in dorsal root ganglia following nerve injury and to possibly identify new targets for prevention and treatment of neuropathic pain.	27030721
4833418N02Rik	lncRNA	Mus musculus	renal fibrosis	kidney tissue	Regulation [down-regulated]	qPCR	We identified a long list of differentially expressed lncRNA genes in a statistical significant manner (P<0.05) (Fig. 4 and Supplementary Tables 24-26). In particular, we identified 62 lncRNAs that were differentially expressed in SO vs 2D, 110 lncRNAs in SO vs 8D and 24 in 2D vs 8D (Fig. 4A).	27189340
4930470H14Rik	lncRNA	Mus musculus	Stroke, Lacunar	cell lines	Regulation [up-regulated]	qRT-PCR//RNA sequencing	These findings are the first to identify OGD-responsive brain endothelial lncRNAs,which suggest potential pathological roles for these lncRNAs in mediating endothelial responses to ischemic stimuli. Endothelial-selective lncRNAs may function as a class of novel master regulators in cerebrovascular endothelial pathologies after ischemic stroke.	26746985
4930503E24Rik	lncRNA	Mus musculus	Ischemia	N/A	Expression [differentially expressed]	Immunoblot//qPCR//Microarray	Classification and validation of deregulated LncRNAs in ischemia/reperfusion-treated mouse livers.	24312245
4930556M19Rik	lncRNA	Mus musculus	Diabetic Nephropathies	cell lines	Regulation [down-regulated]	qRT-PCR	Twelve lncRNAs displayed the same expressional tendencies in both renal tissues and MCs.	28151474
4933436C20Rik	lncRNA	Mus musculus	colorectal cancer	CRC tissue;cell lines	Regulation [up-regulated]	RT-PCR//Cell Proliferation Assays//Western blot	CRNDE was found to be upregulated in primary CRC tissues and cells (P<0.05), and the upregulation of CRNDE expression is a powerful predictor of advanced TNM stage (P<0.05) and poor prognosis for CRC patients (P=0.002).	28594403
51A	lncRNA	Homo sapiens	Alzheimer's disease	brain	Regulation [up-regulated]	IF//qRT-PCR//Western blot	Here,we report the finding of a non-coding (nc) RNA (hereafter referred to as 51A)that maps in antisense configuration to intron 1 of the SORL1 gene.51A expression drives a splicing shift of SORL1 from the synthesis of the canonical long protein variant A to an alternatively spliced protein form.This process,resulting in a decreased synthesis of SORL1 variant A,is associated with impaired process…	22996644
5730458M16Rik	lncRNA	Mus musculus	Heart Failure	N/A	Expression [differentially expressed]	qPCR//Microarray	Quantitative-PCR identified the relative expression of 5 significantly upregulated and 5 downregulated LncRNAs from 10 HF mice. Five LncRNAs were upregulated and 22 downregulated in HF hearts as compared with control hearts.	24205036
5830416P10Rik	lncRNA	Mus musculus	myocardial infarction	N/A	Regulation [up-regulated]	ISH//qPCR	Among these, 2 lncRNAs, called myocardial infarction-associated transcript 1 (MIRT1) and 2 (MIRT2), showed robust up-regulation in the MI group: 5-fold and 13-fold, respectively. Up-regulation of these 2 lncRNAs after MI was confirmed by quantitative PCR in an independent validation group of 8 MI and 8 sham-operated mice(9-fold and 16-fold for MIRT1 and MIRT2,P<0.001).	24917243
6030443J06Rik	lncRNA	Mus musculus	Diabetic Nephropathies	cell lines	Regulation [up-regulated]	qRT-PCR	Twelve lncRNAs displayed the same expressional tendencies in both renal tissues and MCs.	28151474
9130409J20Rik	lncRNA	Mus musculus	renal fibrosis	kidney tissue	Regulation [down-regulated]	qPCR	We identified a long list of differentially expressed lncRNA genes in a statistical significant manner (P<0.05) (Fig. 4 and Supplementary Tables 24-26). In particular, we identified 62 lncRNAs that were differentially expressed in SO vs 2D, 110 lncRNAs in SO vs 8D and 24 in 2D vs 8D (Fig. 4A).	27189340
91H	lncRNA	Homo sapiens	breast cancer	N/A	Regulation	ChIP	91H may play essential role in breast cancer development.	27780718
91H	lncRNA	Homo sapiens	colorectal cancer	CRC tissue, cell line ( HCT8, HT29, HCT116, SW620)	Regulation [up-regulated]	qPCR//RNAi	91H was significantly overexpressed in cancerous tissue and CRC cell linecompared with adjacent normal tissue and a normal human intestinal epithelial cell line. Moreover,91H overexpression was closely associated with distant metastasis and poor prognosis in patients with CRC,except for CNV of 91H. Multivariate analysis indicated that 91H expression was an independent prognostic indicator,as well…	25058480
91H	lncRNA	Homo sapiens	osteosarcoma	N/A	Expression	qPCR	91H may be a novel biomarker for risk prognostication and also provide a clue to the molecular etiology of osteosarcoma.	27555785
9330175E14Rik	lncRNA	Mus musculus	renal fibrosis	kidney tissue	Regulation [up-regulated]	qPCR	We identified a long list of differentially expressed lncRNA genes in a statistical significant manner (P<0.05) (Fig. 4 and Supplementary Tables 24-26). In particular, we identified 62 lncRNAs that were differentially expressed in SO vs 2D, 110 lncRNAs in SO vs 8D and 24 in 2D vs 8D (Fig. 4A).	27189340
A_19_P00321478	lncRNA	Homo sapiens	myasthenia gravis	blood	Regulation [down-regulated]	Microarray	A total of 42 lncRNAs exhibited upregulated expression,and 93 lncRNAs exhibited downregulated expression.	25889429
A_19_P00329564	lncRNA	Homo sapiens	myasthenia gravis	blood	Regulation [up-regulated]	Microarray	A total of 42 lncRNAs exhibited upregulated expression,and 93 lncRNAs exhibited downregulated expression.	25889429
A_19_P00803960	lncRNA	Homo sapiens	myasthenia gravis	blood	Regulation [up-regulated]	Microarray	A total of 42 lncRNAs exhibited upregulated expression,and 93 lncRNAs exhibited downregulated expression.	25889429
A_21_P0000496	lncRNA	Homo sapiens	myasthenia gravis	blood	Regulation [up-regulated]	Microarray	A total of 42 lncRNAs exhibited upregulated expression,and 93 lncRNAs exhibited downregulated expression.	25889429
A_21_P0000497	lncRNA	Homo sapiens	myasthenia gravis	blood	Regulation [up-regulated]	Microarray	A total of 42 lncRNAs exhibited upregulated expression,and 93 lncRNAs exhibited downregulated expression.	25889429
A_21_P0001434	lncRNA	Homo sapiens	myasthenia gravis	blood	Regulation [down-regulated]	Microarray	A total of 42 lncRNAs exhibited upregulated expression,and 93 lncRNAs exhibited downregulated expression.	25889429
A_21_P0002178	lncRNA	Homo sapiens	myasthenia gravis	blood	Regulation [down-regulated]	Microarray	A total of 42 lncRNAs exhibited upregulated expression,and 93 lncRNAs exhibited downregulated expression.	25889429
A_21_P0002680	lncRNA	Homo sapiens	myasthenia gravis	blood	Regulation [down-regulated]	Microarray	A total of 42 lncRNAs exhibited upregulated expression,and 93 lncRNAs exhibited downregulated expression.	25889429
A_21_P0003820	lncRNA	Homo sapiens	myasthenia gravis	blood	Regulation [down-regulated]	Microarray	A total of 42 lncRNAs exhibited upregulated expression,and 93 lncRNAs exhibited downregulated expression.	25889429
A_21_P0004675	lncRNA	Homo sapiens	myasthenia gravis	blood	Regulation [down-regulated]	Microarray	A total of 42 lncRNAs exhibited upregulated expression,and 93 lncRNAs exhibited downregulated expression.	25889429
A_21_P0005082	lncRNA	Homo sapiens	myasthenia gravis	blood	Regulation [up-regulated]	Microarray	A total of 42 lncRNAs exhibited upregulated expression,and 93 lncRNAs exhibited downregulated expression.	25889429
A_21_P0005096	lncRNA	Homo sapiens	myasthenia gravis	blood	Regulation [down-regulated]	Microarray	A total of 42 lncRNAs exhibited upregulated expression,and 93 lncRNAs exhibited downregulated expression.	25889429
A_21_P0006107	lncRNA	Homo sapiens	myasthenia gravis	blood	Regulation [down-regulated]	Microarray	A total of 42 lncRNAs exhibited upregulated expression,and 93 lncRNAs exhibited downregulated expression.	25889429
A_21_P0006993	lncRNA	Homo sapiens	myasthenia gravis	blood	Regulation [down-regulated]	Microarray	A total of 42 lncRNAs exhibited upregulated expression,and 93 lncRNAs exhibited downregulated expression.	25889429
A_21_P0007156	lncRNA	Homo sapiens	myasthenia gravis	blood	Regulation [down-regulated]	Microarray	A total of 42 lncRNAs exhibited upregulated expression,and 93 lncRNAs exhibited downregulated expression.	25889429
A_21_P0009937	lncRNA	Homo sapiens	myasthenia gravis	blood	Regulation [down-regulated]	Microarray	A total of 42 lncRNAs exhibited upregulated expression,and 93 lncRNAs exhibited downregulated expression.	25889429
A_21_P0010060	lncRNA	Homo sapiens	myasthenia gravis	blood	Regulation [down-regulated]	Microarray	A total of 42 lncRNAs exhibited upregulated expression,and 93 lncRNAs exhibited downregulated expression.	25889429
A_21_P0010779	lncRNA	Homo sapiens	myasthenia gravis	blood	Regulation [down-regulated]	Microarray	A total of 42 lncRNAs exhibited upregulated expression,and 93 lncRNAs exhibited downregulated expression.	25889429
A_21_P0010904	lncRNA	Homo sapiens	myasthenia gravis	blood	Regulation [down-regulated]	Microarray	A total of 42 lncRNAs exhibited upregulated expression,and 93 lncRNAs exhibited downregulated expression.	25889429
A_21_P0011650	lncRNA	Homo sapiens	myasthenia gravis	blood	Regulation [down-regulated]	Microarray	A total of 42 lncRNAs exhibited upregulated expression,and 93 lncRNAs exhibited downregulated expression.	25889429
A_21_P0012435	lncRNA	Homo sapiens	myasthenia gravis	blood	Regulation [down-regulated]	Microarray	A total of 42 lncRNAs exhibited upregulated expression,and 93 lncRNAs exhibited downregulated expression.	25889429
A_21_P0012517	lncRNA	Homo sapiens	myasthenia gravis	blood	Regulation [down-regulated]	Microarray	A total of 42 lncRNAs exhibited upregulated expression,and 93 lncRNAs exhibited downregulated expression.	25889429
A_21_P0013529	lncRNA	Homo sapiens	myasthenia gravis	blood	Regulation [down-regulated]	Microarray	A total of 42 lncRNAs exhibited upregulated expression,and 93 lncRNAs exhibited downregulated expression.	25889429
A_21_P0014402	lncRNA	Homo sapiens	myasthenia gravis	blood	Regulation [down-regulated]	Microarray	A total of 42 lncRNAs exhibited upregulated expression,and 93 lncRNAs exhibited downregulated expression.	25889429
A_21_P0014735	lncRNA	Homo sapiens	myasthenia gravis	blood	Regulation [down-regulated]	Microarray	A total of 42 lncRNAs exhibited upregulated expression,and 93 lncRNAs exhibited downregulated expression.	25889429
A_21_P0014771	lncRNA	Homo sapiens	myasthenia gravis	blood	Regulation [up-regulated]	Microarray	A total of 42 lncRNAs exhibited upregulated expression,and 93 lncRNAs exhibited downregulated expression.	25889429
A_23_P370733	lncRNA	Homo sapiens	myasthenia gravis	blood	Regulation [down-regulated]	Microarray	A total of 42 lncRNAs exhibited upregulated expression,and 93 lncRNAs exhibited downregulated expression.	25889429
A_23_P427703	lncRNA	Homo sapiens	myasthenia gravis	blood	Regulation [up-regulated]	Microarray	A total of 42 lncRNAs exhibited upregulated expression,and 93 lncRNAs exhibited downregulated expression.	25889429
A_24_P170439	lncRNA	Homo sapiens	myasthenia gravis	blood	Regulation [up-regulated]	Microarray	A total of 42 lncRNAs exhibited upregulated expression,and 93 lncRNAs exhibited downregulated expression.	25889429
A_24_P506977	lncRNA	Homo sapiens	myasthenia gravis	blood	Regulation [up-regulated]	Microarray	A total of 42 lncRNAs exhibited upregulated expression,and 93 lncRNAs exhibited downregulated expression.	25889429
A_24_P927716	lncRNA	Homo sapiens	myasthenia gravis	blood	Regulation [up-regulated]	Microarray	A total of 42 lncRNAs exhibited upregulated expression,and 93 lncRNAs exhibited downregulated expression.	25889429
A_33_P3242109	lncRNA	Homo sapiens	myasthenia gravis	blood	Regulation [down-regulated]	Microarray	A total of 42 lncRNAs exhibited upregulated expression,and 93 lncRNAs exhibited downregulated expression.	25889429
A_33_P3253131	lncRNA	Homo sapiens	myasthenia gravis	blood	Regulation [up-regulated]	Microarray	A total of 42 lncRNAs exhibited upregulated expression,and 93 lncRNAs exhibited downregulated expression.	25889429
A_33_P3306078	lncRNA	Homo sapiens	myasthenia gravis	blood	Regulation [up-regulated]	Microarray	A total of 42 lncRNAs exhibited upregulated expression,and 93 lncRNAs exhibited downregulated expression.	25889429
A_33_P3337574	lncRNA	Homo sapiens	myasthenia gravis	blood	Regulation [down-regulated]	Microarray	A total of 42 lncRNAs exhibited upregulated expression,and 93 lncRNAs exhibited downregulated expression.	25889429
A_33_P3652730	lncRNA	Homo sapiens	myasthenia gravis	blood	Regulation [down-regulated]	Microarray	A total of 42 lncRNAs exhibited upregulated expression,and 93 lncRNAs exhibited downregulated expression.	25889429
A130040M12Rik	lncRNA	Mus musculus	cancer	N/A	Expression [differentially expressed]	ChIP//qRT-PCR//RIP//Array	These results indicate that PSF is a major tumor-suppressor protein and VL30-1 RNA is a major tumor-promoter RNA in mice.	19805375
A130040M12Rik	lncRNA	Mus musculus	melanoma	melanoma cell	Regulation [up-regulated]	ChIP//qRT-PCR//RIP//Array	These results indicate that PSF is a major tumor-suppressor protein and VL30-1 RNA is a major tumor-promoter RNA in mice.	19805375
A2M-AS1	lncRNA	Homo sapiens	stomach cancer	gastric cancer tissues, large GC cohorts	Regulation [up-regulated]	qPCR//Microarray	Based on this 24-lncRNA signature, the test series patients could be classified into high-risk or low-risk subgroup with significantly different DFS (HR = 1.19, 95 % CI = 1.13-1.25, P < 0.0001). The prognostic value of this 24-lncRNA signature was confirmed in the internal validation series and another external validation series, respectively.	27647437
A530017D24Rik	lncRNA	Mus musculus	Neuralgia	two neuronal tissues	Expression [differentially expressed]	qPCR//Microarray//Meta-analysis	We found significant differential expression in long-intergenic ncRNAs (32 lincRNAs in SN and 8 in DRG), antisense RNA (31 asRNA in SN and 12 in DRG), and pseudogenes (456 in SN and 56 in DRG).	27803687
A730020E08Rik	lncRNA	Mus musculus	renal fibrosis	kidney tissue	Regulation [up-regulated]	qPCR	We identified a long list of differentially expressed lncRNA genes in a statistical significant manner (P<0.05) (Fig. 4 and Supplementary Tables 24-26). In particular, we identified 62 lncRNAs that were differentially expressed in SO vs 2D, 110 lncRNAs in SO vs 8D and 24 in 2D vs 8D (Fig. 4A).	27189340
A930008L05Rik	lncRNA	Mus musculus	Pain, Intractable	spinal cord	Regulation [down-regulated]	qPCR//Microarray	Our findings uncovered the expression pattern of lncRNAs and mRNAs in the mice spinal cord under neuropathic pain condition,These lncRNAs and mRNAs may represent new therapeutic targets for the treatment of neuropathic pain.	26184882
A930011O12Rik	lncRNA	Mus musculus	atherosclerosis-related vascular dysfunction	endothelial cell (EC) dysfunction and vascular smooth muscle cell (VSMC)	Regulation [up-regulated]	qPCR//Knockdown	RNCR3 expression is significantly upregulated in mouse and human aortic atherosclerotic lesions, and cultured ECs and VSMCs upon ox-LDL treatment in vitro.	27253412
AA041523	lncRNA	Homo sapiens	stomach cancer	gastric cancer tissues, large GC cohorts	Regulation [up-regulated]	qPCR//Microarray	Based on this 24-lncRNA signature, the test series patients could be classified into high-risk or low-risk subgroup with significantly different DFS (HR = 1.19, 95 % CI = 1.13-1.25, P < 0.0001). The prognostic value of this 24-lncRNA signature was confirmed in the internal validation series and another external validation series, respectively.	27647437
AA174084	lncRNA	Homo sapiens	stomach cancer	gastric tissue	Regulation [down-regulated]	qPCR//RIP	Expression levels of AA174084 were down-regulated significantly in 95 of 134 GC tissues (71%) compared with the levels in paired,adjacent,normal tissues. AA174084 levels had significant,negative correlations with age,Borrmann type,and perineural invasion. Plasma AA174084 levels in patients with GC dropped markedly on day 15 after surgery compared with preoperative levels and were associated with …	24986041
AA463827	lncRNA	Homo sapiens	stomach cancer	gastric cancer tissues, large GC cohorts	Regulation [up-regulated]	qPCR//Microarray	Based on this 24-lncRNA signature, the test series patients could be classified into high-risk or low-risk subgroup with significantly different DFS (HR = 1.19, 95 % CI = 1.13-1.25, P < 0.0001). The prognostic value of this 24-lncRNA signature was confirmed in the internal validation series and another external validation series, respectively.	27647437
AA584040	lncRNA	Homo sapiens	Heart Defects, Congenital	N/A	Regulation	RT-PCR//Microarray	The lncRNA aberrantly expressed in the plasma of pregnant women with typical fetal CHD may play a key role in the development of CHD and may be used as novel biomarkers for prenatal diagnosis of fetal CHD.	27035723
AA709223	lncRNA	Homo sapiens	Heart Defects, Congenital	N/A	Regulation	RT-PCR//Microarray	The lncRNA aberrantly expressed in the plasma of pregnant women with typical fetal CHD may play a key role in the development of CHD and may be used as novel biomarkers for prenatal diagnosis of fetal CHD.	27035723
AATBC	lncRNA	Homo sapiens	muscle-invasive bladder cancer	322 muscle-invasive bladder cancer tissues and 19 non-tumor bladder tissues	Regulation [dysregulation]	qPCR	6 out of the 22 dysregulated lncRNAs functioned as prognostic biomarkers for patients with muscle-invasive bladder cancer according to the overall survival analysis (P value < 0.05).	27863388
AATBC	lncRNA	Homo sapiens	urinary bladder cancer	bladder tissue	Regulation [up-regulated]	qPCR//RNAi//Microarray	We found that AATBC was overexpressed in bladder cancer patient tissues and positively correlated with tumor grade and pT stage. We also found that inhibition of AATBC resulted in cell proliferation arrest through G1 cell cycle mediated by cyclin D1,CDK4,p18 and phosphorylated Rb. In addition,inhibition of AATBC induced cell apoptosis through the intrinsic apoptosis signaling pathway,as evidenced…	25473900
AB074278	lncRNA	Homo sapiens	bladder urothelial carcinoma	tissue	Regulation [up-regulated]	qPCR//RNAi//Microarray	AB074278 was chosen because it was significantly upregulated in all tumour phenotypes,strongly associated with tumour progression,and has a low protein coding potential score.AB074278 in apoptosis avoidance and the maintenance of a pro-proliferative state in cancer through a potential interaction with EMP1,a tumour suppressor and a negative regulator of cell proliferation.	25165097
AB074278	lncRNA	Homo sapiens	urinary bladder cancer	N/A	N/A	qPCR//RNAi//Microarray	We implicate upregulation of AB074278 in apoptosis avoidance and the maintenance of a proproliferative state in cancer through a potential interaction with EMP1,a tumor suppressor and a negative regulator of cell proliferation.	25165097
ABALON	lncRNA	Homo sapiens	melanoma	melanoma cells	Regulation	Microarray//qPCR	We identified 15 lncRNAs that were significantly associated with the survival of melanoma patients (p<0.05), which were supported by functional analysis and literature review.	27016304
ABCA9-AS1	lncRNA	Homo sapiens	earlobe keloid	skin tissue	Regulation [up-regulated]	Microarray	We characterized the expression profiles of lncRNA and mRNA in earlobe keloids and suggest that lncRNAs may serve as diagnostic biomarkers for the therapy of earlobe keloid.	28101509
ABHD11-AS1	lncRNA	Homo sapiens	stomach cancer	gastric tissue	Regulation [up-regulated]	qPCR	Results show that compared with adjacent nontumor tissues the expression level of ABHD11-AS1 in gastric tissues was significantly increased.	24984296
ABHD11-AS1	lncRNA	Homo sapiens	stomach cancer	gastric tissue	Regulation [up-regulated]	qPCR	The results showed that ABHD11-AS1 levels in gastric tissues were significantly higher than those in other tissues. Its levels in gastric juice from gastric cancer patients were not only significantly higher than those from cases of normal mucosa or minimal gastritis,atrophic gastritis,and gastric ulcers but also associated with gender,tumor size,tumor stage,Lauren type,and blood carcinoembryonic…	26280398
ABHD11-AS1	lncRNA	Homo sapiens	urinary bladder cancer	bladder tissue, cell lines	Regulation [up-regulated]	qRT-PCR//MTT assay	We first found that ABHD11-AS1 was up-regulated in bladder cancer tissues and cell lines, and ABHD11-AS1 expression level was positively associated with clinicobiological features.	28157695
Abhd11os	lncRNA	Homo sapiens	lung cancer	N/A	Expression	qRT-PCR//Microarray	LncRNA NR_026689 may be a potential early biomarker for lung cancer and is associated with lung carcinogenesis induced by NNK	26908441
Abhd11os	lncRNA	Homo sapiens	ovarian cancer	N/A	Locus	qPCR	Knockdown of long noncoding RNA NR_026689 inhibits proliferation and invasion and increases apoptosis in ovarian carcinoma HO-8910PM cells.	27624216
AC000067.1	lncRNA	Homo sapiens	astrocytoma	brain	Regulation [up-regulated]	Microarray	Among the lncRNAs detected,3806 lncRNAs with a fold change>2 or <0.5 and a q value<0.05 were found to have significantly different expression levels in astrocytoma samples compared to NAT samples. Of those,1196 were downregulated and 2610 were upregulated.	26252651
AC002070.1	lncRNA	Homo sapiens	astrocytoma	brain	Regulation [down-regulated]	Microarray	Among the lncRNAs detected,3806 lncRNAs with a fold change>2 or <0.5 and a q value<0.05 were found to have significantly different expression levels in astrocytoma samples compared to NAT samples. Of those,1196 were downregulated and 2610 were upregulated.	26252651
AC002094.2	lncRNA	Homo sapiens	astrocytoma	brain	Regulation [up-regulated]	Microarray	Among the lncRNAs detected,3806 lncRNAs with a fold change>2 or <0.5 and a q value<0.05 were found to have significantly different expression levels in astrocytoma samples compared to NAT samples. Of those,1196 were downregulated and 2610 were upregulated.	26252651
AC002454.1	lncRNA	Homo sapiens	astrocytoma	brain	Regulation [up-regulated]	Microarray	Among the lncRNAs detected,3806 lncRNAs with a fold change>2 or <0.5 and a q value<0.05 were found to have significantly different expression levels in astrocytoma samples compared to NAT samples. Of those,1196 were downregulated and 2610 were upregulated.	26252651
AC002454.1	lncRNA	Homo sapiens	earlobe keloid	skin tissue	Regulation [up-regulated]	qRT-PCR//Microarray	We characterized the expression profiles of lncRNA and mRNA in earlobe keloids and suggest that lncRNAs may serve as diagnostic biomarkers for the therapy of earlobe keloid.	28101509
AC002464.1	lncRNA	Homo sapiens	astrocytoma	brain	Regulation [up-regulated]	Microarray	Among the lncRNAs detected,3806 lncRNAs with a fold change>2 or <0.5 and a q value<0.05 were found to have significantly different expression levels in astrocytoma samples compared to NAT samples. Of those,1196 were downregulated and 2610 were upregulated.	26252651
AC002480.2	lncRNA	Homo sapiens	astrocytoma	brain	Regulation [up-regulated]	Microarray	Among the lncRNAs detected,3806 lncRNAs with a fold change>2 or <0.5 and a q value<0.05 were found to have significantly different expression levels in astrocytoma samples compared to NAT samples. Of those,1196 were downregulated and 2610 were upregulated.	26252651
AC002480.3	lncRNA	Homo sapiens	astrocytoma	brain	Regulation [up-regulated]	Microarray	Among the lncRNAs detected,3806 lncRNAs with a fold change>2 or <0.5 and a q value<0.05 were found to have significantly different expression levels in astrocytoma samples compared to NAT samples. Of those,1196 were downregulated and 2610 were upregulated.	26252651
AC002511.1	lncRNA	Homo sapiens	Enterovirus Infections	N/A	Expression [differentially expressed]	PCR	A general consistency between the qPCR and microarray analysis results was confirmed in four lncRNAs (AP000688.29,AC002511.1,RP5-843L14.1,and RP4-620F22.3) in terms of regulation direction and significance. Specifically,a 3.31-fold down-regulation	23220233
AC002553.1	lncRNA	Homo sapiens	astrocytoma	brain	Regulation [up-regulated]	Microarray	Among the lncRNAs detected,3806 lncRNAs with a fold change>2 or <0.5 and a q value<0.05 were found to have significantly different expression levels in astrocytoma samples compared to NAT samples. Of those,1196 were downregulated and 2610 were upregulated.	26252651
AC003681.1	lncRNA	Homo sapiens	astrocytoma	brain	Regulation [up-regulated]	Microarray	Among the lncRNAs detected,3806 lncRNAs with a fold change>2 or <0.5 and a q value<0.05 were found to have significantly different expression levels in astrocytoma samples compared to NAT samples. Of those,1196 were downregulated and 2610 were upregulated.	26252651
AC003681.1	lncRNA	Homo sapiens	hepatocellular carcinoma	HCC tissue	Regulation [up-regulated]	qPCR//Microarray	We found that the expression of 7 lncRNAs in preneoplastic lesions and HCC was significantly different.	26540467
AC003986.3	lncRNA	Homo sapiens	astrocytoma	brain	Regulation [up-regulated]	Microarray	Among the lncRNAs detected,3806 lncRNAs with a fold change>2 or <0.5 and a q value<0.05 were found to have significantly different expression levels in astrocytoma samples compared to NAT samples. Of those,1196 were downregulated and 2610 were upregulated.	26252651
AC004463.6	lncRNA	Homo sapiens	cancer	human cancer cell	Regulation [dysregulation]	qPCR	Applying our screening method, we identified 52 lncRNAs that can positively or negatively regulate human cancer cell growth.	27798563
AC004520.1	lncRNA	Homo sapiens	astrocytoma	brain	Regulation [down-regulated]	Microarray	Among the lncRNAs detected,3806 lncRNAs with a fold change>2 or <0.5 and a q value<0.05 were found to have significantly different expression levels in astrocytoma samples compared to NAT samples. Of those,1196 were downregulated and 2610 were upregulated.	26252651
AC004528.1	lncRNA	Homo sapiens	astrocytoma	brain	Regulation [up-regulated]	Microarray	Among the lncRNAs detected,3806 lncRNAs with a fold change>2 or <0.5 and a q value<0.05 were found to have significantly different expression levels in astrocytoma samples compared to NAT samples. Of those,1196 were downregulated and 2610 were upregulated.	26252651
AC004528.1	lncRNA	Homo sapiens	hepatocellular carcinoma	hepatocellular carcinoma tissues	Interaction [interacted with HuR]	qPCR	Long non-coding RNA AK058003, as a precursor of miR-15a, interacts with HuR to inhibit the expression of γ-synuclein in hepatocellular carcinoma cells.	28035067
AC004528.1	lncRNA	Homo sapiens	stomach cancer	gastric tissue, cell line (SGC7901, MKN45, MKN28)	Regulation [up-regulated]	qPCR//RNAi//Microarray	AK058003 is frequently upregulated in GC samples and promotes GC migration and invasion in vivo and in vitro.Next,we identified γ-synuclein (SNCG),which is a metastasis-related gene regulated by AK058003. In addition,we found that the expression of SNCG is positively correlated with that of AK058003 in the clinical GC samples used in our study.Furthermore,we found that the SNCG gene CpG island me…	25499222
AC004540.1	lncRNA	Homo sapiens	astrocytoma	brain	Regulation [up-regulated]	Microarray	Among the lncRNAs detected,3806 lncRNAs with a fold change>2 or <0.5 and a q value<0.05 were found to have significantly different expression levels in astrocytoma samples compared to NAT samples. Of those,1196 were downregulated and 2610 were upregulated.	26252651
AC004597.1	lncRNA	Homo sapiens	astrocytoma	brain	Regulation [up-regulated]	Microarray	Among the lncRNAs detected,3806 lncRNAs with a fold change>2 or <0.5 and a q value<0.05 were found to have significantly different expression levels in astrocytoma samples compared to NAT samples. Of those,1196 were downregulated and 2610 were upregulated.	26252651
AC004707.1	lncRNA	Homo sapiens	osteosarcoma	primary osteosarcoma tissue	Regulation [up-regulated]	qPCR//Microarray	The results demonstrated that ASLNC21868,ASLNC22124,ASLNC23844,ASLNC24587,BE503655 and BC050642 were over-regulated and that ASLNC00339,ASLNC11435,ASLNC13387 and ASLNC18814 were under-regulated in the osteosarcoma samples compared with normal samples. The qPCR results and microarray data are consistent.	23466354
AC004744.3	lncRNA	Homo sapiens	Parkinson's disease	blood	Regulation [down-regulated]	RNA sequencing	Differentially expressed lncRNAs in PD leukocytes compared to HC. Among all the leukocyte RNA-Seq detected lncRNAs,13 exhibited differential expression in PD patients compared to matched control volunteers (FDR<0.05). Of these,8 exhibited disease-mediated decrease,and 5-increase.	24651478
AC004801.5	lncRNA	Homo sapiens	astrocytoma	brain	Regulation [down-regulated]	Microarray	Among the lncRNAs detected,3806 lncRNAs with a fold change>2 or <0.5 and a q value<0.05 were found to have significantly different expression levels in astrocytoma samples compared to NAT samples. Of those,1196 were downregulated and 2610 were upregulated.	26252651
AC004803.1	lncRNA	Homo sapiens	astrocytoma	brain	Regulation [up-regulated]	Microarray	Among the lncRNAs detected,3806 lncRNAs with a fold change>2 or <0.5 and a q value<0.05 were found to have significantly different expression levels in astrocytoma samples compared to NAT samples. Of those,1196 were downregulated and 2610 were upregulated.	26252651
AC004854.2	lncRNA	Homo sapiens	Seizures	brain	Regulation [up-regulated]	qPCR//Microarray	Pairs of differentially expressed protein-coding and lncRNA genes that were either in an antisense overlap or,10-kb neighbors are shown together with stand-alone lncRNAs. Many of the affected protein-coding genes have known functions in synaptic plasticity.	22960213
AC004889.1	lncRNA	Homo sapiens	astrocytoma	brain	Regulation [up-regulated]	Microarray	Among the lncRNAs detected,3806 lncRNAs with a fold change>2 or <0.5 and a q value<0.05 were found to have significantly different expression levels in astrocytoma samples compared to NAT samples. Of those,1196 were downregulated and 2610 were upregulated.	26252651
AC004895.1	lncRNA	Homo sapiens	astrocytoma	brain	Regulation [up-regulated]	Microarray	Among the lncRNAs detected,3806 lncRNAs with a fold change>2 or <0.5 and a q value<0.05 were found to have significantly different expression levels in astrocytoma samples compared to NAT samples. Of those,1196 were downregulated and 2610 were upregulated.	26252651
AC005037.1	lncRNA	Homo sapiens	astrocytoma	brain	Regulation [up-regulated]	Microarray	Among the lncRNAs detected,3806 lncRNAs with a fold change>2 or <0.5 and a q value<0.05 were found to have significantly different expression levels in astrocytoma samples compared to NAT samples. Of those,1196 were downregulated and 2610 were upregulated.	26252651
AC005076.1	lncRNA	Homo sapiens	astrocytoma	brain	Regulation [up-regulated]	Microarray	Among the lncRNAs detected,3806 lncRNAs with a fold change>2 or <0.5 and a q value<0.05 were found to have significantly different expression levels in astrocytoma samples compared to NAT samples. Of those,1196 were downregulated and 2610 were upregulated.	26252651
AC005083.1	lncRNA	Homo sapiens	lung adenocarcinoma	LUAD tissue	Regulation [up-regulated]	RNA sequencing//qPCR	For validation of the differential expression, three lncRNA transcripts ENST00000457958.2 (LINC00511), ENST00000564237.1 (RP11-196G18.22) and ENST00000430859.1 (AC005083.1) up-regulated and three lncRNA transcripts ENST00000588495.1 (AC011526.1), ENST00000453666.1 (RP11-325F22.5) and ENST00000422459.1 (RP11-290F20.3) down-regulated in LUAD samples were randomly selected to be determined by qPCR a…	28577945
AC005261.1	lncRNA	Homo sapiens	astrocytoma	brain	Regulation [up-regulated]	Microarray	Among the lncRNAs detected,3806 lncRNAs with a fold change>2 or <0.5 and a q value<0.05 were found to have significantly different expression levels in astrocytoma samples compared to NAT samples. Of those,1196 were downregulated and 2610 were upregulated.	26252651
AC005332.3	lncRNA	Homo sapiens	astrocytoma	brain	Regulation [up-regulated]	Microarray	Among the lncRNAs detected,3806 lncRNAs with a fold change>2 or <0.5 and a q value<0.05 were found to have significantly different expression levels in astrocytoma samples compared to NAT samples. Of those,1196 were downregulated and 2610 were upregulated.	26252651
AC005332.5	lncRNA	Homo sapiens	astrocytoma	brain	Regulation [down-regulated]	Microarray	Among the lncRNAs detected,3806 lncRNAs with a fold change>2 or <0.5 and a q value<0.05 were found to have significantly different expression levels in astrocytoma samples compared to NAT samples. Of those,1196 were downregulated and 2610 were upregulated.	26252651
AC005480.1	lncRNA	Rattus norvegicus	Subarachnoid Hemorrhage, Traumatic	brain	Regulation [up-regulated]	Array	In conclusion,these results demonstrated that the expression profiles of the LncRNAs and mRNAs were significantly different between the SAH-induced EBI group and the sham operation group. These differently expressed LncRNAs maybe important in EBI following SAH.	25777551
AC005481.1	lncRNA	Mus musculus	Ischemia	N/A	Expression [differentially expressed]	Immunoblot//qPCR//Microarray	Classification and validation of deregulated LncRNAs in ischemia/reperfusion-treated mouse livers.	24312245
AC005523.2	lncRNA	Homo sapiens	melanoma	N/A	Expression [differentially expressed]	Two-way hierarchical clustering analysis//ROC//Kaplan-Meier survival analysis	A total of 48 differentially expressed lncRNAs were identified, from which 6 signature lncRNAs (AL050303 and LINC00707, LINC01324, RP11-85G21, RP4-794I6.4 and RP5-855F16) were identified. Two-way hierarchical clustering analysis revealed that the accuracy of the six-lncRNA signature in risk-stratifying samples was 84.84%, and the accuracy of the SVM classifier was 85.9%. This predictive signature…	29436619
AC005544.1	lncRNA	Homo sapiens	astrocytoma	brain	Regulation [down-regulated]	Microarray	Among the lncRNAs detected,3806 lncRNAs with a fold change>2 or <0.5 and a q value<0.05 were found to have significantly different expression levels in astrocytoma samples compared to NAT samples. Of those,1196 were downregulated and 2610 were upregulated.	26252651
AC005550.2	lncRNA	Homo sapiens	astrocytoma	brain	Regulation [up-regulated]	Microarray	Among the lncRNAs detected,3806 lncRNAs with a fold change>2 or <0.5 and a q value<0.05 were found to have significantly different expression levels in astrocytoma samples compared to NAT samples. Of those,1196 were downregulated and 2610 were upregulated.	26252651
AC005696.4	lncRNA	Homo sapiens	astrocytoma	brain	Regulation [up-regulated]	Microarray	Among the lncRNAs detected,3806 lncRNAs with a fold change>2 or <0.5 and a q value<0.05 were found to have significantly different expression levels in astrocytoma samples compared to NAT samples. Of those,1196 were downregulated and 2610 were upregulated.	26252651
AC005696.4	lncRNA	Homo sapiens	astrocytoma	brain	Regulation [down-regulated]	Microarray	Among the lncRNAs detected,3806 lncRNAs with a fold change>2 or <0.5 and a q value<0.05 were found to have significantly different expression levels in astrocytoma samples compared to NAT samples. Of those,1196 were downregulated and 2610 were upregulated.	26252651
AC005696.4	lncRNA	Homo sapiens	stomach cancer	primary gastric adenocarcinoma tissue	Regulation [down-regulated]	qPCR//Microarray	For the lncRNAs,the results demonstrated that uc003iqu,uc003tfx,AK022971 and uc.341 were upregulated and that HIV1230,BC011663,AK057054 and M14574 were downregulated in the GC tissues relative to their matched counterparts (all p<0.05).	24819045
AC005697.2	lncRNA	Homo sapiens	astrocytoma	brain	Regulation [up-regulated]	Microarray	Among the lncRNAs detected,3806 lncRNAs with a fold change>2 or <0.5 and a q value<0.05 were found to have significantly different expression levels in astrocytoma samples compared to NAT samples. Of those,1196 were downregulated and 2610 were upregulated.	26252651
AC005837.1	lncRNA	Homo sapiens	astrocytoma	brain	Regulation [up-regulated]	Microarray	Among the lncRNAs detected,3806 lncRNAs with a fold change>2 or <0.5 and a q value<0.05 were found to have significantly different expression levels in astrocytoma samples compared to NAT samples. Of those,1196 were downregulated and 2610 were upregulated.	26252651
AC005954.2	lncRNA	Homo sapiens	astrocytoma	brain	Regulation [up-regulated]	Microarray	Among the lncRNAs detected,3806 lncRNAs with a fold change>2 or <0.5 and a q value<0.05 were found to have significantly different expression levels in astrocytoma samples compared to NAT samples. Of those,1196 were downregulated and 2610 were upregulated.	26252651
AC006019.1	lncRNA	Homo sapiens	astrocytoma	brain	Regulation [up-regulated]	Microarray	Among the lncRNAs detected,3806 lncRNAs with a fold change>2 or <0.5 and a q value<0.05 were found to have significantly different expression levels in astrocytoma samples compared to NAT samples. Of those,1196 were downregulated and 2610 were upregulated.	26252651
AC006042.4	lncRNA	Homo sapiens	astrocytoma	brain	Regulation [up-regulated]	Microarray	Among the lncRNAs detected,3806 lncRNAs with a fold change>2 or <0.5 and a q value<0.05 were found to have significantly different expression levels in astrocytoma samples compared to NAT samples. Of those,1196 were downregulated and 2610 were upregulated.	26252651
AC006050.3-003	lncRNA	Homo sapiens	lung squamous cell carcinoma	N/A	N/A	qPCR//Microarray	The expression of lncRNA AC006050.3-003 was significantly lower in PR samples compared to the PD samples in another 60 lung squamous cell carcinoma patients. Receiver operating characteristic curve analysis revealed that lncRNA AC006050.3-003 was a valuable biomarker for differentiating PR patients from PD patients with an area under the curve of 0.887 (95% confidence interval 0.779,0.954).	25250788
AC006058.3	lncRNA	Homo sapiens	astrocytoma	brain	Regulation [up-regulated]	Microarray	Among the lncRNAs detected,3806 lncRNAs with a fold change>2 or <0.5 and a q value<0.05 were found to have significantly different expression levels in astrocytoma samples compared to NAT samples. Of those,1196 were downregulated and 2610 were upregulated.	26252651
AC006129.2	lncRNA	Homo sapiens	sarcoma	N/A	Association	Bioinformatic analysis	Ten lncRNAs, including RP11-560J1.2, AP001432.14, RP4-665J23.1, LINC00680, AC006129.2, RP11-230G5.2, BACH1-IT2, RP11-274B21.9, RP11-504A18.1 and RP11-713P17.3, were selected to calculate a risk score. The risk score could effectively predict patients' outcome, such as the status of mitotic count of tumor cells, person neoplasm cancer and residual tumor. More inspiringly, the risk score generated …	29113307
AC006305.1	lncRNA	Homo sapiens	hereditary hemorrhagic telangiectasia	N/A	Expression [differentially expressed]	Microarray	Top 42 long non-coding RNAs (q<0.001) differentially expressed in HHT telangiectasia.	24603890
AC006482.1	lncRNA	Homo sapiens	astrocytoma	brain	Regulation [up-regulated]	Microarray	Among the lncRNAs detected,3806 lncRNAs with a fold change>2 or <0.5 and a q value<0.05 were found to have significantly different expression levels in astrocytoma samples compared to NAT samples. Of those,1196 were downregulated and 2610 were upregulated.	26252651
AC006504.5	lncRNA	Homo sapiens	astrocytoma	brain	Regulation [down-regulated]	Microarray	Among the lncRNAs detected,3806 lncRNAs with a fold change>2 or <0.5 and a q value<0.05 were found to have significantly different expression levels in astrocytoma samples compared to NAT samples. Of those,1196 were downregulated and 2610 were upregulated.	26252651
AC007114.2	lncRNA	Homo sapiens	astrocytoma	brain	Regulation [up-regulated]	Microarray	Among the lncRNAs detected,3806 lncRNAs with a fold change>2 or <0.5 and a q value<0.05 were found to have significantly different expression levels in astrocytoma samples compared to NAT samples. Of those,1196 were downregulated and 2610 were upregulated.	26252651
AC007128.2	lncRNA	Homo sapiens	astrocytoma	brain	Regulation [up-regulated]	Microarray	Among the lncRNAs detected,3806 lncRNAs with a fold change>2 or <0.5 and a q value<0.05 were found to have significantly different expression levels in astrocytoma samples compared to NAT samples. Of those,1196 were downregulated and 2610 were upregulated.	26252651
AC007159.1	lncRNA	Homo sapiens	astrocytoma	brain	Regulation [up-regulated]	Microarray	Among the lncRNAs detected,3806 lncRNAs with a fold change>2 or <0.5 and a q value<0.05 were found to have significantly different expression levels in astrocytoma samples compared to NAT samples. Of those,1196 were downregulated and 2610 were upregulated.	26252651
AC007193.1	lncRNA	Homo sapiens	astrocytoma	brain	Regulation [down-regulated]	Microarray	Among the lncRNAs detected,3806 lncRNAs with a fold change>2 or <0.5 and a q value<0.05 were found to have significantly different expression levels in astrocytoma samples compared to NAT samples. Of those,1196 were downregulated and 2610 were upregulated.	26252651
AC007255.8	lncRNA	Homo sapiens	Thyroid cancer, papillary	PTC tissues	Expression [differentially expressed]	qRT-PCR	By integrating the predicted lncRNA target genes with differentially expressed mRNAs, we identified 20 candidate lncRNAs in 45 PTC patients. Five lncRNAs (CTD-3193O13.11, RP5-1024C24.1, AC007255.8, HOXD-AS1, and RP11-402L6.1) were verified to be differentially expressed in PTC and to exhibit specific topological characteristics in the lncRNA-mRNA co-expression network. LncRNA CTD-3193O13.11 was d…	28817151
AC007285.1	lncRNA	Homo sapiens	astrocytoma	brain	Regulation [up-regulated]	Microarray	Among the lncRNAs detected,3806 lncRNAs with a fold change>2 or <0.5 and a q value<0.05 were found to have significantly different expression levels in astrocytoma samples compared to NAT samples. Of those,1196 were downregulated and 2610 were upregulated.	26252651
AC007326.2	lncRNA	Homo sapiens	astrocytoma	brain	Regulation [up-regulated]	Microarray	Among the lncRNAs detected,3806 lncRNAs with a fold change>2 or <0.5 and a q value<0.05 were found to have significantly different expression levels in astrocytoma samples compared to NAT samples. Of those,1196 were downregulated and 2610 were upregulated.	26252651
AC007333.1	lncRNA	Homo sapiens	Glioblastoma	brain	Regulation [down-regulated]	Microarray	A total of 84 lincRNAs which show a distinctive chromatin signature and a clear evolutionary conservation were filtered out based on John Rinn's paper (fold change >2 and p < 0.05). The top 10 up- and down-regulated lncRNAs were listed.	25378224
AC007383.5	lncRNA	Homo sapiens	astrocytoma	brain	Regulation [up-regulated]	Microarray	Among the lncRNAs detected,3806 lncRNAs with a fold change>2 or <0.5 and a q value<0.05 were found to have significantly different expression levels in astrocytoma samples compared to NAT samples. Of those,1196 were downregulated and 2610 were upregulated.	26252651
AC007384.1	lncRNA	Homo sapiens	astrocytoma	brain	Regulation [up-regulated]	Microarray	Among the lncRNAs detected,3806 lncRNAs with a fold change>2 or <0.5 and a q value<0.05 were found to have significantly different expression levels in astrocytoma samples compared to NAT samples. Of those,1196 were downregulated and 2610 were upregulated.	26252651
AC007388.1	lncRNA	Homo sapiens	astrocytoma	brain	Regulation [up-regulated]	Microarray	Among the lncRNAs detected,3806 lncRNAs with a fold change>2 or <0.5 and a q value<0.05 were found to have significantly different expression levels in astrocytoma samples compared to NAT samples. Of those,1196 were downregulated and 2610 were upregulated.	26252651
AC007388.1	lncRNA	Homo sapiens	astrocytoma	brain	Regulation [down-regulated]	Microarray	Among the lncRNAs detected,3806 lncRNAs with a fold change>2 or <0.5 and a q value<0.05 were found to have significantly different expression levels in astrocytoma samples compared to NAT samples. Of those,1196 were downregulated and 2610 were upregulated.	26252651
AC007403.1	lncRNA	Homo sapiens	non-small cell lung carcinoma	NSCLC tissue	Regulation [up-regulated]	qPCR//Microarray	We discovered that three lncRNAs (RP11-397D12.4,AC007403.1,and ERICH1-AS1) were up regulated in NSCLC,compared with cancer-free controls. RP11-397D12.4,AC007403.1,and ERICH1-AS1 may be potential biomarkers for predicting the tumorigenesis of NSCLC in the future.	26393913
AC007431.2	lncRNA	Homo sapiens	astrocytoma	brain	Regulation [up-regulated]	Microarray	Among the lncRNAs detected,3806 lncRNAs with a fold change>2 or <0.5 and a q value<0.05 were found to have significantly different expression levels in astrocytoma samples compared to NAT samples. Of those,1196 were downregulated and 2610 were upregulated.	26252651
AC007608.3	lncRNA	Homo sapiens	astrocytoma	brain	Regulation [up-regulated]	Microarray	Among the lncRNAs detected,3806 lncRNAs with a fold change>2 or <0.5 and a q value<0.05 were found to have significantly different expression levels in astrocytoma samples compared to NAT samples. Of those,1196 were downregulated and 2610 were upregulated.	26252651
AC007638.2	lncRNA	Homo sapiens	astrocytoma	brain	Regulation [down-regulated]	Microarray	Among the lncRNAs detected,3806 lncRNAs with a fold change>2 or <0.5 and a q value<0.05 were found to have significantly different expression levels in astrocytoma samples compared to NAT samples. Of those,1196 were downregulated and 2610 were upregulated.	26252651
AC007663.2	lncRNA	Homo sapiens	astrocytoma	brain	Regulation [up-regulated]	Microarray	Among the lncRNAs detected,3806 lncRNAs with a fold change>2 or <0.5 and a q value<0.05 were found to have significantly different expression levels in astrocytoma samples compared to NAT samples. Of those,1196 were downregulated and 2610 were upregulated.	26252651
AC007731.4	lncRNA	Homo sapiens	astrocytoma	brain	Regulation [down-regulated]	Microarray	Among the lncRNAs detected,3806 lncRNAs with a fold change>2 or <0.5 and a q value<0.05 were found to have significantly different expression levels in astrocytoma samples compared to NAT samples. Of those,1196 were downregulated and 2610 were upregulated.	26252651
AC007743.1	lncRNA	Homo sapiens	astrocytoma	brain	Regulation [down-regulated]	Microarray	Among the lncRNAs detected,3806 lncRNAs with a fold change>2 or <0.5 and a q value<0.05 were found to have significantly different expression levels in astrocytoma samples compared to NAT samples. Of those,1196 were downregulated and 2610 were upregulated.	26252651
AC007743.1	lncRNA	Homo sapiens	hereditary hemorrhagic telangiectasia	N/A	Expression [differentially expressed]	Microarray	Top 42 long non-coding RNAs (q<0.001) differentially expressed in HHT telangiectasia.	24603890
AC007823.1	lncRNA	Homo sapiens	chronic obstructive pulmonary disease	COPD lung tissues compared with non-COPD lung tissues	Expression [high expression]	qRT-PCR//Western blot	Five of the analyzed lncRNAs (BC038205, BC130595, TUG1, MEG3, and LOC646329) were markedly increased, while five lncRNAs (LOC729178, PLAC2, LOC339529, LINC00229, and SNHG5) were significantly decreased in COPD lung tissues compared with non-COPD lung tissues (n=20) (***P<0.001).	27932875
AC007848.2	lncRNA	Homo sapiens	hereditary hemorrhagic telangiectasia	N/A	Expression [differentially expressed]	Microarray	Top 42 long non-coding RNAs (q<0.001) differentially expressed in HHT telangiectasia.	24603890
AC007920.2	lncRNA	Homo sapiens	astrocytoma	brain	Regulation [up-regulated]	Microarray	Among the lncRNAs detected,3806 lncRNAs with a fold change>2 or <0.5 and a q value<0.05 were found to have significantly different expression levels in astrocytoma samples compared to NAT samples. Of those,1196 were downregulated and 2610 were upregulated.	26252651
AC007952.6	lncRNA	Homo sapiens	astrocytoma	brain	Regulation [up-regulated]	Microarray	Among the lncRNAs detected,3806 lncRNAs with a fold change>2 or <0.5 and a q value<0.05 were found to have significantly different expression levels in astrocytoma samples compared to NAT samples. Of those,1196 were downregulated and 2610 were upregulated.	26252651
AC008033.3	lncRNA	Homo sapiens	astrocytoma	brain	Regulation [up-regulated]	Microarray	Among the lncRNAs detected,3806 lncRNAs with a fold change>2 or <0.5 and a q value<0.05 were found to have significantly different expression levels in astrocytoma samples compared to NAT samples. Of those,1196 were downregulated and 2610 were upregulated.	26252651
AC008060.2	lncRNA	Homo sapiens	renal clear cell carcinoma	renal clear cell carcinoma tissue	Regulation [down-regulated]	qPCR//Microarray	ENST00000456816,X91348,BC029135,NR_024418 were evaluated by qPCR in sixty-three pairs of RCCC and NT samples. The results demonstrated that ENST00000456816,X91348 were up-regulated and BC029135,NR_024418 were down-regulated in RCCC samples compared with NT samples (p<0.001 for each lncRNAs).	22879955
AC008063.2	lncRNA	Homo sapiens	astrocytoma	brain	Regulation [up-regulated]	Microarray	Among the lncRNAs detected,3806 lncRNAs with a fold change>2 or <0.5 and a q value<0.05 were found to have significantly different expression levels in astrocytoma samples compared to NAT samples. Of those,1196 were downregulated and 2610 were upregulated.	26252651
AC008264.2	lncRNA	Homo sapiens	astrocytoma	brain	Regulation [up-regulated]	Microarray	Among the lncRNAs detected,3806 lncRNAs with a fold change>2 or <0.5 and a q value<0.05 were found to have significantly different expression levels in astrocytoma samples compared to NAT samples. Of those,1196 were downregulated and 2610 were upregulated.	26252651
AC008268.1	lncRNA	Homo sapiens	breast cancer	N/A	N/A	IHC//qPCR	It is correlated with TNBC occurrence	26910840
AC008278.2	lncRNA	Homo sapiens	astrocytoma	brain	Regulation [up-regulated]	Microarray	Among the lncRNAs detected,3806 lncRNAs with a fold change>2 or <0.5 and a q value<0.05 were found to have significantly different expression levels in astrocytoma samples compared to NAT samples. Of those,1196 were downregulated and 2610 were upregulated.	26252651
AC008392.1	lncRNA	Homo sapiens	cervical cancer	blood	N/A	Genotyping	The variant genotype of AC008392.1 SNP rs7248320 was significantly associated with increased risk of HCC and cervical cancer. Moreover,the effect of rs7248320 on cervical cancer risk was more prominent in premenopausal women. Further interactive analysis detected a significantly multiplicative interaction between rs7248320 and menopausal status on cervical cancer risk.	26147888
AC008392.1	lncRNA	Homo sapiens	hepatocellular carcinoma	blood	N/A	Genotyping	The variant genotype of AC008392.1 SNP rs7248320 was significantly associated with increased risk of HCC and cervical cancer. Moreover,the effect of rs7248320 on cervical cancer risk was more prominent in premenopausal women. Further interactive analysis detected a significantly multiplicative interaction between rs7248320 and menopausal status on cervical cancer risk.	26147888
AC008429.1	lncRNA	Homo sapiens	astrocytoma	brain	Regulation [up-regulated]	Microarray	Among the lncRNAs detected,3806 lncRNAs with a fold change>2 or <0.5 and a q value<0.05 were found to have significantly different expression levels in astrocytoma samples compared to NAT samples. Of those,1196 were downregulated and 2610 were upregulated.	26252651
AC008676.1	lncRNA	Homo sapiens	astrocytoma	brain	Regulation [up-regulated]	Microarray	Among the lncRNAs detected,3806 lncRNAs with a fold change>2 or <0.5 and a q value<0.05 were found to have significantly different expression levels in astrocytoma samples compared to NAT samples. Of those,1196 were downregulated and 2610 were upregulated.	26252651
AC008686.1	lncRNA	Homo sapiens	astrocytoma	brain	Regulation [down-regulated]	Microarray	Among the lncRNAs detected,3806 lncRNAs with a fold change>2 or <0.5 and a q value<0.05 were found to have significantly different expression levels in astrocytoma samples compared to NAT samples. Of those,1196 were downregulated and 2610 were upregulated.	26252651
AC008691.1	lncRNA	Homo sapiens	astrocytoma	brain	Regulation [down-regulated]	Microarray	Among the lncRNAs detected,3806 lncRNAs with a fold change>2 or <0.5 and a q value<0.05 were found to have significantly different expression levels in astrocytoma samples compared to NAT samples. Of those,1196 were downregulated and 2610 were upregulated.	26252651
AC008691.1	lncRNA	Homo sapiens	non-small cell lung carcinoma	N/A	Regulation	ChIP//RIP//Western blot//qRT-PCR	LncRNA-HIT promotes cell migration, invasion, tumor growth, and metastasis.	27790864
AC008708.2	lncRNA	Homo sapiens	astrocytoma	brain	Regulation [down-regulated]	Microarray	Among the lncRNAs detected,3806 lncRNAs with a fold change>2 or <0.5 and a q value<0.05 were found to have significantly different expression levels in astrocytoma samples compared to NAT samples. Of those,1196 were downregulated and 2610 were upregulated.	26252651
AC008750.3	lncRNA	Homo sapiens	earlobe keloid	skin tissue	Regulation [down-regulated]	qRT-PCR//Microarray	We characterized the expression profiles of lncRNA and mRNA in earlobe keloids and suggest that lncRNAs may serve as diagnostic biomarkers for the therapy of earlobe keloid.	28101509
AC008906.1	lncRNA	Homo sapiens	astrocytoma	brain	Regulation [up-regulated]	Microarray	Among the lncRNAs detected,3806 lncRNAs with a fold change>2 or <0.5 and a q value<0.05 were found to have significantly different expression levels in astrocytoma samples compared to NAT samples. Of those,1196 were downregulated and 2610 were upregulated.	26252651
AC008938.1	lncRNA	Homo sapiens	astrocytoma	brain	Regulation [up-regulated]	Microarray	Among the lncRNAs detected,3806 lncRNAs with a fold change>2 or <0.5 and a q value<0.05 were found to have significantly different expression levels in astrocytoma samples compared to NAT samples. Of those,1196 were downregulated and 2610 were upregulated.	26252651
AC009014.3	lncRNA	Homo sapiens	prostate cancer	87 tumor tissue samples: 28 (GS 6), 28 (GS 3+4), 6 (GS 4+3), and 25 (GS 8-10)	Expression [differentially expressed]	RT-qPCR//RNA sequencing//ANOVA	The 43 differentially expressed (DE) lncRNAs between aggressive and indolent prostate cancers included 12 annotated and 31 novel lncRNAs. The top six DE lncRNAs were selected based on large, consistent fold-changes in the RNA-Seq results. Three of these candidates passed RT-qPCR validation, including AC009014.3 (P < .001 in tumor tissue) and a newly discovered X-linked lncRNA named XPLAID (P = .0…	29723810
AC009061.1	lncRNA	Homo sapiens	astrocytoma	brain	Regulation [down-regulated]	Microarray	Among the lncRNAs detected,3806 lncRNAs with a fold change>2 or <0.5 and a q value<0.05 were found to have significantly different expression levels in astrocytoma samples compared to NAT samples. Of those,1196 were downregulated and 2610 were upregulated.	26252651
AC009061.2	lncRNA	Homo sapiens	astrocytoma	brain	Regulation [up-regulated]	Microarray	Among the lncRNAs detected,3806 lncRNAs with a fold change>2 or <0.5 and a q value<0.05 were found to have significantly different expression levels in astrocytoma samples compared to NAT samples. Of those,1196 were downregulated and 2610 were upregulated.	26252651
AC009063.2	lncRNA	Homo sapiens	astrocytoma	brain	Regulation [up-regulated]	Microarray	Among the lncRNAs detected,3806 lncRNAs with a fold change>2 or <0.5 and a q value<0.05 were found to have significantly different expression levels in astrocytoma samples compared to NAT samples. Of those,1196 were downregulated and 2610 were upregulated.	26252651
AC009088.1	lncRNA	Homo sapiens	astrocytoma	brain	Regulation [up-regulated]	Microarray	Among the lncRNAs detected,3806 lncRNAs with a fold change>2 or <0.5 and a q value<0.05 were found to have significantly different expression levels in astrocytoma samples compared to NAT samples. Of those,1196 were downregulated and 2610 were upregulated.	26252651
AC009093.4	lncRNA	Homo sapiens	astrocytoma	brain	Regulation [down-regulated]	Microarray	Among the lncRNAs detected,3806 lncRNAs with a fold change>2 or <0.5 and a q value<0.05 were found to have significantly different expression levels in astrocytoma samples compared to NAT samples. Of those,1196 were downregulated and 2610 were upregulated.	26252651
AC009113.1	lncRNA	Homo sapiens	astrocytoma	brain	Regulation [down-regulated]	Microarray	Among the lncRNAs detected,3806 lncRNAs with a fold change>2 or <0.5 and a q value<0.05 were found to have significantly different expression levels in astrocytoma samples compared to NAT samples. Of those,1196 were downregulated and 2610 were upregulated.	26252651
AC009148.1	lncRNA	Homo sapiens	astrocytoma	brain	Regulation [up-regulated]	Microarray	Among the lncRNAs detected,3806 lncRNAs with a fold change>2 or <0.5 and a q value<0.05 were found to have significantly different expression levels in astrocytoma samples compared to NAT samples. Of those,1196 were downregulated and 2610 were upregulated.	26252651
AC009158.1	lncRNA	Homo sapiens	astrocytoma	brain	Regulation [up-regulated]	Microarray	Among the lncRNAs detected,3806 lncRNAs with a fold change>2 or <0.5 and a q value<0.05 were found to have significantly different expression levels in astrocytoma samples compared to NAT samples. Of those,1196 were downregulated and 2610 were upregulated.	26252651
AC009163.1	lncRNA	Homo sapiens	astrocytoma	brain	Regulation [up-regulated]	Microarray	Among the lncRNAs detected,3806 lncRNAs with a fold change>2 or <0.5 and a q value<0.05 were found to have significantly different expression levels in astrocytoma samples compared to NAT samples. Of those,1196 were downregulated and 2610 were upregulated.	26252651
AC009229.1	lncRNA	Homo sapiens	astrocytoma	brain	Regulation [up-regulated]	Microarray	Among the lncRNAs detected,3806 lncRNAs with a fold change>2 or <0.5 and a q value<0.05 were found to have significantly different expression levels in astrocytoma samples compared to NAT samples. Of those,1196 were downregulated and 2610 were upregulated.	26252651
AC009414.4	lncRNA	Homo sapiens	astrocytoma	brain	Regulation [down-regulated]	Microarray	Among the lncRNAs detected,3806 lncRNAs with a fold change>2 or <0.5 and a q value<0.05 were found to have significantly different expression levels in astrocytoma samples compared to NAT samples. Of those,1196 were downregulated and 2610 were upregulated.	26252651
AC009686.2	lncRNA	Homo sapiens	astrocytoma	brain	Regulation [up-regulated]	Microarray	Among the lncRNAs detected,3806 lncRNAs with a fold change>2 or <0.5 and a q value<0.05 were found to have significantly different expression levels in astrocytoma samples compared to NAT samples. Of those,1196 were downregulated and 2610 were upregulated.	26252651
AC009812.3	lncRNA	Homo sapiens	astrocytoma	brain	Regulation [up-regulated]	Microarray	Among the lncRNAs detected,3806 lncRNAs with a fold change>2 or <0.5 and a q value<0.05 were found to have significantly different expression levels in astrocytoma samples compared to NAT samples. Of those,1196 were downregulated and 2610 were upregulated.	26252651
AC009831.1	lncRNA	Homo sapiens	earlobe keloid	skin tissue	Regulation [down-regulated]	Microarray	We characterized the expression profiles of lncRNA and mRNA in earlobe keloids and suggest that lncRNAs may serve as diagnostic biomarkers for the therapy of earlobe keloid.	28101509
AC009948.1	lncRNA	Homo sapiens	astrocytoma	brain	Regulation [up-regulated]	Microarray	Among the lncRNAs detected,3806 lncRNAs with a fold change>2 or <0.5 and a q value<0.05 were found to have significantly different expression levels in astrocytoma samples compared to NAT samples. Of those,1196 were downregulated and 2610 were upregulated.	26252651
AC009948.1	lncRNA	Homo sapiens	astrocytoma	brain	Regulation [up-regulated]	qRT-PCR//Microarray	Our analysis ultimately generated a list of 7 lncRNAs that were differentially expressed in astrocytomas in comparison to the NAT samples. Among these lncRNAs,ENST00000244906,ENST00000545440,NR_002809 and ENST00000436616 were shown to be upregulated by a factor greater than twofold,whereas 3 lncRNAs,XLOC_010967,BC002811 and ASO1937,were shown to be downregulated by a factor greater than twofold.	26252651
AC009962.1	lncRNA	Homo sapiens	astrocytoma	brain	Regulation [up-regulated]	Microarray	Among the lncRNAs detected,3806 lncRNAs with a fold change>2 or <0.5 and a q value<0.05 were found to have significantly different expression levels in astrocytoma samples compared to NAT samples. Of those,1196 were downregulated and 2610 were upregulated.	26252651
AC010197.1	lncRNA	Homo sapiens	astrocytoma	brain	Regulation [up-regulated]	Microarray	Among the lncRNAs detected,3806 lncRNAs with a fold change>2 or <0.5 and a q value<0.05 were found to have significantly different expression levels in astrocytoma samples compared to NAT samples. Of those,1196 were downregulated and 2610 were upregulated.	26252651
AC010223.1	lncRNA	Homo sapiens	astrocytoma	brain	Regulation [down-regulated]	Microarray	Among the lncRNAs detected,3806 lncRNAs with a fold change>2 or <0.5 and a q value<0.05 were found to have significantly different expression levels in astrocytoma samples compared to NAT samples. Of those,1196 were downregulated and 2610 were upregulated.	26252651
AC010271.1	lncRNA	Homo sapiens	astrocytoma	brain	Regulation [down-regulated]	Microarray	Among the lncRNAs detected,3806 lncRNAs with a fold change>2 or <0.5 and a q value<0.05 were found to have significantly different expression levels in astrocytoma samples compared to NAT samples. Of those,1196 were downregulated and 2610 were upregulated.	26252651
AC010401.1	lncRNA	Homo sapiens	human foamy virus infection	the HFV-infected 293T cells	Expression [differentially expressed]	qRT-PCR//RNA sequencing	Subsequently, six differentially expressed lncRNAs characterized using RNA-seq were confirmed by quantitative real-time polymerase chain reaction assays. Interestingly, Gene Ontology (GO)/Gene Ontology Tree Machine (GOTM) and Kyoto Encyclopedia of Gene and Genomes (KEGG) pathway analyses indicated that positive regulation of interleukin 8 (IL8) production and cytokine-cytokine receptor interactio…	27750433
AC010636.2	lncRNA	Homo sapiens	astrocytoma	brain	Regulation [up-regulated]	Microarray	Among the lncRNAs detected,3806 lncRNAs with a fold change>2 or <0.5 and a q value<0.05 were found to have significantly different expression levels in astrocytoma samples compared to NAT samples. Of those,1196 were downregulated and 2610 were upregulated.	26252651
AC010731.3	lncRNA	Homo sapiens	astrocytoma	brain	Regulation [up-regulated]	Microarray	Among the lncRNAs detected,3806 lncRNAs with a fold change>2 or <0.5 and a q value<0.05 were found to have significantly different expression levels in astrocytoma samples compared to NAT samples. Of those,1196 were downregulated and 2610 were upregulated.	26252651
AC010761.4	lncRNA	Homo sapiens	astrocytoma	brain	Regulation [down-regulated]	Microarray	Among the lncRNAs detected,3806 lncRNAs with a fold change>2 or <0.5 and a q value<0.05 were found to have significantly different expression levels in astrocytoma samples compared to NAT samples. Of those,1196 were downregulated and 2610 were upregulated.	26252651
AC010761.5	lncRNA	Homo sapiens	astrocytoma	brain	Regulation [up-regulated]	Microarray	Among the lncRNAs detected,3806 lncRNAs with a fold change>2 or <0.5 and a q value<0.05 were found to have significantly different expression levels in astrocytoma samples compared to NAT samples. Of those,1196 were downregulated and 2610 were upregulated.	26252651
AC010776.1	lncRNA	Homo sapiens	astrocytoma	brain	Regulation [up-regulated]	Microarray	Among the lncRNAs detected,3806 lncRNAs with a fold change>2 or <0.5 and a q value<0.05 were found to have significantly different expression levels in astrocytoma samples compared to NAT samples. Of those,1196 were downregulated and 2610 were upregulated.	26252651
AC010809.2	lncRNA	Homo sapiens	astrocytoma	brain	Regulation [down-regulated]	Microarray	Among the lncRNAs detected,3806 lncRNAs with a fold change>2 or <0.5 and a q value<0.05 were found to have significantly different expression levels in astrocytoma samples compared to NAT samples. Of those,1196 were downregulated and 2610 were upregulated.	26252651
AC010894.3	lncRNA	Homo sapiens	astrocytoma	brain	Regulation [up-regulated]	Microarray	Among the lncRNAs detected,3806 lncRNAs with a fold change>2 or <0.5 and a q value<0.05 were found to have significantly different expression levels in astrocytoma samples compared to NAT samples. Of those,1196 were downregulated and 2610 were upregulated.	26252651
AC010907.2	lncRNA	Homo sapiens	osteosarcoma	primary osteosarcoma tissue	Regulation [up-regulated]	qPCR//Microarray	The results demonstrated that ASLNC21868,ASLNC22124,ASLNC23844,ASLNC24587,BE503655 and BC050642 were over-regulated and that ASLNC00339,ASLNC11435,ASLNC13387 and ASLNC18814 were under-regulated in the osteosarcoma samples compared with normal samples. The qPCR results and microarray data are consistent.	23466354
AC010980.2	lncRNA	Homo sapiens	astrocytoma	brain	Regulation [down-regulated]	Microarray	Among the lncRNAs detected,3806 lncRNAs with a fold change>2 or <0.5 and a q value<0.05 were found to have significantly different expression levels in astrocytoma samples compared to NAT samples. Of those,1196 were downregulated and 2610 were upregulated.	26252651
AC011290.1	lncRNA	Homo sapiens	astrocytoma	brain	Regulation [up-regulated]	Microarray	Among the lncRNAs detected,3806 lncRNAs with a fold change>2 or <0.5 and a q value<0.05 were found to have significantly different expression levels in astrocytoma samples compared to NAT samples. Of those,1196 were downregulated and 2610 were upregulated.	26252651
AC011365.1	lncRNA	Homo sapiens	esophagus squamous cell carcinoma	N/A	Regulation	Bioinformatic analysis	NONHSAT104436 might play a very important part in ESCC tumor progression.	27035335
AC011466.1	lncRNA	Homo sapiens	astrocytoma	brain	Regulation [up-regulated]	Microarray	Among the lncRNAs detected,3806 lncRNAs with a fold change>2 or <0.5 and a q value<0.05 were found to have significantly different expression levels in astrocytoma samples compared to NAT samples. Of those,1196 were downregulated and 2610 were upregulated.	26252651
AC011510.1	lncRNA	Homo sapiens	lung adenocarcinoma	lung tissue	Regulation [down-regulated]	qPCR//Microarray	The remaining 10 lncRNAs,showed significantly different expression in the tumor samples. For 9 of these,expression was altered in the same direction as had been detected by microarray analysis (8 lower,and 1 higher,than NT samples, all p < 0.001,).differentially expressed lncRNAs in early stage lung adenocarcinoma and suggest that lncRNAs may be novel candidate biomarkers for the early detection …	25758555
AC011511.2	lncRNA	Homo sapiens	astrocytoma	brain	Regulation [up-regulated]	Microarray	Among the lncRNAs detected,3806 lncRNAs with a fold change>2 or <0.5 and a q value<0.05 were found to have significantly different expression levels in astrocytoma samples compared to NAT samples. Of those,1196 were downregulated and 2610 were upregulated.	26252651
AC011511.3	lncRNA	Homo sapiens	astrocytoma	brain	Regulation [up-regulated]	Microarray	Among the lncRNAs detected,3806 lncRNAs with a fold change>2 or <0.5 and a q value<0.05 were found to have significantly different expression levels in astrocytoma samples compared to NAT samples. Of those,1196 were downregulated and 2610 were upregulated.	26252651
AC011526.1	lncRNA	Homo sapiens	lung adenocarcinoma	LUAD tissue	Regulation [down-regulated]	qPCR//RNA sequencing	For validation of the differential expression, three lncRNA transcripts ENST00000457958.2 (LINC00511), ENST00000564237.1 (RP11-196G18.22) and ENST00000430859.1 (AC005083.1) up-regulated and three lncRNA transcripts ENST00000588495.1 (AC011526.1), ENST00000453666.1 (RP11-325F22.5) and ENST00000422459.1 (RP11-290F20.3) down-regulated in LUAD samples were randomly selected to be determined by qPCR a…	28577945
AC011676.2	lncRNA	Homo sapiens	astrocytoma	brain	Regulation [up-regulated]	Microarray	Among the lncRNAs detected,3806 lncRNAs with a fold change>2 or <0.5 and a q value<0.05 were found to have significantly different expression levels in astrocytoma samples compared to NAT samples. Of those,1196 were downregulated and 2610 were upregulated.	26252651
AC011718.3	lncRNA	Homo sapiens	Glioblastoma	brain	Regulation [up-regulated]	Microarray	A total of 48 differentially expressed lncRNAs with enhancer-like function between the GBM and normal brain groups are filtered (fold change >2 and p < 0.05).	25378224
AC011731.1	lncRNA	Homo sapiens	astrocytoma	brain	Regulation [down-regulated]	Microarray	Among the lncRNAs detected,3806 lncRNAs with a fold change>2 or <0.5 and a q value<0.05 were found to have significantly different expression levels in astrocytoma samples compared to NAT samples. Of those,1196 were downregulated and 2610 were upregulated.	26252651
AC011825.2	lncRNA	Homo sapiens	astrocytoma	brain	Regulation [up-regulated]	Microarray	Among the lncRNAs detected,3806 lncRNAs with a fold change>2 or <0.5 and a q value<0.05 were found to have significantly different expression levels in astrocytoma samples compared to NAT samples. Of those,1196 were downregulated and 2610 were upregulated.	26252651
AC011997.1	lncRNA	Homo sapiens	astrocytoma	brain	Regulation [up-regulated]	Microarray	Among the lncRNAs detected,3806 lncRNAs with a fold change>2 or <0.5 and a q value<0.05 were found to have significantly different expression levels in astrocytoma samples compared to NAT samples. Of those,1196 were downregulated and 2610 were upregulated.	26252651
AC012065.7	lncRNA	Homo sapiens	chronic lymphocytic leukemia	N/A	Expression	qPCR//Bioinformatic analysis	The novel lncRNA AC012065.7 was validated in an independent CLL sample cohort.	27777635
AC012312.1	lncRNA	Homo sapiens	endometrial carcinoma	endometrial tissue	Regulation [down-regulated]	qPCR//Microarray	The results showed that seven of these lncRNAs were in accordance with microarray data,including three up-regulated lncRNAs (uc003xut.,uc021re1.1,ENST00000445734) and four down-regulated ones (uc002nbr.3,ENST00000502941,ENST00000448093,ENST00000503710).	26131074
AC012361.1	lncRNA	Homo sapiens	astrocytoma	brain	Regulation [up-regulated]	Microarray	Among the lncRNAs detected,3806 lncRNAs with a fold change>2 or <0.5 and a q value<0.05 were found to have significantly different expression levels in astrocytoma samples compared to NAT samples. Of those,1196 were downregulated and 2610 were upregulated.	26252651
AC012368.1	lncRNA	Homo sapiens	astrocytoma	brain	Regulation [up-regulated]	Microarray	Among the lncRNAs detected,3806 lncRNAs with a fold change>2 or <0.5 and a q value<0.05 were found to have significantly different expression levels in astrocytoma samples compared to NAT samples. Of those,1196 were downregulated and 2610 were upregulated.	26252651
AC012368.2	lncRNA	Homo sapiens	papillary thyroid carcinoma	PTC tissue	Regulation [up-regulated]	qPCR//Microarray	To verify the microarray data,8 differentially expressed lncRNAs,including 4 upregulated (ENST00000503723,ENST00000423539,uc003tab.3 and NR_073085) and 4 downregulated (ENST00000515275,ENST00000570022,uc003qef.1 and ENST00000427243) lncRNAs,were randomly selected for RT-qPCR in 33 pairs of PTC and adjacent noncancerous tissues.	27347178
AC012442.1	lncRNA	Homo sapiens	astrocytoma	brain	Regulation [up-regulated]	Microarray	Among the lncRNAs detected,3806 lncRNAs with a fold change>2 or <0.5 and a q value<0.05 were found to have significantly different expression levels in astrocytoma samples compared to NAT samples. Of those,1196 were downregulated and 2610 were upregulated.	26252651
AC012506.3	lncRNA	Homo sapiens	astrocytoma	brain	Regulation [up-regulated]	Microarray	Among the lncRNAs detected,3806 lncRNAs with a fold change>2 or <0.5 and a q value<0.05 were found to have significantly different expression levels in astrocytoma samples compared to NAT samples. Of those,1196 were downregulated and 2610 were upregulated.	26252651
AC012555.1	lncRNA	Homo sapiens	astrocytoma	brain	Regulation [up-regulated]	Microarray	Among the lncRNAs detected,3806 lncRNAs with a fold change>2 or <0.5 and a q value<0.05 were found to have significantly different expression levels in astrocytoma samples compared to NAT samples. Of those,1196 were downregulated and 2610 were upregulated.	26252651
AC012568.1	lncRNA	Homo sapiens	astrocytoma	brain	Regulation [up-regulated]	Microarray	Among the lncRNAs detected,3806 lncRNAs with a fold change>2 or <0.5 and a q value<0.05 were found to have significantly different expression levels in astrocytoma samples compared to NAT samples. Of those,1196 were downregulated and 2610 were upregulated.	26252651
AC012594.1	lncRNA	Homo sapiens	astrocytoma	brain	Regulation [up-regulated]	Microarray	Among the lncRNAs detected,3806 lncRNAs with a fold change>2 or <0.5 and a q value<0.05 were found to have significantly different expression levels in astrocytoma samples compared to NAT samples. Of those,1196 were downregulated and 2610 were upregulated.	26252651
AC013264.2	lncRNA	Homo sapiens	non-small cell lung carcinoma	NSCLC tissue	Regulation [down-regulated]	qPCR//Microarray	we initially identified a number of significant candidate lncRNAs (including GUCY1B2,RP11-385J1.2,AC018865.8,RP11-909N17.3,GNAS AS1,TUBA4B,Z82214.3,XLOC_000371,AC013264.2 and RP1-317E23.3) and verified the expression of these lncRNAs by RT-qPCR with GAPDH as the reference gene,by calculating the 2-ΔΔCT values.	25394782
AC013391.3	lncRNA	Homo sapiens	astrocytoma	brain	Regulation [up-regulated]	Microarray	Among the lncRNAs detected,3806 lncRNAs with a fold change>2 or <0.5 and a q value<0.05 were found to have significantly different expression levels in astrocytoma samples compared to NAT samples. Of those,1196 were downregulated and 2610 were upregulated.	26252651
AC013472.6	lncRNA	Homo sapiens	Glioblastoma	brain	Regulation [up-regulated]	Microarray	A total of 48 differentially expressed lncRNAs with enhancer-like function between the GBM and normal brain groups are filtered (fold change >2 and p < 0.05).	25378224
AC015849.12	lncRNA	Homo sapiens	astrocytoma	brain	Regulation [down-regulated]	Microarray	Among the lncRNAs detected,3806 lncRNAs with a fold change>2 or <0.5 and a q value<0.05 were found to have significantly different expression levels in astrocytoma samples compared to NAT samples. Of those,1196 were downregulated and 2610 were upregulated.	26252651
AC015971.1	lncRNA	Homo sapiens	hepatocellular carcinoma	HCC tissue	Regulation [down-regulated]	qPCR//Microarray	To validate the microarray analysis results,five lncRNAs were randomly selected from the differential lncRNAs and their expressions were analyzed using qPCR in 29 pairs of HCC and matched NT tissues. Our data indicated that the expressions of TCONS_00018278,AK093543,D16366 and ENST00000501583 were significantly downregulated in HCC,whereas the expression of NR_002819 showed no significant differe…	24876753
AC016526.1	lncRNA	Homo sapiens	astrocytoma	brain	Regulation [up-regulated]	Microarray	Among the lncRNAs detected,3806 lncRNAs with a fold change>2 or <0.5 and a q value<0.05 were found to have significantly different expression levels in astrocytoma samples compared to NAT samples. Of those,1196 were downregulated and 2610 were upregulated.	26252651
AC016705.2	lncRNA	Homo sapiens	astrocytoma	brain	Regulation [up-regulated]	Microarray	Among the lncRNAs detected,3806 lncRNAs with a fold change>2 or <0.5 and a q value<0.05 were found to have significantly different expression levels in astrocytoma samples compared to NAT samples. Of those,1196 were downregulated and 2610 were upregulated.	26252651
AC016717.2	lncRNA	Homo sapiens	astrocytoma	brain	Regulation [down-regulated]	Microarray	Among the lncRNAs detected,3806 lncRNAs with a fold change>2 or <0.5 and a q value<0.05 were found to have significantly different expression levels in astrocytoma samples compared to NAT samples. Of those,1196 were downregulated and 2610 were upregulated.	26252651
AC016745.3	lncRNA	Homo sapiens	malignant glioma	brain	Regulation [up-regulated]	Microarray	We found a total of 1,111 lncRNAs were differentially expressed in recurrent group. Among these,639 lncRNAs were up-regulated,while 472 lncRNAs were down-regulated (fold Change ≡2.0). GO (Gene ontology) and pathway analysis revealed that the potential functions of differentially expressed lncRNAs were closely connected with the processes of cancer progression and pathogenesis.Some lncRNAs may pla…	26131076
AC016907.2	lncRNA	Homo sapiens	astrocytoma	brain	Regulation [up-regulated]	Microarray	Among the lncRNAs detected,3806 lncRNAs with a fold change>2 or <0.5 and a q value<0.05 were found to have significantly different expression levels in astrocytoma samples compared to NAT samples. Of those,1196 were downregulated and 2610 were upregulated.	26252651
AC017002.1	lncRNA	Homo sapiens	astrocytoma	brain	Regulation [up-regulated]	Microarray	Among the lncRNAs detected,3806 lncRNAs with a fold change>2 or <0.5 and a q value<0.05 were found to have significantly different expression levels in astrocytoma samples compared to NAT samples. Of those,1196 were downregulated and 2610 were upregulated.	26252651
AC017002.3	lncRNA	Homo sapiens	Sjogren's syndrome	N/A	Expression	qPCR//Microarray	It was significantly upregulated in pSS	27188286
AC017053.1	lncRNA	Homo sapiens	astrocytoma	brain	Regulation [down-regulated]	Microarray	Among the lncRNAs detected,3806 lncRNAs with a fold change>2 or <0.5 and a q value<0.05 were found to have significantly different expression levels in astrocytoma samples compared to NAT samples. Of those,1196 were downregulated and 2610 were upregulated.	26252651
AC017071.1	lncRNA	Homo sapiens	astrocytoma	brain	Regulation [up-regulated]	Microarray	Among the lncRNAs detected,3806 lncRNAs with a fold change>2 or <0.5 and a q value<0.05 were found to have significantly different expression levels in astrocytoma samples compared to NAT samples. Of those,1196 were downregulated and 2610 were upregulated.	26252651
AC018358.1	lncRNA	Homo sapiens	astrocytoma	brain	Regulation [down-regulated]	Microarray	Among the lncRNAs detected,3806 lncRNAs with a fold change>2 or <0.5 and a q value<0.05 were found to have significantly different expression levels in astrocytoma samples compared to NAT samples. Of those,1196 were downregulated and 2610 were upregulated.	26252651
AC018413.1	lncRNA	Homo sapiens	hepatocellular carcinoma	HCC tissue	Regulation [down-regulated]	qPCR//Microarray	The results showed that BC017743,ENST00000395084,NR_026591,NR_015378 and NR_024284 were up-regulated and NR_027151,AK056988 and uc003yqb.1 were down-regulated in HCC samples compared with adjacent NT samples.	25025236
AC018653.1	lncRNA	Homo sapiens	astrocytoma	brain	Regulation [up-regulated]	Microarray	Among the lncRNAs detected,3806 lncRNAs with a fold change>2 or <0.5 and a q value<0.05 were found to have significantly different expression levels in astrocytoma samples compared to NAT samples. Of those,1196 were downregulated and 2610 were upregulated.	26252651
AC018685.2	lncRNA	Homo sapiens	astrocytoma	brain	Regulation [down-regulated]	Microarray	Among the lncRNAs detected,3806 lncRNAs with a fold change>2 or <0.5 and a q value<0.05 were found to have significantly different expression levels in astrocytoma samples compared to NAT samples. Of those,1196 were downregulated and 2610 were upregulated.	26252651
AC018809.2	lncRNA	Homo sapiens	astrocytoma	brain	Regulation [up-regulated]	Microarray	Among the lncRNAs detected,3806 lncRNAs with a fold change>2 or <0.5 and a q value<0.05 were found to have significantly different expression levels in astrocytoma samples compared to NAT samples. Of those,1196 were downregulated and 2610 were upregulated.	26252651
AC019117.1	lncRNA	Homo sapiens	astrocytoma	brain	Regulation [up-regulated]	Microarray	Among the lncRNAs detected,3806 lncRNAs with a fold change>2 or <0.5 and a q value<0.05 were found to have significantly different expression levels in astrocytoma samples compared to NAT samples. Of those,1196 were downregulated and 2610 were upregulated.	26252651
AC019197.1	lncRNA	Homo sapiens	astrocytoma	brain	Regulation [up-regulated]	Microarray	Among the lncRNAs detected,3806 lncRNAs with a fold change>2 or <0.5 and a q value<0.05 were found to have significantly different expression levels in astrocytoma samples compared to NAT samples. Of those,1196 were downregulated and 2610 were upregulated.	26252651
AC019205.1	lncRNA	Homo sapiens	astrocytoma	brain	Regulation [down-regulated]	Microarray	Among the lncRNAs detected,3806 lncRNAs with a fold change>2 or <0.5 and a q value<0.05 were found to have significantly different expression levels in astrocytoma samples compared to NAT samples. Of those,1196 were downregulated and 2610 were upregulated.	26252651
AC020571.1	lncRNA	Homo sapiens	astrocytoma	brain	Regulation [up-regulated]	Microarray	Among the lncRNAs detected,3806 lncRNAs with a fold change>2 or <0.5 and a q value<0.05 were found to have significantly different expression levels in astrocytoma samples compared to NAT samples. Of those,1196 were downregulated and 2610 were upregulated.	26252651
AC020663.2	lncRNA	Homo sapiens	astrocytoma	brain	Regulation [down-regulated]	Microarray	Among the lncRNAs detected,3806 lncRNAs with a fold change>2 or <0.5 and a q value<0.05 were found to have significantly different expression levels in astrocytoma samples compared to NAT samples. Of those,1196 were downregulated and 2610 were upregulated.	26252651
AC020916.1	lncRNA	Homo sapiens	astrocytoma	brain	Regulation [down-regulated]	Microarray	Among the lncRNAs detected,3806 lncRNAs with a fold change>2 or <0.5 and a q value<0.05 were found to have significantly different expression levels in astrocytoma samples compared to NAT samples. Of those,1196 were downregulated and 2610 were upregulated.	26252651
AC020928.3	lncRNA	Homo sapiens	astrocytoma	brain	Regulation [up-regulated]	Microarray	Among the lncRNAs detected,3806 lncRNAs with a fold change>2 or <0.5 and a q value<0.05 were found to have significantly different expression levels in astrocytoma samples compared to NAT samples. Of those,1196 were downregulated and 2610 were upregulated.	26252651
AC021054.1	lncRNA	Homo sapiens	astrocytoma	brain	Regulation [up-regulated]	Microarray	Among the lncRNAs detected,3806 lncRNAs with a fold change>2 or <0.5 and a q value<0.05 were found to have significantly different expression levels in astrocytoma samples compared to NAT samples. Of those,1196 were downregulated and 2610 were upregulated.	26252651
AC021086.1	lncRNA	Homo sapiens	astrocytoma	brain	Regulation [up-regulated]	Microarray	Among the lncRNAs detected,3806 lncRNAs with a fold change>2 or <0.5 and a q value<0.05 were found to have significantly different expression levels in astrocytoma samples compared to NAT samples. Of those,1196 were downregulated and 2610 were upregulated.	26252651
AC021218.2	lncRNA	Homo sapiens	colorectal cancer	139 colorectal neoplasms and matched NM tissues	Regulation [up-regulated]	RT-PCR//Knockdown//RNA sequencing	In the current study, whole-transcriptome analysis was performed in 3 pairs of colorectal cancer (CRC) and matched normal mucosa (NM) by RNA sequencing (RNA-seq). Followed by confirmation using the Cancer Genome Atlas (TCGA) dataset, we identified 27 up-regulated and 22 down-regulated lncRNAs in CRC. Up-regulation of four lncRNAs, hereby named colorectal cancer associated lncRNA (CRCAL)-1 [AC0212…	29330370
AC021504.1	lncRNA	Homo sapiens	astrocytoma	brain	Regulation [down-regulated]	Microarray	Among the lncRNAs detected,3806 lncRNAs with a fold change>2 or <0.5 and a q value<0.05 were found to have significantly different expression levels in astrocytoma samples compared to NAT samples. Of those,1196 were downregulated and 2610 were upregulated.	26252651
AC021739.2	lncRNA	Homo sapiens	astrocytoma	brain	Regulation [up-regulated]	Microarray	Among the lncRNAs detected,3806 lncRNAs with a fold change>2 or <0.5 and a q value<0.05 were found to have significantly different expression levels in astrocytoma samples compared to NAT samples. Of those,1196 were downregulated and 2610 were upregulated.	26252651
AC022028.2	lncRNA	Homo sapiens	astrocytoma	brain	Regulation [up-regulated]	Microarray	Among the lncRNAs detected,3806 lncRNAs with a fold change>2 or <0.5 and a q value<0.05 were found to have significantly different expression levels in astrocytoma samples compared to NAT samples. Of those,1196 were downregulated and 2610 were upregulated.	26252651
AC022075.2	lncRNA	Homo sapiens	astrocytoma	brain	Regulation [up-regulated]	Microarray	Among the lncRNAs detected,3806 lncRNAs with a fold change>2 or <0.5 and a q value<0.05 were found to have significantly different expression levels in astrocytoma samples compared to NAT samples. Of those,1196 were downregulated and 2610 were upregulated.	26252651
AC022075.3	lncRNA	Homo sapiens	astrocytoma	brain	Regulation [up-regulated]	Microarray	Among the lncRNAs detected,3806 lncRNAs with a fold change>2 or <0.5 and a q value<0.05 were found to have significantly different expression levels in astrocytoma samples compared to NAT samples. Of those,1196 were downregulated and 2610 were upregulated.	26252651
AC022075.3	lncRNA	Homo sapiens	colorectal cancer	cell line (HCT116)	Regulation [down-regulated]	qPCR//Microarray	To validate the microarray results,we randomly selected 6 differentially expressed lncRNAs (TCONS_00026506,ENST00000468960,NR_038990,ENST00000575202,ENST00000539009 and ENST00000544591) between CRR-HCT116 and parental HCT116 cells to confirm their expression levels by qPCR. Changes in lncRNA expression are involved in 5-FU-based CRR in CRC cells.	25921151
AC022081.1	lncRNA	Homo sapiens	astrocytoma	brain	Regulation [up-regulated]	Microarray	Among the lncRNAs detected,3806 lncRNAs with a fold change>2 or <0.5 and a q value<0.05 were found to have significantly different expression levels in astrocytoma samples compared to NAT samples. Of those,1196 were downregulated and 2610 were upregulated.	26252651
AC022150.3	lncRNA	Homo sapiens	astrocytoma	brain	Regulation [up-regulated]	Microarray	Among the lncRNAs detected,3806 lncRNAs with a fold change>2 or <0.5 and a q value<0.05 were found to have significantly different expression levels in astrocytoma samples compared to NAT samples. Of those,1196 were downregulated and 2610 were upregulated.	26252651
AC022257.1	lncRNA	Homo sapiens	astrocytoma	brain	Regulation [down-regulated]	Microarray	Among the lncRNAs detected,3806 lncRNAs with a fold change>2 or <0.5 and a q value<0.05 were found to have significantly different expression levels in astrocytoma samples compared to NAT samples. Of those,1196 were downregulated and 2610 were upregulated.	26252651
AC022257.1	lncRNA	Homo sapiens	astrocytoma	brain	Regulation [up-regulated]	Microarray	Among the lncRNAs detected,3806 lncRNAs with a fold change>2 or <0.5 and a q value<0.05 were found to have significantly different expression levels in astrocytoma samples compared to NAT samples. Of those,1196 were downregulated and 2610 were upregulated.	26252651
AC022311.1	lncRNA	Homo sapiens	Glioblastoma	brain	Regulation [up-regulated]	Microarray	A total of 48 differentially expressed lncRNAs with enhancer-like function between the GBM and normal brain groups are filtered (fold change >2 and p < 0.05).	25378224
AC022511.1	lncRNA	Homo sapiens	astrocytoma	brain	Regulation [up-regulated]	Microarray	Among the lncRNAs detected,3806 lncRNAs with a fold change>2 or <0.5 and a q value<0.05 were found to have significantly different expression levels in astrocytoma samples compared to NAT samples. Of those,1196 were downregulated and 2610 were upregulated.	26252651
AC022540.1	lncRNA	Homo sapiens	astrocytoma	brain	Regulation [up-regulated]	Microarray	Among the lncRNAs detected,3806 lncRNAs with a fold change>2 or <0.5 and a q value<0.05 were found to have significantly different expression levels in astrocytoma samples compared to NAT samples. Of those,1196 were downregulated and 2610 were upregulated.	26252651
AC022733.1	lncRNA	Mus musculus	Rett syndrome	brain	Regulation [up-regulated]	qRT-PCR//Microarray	Overall,our findings indicate that the transcriptional dysregulation of lncRNAs upon Mecp2 loss contributes to the neurological phenotype of Rett syndrome and highlights the complex interaction between ncRNAs and coding-RNAs.	23611944
AC023128.1	lncRNA	Homo sapiens	polycystic ovary syndrome	N/A	Regulation	qRT-PCR	It may contribute to the occurrence of PCOS and affect oocyte development.	26650608
AC023157.3	lncRNA	Homo sapiens	astrocytoma	brain	Regulation [down-regulated]	Microarray	Among the lncRNAs detected,3806 lncRNAs with a fold change>2 or <0.5 and a q value<0.05 were found to have significantly different expression levels in astrocytoma samples compared to NAT samples. Of those,1196 were downregulated and 2610 were upregulated.	26252651
AC023194.3	lncRNA	Homo sapiens	astrocytoma	brain	Regulation [down-regulated]	Microarray	Among the lncRNAs detected,3806 lncRNAs with a fold change>2 or <0.5 and a q value<0.05 were found to have significantly different expression levels in astrocytoma samples compared to NAT samples. Of those,1196 were downregulated and 2610 were upregulated.	26252651
AC023355.1	lncRNA	Homo sapiens	hepatocellular carcinoma	HCC tissue	Regulation [up-regulated]	qPCR//Microarray	The results showed that BC017743,ENST00000395084,NR_026591,NR_015378 and NR_024284 were up-regulated and NR_027151,AK056988 and uc003yqb.1 were down-regulated in HCC samples compared with adjacent NT samples.	25025236
AC023355.1	lncRNA	Mus musculus	Heart Failure	N/A	Expression [differentially expressed]	qPCR//Microarray	Quantitative-PCR identified the relative expression of 5 significantly upregulated and 5 downregulated LncRNAs from 10 HF mice. Five LncRNAs were upregulated and 26 downregulated in HF hearts as compared with control hearts.	24205036
AC023590.1	lncRNA	Homo sapiens	astrocytoma	brain	Regulation [up-regulated]	Microarray	Among the lncRNAs detected,3806 lncRNAs with a fold change>2 or <0.5 and a q value<0.05 were found to have significantly different expression levels in astrocytoma samples compared to NAT samples. Of those,1196 were downregulated and 2610 were upregulated.	26252651
AC023590.1	lncRNA	Homo sapiens	astrocytoma	brain	Regulation [down-regulated]	Microarray	Among the lncRNAs detected,3806 lncRNAs with a fold change>2 or <0.5 and a q value<0.05 were found to have significantly different expression levels in astrocytoma samples compared to NAT samples. Of those,1196 were downregulated and 2610 were upregulated.	26252651
AC023794.1	lncRNA	Homo sapiens	astrocytoma	brain	Regulation [up-regulated]	Microarray	Among the lncRNAs detected,3806 lncRNAs with a fold change>2 or <0.5 and a q value<0.05 were found to have significantly different expression levels in astrocytoma samples compared to NAT samples. Of those,1196 were downregulated and 2610 were upregulated.	26252651
AC023794.7	lncRNA	Homo sapiens	astrocytoma	brain	Regulation [down-regulated]	Microarray	Among the lncRNAs detected,3806 lncRNAs with a fold change>2 or <0.5 and a q value<0.05 were found to have significantly different expression levels in astrocytoma samples compared to NAT samples. Of those,1196 were downregulated and 2610 were upregulated.	26252651
AC023855.1	lncRNA	Homo sapiens	astrocytoma	brain	Regulation [up-regulated]	Microarray	Among the lncRNAs detected,3806 lncRNAs with a fold change>2 or <0.5 and a q value<0.05 were found to have significantly different expression levels in astrocytoma samples compared to NAT samples. Of those,1196 were downregulated and 2610 were upregulated.	26252651
AC024267.4	lncRNA	Homo sapiens	astrocytoma	brain	Regulation [up-regulated]	Microarray	Among the lncRNAs detected,3806 lncRNAs with a fold change>2 or <0.5 and a q value<0.05 were found to have significantly different expression levels in astrocytoma samples compared to NAT samples. Of those,1196 were downregulated and 2610 were upregulated.	26252651
AC024560.2	lncRNA	Homo sapiens	cervical cancer	N/A	Expression	qRT-PCR//Bioinformatic analysis	MIR100HG and AC024560.2 may be a potential biomarkers of PLNM and these lncRNAs may provide broader perspective for combating cervical cancer metastasis.	27035672
AC024896.1	lncRNA	Homo sapiens	astrocytoma	brain	Regulation [down-regulated]	Microarray	Among the lncRNAs detected,3806 lncRNAs with a fold change>2 or <0.5 and a q value<0.05 were found to have significantly different expression levels in astrocytoma samples compared to NAT samples. Of those,1196 were downregulated and 2610 were upregulated.	26252651
AC025171.2	lncRNA	Homo sapiens	astrocytoma	brain	Regulation [up-regulated]	Microarray	Among the lncRNAs detected,3806 lncRNAs with a fold change>2 or <0.5 and a q value<0.05 were found to have significantly different expression levels in astrocytoma samples compared to NAT samples. Of those,1196 were downregulated and 2610 were upregulated.	26252651
AC025263.1	lncRNA	Homo sapiens	astrocytoma	brain	Regulation [up-regulated]	Microarray	Among the lncRNAs detected,3806 lncRNAs with a fold change>2 or <0.5 and a q value<0.05 were found to have significantly different expression levels in astrocytoma samples compared to NAT samples. Of those,1196 were downregulated and 2610 were upregulated.	26252651
AC025263.1	lncRNA	Homo sapiens	astrocytoma	brain	Regulation [down-regulated]	Microarray	Among the lncRNAs detected,3806 lncRNAs with a fold change>2 or <0.5 and a q value<0.05 were found to have significantly different expression levels in astrocytoma samples compared to NAT samples. Of those,1196 were downregulated and 2610 were upregulated.	26252651
AC025370.1	lncRNA	Homo sapiens	astrocytoma	brain	Regulation [up-regulated]	Microarray	Among the lncRNAs detected,3806 lncRNAs with a fold change>2 or <0.5 and a q value<0.05 were found to have significantly different expression levels in astrocytoma samples compared to NAT samples. Of those,1196 were downregulated and 2610 were upregulated.	26252651
AC025419.1	lncRNA	Homo sapiens	astrocytoma	brain	Regulation [up-regulated]	Microarray	Among the lncRNAs detected,3806 lncRNAs with a fold change>2 or <0.5 and a q value<0.05 were found to have significantly different expression levels in astrocytoma samples compared to NAT samples. Of those,1196 were downregulated and 2610 were upregulated.	26252651
AC025423.4	lncRNA	Homo sapiens	osteosarcoma	primary osteosarcoma tissue	Regulation [down-regulated]	qPCR//Microarray	The results demonstrated that ASLNC21868,ASLNC22124,ASLNC23844,ASLNC24587,BE503655 and BC050642 were over-regulated and that ASLNC00339,ASLNC11435,ASLNC13387 and ASLNC18814 were under-regulated in the osteosarcoma samples compared with normal samples. The qPCR results and microarray data are consistent.	23466354
AC025437.3	lncRNA	Homo sapiens	astrocytoma	brain	Regulation [down-regulated]	Microarray	Among the lncRNAs detected,3806 lncRNAs with a fold change>2 or <0.5 and a q value<0.05 were found to have significantly different expression levels in astrocytoma samples compared to NAT samples. Of those,1196 were downregulated and 2610 were upregulated.	26252651
AC025580.1	lncRNA	Homo sapiens	astrocytoma	brain	Regulation [up-regulated]	Microarray	Among the lncRNAs detected,3806 lncRNAs with a fold change>2 or <0.5 and a q value<0.05 were found to have significantly different expression levels in astrocytoma samples compared to NAT samples. Of those,1196 were downregulated and 2610 were upregulated.	26252651
AC025580.1	lncRNA	Homo sapiens	neuroblastoma	cell lines	Regulation [down-regulated]	Microarray	the microarray gene expression study showed that 5 lncRNAs were down-regulated,and 1 lncRNA was up-regulated,by N-Myc siRNA-1 within 30 hours by more than 2 fold. One of the lncRNAs most significantly upregulated by N-Myc siRNA-1 was linc00467,which was identified by Human Genome Organisation Gene Nomenclature Committee (HGNC) according to published DNA and cDNA sequencing data.	24586304
AC025580.2	lncRNA	Homo sapiens	astrocytoma	brain	Regulation [down-regulated]	Microarray	Among the lncRNAs detected,3806 lncRNAs with a fold change>2 or <0.5 and a q value<0.05 were found to have significantly different expression levels in astrocytoma samples compared to NAT samples. Of those,1196 were downregulated and 2610 were upregulated.	26252651
AC025580.3	lncRNA	Homo sapiens	astrocytoma	brain	Regulation [up-regulated]	Microarray	Among the lncRNAs detected,3806 lncRNAs with a fold change>2 or <0.5 and a q value<0.05 were found to have significantly different expression levels in astrocytoma samples compared to NAT samples. Of those,1196 were downregulated and 2610 were upregulated.	26252651
AC025580.3	lncRNA	Homo sapiens	astrocytoma	brain	Regulation [down-regulated]	qRT-PCR//Microarray	Among the lncRNAs detected,3806 lncRNAs with a fold change>2 or <0.5 and a q value<0.05 were found to have significantly different expression levels in astrocytoma samples compared to NAT samples. Of those,1196 were downregulated and 2610 were upregulated.	26252651
AC025754.1	lncRNA	Homo sapiens	astrocytoma	brain	Regulation [down-regulated]	Microarray	Among the lncRNAs detected,3806 lncRNAs with a fold change>2 or <0.5 and a q value<0.05 were found to have significantly different expression levels in astrocytoma samples compared to NAT samples. Of those,1196 were downregulated and 2610 were upregulated.	26252651
AC025887.2	lncRNA	Homo sapiens	non-small cell lung carcinoma	N/A	Regulation	Western blot//qRT-PCR	LncRNA BC087858 could promote cells invasion and induce non-T790M mutation acquired resistance to EGFR-TKIs by activating PI3K/AKT and MEK/ERK pathways and EMT via up- regulating ZEB1 and Snail in NSCLC.	27409677
AC026250.1	lncRNA	Homo sapiens	astrocytoma	brain	Regulation [up-regulated]	Microarray	Among the lncRNAs detected,3806 lncRNAs with a fold change>2 or <0.5 and a q value<0.05 were found to have significantly different expression levels in astrocytoma samples compared to NAT samples. Of those,1196 were downregulated and 2610 were upregulated.	26252651
AC026336.2	lncRNA	Homo sapiens	astrocytoma	brain	Regulation [up-regulated]	Microarray	Among the lncRNAs detected,3806 lncRNAs with a fold change>2 or <0.5 and a q value<0.05 were found to have significantly different expression levels in astrocytoma samples compared to NAT samples. Of those,1196 were downregulated and 2610 were upregulated.	26252651
AC026336.3	lncRNA	Homo sapiens	astrocytoma	brain	Regulation [up-regulated]	Microarray	Among the lncRNAs detected,3806 lncRNAs with a fold change>2 or <0.5 and a q value<0.05 were found to have significantly different expression levels in astrocytoma samples compared to NAT samples. Of those,1196 were downregulated and 2610 were upregulated.	26252651
AC026369.2	lncRNA	Homo sapiens	lung adenocarcinoma	lung tissue	Regulation [down-regulated]	qPCR//Microarray	The remaining 10 lncRNAs,showed significantly different expression in the tumor samples. For 9 of these,expression was altered in the same direction as had been detected by microarray analysis (8 lower,and 1 higher,than NT samples, all p < 0.001,).differentially expressed lncRNAs in early stage lung adenocarcinoma and suggest that lncRNAs may be novel candidate biomarkers for the early detection …	25758555
AC026427.1	lncRNA	Homo sapiens	hereditary hemorrhagic telangiectasia	N/A	Expression [differentially expressed]	Microarray	Top 42 long non-coding RNAs (q<0.001) differentially expressed in HHT telangiectasia.	24603890
AC026469.1	lncRNA	Homo sapiens	astrocytoma	brain	Regulation [up-regulated]	Microarray	Among the lncRNAs detected,3806 lncRNAs with a fold change>2 or <0.5 and a q value<0.05 were found to have significantly different expression levels in astrocytoma samples compared to NAT samples. Of those,1196 were downregulated and 2610 were upregulated.	26252651
AC027045.3	lncRNA	Homo sapiens	astrocytoma	brain	Regulation [down-regulated]	Microarray	Among the lncRNAs detected,3806 lncRNAs with a fold change>2 or <0.5 and a q value<0.05 were found to have significantly different expression levels in astrocytoma samples compared to NAT samples. Of those,1196 were downregulated and 2610 were upregulated.	26252651
AC027277.1	lncRNA	Homo sapiens	astrocytoma	brain	Regulation [up-regulated]	Microarray	Among the lncRNAs detected,3806 lncRNAs with a fold change>2 or <0.5 and a q value<0.05 were found to have significantly different expression levels in astrocytoma samples compared to NAT samples. Of those,1196 were downregulated and 2610 were upregulated.	26252651
AC027287.2	lncRNA	Homo sapiens	astrocytoma	brain	Regulation [up-regulated]	Microarray	Among the lncRNAs detected,3806 lncRNAs with a fold change>2 or <0.5 and a q value<0.05 were found to have significantly different expression levels in astrocytoma samples compared to NAT samples. Of those,1196 were downregulated and 2610 were upregulated.	26252651
AC034231.1	lncRNA	Homo sapiens	astrocytoma	brain	Regulation [down-regulated]	Microarray	Among the lncRNAs detected,3806 lncRNAs with a fold change>2 or <0.5 and a q value<0.05 were found to have significantly different expression levels in astrocytoma samples compared to NAT samples. Of those,1196 were downregulated and 2610 were upregulated.	26252651
AC035140.1	lncRNA	Homo sapiens	astrocytoma	brain	Regulation [up-regulated]	Microarray	Among the lncRNAs detected,3806 lncRNAs with a fold change>2 or <0.5 and a q value<0.05 were found to have significantly different expression levels in astrocytoma samples compared to NAT samples. Of those,1196 were downregulated and 2610 were upregulated.	26252651
AC036108.3	lncRNA	Homo sapiens	astrocytoma	brain	Regulation [up-regulated]	Microarray	Among the lncRNAs detected,3806 lncRNAs with a fold change>2 or <0.5 and a q value<0.05 were found to have significantly different expression levels in astrocytoma samples compared to NAT samples. Of those,1196 were downregulated and 2610 were upregulated.	26252651
AC037441.1	lncRNA	Homo sapiens	astrocytoma	brain	Regulation [up-regulated]	Microarray	Among the lncRNAs detected,3806 lncRNAs with a fold change>2 or <0.5 and a q value<0.05 were found to have significantly different expression levels in astrocytoma samples compared to NAT samples. Of those,1196 were downregulated and 2610 were upregulated.	26252651
AC037441.1	lncRNA	Homo sapiens	astrocytoma	brain	Regulation [down-regulated]	Microarray	Among the lncRNAs detected,3806 lncRNAs with a fold change>2 or <0.5 and a q value<0.05 were found to have significantly different expression levels in astrocytoma samples compared to NAT samples. Of those,1196 were downregulated and 2610 were upregulated.	26252651
AC044798.2	lncRNA	Homo sapiens	astrocytoma	brain	Regulation [up-regulated]	Microarray	Among the lncRNAs detected,3806 lncRNAs with a fold change>2 or <0.5 and a q value<0.05 were found to have significantly different expression levels in astrocytoma samples compared to NAT samples. Of those,1196 were downregulated and 2610 were upregulated.	26252651
AC044802.1	lncRNA	Homo sapiens	astrocytoma	brain	Regulation [up-regulated]	Microarray	Among the lncRNAs detected,3806 lncRNAs with a fold change>2 or <0.5 and a q value<0.05 were found to have significantly different expression levels in astrocytoma samples compared to NAT samples. Of those,1196 were downregulated and 2610 were upregulated.	26252651
AC046130.1	lncRNA	Homo sapiens	astrocytoma	brain	Regulation [up-regulated]	Microarray	Among the lncRNAs detected,3806 lncRNAs with a fold change>2 or <0.5 and a q value<0.05 were found to have significantly different expression levels in astrocytoma samples compared to NAT samples. Of those,1196 were downregulated and 2610 were upregulated.	26252651
AC048382.5	lncRNA	Homo sapiens	astrocytoma	brain	Regulation [up-regulated]	Microarray	Among the lncRNAs detected,3806 lncRNAs with a fold change>2 or <0.5 and a q value<0.05 were found to have significantly different expression levels in astrocytoma samples compared to NAT samples. Of those,1196 were downregulated and 2610 were upregulated.	26252651
AC055713.1	lncRNA	Homo sapiens	astrocytoma	brain	Regulation [up-regulated]	Microarray	Among the lncRNAs detected,3806 lncRNAs with a fold change>2 or <0.5 and a q value<0.05 were found to have significantly different expression levels in astrocytoma samples compared to NAT samples. Of those,1196 were downregulated and 2610 were upregulated.	26252651
AC061979.1	lncRNA	Homo sapiens	astrocytoma	brain	Regulation [up-regulated]	Microarray	Among the lncRNAs detected,3806 lncRNAs with a fold change>2 or <0.5 and a q value<0.05 were found to have significantly different expression levels in astrocytoma samples compared to NAT samples. Of those,1196 were downregulated and 2610 were upregulated.	26252651
AC062028.1	lncRNA	Homo sapiens	astrocytoma	brain	Regulation [down-regulated]	Microarray	Among the lncRNAs detected,3806 lncRNAs with a fold change>2 or <0.5 and a q value<0.05 were found to have significantly different expression levels in astrocytoma samples compared to NAT samples. Of those,1196 were downregulated and 2610 were upregulated.	26252651
AC062028.1	lncRNA	Homo sapiens	liver cancer	human liver cell line LO2	Regulation [down-regulated]	qRT-PCR	The results of qRT-PCR verified 4 upregulated lncRNAs (TCONS_00006195, ENST00000557524, NR_037597, and ENST00000539975) and 3 downregulated lncRNAs (ENST00000508424, ENST00000447433, and uc001lva.4), which were consistent with the results of microassay.	27465944
AC067863.1	lncRNA	Homo sapiens	astrocytoma	brain	Regulation [down-regulated]	Microarray	Among the lncRNAs detected,3806 lncRNAs with a fold change>2 or <0.5 and a q value<0.05 were found to have significantly different expression levels in astrocytoma samples compared to NAT samples. Of those,1196 were downregulated and 2610 were upregulated.	26252651
AC068134.1	lncRNA	Homo sapiens	astrocytoma	brain	Regulation [down-regulated]	Microarray	Among the lncRNAs detected,3806 lncRNAs with a fold change>2 or <0.5 and a q value<0.05 were found to have significantly different expression levels in astrocytoma samples compared to NAT samples. Of those,1196 were downregulated and 2610 were upregulated.	26252651
AC068282.1	lncRNA	Homo sapiens	astrocytoma	brain	Regulation [up-regulated]	Microarray	Among the lncRNAs detected,3806 lncRNAs with a fold change>2 or <0.5 and a q value<0.05 were found to have significantly different expression levels in astrocytoma samples compared to NAT samples. Of those,1196 were downregulated and 2610 were upregulated.	26252651
AC068282.1	lncRNA	Homo sapiens	astrocytoma	brain	Regulation [down-regulated]	Microarray	Among the lncRNAs detected,3806 lncRNAs with a fold change>2 or <0.5 and a q value<0.05 were found to have significantly different expression levels in astrocytoma samples compared to NAT samples. Of those,1196 were downregulated and 2610 were upregulated.	26252651
AC068282.1	lncRNA	Homo sapiens	polycystic ovary syndrome	N/A	Regulation	qRT-PCR	It may contribute to the occurrence of PCOS and affect oocyte development.	26650608
AC068313.1	lncRNA	Homo sapiens	astrocytoma	brain	Regulation [up-regulated]	Microarray	Among the lncRNAs detected,3806 lncRNAs with a fold change>2 or <0.5 and a q value<0.05 were found to have significantly different expression levels in astrocytoma samples compared to NAT samples. Of those,1196 were downregulated and 2610 were upregulated.	26252651
AC068389.3	lncRNA	Homo sapiens	astrocytoma	brain	Regulation [down-regulated]	Microarray	Among the lncRNAs detected,3806 lncRNAs with a fold change>2 or <0.5 and a q value<0.05 were found to have significantly different expression levels in astrocytoma samples compared to NAT samples. Of those,1196 were downregulated and 2610 were upregulated.	26252651
AC068408.1	lncRNA	Homo sapiens	astrocytoma	brain	Regulation [up-regulated]	Microarray	Among the lncRNAs detected,3806 lncRNAs with a fold change>2 or <0.5 and a q value<0.05 were found to have significantly different expression levels in astrocytoma samples compared to NAT samples. Of those,1196 were downregulated and 2610 were upregulated.	26252651
AC068490.1	lncRNA	Homo sapiens	astrocytoma	brain	Regulation [down-regulated]	Microarray	Among the lncRNAs detected,3806 lncRNAs with a fold change>2 or <0.5 and a q value<0.05 were found to have significantly different expression levels in astrocytoma samples compared to NAT samples. Of those,1196 were downregulated and 2610 were upregulated.	26252651
AC068535.1	lncRNA	Homo sapiens	astrocytoma	brain	Regulation [up-regulated]	Microarray	Among the lncRNAs detected,3806 lncRNAs with a fold change>2 or <0.5 and a q value<0.05 were found to have significantly different expression levels in astrocytoma samples compared to NAT samples. Of those,1196 were downregulated and 2610 were upregulated.	26252651
AC068631.1	lncRNA	Homo sapiens	astrocytoma	brain	Regulation [up-regulated]	Microarray	Among the lncRNAs detected,3806 lncRNAs with a fold change>2 or <0.5 and a q value<0.05 were found to have significantly different expression levels in astrocytoma samples compared to NAT samples. Of those,1196 were downregulated and 2610 were upregulated.	26252651
AC068790.9	lncRNA	Homo sapiens	astrocytoma	brain	Regulation [up-regulated]	Microarray	Among the lncRNAs detected,3806 lncRNAs with a fold change>2 or <0.5 and a q value<0.05 were found to have significantly different expression levels in astrocytoma samples compared to NAT samples. Of those,1196 were downregulated and 2610 were upregulated.	26252651
AC068831.6	lncRNA	Homo sapiens	Acute Coronary Syndrome	N/A	Regulation [up-regulated]	Univariate and Multivariate Cox regression analyses//ROC	Out of the 2,332 lncRNAs assessed, it was identified that 18 lncRNAs were upregulated and 35 lncRNAs were downregulated in patients with MI compared to those with UA. Furthermore, the expression profiles of patients with ACS were compared at different time points and significantly altered lncRNA expression was observed during the progression of ACS. A total of 7 candidate lncRNA biomarkers were i…	29434722
AC068888.1	lncRNA	Homo sapiens	lung cancer	N/A	Expression	Bioinformatic analysis//Microarray	It may be candidate prognostic biomarkers for lung cancer patients.	27222340
AC068987.2	lncRNA	Homo sapiens	astrocytoma	brain (astrocytoma tissue)	Regulation [down-regulated]	qRT-PCR//Microarray	Among the lncRNAs detected,3806 lncRNAs with a fold change>2 or <0.5 and a q value<0.05 were found to have significantly different expression levels in astrocytoma samples compared to NAT samples. Of those,1196 were downregulated and 2610 were upregulated.	26252651
AC068987.4	lncRNA	Homo sapiens	astrocytoma	brain	Regulation [up-regulated]	Microarray	Among the lncRNAs detected,3806 lncRNAs with a fold change>2 or <0.5 and a q value<0.05 were found to have significantly different expression levels in astrocytoma samples compared to NAT samples. Of those,1196 were downregulated and 2610 were upregulated.	26252651
AC069222.1	lncRNA	Homo sapiens	earlobe keloid	skin tissue	Regulation [up-regulated]	Microarray	We characterized the expression profiles of lncRNA and mRNA in earlobe keloids and suggest that lncRNAs may serve as diagnostic biomarkers for the therapy of earlobe keloid.	28101509
AC069277.1	lncRNA	Homo sapiens	astrocytoma	brain	Regulation [up-regulated]	Microarray	Among the lncRNAs detected,3806 lncRNAs with a fold change>2 or <0.5 and a q value<0.05 were found to have significantly different expression levels in astrocytoma samples compared to NAT samples. Of those,1196 were downregulated and 2610 were upregulated.	26252651
AC069280.1	lncRNA	Homo sapiens	astrocytoma	brain	Regulation [up-regulated]	Microarray	Among the lncRNAs detected,3806 lncRNAs with a fold change>2 or <0.5 and a q value<0.05 were found to have significantly different expression levels in astrocytoma samples compared to NAT samples. Of those,1196 were downregulated and 2610 were upregulated.	26252651
AC069360.1	lncRNA	Homo sapiens	astrocytoma	brain	Regulation [up-regulated]	Microarray	Among the lncRNAs detected,3806 lncRNAs with a fold change>2 or <0.5 and a q value<0.05 were found to have significantly different expression levels in astrocytoma samples compared to NAT samples. Of those,1196 were downregulated and 2610 were upregulated.	26252651
AC073046.1	lncRNA	Homo sapiens	astrocytoma	brain	Regulation [up-regulated]	Microarray	Among the lncRNAs detected,3806 lncRNAs with a fold change>2 or <0.5 and a q value<0.05 were found to have significantly different expression levels in astrocytoma samples compared to NAT samples. Of those,1196 were downregulated and 2610 were upregulated.	26252651
AC073263.1	lncRNA	Mus musculus	Ischemia	N/A	Expression [differentially expressed]	Immunoblot//qPCR//Microarray	Classification and validation of deregulated LncRNAs in ischemia/reperfusion-treated mouse livers.	24312245
AC073578.1	lncRNA	Homo sapiens	astrocytoma	brain	Regulation [down-regulated]	Microarray	Among the lncRNAs detected,3806 lncRNAs with a fold change>2 or <0.5 and a q value<0.05 were found to have significantly different expression levels in astrocytoma samples compared to NAT samples. Of those,1196 were downregulated and 2610 were upregulated.	26252651
AC073864.1	lncRNA	Homo sapiens	astrocytoma	brain	Regulation [down-regulated]	Microarray	Among the lncRNAs detected,3806 lncRNAs with a fold change>2 or <0.5 and a q value<0.05 were found to have significantly different expression levels in astrocytoma samples compared to NAT samples. Of those,1196 were downregulated and 2610 were upregulated.	26252651
AC073896.2	lncRNA	Rattus norvegicus	Subarachnoid Hemorrhage, Traumatic	brain	Regulation [up-regulated]	Array	In conclusion,these results demonstrated that the expression profiles of the LncRNAs and mRNAs were significantly different between the SAH-induced EBI group and the sham operation group. These differently expressed LncRNAs maybe important in EBI following SAH.	25777551
AC073896.3	lncRNA	Homo sapiens	astrocytoma	brain	Regulation [up-regulated]	Microarray	Among the lncRNAs detected,3806 lncRNAs with a fold change>2 or <0.5 and a q value<0.05 were found to have significantly different expression levels in astrocytoma samples compared to NAT samples. Of those,1196 were downregulated and 2610 were upregulated.	26252651
AC074029.3	lncRNA	Homo sapiens	astrocytoma	brain	Regulation [up-regulated]	Microarray	Among the lncRNAs detected,3806 lncRNAs with a fold change>2 or <0.5 and a q value<0.05 were found to have significantly different expression levels in astrocytoma samples compared to NAT samples. Of those,1196 were downregulated and 2610 were upregulated.	26252651
AC074117.1	lncRNA	Homo sapiens	astrocytoma	brain	Regulation [up-regulated]	Microarray	Among the lncRNAs detected,3806 lncRNAs with a fold change>2 or <0.5 and a q value<0.05 were found to have significantly different expression levels in astrocytoma samples compared to NAT samples. Of those,1196 were downregulated and 2610 were upregulated.	26252651
AC074327.1	lncRNA	Homo sapiens	astrocytoma	brain	Regulation [up-regulated]	Microarray	Among the lncRNAs detected,3806 lncRNAs with a fold change>2 or <0.5 and a q value<0.05 were found to have significantly different expression levels in astrocytoma samples compared to NAT samples. Of those,1196 were downregulated and 2610 were upregulated.	26252651
AC078795.1	lncRNA	Homo sapiens	astrocytoma	brain	Regulation [down-regulated]	Microarray	Among the lncRNAs detected,3806 lncRNAs with a fold change>2 or <0.5 and a q value<0.05 were found to have significantly different expression levels in astrocytoma samples compared to NAT samples. Of those,1196 were downregulated and 2610 were upregulated.	26252651
AC078814.1	lncRNA	Homo sapiens	astrocytoma	brain	Regulation [up-regulated]	Microarray	Among the lncRNAs detected,3806 lncRNAs with a fold change>2 or <0.5 and a q value<0.05 were found to have significantly different expression levels in astrocytoma samples compared to NAT samples. Of those,1196 were downregulated and 2610 were upregulated.	26252651
AC078922.1	lncRNA	Homo sapiens	colorectal cancer	5-FU-resistant CRC cells	Regulation [down-regulated]	Dual luciferase reporter gene assay//RNA immunoprecipitation	In the present study, we reported that the expression level ENST00000547547 was downregulated in 5-FU-resistant CRC cells in comparison with the parental cells, While rising with the treatment of 5-FU in parental cells. Overexpression of ENST00000547547 promoted 5-FU-induced cell apoptosis and reduced the chemoresistance of 5-FU in vitro. Moreover, we found that ENST00000547547 was a target of mi…	29115526
AC079035.1	lncRNA	Mus musculus	Pain, Intractable	spinal cord	Regulation [down-regulated]	qPCR//Microarray	Our findings uncovered the expression pattern of lncRNAs and mRNAs in the mice spinal cord under neuropathic pain condition,These lncRNAs and mRNAs may represent new therapeutic targets for the treatment of neuropathic pain.	26184882
AC079089.1	lncRNA	Homo sapiens	stomach cancer	gastric cancer tissue, plasma	Regulation [up-regulated]	Microarray//qRT-PCR	Five lncRNAs, including AK001058, INHBA-AS1, MIR4435-2HG, UCA1 and CEBPA-AS1 were validated to be increased in gastric cancer tissues. Furthermore, we found that plasma level of these five lncRNAs were significantly higher in gastric cancer patients compared with normal controls.	28423525
AC079341.1	lncRNA	Homo sapiens	astrocytoma	brain	Regulation [down-regulated]	Microarray	Among the lncRNAs detected,3806 lncRNAs with a fold change>2 or <0.5 and a q value<0.05 were found to have significantly different expression levels in astrocytoma samples compared to NAT samples. Of those,1196 were downregulated and 2610 were upregulated.	26252651
AC079610.1	lncRNA	Homo sapiens	hereditary hemorrhagic telangiectasia	N/A	Expression [differentially expressed]	Microarray	Top 42 long non-coding RNAs (q<0.001) differentially expressed in HHT telangiectasia.	24603890
AC079630.2	lncRNA	Homo sapiens	Thyroid cancer, papillary	N/A	Association	Microarray//RNA sequencing	A total of 734 lncRNAs were detected to be aberrantly expressed, among which three novel lncRNAs including AC079630.2, CRNDE and CTD-2171N6.1 were markedly related to the progression and survival of PTC. Furthermore, the aberrant expression of these lncRNAs could be verified by other cohorts from gene expression omnibus (GEO) as detected by microarrays. Next, we established a three-lncRNA signatu…	29088774
AC079742.1	lncRNA	Homo sapiens	lung adenocarcinoma	lung adenocarcinoma and HCC827 cell line	Expression [differentially expressed]	Microarray//qPCR	A total of 1,476 lncRNA transcripts and 1,026 mRNA transcripts were dysregulated in the HCC8278-1 cells. The expression levels of 7 chosen lncRNAs were validated by real-time quantitative PCR.	27108960
AC079793.1	lncRNA	Homo sapiens	astrocytoma	brain	Regulation [up-regulated]	Microarray	Among the lncRNAs detected,3806 lncRNAs with a fold change>2 or <0.5 and a q value<0.05 were found to have significantly different expression levels in astrocytoma samples compared to NAT samples. Of those,1196 were downregulated and 2610 were upregulated.	26252651
AC079906.1	lncRNA	Homo sapiens	astrocytoma	brain	Regulation [up-regulated]	Microarray	Among the lncRNAs detected,3806 lncRNAs with a fold change>2 or <0.5 and a q value<0.05 were found to have significantly different expression levels in astrocytoma samples compared to NAT samples. Of those,1196 were downregulated and 2610 were upregulated.	26252651
AC083806.2	lncRNA	Homo sapiens	astrocytoma	brain	Regulation [up-regulated]	Microarray	Among the lncRNAs detected,3806 lncRNAs with a fold change>2 or <0.5 and a q value<0.05 were found to have significantly different expression levels in astrocytoma samples compared to NAT samples. Of those,1196 were downregulated and 2610 were upregulated.	26252651
AC083837.1	lncRNA	Homo sapiens	astrocytoma	brain	Regulation [down-regulated]	Microarray	Among the lncRNAs detected,3806 lncRNAs with a fold change>2 or <0.5 and a q value<0.05 were found to have significantly different expression levels in astrocytoma samples compared to NAT samples. Of those,1196 were downregulated and 2610 were upregulated.	26252651
AC083862.2	lncRNA	Homo sapiens	astrocytoma	brain	Regulation [up-regulated]	Microarray	Among the lncRNAs detected,3806 lncRNAs with a fold change>2 or <0.5 and a q value<0.05 were found to have significantly different expression levels in astrocytoma samples compared to NAT samples. Of those,1196 were downregulated and 2610 were upregulated.	26252651
AC084200.1	lncRNA	Homo sapiens	astrocytoma	brain	Regulation [down-regulated]	Microarray	Among the lncRNAs detected,3806 lncRNAs with a fold change>2 or <0.5 and a q value<0.05 were found to have significantly different expression levels in astrocytoma samples compared to NAT samples. Of those,1196 were downregulated and 2610 were upregulated.	26252651
AC084346.1	lncRNA	Homo sapiens	astrocytoma	brain	Regulation [up-regulated]	Microarray	Among the lncRNAs detected,3806 lncRNAs with a fold change>2 or <0.5 and a q value<0.05 were found to have significantly different expression levels in astrocytoma samples compared to NAT samples. Of those,1196 were downregulated and 2610 were upregulated.	26252651
AC084816.1	lncRNA	Homo sapiens	astrocytoma	brain	Regulation [down-regulated]	Microarray	Among the lncRNAs detected,3806 lncRNAs with a fold change>2 or <0.5 and a q value<0.05 were found to have significantly different expression levels in astrocytoma samples compared to NAT samples. Of those,1196 were downregulated and 2610 were upregulated.	26252651
AC084866.2	lncRNA	Homo sapiens	astrocytoma	brain	Regulation [up-regulated]	Microarray	Among the lncRNAs detected,3806 lncRNAs with a fold change>2 or <0.5 and a q value<0.05 were found to have significantly different expression levels in astrocytoma samples compared to NAT samples. Of those,1196 were downregulated and 2610 were upregulated.	26252651
AC087164.1	lncRNA	Homo sapiens	astrocytoma	brain	Regulation [down-regulated]	Microarray	Among the lncRNAs detected,3806 lncRNAs with a fold change>2 or <0.5 and a q value<0.05 were found to have significantly different expression levels in astrocytoma samples compared to NAT samples. Of those,1196 were downregulated and 2610 were upregulated.	26252651
AC087235.1	lncRNA	Homo sapiens	astrocytoma	brain	Regulation [down-regulated]	Microarray	Among the lncRNAs detected,3806 lncRNAs with a fold change>2 or <0.5 and a q value<0.05 were found to have significantly different expression levels in astrocytoma samples compared to NAT samples. Of those,1196 were downregulated and 2610 were upregulated.	26252651
AC087258.1	lncRNA	Homo sapiens	astrocytoma	brain	Regulation [down-regulated]	Microarray	Among the lncRNAs detected,3806 lncRNAs with a fold change>2 or <0.5 and a q value<0.05 were found to have significantly different expression levels in astrocytoma samples compared to NAT samples. Of those,1196 were downregulated and 2610 were upregulated.	26252651
AC087457.1	lncRNA	Homo sapiens	astrocytoma	brain	Regulation [down-regulated]	Microarray	Among the lncRNAs detected,3806 lncRNAs with a fold change>2 or <0.5 and a q value<0.05 were found to have significantly different expression levels in astrocytoma samples compared to NAT samples. Of those,1196 were downregulated and 2610 were upregulated.	26252651
AC087482.1	lncRNA	Homo sapiens	astrocytoma	brain	Regulation [up-regulated]	Microarray	Among the lncRNAs detected,3806 lncRNAs with a fold change>2 or <0.5 and a q value<0.05 were found to have significantly different expression levels in astrocytoma samples compared to NAT samples. Of those,1196 were downregulated and 2610 were upregulated.	26252651
AC087521.1	lncRNA	Homo sapiens	pancreatic cancer	pancreatic cancer tissue, cell line (Sw1990, PANC-1, BXPC-3)	Regulation [up-regulated]	qPCR//RNAi//Western blot	We found LncRNA AF339813 was positively regulated by NUF2. We further demonstrated that knockdown of AF339813 by siRNA in PC cells significantly reduced cell proliferation and promoted apoptosis.We further demonstrated that knockdown of AF339813 by siRNA in PC cells significantly reduced cell proliferation and promoted apoptosis. Thus,we conclude that NUF2 is consistently overexpressed in human P…	26045769
AC087521.1	lncRNA	Homo sapiens	Seizures	brain	Regulation [up-regulated]	Microarray	Pairs of differentially expressed protein-coding and lncRNA genes that were either in an antisense overlap or,10-kb neighbors are shown together with stand-alone lncRNAs. Many of the affected protein-coding genes have known functions in synaptic plasticity.	22960213
AC087564.1	lncRNA	Homo sapiens	astrocytoma	brain	Regulation [up-regulated]	Microarray	Among the lncRNAs detected,3806 lncRNAs with a fold change>2 or <0.5 and a q value<0.05 were found to have significantly different expression levels in astrocytoma samples compared to NAT samples. Of those,1196 were downregulated and 2610 were upregulated.	26252651
AC087749.1	lncRNA	Homo sapiens	astrocytoma	brain	Regulation [up-regulated]	Microarray	Among the lncRNAs detected,3806 lncRNAs with a fold change>2 or <0.5 and a q value<0.05 were found to have significantly different expression levels in astrocytoma samples compared to NAT samples. Of those,1196 were downregulated and 2610 were upregulated.	26252651
AC090164.3	lncRNA	Homo sapiens	astrocytoma	brain	Regulation [up-regulated]	Microarray	Among the lncRNAs detected,3806 lncRNAs with a fold change>2 or <0.5 and a q value<0.05 were found to have significantly different expression levels in astrocytoma samples compared to NAT samples. Of those,1196 were downregulated and 2610 were upregulated.	26252651
AC090198.1	lncRNA	Homo sapiens	astrocytoma	brain	Regulation [up-regulated]	Microarray	Among the lncRNAs detected,3806 lncRNAs with a fold change>2 or <0.5 and a q value<0.05 were found to have significantly different expression levels in astrocytoma samples compared to NAT samples. Of those,1196 were downregulated and 2610 were upregulated.	26252651
AC090236.1	lncRNA	Homo sapiens	astrocytoma	brain	Regulation [down-regulated]	Microarray	Among the lncRNAs detected,3806 lncRNAs with a fold change>2 or <0.5 and a q value<0.05 were found to have significantly different expression levels in astrocytoma samples compared to NAT samples. Of those,1196 were downregulated and 2610 were upregulated.	26252651
AC090286.1	lncRNA	Homo sapiens	tuberculosis	plasma	Expression [differentially expressed]	RT-qPCR	In this study, we first evaluated the differential expression of the long non-coding RNAs (lncRNAs) in the plasma from patients with TB (TB positive), community acquired pneumonia (CAP) and healthy individuals (CG) using lncRNA microarray scanning. It was found that there were 2116 specific lncRNAs differentially expressed in the TB positive samples (1102 up-regulated and 1014 down-regulated), wh…	29050775
AC090337.1	lncRNA	Homo sapiens	astrocytoma	brain	Regulation [up-regulated]	Microarray	Among the lncRNAs detected,3806 lncRNAs with a fold change>2 or <0.5 and a q value<0.05 were found to have significantly different expression levels in astrocytoma samples compared to NAT samples. Of those,1196 were downregulated and 2610 were upregulated.	26252651
AC090458.1	lncRNA	Homo sapiens	Thyroid cancer, papillary	PTC tissues and paired adjacent noncancerous thyroid tissues	Regulation [up-regulated]	qPCR//Microarray	In the microarray data, we observed that a newly identified lncRNA, HIT000218960, was significantly upregulated in PTC tissues and associated with a well-known oncogene, high mobility group AT-hook 2 (HMGA2) gene.	27929737
AC090502.1	lncRNA	Homo sapiens	astrocytoma	brain	Regulation [down-regulated]	Microarray	Among the lncRNAs detected,3806 lncRNAs with a fold change>2 or <0.5 and a q value<0.05 were found to have significantly different expression levels in astrocytoma samples compared to NAT samples. Of those,1196 were downregulated and 2610 were upregulated.	26252651
AC090510.1	lncRNA	Homo sapiens	astrocytoma	brain	Regulation [down-regulated]	Microarray	Among the lncRNAs detected,3806 lncRNAs with a fold change>2 or <0.5 and a q value<0.05 were found to have significantly different expression levels in astrocytoma samples compared to NAT samples. Of those,1196 were downregulated and 2610 were upregulated.	26252651
AC090510.3	lncRNA	Homo sapiens	colorectal cancer	tumour tissue, cell line (SW620, HCT116, HT29)	Regulation [up-regulated]	qPCR//RNAi//Western blot	The effects of LncRNA DQ786243 were assessed by silencing the LncRNA in vitro and in vivo Results showed that the expression level LncRNA DQ786243 was significantly higher in CRC tissues and cell lines. We also found LncRNA DQ786243 knockdown by RNA interference with siRNA significantly arrested the cell cycle in the G2/M-phase,promoted apoptosis and weaken the abilities of cell proliferation and…	26934980
AC090510.3	lncRNA	Homo sapiens	Crohn's disease	N/A	Expression [differentially expressed]	qRT-PCR	LncRNA DQ786243 affects Treg related CREB and Foxp3 expression in Crohn's disease.	24289115
AC090510.3	lncRNA	Homo sapiens	hepatocellular carcinoma	HCC tissue	Regulation [up-regulated]	qPCR//RIP//RNA pull-down assay//Microarray	AY129027,uc002pyc and DQ786243 were over-expressed in HCC,whereas the expression of AK055007 and AK123790 was decreased.	21769904
AC090510.3	lncRNA	Homo sapiens	stomach cancer	GC tissues and cell lines and healthy control tissues and cells	Regulation [up-regulated]	RT-qPCR//RNAi//Colony formation assay//CCK-8 assay//Transwell assay//Wound healing assay	The results of the present study demonstrated that the expression of DQ786243 was significantly upregulated in GC tissues and cell lines compared with healthy control tissues and cells. Correlation analysis revealed a significant association between the expression of DQ786243 and the TNM stage, tumor size, depth of invasion and presence of lymph node metastasis in patients with GC. Furthermore, s…	28731138
AC090579.1	lncRNA	Homo sapiens	astrocytoma	brain	Regulation [down-regulated]	Microarray	Among the lncRNAs detected,3806 lncRNAs with a fold change>2 or <0.5 and a q value<0.05 were found to have significantly different expression levels in astrocytoma samples compared to NAT samples. Of those,1196 were downregulated and 2610 were upregulated.	26252651
AC090607.1	lncRNA	Homo sapiens	astrocytoma	brain	Regulation [up-regulated]	Microarray	Among the lncRNAs detected,3806 lncRNAs with a fold change>2 or <0.5 and a q value<0.05 were found to have significantly different expression levels in astrocytoma samples compared to NAT samples. Of those,1196 were downregulated and 2610 were upregulated.	26252651
AC090680.1	lncRNA	Homo sapiens	astrocytoma	brain	Regulation [up-regulated]	Microarray	Among the lncRNAs detected,3806 lncRNAs with a fold change>2 or <0.5 and a q value<0.05 were found to have significantly different expression levels in astrocytoma samples compared to NAT samples. Of those,1196 were downregulated and 2610 were upregulated.	26252651
AC090707.1	lncRNA	Homo sapiens	astrocytoma	brain	Regulation [down-regulated]	Microarray	Among the lncRNAs detected,3806 lncRNAs with a fold change>2 or <0.5 and a q value<0.05 were found to have significantly different expression levels in astrocytoma samples compared to NAT samples. Of those,1196 were downregulated and 2610 were upregulated.	26252651
AC090921.1	lncRNA	Homo sapiens	astrocytoma	brain	Regulation [down-regulated]	Microarray	Among the lncRNAs detected,3806 lncRNAs with a fold change>2 or <0.5 and a q value<0.05 were found to have significantly different expression levels in astrocytoma samples compared to NAT samples. Of those,1196 were downregulated and 2610 were upregulated.	26252651
AC090952.4.1	lncRNA	Homo sapiens	non-small cell lung carcinoma	cell line (A549, CDDP)	Regulation [down-regulated]	qPCR//RNAi//Western blot//Microarray	For lncRNA,the results showed that AK123263,CES1P1-001,RP3-508I15.14,AK126698,TP53TG1,and AC090952.4.1 decreased,whereas uc003bgl.1 and NCRNA00210 increased in A549/CDDP (all P <0.05). Cisplatin resistance in non-small-cell lung cancer cells may relate to the changes in noncoding RNAs. Among these,AK126698 appears to confer cisplatin resistance by targeting the Wnt pathway.	23741487
AC091013.1	lncRNA	Homo sapiens	astrocytoma	brain	Regulation [up-regulated]	Microarray	Among the lncRNAs detected,3806 lncRNAs with a fold change>2 or <0.5 and a q value<0.05 were found to have significantly different expression levels in astrocytoma samples compared to NAT samples. Of those,1196 were downregulated and 2610 were upregulated.	26252651
AC091133.2	lncRNA	Homo sapiens	astrocytoma	brain	Regulation [up-regulated]	Microarray	Among the lncRNAs detected,3806 lncRNAs with a fold change>2 or <0.5 and a q value<0.05 were found to have significantly different expression levels in astrocytoma samples compared to NAT samples. Of those,1196 were downregulated and 2610 were upregulated.	26252651
AC091736.1	lncRNA	Homo sapiens	malignant glioma	brain	Regulation [up-regulated]	Microarray	We found a total of 1,111 lncRNAs were differentially expressed in recurrent group. Among these,639 lncRNAs were up-regulated,while 472 lncRNAs were down-regulated (fold Change ≡2.0). GO (Gene ontology) and pathway analysis revealed that the potential functions of differentially expressed lncRNAs were closely connected with the processes of cancer progression and pathogenesis.Some lncRNAs may pla…	26131076
AC091891.2	lncRNA	Homo sapiens	breast cancer	cell line (HMEC, HCC1500, HCC1569)	Regulation [up-regulated]	Immunoblot	Collectively,our results identified a new class of long stress responsive non-coding transcripts,LSINCTs,which have increased expression in response to DNA damage induced by NNK. LSINCTs interestingly also have increased expression in a number of cancer-derived cell lines,indicating that the expression is increased in both,correlating cellular stress and cancer.	20214974
AC091891.2	lncRNA	Homo sapiens	breast cancer	cell line (HMEC, MCF7, MDA157)	Regulation [up-regulated]	Immunoblot	LSINCT5 is overexpressed in breast and ovarian cancer cell lineand tumor tissues,relative to their normal counterpart. In addition,knocking down the expression of LSINCT5 in cancer-derived cell linecauses a decrease in cellular proliferation. Two genes that were significantly downregulated were the lncRNA NEAT-1 and a protein coding gene PSPC1. We have therefore characterized a novel lncRNA that …	21532345
AC091891.2	lncRNA	Homo sapiens	breast cancer	N/A	Expression [differentially expressed]	Immunoblot	Ovarian and breast tumours have also been associated with the expression of the LSINCT5 lncRNA, this transcript acts to target several other transcripts,including the antisense RNA NEAT-1 and the PSPC1 gene,which codes for a splicing regulatory factor	22817756
AC091891.2	lncRNA	Homo sapiens	colorectal cancer	CRC tissue, cell line (LoVo, Caco-2, DLD1, HCT-8, HCT-116)	Regulation [up-regulated]	qPCR	The expression of LSINCT5 is significantly upregulated in gastrointestinal cancer tissues and cell linerelative to their normal counterparts. In addition,increased LSINCT5 expression was correlated with a larger tumor size,deeper tumor depth,and advanced clinical stage.	25526476
AC091891.2	lncRNA	Homo sapiens	colorectal cancer	N/A	N/A	qPCR	The expression of LSINCT5 is significantly upregulated in gastrointestinal cancer tissues and cell linerelative to their normal counterparts. Increased LSINCT5 expression was correlated with a larger tumor size,deeper tumor depth,and advanced clinical stage. Gastric cancer (GC) and colorectal cancer (CRC) patients with higher LSINCT5 expression levels have worse disease-free survival (DFS) and di…	25526476
AC091891.2	lncRNA	Homo sapiens	congestive heart failure	N/A	Regulation	Western blot//qRT-PCR	Increased B-type-natriuretic peptide promotes myocardial cell apoptosis via the B-type-natriuretic peptide/long non coding RNA LSINCT5/caspase-1/interleukin 1β signaling pathway.	26323562
AC091891.2	lncRNA	Homo sapiens	lung cancer	cell line (T47D, BT474, NCF10A)	Regulation [up-regulated]	Northern blot//qPCR	Collectively,our results identified a new class of long stress responsive non-coding transcripts,LSINCTs,which have increased expression in response to DNA damage induced by NNK. LSINCTs interestingly also have increased expression in a number of cancer-derived cell lines,indicating that the expression is increased in both,correlating cellular stress and cancer.	20214974
AC091891.2	lncRNA	Homo sapiens	ovarian cancer	cell line (OVCAR5, NHBE)	Regulation [up-regulated]	Immunoblot	LSINCT5 is overexpressed in breast and ovarian cancer cell lineand tumor tissues,relative to their normal counterpart. In addition,knocking down the expression of LSINCT5 in cancer-derived cell linecauses a decrease in cellular proliferation. Two genes that were significantly downregulated were the lncRNA NEAT-1 and a protein coding gene PSPC1. We have therefore characterized a novel lncRNA that …	21532345
AC091891.2	lncRNA	Homo sapiens	ovarian cancer	N/A	Expression [differentially expressed]	Immunoblot	Ovarian and breast tumours have also been associated with the expression of the LSINCT5 lncRNA, this transcript acts to target several other transcripts,including the antisense RNA NEAT-1 and the PSPC1 gene,which codes for a splicing regulatory factor	22817756
AC091891.2	lncRNA	Homo sapiens	ovarian cancer	N/A	Regulation	Immunoblot	LncRNAs H19, LSINCT5, and XIST have a close relationship to the development of ovarian cancer occurrence, growth, invasion, and metastasis, and they can promote ovarian cancer cell proliferation.	25756403
AC091891.2	lncRNA	Homo sapiens	stomach cancer	gastric tissue, cell line (AGS, MKN-45, MGC-803, BGC-823, HGC-27)	Regulation [up-regulated]	qPCR	The expression of LSINCT5 is significantly upregulated in gastrointestinal cancer tissues and cell linerelative to their normal counterparts. In addition,increased LSINCT5 expression was correlated with a larger tumor size,deeper tumor depth,and advanced clinical stage.	25526476
AC091891.2	lncRNA	Homo sapiens	stomach cancer	N/A	N/A	qPCR	The expression of LSINCT5 is significantly upregulated in gastrointestinal cancer tissues and cell linerelative to their normal counterparts. Increased LSINCT5 expression was correlated with a larger tumor size,deeper tumor depth,and advanced clinical stage. Gastric cancer (GC) and colorectal cancer (CRC) patients with higher LSINCT5 expression levels have worse disease-free survival (DFS) and di…	25526476
AC091891.2	lncRNA	Homo sapiens	stomach cancer	tissue, blood (serum)	Regulation [up-regulated]	qPCR	A three-lncRNA signature,including CUDR,LSINCT-5 and PTENP1,was identified that may be potential diagnostic marker for GC. Moreover,a risk model for the serum three-lncRNA signature demonstrated that healthy samples can be distinguished from early GC samples. Three-lncRNA signature in serum was identified as diagnostic marker for GC.	25694351
AC092053.3	lncRNA	Homo sapiens	pancreatic cancer	pancreatic cancer tissue, cell line (Sw1990, PANC-1, BXPC-3)	Regulation [up-regulated]	qPCR	We further confirmed the selected 6 up-regulation of LncRNAs in PC tissues and PC cell linethrough qPCR. Comparing to 293T cells,the expression of LncRNA AF339813 was significantly increased about 10-fold in PANC-1 cells,8-fold in SW1990 cells and 8.9-fold in BxCP-3 cells. The other 5 LncRNAs have a certain degree of up-regulation in PC cell lines.	26045769
AC092112.1	lncRNA	Homo sapiens	astrocytoma	brain	Regulation [up-regulated]	Microarray	Among the lncRNAs detected,3806 lncRNAs with a fold change>2 or <0.5 and a q value<0.05 were found to have significantly different expression levels in astrocytoma samples compared to NAT samples. Of those,1196 were downregulated and 2610 were upregulated.	26252651
AC092145.1	lncRNA	Homo sapiens	astrocytoma	brain	Regulation [down-regulated]	Microarray	Among the lncRNAs detected,3806 lncRNAs with a fold change>2 or <0.5 and a q value<0.05 were found to have significantly different expression levels in astrocytoma samples compared to NAT samples. Of those,1196 were downregulated and 2610 were upregulated.	26252651
AC092164.1	lncRNA	Homo sapiens	astrocytoma	brain	Regulation [up-regulated]	Microarray	Among the lncRNAs detected,3806 lncRNAs with a fold change>2 or <0.5 and a q value<0.05 were found to have significantly different expression levels in astrocytoma samples compared to NAT samples. Of those,1196 were downregulated and 2610 were upregulated.	26252651
AC092168.4	lncRNA	Homo sapiens	Glioblastoma	brain	Regulation [up-regulated]	Microarray	A total of 48 differentially expressed lncRNAs with enhancer-like function between the GBM and normal brain groups are filtered (fold change >2 and p < 0.05).	25378224
AC092171.4	lncRNA	Homo sapiens	hepatocellular carcinoma	10 HCC cell lines and two normal liver cell lines	Regulation [up-regulated]	qRT-PCR	Quantitative real-time PCR revealed that the five lncRNAs were substantially up-regulated in HCC cell lines.	27499103
AC092431.1	lncRNA	Homo sapiens	astrocytoma	brain	Regulation [up-regulated]	Microarray	Among the lncRNAs detected,3806 lncRNAs with a fold change>2 or <0.5 and a q value<0.05 were found to have significantly different expression levels in astrocytoma samples compared to NAT samples. Of those,1196 were downregulated and 2610 were upregulated.	26252651
AC092535.3	lncRNA	Homo sapiens	astrocytoma	brain	Regulation [up-regulated]	Microarray	Among the lncRNAs detected,3806 lncRNAs with a fold change>2 or <0.5 and a q value<0.05 were found to have significantly different expression levels in astrocytoma samples compared to NAT samples. Of those,1196 were downregulated and 2610 were upregulated.	26252651
AC092580.4	lncRNA	Homo sapiens	acute myeloid leukemia	bone marrow samples	Expression [differentially expressed]	qRT-PCR//Microarray//Bioinformatic analysis	Finally, the expression of three lncRNAs, RP11-222K16.2, AC092580.4, and RP11-305O.6, were validated in newly diagnosed AML, AML relapse, and IDA patient groups by quantitative RT-PCR, which may be associated with AML patients' overall survival. Further analysis showed that RP11-222K16.2 might affect the differentiation of natural killer cells, and promote the immunized evasion of AML by regulati…	29220122
AC092669.1	lncRNA	Homo sapiens	astrocytoma	brain	Regulation [up-regulated]	Microarray	Among the lncRNAs detected,3806 lncRNAs with a fold change>2 or <0.5 and a q value<0.05 were found to have significantly different expression levels in astrocytoma samples compared to NAT samples. Of those,1196 were downregulated and 2610 were upregulated.	26252651
AC092802.1	lncRNA	Homo sapiens	astrocytoma	brain	Regulation [up-regulated]	Microarray	Among the lncRNAs detected,3806 lncRNAs with a fold change>2 or <0.5 and a q value<0.05 were found to have significantly different expression levels in astrocytoma samples compared to NAT samples. Of those,1196 were downregulated and 2610 were upregulated.	26252651
AC092802.1	lncRNA	Homo sapiens	astrocytoma	brain	Regulation [down-regulated]	Microarray	Among the lncRNAs detected,3806 lncRNAs with a fold change>2 or <0.5 and a q value<0.05 were found to have significantly different expression levels in astrocytoma samples compared to NAT samples. Of those,1196 were downregulated and 2610 were upregulated.	26252651
AC092910.3	lncRNA	Homo sapiens	astrocytoma	brain	Regulation [up-regulated]	Microarray	Among the lncRNAs detected,3806 lncRNAs with a fold change>2 or <0.5 and a q value<0.05 were found to have significantly different expression levels in astrocytoma samples compared to NAT samples. Of those,1196 were downregulated and 2610 were upregulated.	26252651
AC092958.1	lncRNA	Homo sapiens	astrocytoma	brain	Regulation [up-regulated]	Microarray	Among the lncRNAs detected,3806 lncRNAs with a fold change>2 or <0.5 and a q value<0.05 were found to have significantly different expression levels in astrocytoma samples compared to NAT samples. Of those,1196 were downregulated and 2610 were upregulated.	26252651
AC092979.1	lncRNA	Homo sapiens	astrocytoma	brain	Regulation [up-regulated]	Microarray	Among the lncRNAs detected,3806 lncRNAs with a fold change>2 or <0.5 and a q value<0.05 were found to have significantly different expression levels in astrocytoma samples compared to NAT samples. Of those,1196 were downregulated and 2610 were upregulated.	26252651
AC093010.2	lncRNA	Homo sapiens	astrocytoma	brain	Regulation [down-regulated]	Microarray	Among the lncRNAs detected,3806 lncRNAs with a fold change>2 or <0.5 and a q value<0.05 were found to have significantly different expression levels in astrocytoma samples compared to NAT samples. Of those,1196 were downregulated and 2610 were upregulated.	26252651
AC093157.1	lncRNA	Homo sapiens	astrocytoma	brain	Regulation [up-regulated]	Microarray	Among the lncRNAs detected,3806 lncRNAs with a fold change>2 or <0.5 and a q value<0.05 were found to have significantly different expression levels in astrocytoma samples compared to NAT samples. Of those,1196 were downregulated and 2610 were upregulated.	26252651
AC093249.6	lncRNA	Rattus norvegicus	Subarachnoid Hemorrhage, Traumatic	brain	Regulation [down-regulated]	Array	In conclusion,these results demonstrated that the expression profiles of the LncRNAs and mRNAs were significantly different between the SAH-induced EBI group and the sham operation group. These differently expressed LncRNAs maybe important in EBI following SAH.	25777551
AC093484.2	lncRNA	Homo sapiens	astrocytoma	brain	Regulation [down-regulated]	Microarray	Among the lncRNAs detected,3806 lncRNAs with a fold change>2 or <0.5 and a q value<0.05 were found to have significantly different expression levels in astrocytoma samples compared to NAT samples. Of those,1196 were downregulated and 2610 were upregulated.	26252651
AC093525.6	lncRNA	Homo sapiens	astrocytoma	brain	Regulation [down-regulated]	Microarray	Among the lncRNAs detected,3806 lncRNAs with a fold change>2 or <0.5 and a q value<0.05 were found to have significantly different expression levels in astrocytoma samples compared to NAT samples. Of those,1196 were downregulated and 2610 were upregulated.	26252651
AC093591.2	lncRNA	Homo sapiens	astrocytoma	brain	Regulation [up-regulated]	Microarray	Among the lncRNAs detected,3806 lncRNAs with a fold change>2 or <0.5 and a q value<0.05 were found to have significantly different expression levels in astrocytoma samples compared to NAT samples. Of those,1196 were downregulated and 2610 were upregulated.	26252651
AC093620.1	lncRNA	Homo sapiens	hereditary hemorrhagic telangiectasia	N/A	Expression [differentially expressed]	Microarray	Top 42 long non-coding RNAs (q<0.001) differentially expressed in HHT telangiectasia.	24603890
AC093627.5	lncRNA	Homo sapiens	astrocytoma	brain	Regulation [up-regulated]	Microarray	Among the lncRNAs detected,3806 lncRNAs with a fold change>2 or <0.5 and a q value<0.05 were found to have significantly different expression levels in astrocytoma samples compared to NAT samples. Of those,1196 were downregulated and 2610 were upregulated.	26252651
AC093627.7	lncRNA	Homo sapiens	astrocytoma	brain	Regulation [up-regulated]	Microarray	Among the lncRNAs detected,3806 lncRNAs with a fold change>2 or <0.5 and a q value<0.05 were found to have significantly different expression levels in astrocytoma samples compared to NAT samples. Of those,1196 were downregulated and 2610 were upregulated.	26252651
AC093850.2	lncRNA	Homo sapiens	esophageal squamous cell carcinoma	15 paired ESCC tissues and adjacent normal tissues	Expression	qRT-PCR//Univariate and Multivariate Cox regression analyses	A novel three-lncRNA signature, comprised of RP11-366H4.1.1 (ENSG00000248370), LINC00460 (ENSG00000233532) and AC093850.2 (ENSG00000230838), was identified. The signature classified patients into high-risk and low-risk groups with different overall survival (OS) and disease-free survival (DFS). For the training group, median OS: 23.1 months vs. 39.1 months, P < 0.001; median DFS: 15.2 months vs. …	29409459
AC093915.1	lncRNA	Homo sapiens	astrocytoma	brain	Regulation [up-regulated]	Microarray	Among the lncRNAs detected,3806 lncRNAs with a fold change>2 or <0.5 and a q value<0.05 were found to have significantly different expression levels in astrocytoma samples compared to NAT samples. Of those,1196 were downregulated and 2610 were upregulated.	26252651
AC095067.1	lncRNA	Homo sapiens	cancer	human cancer cell	Regulation [dysregulation]	qPCR	Applying our screening method, we identified 51 lncRNAs that can positively or negatively regulate human cancer cell growth.	27798563
AC095350.1	lncRNA	Homo sapiens	lung adenocarcinoma	lung tissue	Regulation [down-regulated]	qPCR//Microarray	The remaining 10 lncRNAs,showed significantly different expression in the tumor samples. For 9 of these,expression was altered in the same direction as had been detected by microarray analysis (8 lower,and 1 higher,than NT samples, all p < 0.001,).differentially expressed lncRNAs in early stage lung adenocarcinoma and suggest that lncRNAs may be novel candidate biomarkers for the early detection …	25758555
AC096655.1	lncRNA	Homo sapiens	stomach cancer	N/A	Expression	qPCR	LncRNA AC096655.1-002 may be a potential biomarker in the diagnosis of gastric carcinoma	23645148
AC097066.1	lncRNA	Homo sapiens	astrocytoma	brain	Regulation [up-regulated]	Microarray	Among the lncRNAs detected,3806 lncRNAs with a fold change>2 or <0.5 and a q value<0.05 were found to have significantly different expression levels in astrocytoma samples compared to NAT samples. Of those,1196 were downregulated and 2610 were upregulated.	26252651
AC097359.2	lncRNA	Homo sapiens	astrocytoma	brain	Regulation [up-regulated]	Microarray	Among the lncRNAs detected,3806 lncRNAs with a fold change>2 or <0.5 and a q value<0.05 were found to have significantly different expression levels in astrocytoma samples compared to NAT samples. Of those,1196 were downregulated and 2610 were upregulated.	26252651
AC097467.3	lncRNA	Homo sapiens	astrocytoma	brain	Regulation [down-regulated]	Microarray	Among the lncRNAs detected,3806 lncRNAs with a fold change>2 or <0.5 and a q value<0.05 were found to have significantly different expression levels in astrocytoma samples compared to NAT samples. Of those,1196 were downregulated and 2610 were upregulated.	26252651
AC097468.1	lncRNA	Homo sapiens	astrocytoma	brain	Regulation [up-regulated]	Microarray	Among the lncRNAs detected,3806 lncRNAs with a fold change>2 or <0.5 and a q value<0.05 were found to have significantly different expression levels in astrocytoma samples compared to NAT samples. Of those,1196 were downregulated and 2610 were upregulated.	26252651
AC097534.2	lncRNA	Homo sapiens	astrocytoma	brain	Regulation [up-regulated]	Microarray	Among the lncRNAs detected,3806 lncRNAs with a fold change>2 or <0.5 and a q value<0.05 were found to have significantly different expression levels in astrocytoma samples compared to NAT samples. Of those,1196 were downregulated and 2610 were upregulated.	26252651
AC098864.1	lncRNA	Homo sapiens	astrocytoma	brain	Regulation [down-regulated]	Microarray	Among the lncRNAs detected,3806 lncRNAs with a fold change>2 or <0.5 and a q value<0.05 were found to have significantly different expression levels in astrocytoma samples compared to NAT samples. Of those,1196 were downregulated and 2610 were upregulated.	26252651
AC099062.1	lncRNA	Mus musculus	cardiac interstitial fibrosis	serum and cardiac tissue of diabetic mice	Expression [overexpression]	RT-PCR	The levels of long noncoding RNA-AK081284 were increased in the CFs treated with high glucose or IL-17. Knockout of IL-17 abrogated high glucose induced upregulation of AK081284. Overexpression of AK081284 in cultured CFs promoted the production of collagen and TGFβ1. Both high glucose and IL-17 induced collagen and TGFβ1 production were mitigated by the application of the siRNA for AK081284. In …	29305939
AC099518.5	lncRNA	Homo sapiens	astrocytoma	brain	Regulation [up-regulated]	Microarray	Among the lncRNAs detected,3806 lncRNAs with a fold change>2 or <0.5 and a q value<0.05 were found to have significantly different expression levels in astrocytoma samples compared to NAT samples. Of those,1196 were downregulated and 2610 were upregulated.	26252651
AC099786.2	lncRNA	Homo sapiens	astrocytoma	brain	Regulation [up-regulated]	Microarray	Among the lncRNAs detected,3806 lncRNAs with a fold change>2 or <0.5 and a q value<0.05 were found to have significantly different expression levels in astrocytoma samples compared to NAT samples. Of those,1196 were downregulated and 2610 were upregulated.	26252651
AC099794.1	lncRNA	Homo sapiens	astrocytoma	brain	Regulation [up-regulated]	Microarray	Among the lncRNAs detected,3806 lncRNAs with a fold change>2 or <0.5 and a q value<0.05 were found to have significantly different expression levels in astrocytoma samples compared to NAT samples. Of those,1196 were downregulated and 2610 were upregulated.	26252651
AC100786.1	lncRNA	Homo sapiens	astrocytoma	brain	Regulation [down-regulated]	Microarray	Among the lncRNAs detected,3806 lncRNAs with a fold change>2 or <0.5 and a q value<0.05 were found to have significantly different expression levels in astrocytoma samples compared to NAT samples. Of those,1196 were downregulated and 2610 were upregulated.	26252651
AC100786.1	lncRNA	Homo sapiens	Nasopharyngeal carcinoma	nasopharyngeal carcinoma tissue, cell line (CNE-2)	Regulation [down-regulated]	qPCR//RNAi//Microarray	qPCR results were consistent with the microarray analysis results of six lncRNAs (AF086415,AK095147,RP1-179N16.3,MUDENG,AK056098,and AK294004) in terms of regulation direction and significance.	24379026
AC100800.1	lncRNA	Homo sapiens	astrocytoma	brain	Regulation [up-regulated]	Microarray	Among the lncRNAs detected,3806 lncRNAs with a fold change>2 or <0.5 and a q value<0.05 were found to have significantly different expression levels in astrocytoma samples compared to NAT samples. Of those,1196 were downregulated and 2610 were upregulated.	26252651
AC100803.3	lncRNA	Homo sapiens	astrocytoma	brain	Regulation [down-regulated]	Microarray	Among the lncRNAs detected,3806 lncRNAs with a fold change>2 or <0.5 and a q value<0.05 were found to have significantly different expression levels in astrocytoma samples compared to NAT samples. Of those,1196 were downregulated and 2610 were upregulated.	26252651
AC102953.2	lncRNA	Homo sapiens	astrocytoma	brain	Regulation [down-regulated]	Microarray	Among the lncRNAs detected,3806 lncRNAs with a fold change>2 or <0.5 and a q value<0.05 were found to have significantly different expression levels in astrocytoma samples compared to NAT samples. Of those,1196 were downregulated and 2610 were upregulated.	26252651
AC103564.1	lncRNA	Homo sapiens	astrocytoma	brain	Regulation [down-regulated]	Microarray	Among the lncRNAs detected,3806 lncRNAs with a fold change>2 or <0.5 and a q value<0.05 were found to have significantly different expression levels in astrocytoma samples compared to NAT samples. Of those,1196 were downregulated and 2610 were upregulated.	26252651
AC103706.1	lncRNA	Homo sapiens	pancreatic cancer	cell line (SW1990, SWl990/GZ)	Regulation [down-regulated]	qPCR//Microarray	Six lncRNAs (RP11-58D2.1,lincRNA-ZNF532,AP000221.1,CTC-338M12.5,CR619813,DDX6P) were selected to validate the microarray consistency by using qPCR. The results demonstrated that RP11-58D2.1,lincRNA-ZNF532 and AP000221.1 were upregulated and that CTC-338M12.5,DDX6P and CR619813 were downregulated in the SW1990/GZ cells compared with SW1990 cells (Figure 6).	25755691
AC103740.1	lncRNA	Homo sapiens	astrocytoma	brain	Regulation [down-regulated]	Microarray	Among the lncRNAs detected,3806 lncRNAs with a fold change>2 or <0.5 and a q value<0.05 were found to have significantly different expression levels in astrocytoma samples compared to NAT samples. Of those,1196 were downregulated and 2610 were upregulated.	26252651
AC103996.3	lncRNA	Homo sapiens	astrocytoma	brain	Regulation [up-regulated]	Microarray	Among the lncRNAs detected,3806 lncRNAs with a fold change>2 or <0.5 and a q value<0.05 were found to have significantly different expression levels in astrocytoma samples compared to NAT samples. Of those,1196 were downregulated and 2610 were upregulated.	26252651
AC104135.3	lncRNA	Homo sapiens	breast cancer	breast cancer tumor and normal tissues	Mutation [rs11471161]	Genotyping	Eleven lncRNAs were significantly differentially expressed between breast cancer tumor and normal tissues (false discovery rate (FDR) ≤0.05 and fold-change ≥2), including two known lncRNAs HOTAIR and UCA1. We subsequently genotyped 20 variants located on these lncRNAs and identified two variants (rs11471161 in AC104135.3 and rs3751232 in RP11-1060J15.4) associated with breast cancer risk. Logisti…	28398609
AC104135.3	lncRNA	Homo sapiens	breast cancer	breast cancer tissue	Mutation [rs11471161]	RNA sequencing//MassARRAY assay	We subsequently genotyped 20 variants located on these lncRNAs and identified two variants (rs11471161 in AC104135.3 and rs3751232 in RP11-1060J15.4) associated with breast cancer risk. Logistic regression analysis indicated that the variant allele of rs11471161 was significantly associated with a decreased breast cancer risk (additive model: OR = 0.84, 95%CI = 0.74-0.94, P = 0.004), while the va…	28398609
AC104663.1	lncRNA	Homo sapiens	astrocytoma	brain	Regulation [down-regulated]	Microarray	Among the lncRNAs detected,3806 lncRNAs with a fold change>2 or <0.5 and a q value<0.05 were found to have significantly different expression levels in astrocytoma samples compared to NAT samples. Of those,1196 were downregulated and 2610 were upregulated.	26252651
AC104667.1	lncRNA	Homo sapiens	astrocytoma	brain	Regulation [down-regulated]	Microarray	Among the lncRNAs detected,3806 lncRNAs with a fold change>2 or <0.5 and a q value<0.05 were found to have significantly different expression levels in astrocytoma samples compared to NAT samples. Of those,1196 were downregulated and 2610 were upregulated.	26252651
AC104695.2	lncRNA	Homo sapiens	astrocytoma	brain	Regulation [up-regulated]	Microarray	Among the lncRNAs detected,3806 lncRNAs with a fold change>2 or <0.5 and a q value<0.05 were found to have significantly different expression levels in astrocytoma samples compared to NAT samples. Of those,1196 were downregulated and 2610 were upregulated.	26252651
AC104699.1	lncRNA	Homo sapiens	stomach cancer	gastric tissue	Regulation [up-regulated]	qPCR//Microarray	The expression levels of six up-regulated lncRNAs (XLOC_010235,CACNAICAS3,INTS7,AC104699.1,TSNAX-DISC1,and PRSS21) and six down-regulated lncRNAs (RP11-789C1.1,RP11-528G1.2,MYLK-AS1,RP11-643M14.1,GS1-5L10.1,and AP001439.2) were determined by using qPCR.	26045391
AC104699.1.1	lncRNA	Homo sapiens	ovarian cancer	N/A	Expression	RNA sequencing	It is a candidate biomarker for the prognosis of patients with OV and may enable a more accurate prediction of survival.	26631459
AC104809.1	lncRNA	Homo sapiens	astrocytoma	brain	Regulation [up-regulated]	Microarray	Among the lncRNAs detected,3806 lncRNAs with a fold change>2 or <0.5 and a q value<0.05 were found to have significantly different expression levels in astrocytoma samples compared to NAT samples. Of those,1196 were downregulated and 2610 were upregulated.	26252651
AC104809.1	lncRNA	Homo sapiens	astrocytoma	brain	Regulation [down-regulated]	Microarray	Among the lncRNAs detected,3806 lncRNAs with a fold change>2 or <0.5 and a q value<0.05 were found to have significantly different expression levels in astrocytoma samples compared to NAT samples. Of those,1196 were downregulated and 2610 were upregulated.	26252651
AC104958.1	lncRNA	Homo sapiens	astrocytoma	brain	Regulation [up-regulated]	Microarray	Among the lncRNAs detected,3806 lncRNAs with a fold change>2 or <0.5 and a q value<0.05 were found to have significantly different expression levels in astrocytoma samples compared to NAT samples. Of those,1196 were downregulated and 2610 were upregulated.	26252651
AC104985.1	lncRNA	Homo sapiens	astrocytoma	brain	Regulation [up-regulated]	Microarray	Among the lncRNAs detected,3806 lncRNAs with a fold change>2 or <0.5 and a q value<0.05 were found to have significantly different expression levels in astrocytoma samples compared to NAT samples. Of those,1196 were downregulated and 2610 were upregulated.	26252651
AC105020.3	lncRNA	Homo sapiens	astrocytoma	brain	Regulation [up-regulated]	Microarray	Among the lncRNAs detected,3806 lncRNAs with a fold change>2 or <0.5 and a q value<0.05 were found to have significantly different expression levels in astrocytoma samples compared to NAT samples. Of those,1196 were downregulated and 2610 were upregulated.	26252651
AC105105.1	lncRNA	Homo sapiens	astrocytoma	brain	Regulation [down-regulated]	Microarray	Among the lncRNAs detected,3806 lncRNAs with a fold change>2 or <0.5 and a q value<0.05 were found to have significantly different expression levels in astrocytoma samples compared to NAT samples. Of those,1196 were downregulated and 2610 were upregulated.	26252651
AC105285.1	lncRNA	Homo sapiens	astrocytoma	brain	Regulation [up-regulated]	Microarray	Among the lncRNAs detected,3806 lncRNAs with a fold change>2 or <0.5 and a q value<0.05 were found to have significantly different expression levels in astrocytoma samples compared to NAT samples. Of those,1196 were downregulated and 2610 were upregulated.	26252651
AC105402.3	lncRNA	Homo sapiens	astrocytoma	brain	Regulation [up-regulated]	Microarray	Among the lncRNAs detected,3806 lncRNAs with a fold change>2 or <0.5 and a q value<0.05 were found to have significantly different expression levels in astrocytoma samples compared to NAT samples. Of those,1196 were downregulated and 2610 were upregulated.	26252651
AC105935.2	lncRNA	Homo sapiens	astrocytoma	brain	Regulation [up-regulated]	Microarray	Among the lncRNAs detected,3806 lncRNAs with a fold change>2 or <0.5 and a q value<0.05 were found to have significantly different expression levels in astrocytoma samples compared to NAT samples. Of those,1196 were downregulated and 2610 were upregulated.	26252651
AC106038.1	lncRNA	Homo sapiens	astrocytoma	brain	Regulation [up-regulated]	Microarray	Among the lncRNAs detected,3806 lncRNAs with a fold change>2 or <0.5 and a q value<0.05 were found to have significantly different expression levels in astrocytoma samples compared to NAT samples. Of those,1196 were downregulated and 2610 were upregulated.	26252651
AC106739.1	lncRNA	Homo sapiens	astrocytoma	brain	Regulation [up-regulated]	Microarray	Among the lncRNAs detected,3806 lncRNAs with a fold change>2 or <0.5 and a q value<0.05 were found to have significantly different expression levels in astrocytoma samples compared to NAT samples. Of those,1196 were downregulated and 2610 were upregulated.	26252651
AC106799.3	lncRNA	Homo sapiens	astrocytoma	brain	Regulation [up-regulated]	Microarray	Among the lncRNAs detected,3806 lncRNAs with a fold change>2 or <0.5 and a q value<0.05 were found to have significantly different expression levels in astrocytoma samples compared to NAT samples. Of those,1196 were downregulated and 2610 were upregulated.	26252651
AC106881.1	lncRNA	Homo sapiens	astrocytoma	brain	Regulation [up-regulated]	Microarray	Among the lncRNAs detected,3806 lncRNAs with a fold change>2 or <0.5 and a q value<0.05 were found to have significantly different expression levels in astrocytoma samples compared to NAT samples. Of those,1196 were downregulated and 2610 were upregulated.	26252651
AC107079.1	lncRNA	Homo sapiens	astrocytoma	brain	Regulation [up-regulated]	Microarray	Among the lncRNAs detected,3806 lncRNAs with a fold change>2 or <0.5 and a q value<0.05 were found to have significantly different expression levels in astrocytoma samples compared to NAT samples. Of those,1196 were downregulated and 2610 were upregulated.	26252651
AC107081.2	lncRNA	Homo sapiens	astrocytoma	brain	Regulation [up-regulated]	Microarray	Among the lncRNAs detected,3806 lncRNAs with a fold change>2 or <0.5 and a q value<0.05 were found to have significantly different expression levels in astrocytoma samples compared to NAT samples. Of those,1196 were downregulated and 2610 were upregulated.	26252651
AC107214.1	lncRNA	Homo sapiens	astrocytoma	brain	Regulation [up-regulated]	Microarray	Among the lncRNAs detected,3806 lncRNAs with a fold change>2 or <0.5 and a q value<0.05 were found to have significantly different expression levels in astrocytoma samples compared to NAT samples. Of those,1196 were downregulated and 2610 were upregulated.	26252651
AC107375.1	lncRNA	Homo sapiens	astrocytoma	brain	Regulation [up-regulated]	Microarray	Among the lncRNAs detected,3806 lncRNAs with a fold change>2 or <0.5 and a q value<0.05 were found to have significantly different expression levels in astrocytoma samples compared to NAT samples. Of those,1196 were downregulated and 2610 were upregulated.	26252651
AC107884.1	lncRNA	Homo sapiens	astrocytoma	brain	Regulation [up-regulated]	Microarray	Among the lncRNAs detected,3806 lncRNAs with a fold change>2 or <0.5 and a q value<0.05 were found to have significantly different expression levels in astrocytoma samples compared to NAT samples. Of those,1196 were downregulated and 2610 were upregulated.	26252651
AC107959.2	lncRNA	Homo sapiens	astrocytoma	brain	Regulation [up-regulated]	Microarray	Among the lncRNAs detected,3806 lncRNAs with a fold change>2 or <0.5 and a q value<0.05 were found to have significantly different expression levels in astrocytoma samples compared to NAT samples. Of those,1196 were downregulated and 2610 were upregulated.	26252651
AC108062.1	lncRNA	Homo sapiens	astrocytoma	brain	Regulation [up-regulated]	Microarray	Among the lncRNAs detected,3806 lncRNAs with a fold change>2 or <0.5 and a q value<0.05 were found to have significantly different expression levels in astrocytoma samples compared to NAT samples. Of those,1196 were downregulated and 2610 were upregulated.	26252651
AC108206.1	lncRNA	Homo sapiens	astrocytoma	brain	Regulation [up-regulated]	Microarray	Among the lncRNAs detected,3806 lncRNAs with a fold change>2 or <0.5 and a q value<0.05 were found to have significantly different expression levels in astrocytoma samples compared to NAT samples. Of those,1196 were downregulated and 2610 were upregulated.	26252651
AC109322.1	lncRNA	Homo sapiens	non-small cell lung carcinoma	lung tissue	Regulation [up-regulated]	qRT-PCR//Microarray	We compared these microarray results between tumors and matched adjacent tissues to identify differentially methylated (DM) loci and expression of lncRNAs/mRNAs that were substantially different between tumor and nontumor tissues as well as significantly correlated in NSCLC and associated with tumor features or survival.	28111977
AC109322.1	lncRNA	Homo sapiens	non-small cell lung carcinoma	N/A	Interaction [EXOSC4]	qPCR	Results of our qPCR analyses showed a complete agreement with the microarray findings. All the validated lncRNAs were upregulated in tumors compared with adjacent nontumor tissues (Figure 3B). The correlations between lncRNAs and mRNAs were also significant in all four pairs	28111977
AC109349.1	lncRNA	Homo sapiens	hereditary hemorrhagic telangiectasia	N/A	Expression [differentially expressed]	Microarray	Top 42 long non-coding RNAs (q<0.001) differentially expressed in HHT telangiectasia.	24603890
AC109361.2	lncRNA	Homo sapiens	astrocytoma	brain	Regulation [up-regulated]	Microarray	Among the lncRNAs detected,3806 lncRNAs with a fold change>2 or <0.5 and a q value<0.05 were found to have significantly different expression levels in astrocytoma samples compared to NAT samples. Of those,1196 were downregulated and 2610 were upregulated.	26252651
AC109779.1	lncRNA	Homo sapiens	astrocytoma	brain	Regulation [down-regulated]	Microarray	Among the lncRNAs detected,3806 lncRNAs with a fold change>2 or <0.5 and a q value<0.05 were found to have significantly different expression levels in astrocytoma samples compared to NAT samples. Of those,1196 were downregulated and 2610 were upregulated.	26252651
AC109811.1	lncRNA	Homo sapiens	stomach cancer	N/A	Regulation	qPCR	It plays a potential role in the process of gastric cancer progression.	25769450
AC109927.1	lncRNA	Homo sapiens	hereditary hemorrhagic telangiectasia	N/A	Expression [differentially expressed]	Microarray	Top 42 long non-coding RNAs (q<0.001) differentially expressed in HHT telangiectasia.	24603890
AC110615.1	lncRNA	Homo sapiens	stomach cancer	primary gastric adenocarcinoma tissue	Regulation [up-regulated]	qPCR//Microarray	For the lncRNAs,the results demonstrated that uc003iqu,uc003tfx,AK022971 and uc.341 were upregulated and that HIV1230,BC011663,AK057054 and M14574 were downregulated in the GC tissues relative to their matched counterparts (all p<0.05).	24819045
AC110800.1	lncRNA	Rattus norvegicus	Subarachnoid Hemorrhage, Traumatic	brain	Regulation [up-regulated]	Array	In conclusion,these results demonstrated that the expression profiles of the LncRNAs and mRNAs were significantly different between the SAH-induced EBI group and the sham operation group. These differently expressed LncRNAs maybe important in EBI following SAH.	25777551
AC111194.1	lncRNA	Homo sapiens	astrocytoma	brain	Regulation [down-regulated]	Microarray	Among the lncRNAs detected,3806 lncRNAs with a fold change>2 or <0.5 and a q value<0.05 were found to have significantly different expression levels in astrocytoma samples compared to NAT samples. Of those,1196 were downregulated and 2610 were upregulated.	26252651
AC112176.1	lncRNA	Homo sapiens	astrocytoma	brain	Regulation [up-regulated]	Microarray	Among the lncRNAs detected,3806 lncRNAs with a fold change>2 or <0.5 and a q value<0.05 were found to have significantly different expression levels in astrocytoma samples compared to NAT samples. Of those,1196 were downregulated and 2610 were upregulated.	26252651
AC112206.2	lncRNA	Homo sapiens	hereditary hemorrhagic telangiectasia	N/A	Expression [differentially expressed]	Microarray	Top 42 long non-coding RNAs (q<0.001) differentially expressed in HHT telangiectasia.	24603890
AC112484.1	lncRNA	Homo sapiens	astrocytoma	brain	Regulation [up-regulated]	Microarray	Among the lncRNAs detected,3806 lncRNAs with a fold change>2 or <0.5 and a q value<0.05 were found to have significantly different expression levels in astrocytoma samples compared to NAT samples. Of those,1196 were downregulated and 2610 were upregulated.	26252651
AC113133.1	lncRNA	Homo sapiens	stomach cancer	gastric cancer samples and cell lines and adjacent normal tissues	Regulation [up-regulated]	FISH//Western blot//Immunochemistry//lncRNA microarray	Expression of lncRNA AK023391 was significantly upregulated in gastric cancer samples and cell lines in comparison to adjacent normal tissues, and was positively correlated with poor survival in patients with gastric cancer. The multivariate Cox regression model revealed that AK023391 expression acted as an independent prognostic factor for survival in patients with gastric cancer. Knockdown of A…	29282102
AC113615.1	lncRNA	Homo sapiens	astrocytoma	brain	Regulation [up-regulated]	Microarray	Among the lncRNAs detected,3806 lncRNAs with a fold change>2 or <0.5 and a q value<0.05 were found to have significantly different expression levels in astrocytoma samples compared to NAT samples. Of those,1196 were downregulated and 2610 were upregulated.	26252651
AC114291.1	lncRNA	Homo sapiens	stomach cancer	gastric tissue, cell line (KATO-III, SGC-7901, MKN28, AGS, MKN45)	Regulation [up-regulated]	Luciferase reporter gene assay//qPCR//Western blot//Microarray	Here,we report that BC032469,a novel lncRNA,expressed highly in gastric tissues,and the upregulation was clinically associated with larger tumor size,poor differentiation and shorter survival of gastric cancer patients. Mechanistically,BC032469 could directly bind to miR-1207-5p and effectively functioned as a sponge for miR-1207-5p to modulate the derepression of hTERT. Thus,BC032469 may functio…	26549025
AC114763.1	lncRNA	Homo sapiens	astrocytoma	brain	Regulation [up-regulated]	Microarray	Among the lncRNAs detected,3806 lncRNAs with a fold change>2 or <0.5 and a q value<0.05 were found to have significantly different expression levels in astrocytoma samples compared to NAT samples. Of those,1196 were downregulated and 2610 were upregulated.	26252651
AC115989.2	lncRNA	Homo sapiens	astrocytoma	brain	Regulation [up-regulated]	Microarray	Among the lncRNAs detected,3806 lncRNAs with a fold change>2 or <0.5 and a q value<0.05 were found to have significantly different expression levels in astrocytoma samples compared to NAT samples. Of those,1196 were downregulated and 2610 were upregulated.	26252651
AC116366.1	lncRNA	Homo sapiens	astrocytoma	brain	Regulation [down-regulated]	Microarray	Among the lncRNAs detected,3806 lncRNAs with a fold change>2 or <0.5 and a q value<0.05 were found to have significantly different expression levels in astrocytoma samples compared to NAT samples. Of those,1196 were downregulated and 2610 were upregulated.	26252651
AC116424.1	lncRNA	Homo sapiens	astrocytoma	brain	Regulation [down-regulated]	Microarray	Among the lncRNAs detected,3806 lncRNAs with a fold change>2 or <0.5 and a q value<0.05 were found to have significantly different expression levels in astrocytoma samples compared to NAT samples. Of those,1196 were downregulated and 2610 were upregulated.	26252651
AC116552.1	lncRNA	Homo sapiens	astrocytoma	brain	Regulation [up-regulated]	Microarray	Among the lncRNAs detected,3806 lncRNAs with a fold change>2 or <0.5 and a q value<0.05 were found to have significantly different expression levels in astrocytoma samples compared to NAT samples. Of those,1196 were downregulated and 2610 were upregulated.	26252651
AC116565.2	lncRNA	Homo sapiens	astrocytoma	brain	Regulation [down-regulated]	Microarray	Among the lncRNAs detected,3806 lncRNAs with a fold change>2 or <0.5 and a q value<0.05 were found to have significantly different expression levels in astrocytoma samples compared to NAT samples. Of those,1196 were downregulated and 2610 were upregulated.	26252651
AC117498.2	lncRNA	Homo sapiens	astrocytoma	brain	Regulation [up-regulated]	Microarray	Among the lncRNAs detected,3806 lncRNAs with a fold change>2 or <0.5 and a q value<0.05 were found to have significantly different expression levels in astrocytoma samples compared to NAT samples. Of those,1196 were downregulated and 2610 were upregulated.	26252651
AC117500.1	lncRNA	Homo sapiens	astrocytoma	brain	Regulation [down-regulated]	Microarray	Among the lncRNAs detected,3806 lncRNAs with a fold change>2 or <0.5 and a q value<0.05 were found to have significantly different expression levels in astrocytoma samples compared to NAT samples. Of those,1196 were downregulated and 2610 were upregulated.	26252651
AC119428.2	lncRNA	Homo sapiens	astrocytoma	brain	Regulation [up-regulated]	Microarray	Among the lncRNAs detected,3806 lncRNAs with a fold change>2 or <0.5 and a q value<0.05 were found to have significantly different expression levels in astrocytoma samples compared to NAT samples. Of those,1196 were downregulated and 2610 were upregulated.	26252651
AC120042.1	lncRNA	Homo sapiens	astrocytoma	brain	Regulation [down-regulated]	Microarray	Among the lncRNAs detected,3806 lncRNAs with a fold change>2 or <0.5 and a q value<0.05 were found to have significantly different expression levels in astrocytoma samples compared to NAT samples. Of those,1196 were downregulated and 2610 were upregulated.	26252651
AC120498.1	lncRNA	Homo sapiens	astrocytoma	brain	Regulation [up-regulated]	Microarray	Among the lncRNAs detected,3806 lncRNAs with a fold change>2 or <0.5 and a q value<0.05 were found to have significantly different expression levels in astrocytoma samples compared to NAT samples. Of those,1196 were downregulated and 2610 were upregulated.	26252651
AC120498.9	lncRNA	Homo sapiens	astrocytoma	brain	Regulation [up-regulated]	Microarray	Among the lncRNAs detected,3806 lncRNAs with a fold change>2 or <0.5 and a q value<0.05 were found to have significantly different expression levels in astrocytoma samples compared to NAT samples. Of those,1196 were downregulated and 2610 were upregulated.	26252651
AC123595.1	lncRNA	Homo sapiens	astrocytoma	brain	Regulation [up-regulated]	Microarray	Among the lncRNAs detected,3806 lncRNAs with a fold change>2 or <0.5 and a q value<0.05 were found to have significantly different expression levels in astrocytoma samples compared to NAT samples. Of those,1196 were downregulated and 2610 were upregulated.	26252651
AC124798.1	lncRNA	Homo sapiens	colorectal cancer	cell line (HCT116, SW1116)	Regulation [down-regulated]	qPCR//RNAi//Microarray	Functional experiments demonstrated three dysregulated lncRNAs,AK123657,BX648207 and BX649059 were required for efficient invasion and proliferation suppression in CRC cell lines.	24809982
AC124861.1	lncRNA	Homo sapiens	astrocytoma	brain	Regulation [up-regulated]	Microarray	Among the lncRNAs detected,3806 lncRNAs with a fold change>2 or <0.5 and a q value<0.05 were found to have significantly different expression levels in astrocytoma samples compared to NAT samples. Of those,1196 were downregulated and 2610 were upregulated.	26252651
AC125793.1	lncRNA	Homo sapiens	astrocytoma	brain	Regulation [down-regulated]	Microarray	Among the lncRNAs detected,3806 lncRNAs with a fold change>2 or <0.5 and a q value<0.05 were found to have significantly different expression levels in astrocytoma samples compared to NAT samples. Of those,1196 were downregulated and 2610 were upregulated.	26252651
AC125807.2	lncRNA	Homo sapiens	astrocytoma	brain	Regulation [up-regulated]	Microarray	Among the lncRNAs detected,3806 lncRNAs with a fold change>2 or <0.5 and a q value<0.05 were found to have significantly different expression levels in astrocytoma samples compared to NAT samples. Of those,1196 were downregulated and 2610 were upregulated.	26252651
AC125807.2	lncRNA	Homo sapiens	hepatocellular carcinoma	HCC samples and the adjacent non-cancerous tissues	Expression [low expression]	RT-qPCR	The reduced expression of AB209630 observed in HCC tissues and cultured HCC cells compared with normal hepatic tissues and cells prompted the construction of an AB209630-expressing plasmid with a CBP tag on the plasmid backbone. Cell proliferation and colony formation assays were conducted to detect the effects of AB209630 on HCC cell proliferation. In addition, Transwell assay and wound-healing …	29042928
AC125807.2	lncRNA	Homo sapiens	pancreatic ductal adenocarcinoma	PDAC tissues and adjacent normal tissues	Regulation [up-regulated]	qPCR//Western blot	In the study, increased expression of lncRNA AB209630 could suppress cell proliferation and cell colony formation ability in gemcitabine resistance cells of PDAC. Furthermore, western blot results demonstrated that upregulation of lncRNA AB209630 suppressed the PI3K/AKT signaling pathway in gemcitabine resistance cells. Besides, we found that lncRNA AB209630 expression was dramatically downregula…	29526843
AC125807.2	lncRNA	Homo sapiens	squamous cell carcinoma	primary HSCC tissue	Regulation [down-regulated]	qPCR//Microarray	AB209630 expression was significantly lower in carcinomas than in adjacent nontumor tissues. AB019562 expression was significantly higher in carcinomas than in adjacent nontumor tissues.	26131061
AC125807.2	lncRNA	Homo sapiens	squamous cell carcinoma	HSCC tissue	Regulation [up-regulated]	qPCR//Microarray	Our results demonstrated that AB209630 levels were markedly lower in HSCC tissues and cells than in normal tissues and cells,and increased expression of AB209630 level significantly inhibited growth,metastasis,and invasion and stimulated apoptosis in vitro. In addition,patients with decreased expression of AB209630 had a significantly poorer prognosis than those with high AB209630 expression. The…	26895099
AC126178.1	lncRNA	Homo sapiens	astrocytoma	brain	Regulation [up-regulated]	Microarray	Among the lncRNAs detected,3806 lncRNAs with a fold change>2 or <0.5 and a q value<0.05 were found to have significantly different expression levels in astrocytoma samples compared to NAT samples. Of those,1196 were downregulated and 2610 were upregulated.	26252651
AC126323.6	lncRNA	Homo sapiens	astrocytoma	brain	Regulation [down-regulated]	Microarray	Among the lncRNAs detected,3806 lncRNAs with a fold change>2 or <0.5 and a q value<0.05 were found to have significantly different expression levels in astrocytoma samples compared to NAT samples. Of those,1196 were downregulated and 2610 were upregulated.	26252651
AC126696.2	lncRNA	Homo sapiens	astrocytoma	brain	Regulation [up-regulated]	Microarray	Among the lncRNAs detected,3806 lncRNAs with a fold change>2 or <0.5 and a q value<0.05 were found to have significantly different expression levels in astrocytoma samples compared to NAT samples. Of those,1196 were downregulated and 2610 were upregulated.	26252651
AC127522.1	lncRNA	Homo sapiens	astrocytoma	brain	Regulation [up-regulated]	Microarray	Among the lncRNAs detected,3806 lncRNAs with a fold change>2 or <0.5 and a q value<0.05 were found to have significantly different expression levels in astrocytoma samples compared to NAT samples. Of those,1196 were downregulated and 2610 were upregulated.	26252651
AC128688.4	lncRNA	Homo sapiens	astrocytoma	brain	Regulation [up-regulated]	Microarray	Among the lncRNAs detected,3806 lncRNAs with a fold change>2 or <0.5 and a q value<0.05 were found to have significantly different expression levels in astrocytoma samples compared to NAT samples. Of those,1196 were downregulated and 2610 were upregulated.	26252651
AC132192.2	lncRNA	Homo sapiens	astrocytoma	brain	Regulation [up-regulated]	Microarray	Among the lncRNAs detected,3806 lncRNAs with a fold change>2 or <0.5 and a q value<0.05 were found to have significantly different expression levels in astrocytoma samples compared to NAT samples. Of those,1196 were downregulated and 2610 were upregulated.	26252651
AC132217.4	lncRNA	Homo sapiens	oral squamous cell carcinoma	OSCC cell line	Regulation [up-regulated]	qRT-PCR	Herein, we report the identification of dysregulated intergenic lncRNAs in the highly metastatic OSCC cell line, UM-SCC6H. One of the lncRNAs, termed AC132217.4, was remarkably upregulated and promoted cell migration and epithelial-mesenchymal transition (EMT) by upregulating IGF2 expression. Further mechanistic studies revealed that AC132217.4 interacted with the 3'UTR of IGF2 mRNA and increased…	28823965
AC133528.2	lncRNA	Homo sapiens	Glioblastoma	brain	Regulation [up-regulated]	Microarray	A total of 48 differentially expressed lncRNAs with enhancer-like function between the GBM and normal brain groups are filtered (fold change >2 and p < 0.05).	25378224
AC134772.1	lncRNA	Homo sapiens	astrocytoma	brain	Regulation [up-regulated]	Microarray	Among the lncRNAs detected,3806 lncRNAs with a fold change>2 or <0.5 and a q value<0.05 were found to have significantly different expression levels in astrocytoma samples compared to NAT samples. Of those,1196 were downregulated and 2610 were upregulated.	26252651
AC136475.9	lncRNA	Homo sapiens	astrocytoma	brain	Regulation [up-regulated]	Microarray	Among the lncRNAs detected,3806 lncRNAs with a fold change>2 or <0.5 and a q value<0.05 were found to have significantly different expression levels in astrocytoma samples compared to NAT samples. Of those,1196 were downregulated and 2610 were upregulated.	26252651
AC138028.1	lncRNA	Homo sapiens	astrocytoma	brain	Regulation [up-regulated]	Microarray	Among the lncRNAs detected,3806 lncRNAs with a fold change>2 or <0.5 and a q value<0.05 were found to have significantly different expression levels in astrocytoma samples compared to NAT samples. Of those,1196 were downregulated and 2610 were upregulated.	26252651
AC138128.1	lncRNA	Homo sapiens	stomach cancer	gastric tissue, cell line (AGS, SGC-7901, BGC-823, HG27)	Regulation [down-regulated]	qPCR	The results showed that the expression level of AC138128.1 in GC was significantly decreased compared to that in NAT. Levels of AC138128.1 in the GC cell lines,AGS BGC-823,HG27,and SGC-7901 were lower than those in the human normal gastric epithelial cell line GES-1. lncRNA AC138128.1 might be a novel biomarker for predicting GC.	25260808
AC138356.1	lncRNA	Homo sapiens	astrocytoma	brain	Regulation [down-regulated]	Microarray	Among the lncRNAs detected,3806 lncRNAs with a fold change>2 or <0.5 and a q value<0.05 were found to have significantly different expression levels in astrocytoma samples compared to NAT samples. Of those,1196 were downregulated and 2610 were upregulated.	26252651
AC138356.3	lncRNA	Homo sapiens	astrocytoma	brain	Regulation [down-regulated]	Microarray	Among the lncRNAs detected,3806 lncRNAs with a fold change>2 or <0.5 and a q value<0.05 were found to have significantly different expression levels in astrocytoma samples compared to NAT samples. Of those,1196 were downregulated and 2610 were upregulated.	26252651
AC139099.3	lncRNA	Homo sapiens	astrocytoma	brain	Regulation [up-regulated]	Microarray	Among the lncRNAs detected,3806 lncRNAs with a fold change>2 or <0.5 and a q value<0.05 were found to have significantly different expression levels in astrocytoma samples compared to NAT samples. Of those,1196 were downregulated and 2610 were upregulated.	26252651
AC139100.1	lncRNA	Homo sapiens	astrocytoma	brain	Regulation [up-regulated]	Microarray	Among the lncRNAs detected,3806 lncRNAs with a fold change>2 or <0.5 and a q value<0.05 were found to have significantly different expression levels in astrocytoma samples compared to NAT samples. Of those,1196 were downregulated and 2610 were upregulated.	26252651
AC139887.2	lncRNA	Homo sapiens	astrocytoma	brain	Regulation [down-regulated]	Microarray	Among the lncRNAs detected,3806 lncRNAs with a fold change>2 or <0.5 and a q value<0.05 were found to have significantly different expression levels in astrocytoma samples compared to NAT samples. Of those,1196 were downregulated and 2610 were upregulated.	26252651
AC139887.2	lncRNA	Homo sapiens	lung cancer	N/A	Expression	Bioinformatic analysis//Microarray	It may be candidate prognostic biomarkers for lung cancer patients.	27222340
AC144449.1	lncRNA	Homo sapiens	hepatocellular carcinoma	the HCC and normal tissues	Expression	qPCR//Microarray	In total, 4,552 pairs of lncRNA-mRNA were identified and the co-expression network was constructed.	27769059
AC144450.1	lncRNA	Homo sapiens	astrocytoma	brain	Regulation [down-regulated]	Microarray	Among the lncRNAs detected,3806 lncRNAs with a fold change>2 or <0.5 and a q value<0.05 were found to have significantly different expression levels in astrocytoma samples compared to NAT samples. Of those,1196 were downregulated and 2610 were upregulated.	26252651
AC144450.1	lncRNA	Homo sapiens	astrocytoma	brain	Regulation [up-regulated]	Microarray	Among the lncRNAs detected,3806 lncRNAs with a fold change>2 or <0.5 and a q value<0.05 were found to have significantly different expression levels in astrocytoma samples compared to NAT samples. Of those,1196 were downregulated and 2610 were upregulated.	26252651
AC144450.1	lncRNA	Homo sapiens	Nasopharyngeal carcinoma	nasopharyngeal carcinoma tissue, cell line (CNE-2)	Regulation [up-regulated]	qPCR//RNAi//Microarray	qPCR results were consistent with the microarray analysis results of six lncRNAs (AF086415,AK095147,RP1-179N16.3,MUDENG,AK056098,and AK294004) in terms of regulation direction and significance.	24379026
AC145285.2	lncRNA	Homo sapiens	astrocytoma	brain	Regulation [down-regulated]	Microarray	Among the lncRNAs detected,3806 lncRNAs with a fold change>2 or <0.5 and a q value<0.05 were found to have significantly different expression levels in astrocytoma samples compared to NAT samples. Of those,1196 were downregulated and 2610 were upregulated.	26252651
AC147651.3	lncRNA	Homo sapiens	astrocytoma	brain	Regulation [up-regulated]	Microarray	Among the lncRNAs detected,3806 lncRNAs with a fold change>2 or <0.5 and a q value<0.05 were found to have significantly different expression levels in astrocytoma samples compared to NAT samples. Of those,1196 were downregulated and 2610 were upregulated.	26252651
AC156455.1	lncRNA	Homo sapiens	childhood acute lymphocytic leukemia	GC-resistant pre-B cALL cell line	Regulation [up-regulated]	qPCR	Here we report five lncRNAs specifically upregulated in pre-B cALL that had significant impacts on cancer hallmark traits such as cell proliferation, migration, apoptosis, and treatment response.	27980230
AC174065.1	lncRNA	Homo sapiens	astrocytoma	brain	Regulation [down-regulated]	Microarray	Among the lncRNAs detected,3806 lncRNAs with a fold change>2 or <0.5 and a q value<0.05 were found to have significantly different expression levels in astrocytoma samples compared to NAT samples. Of those,1196 were downregulated and 2610 were upregulated.	26252651
AC208069.1	lncRNA	Homo sapiens	astrocytoma	brain	Regulation [up-regulated]	Microarray	Among the lncRNAs detected,3806 lncRNAs with a fold change>2 or <0.5 and a q value<0.05 were found to have significantly different expression levels in astrocytoma samples compared to NAT samples. Of those,1196 were downregulated and 2610 were upregulated.	26252651
AC226101.1	lncRNA	Homo sapiens	astrocytoma	brain	Regulation [down-regulated]	Microarray	Among the lncRNAs detected,3806 lncRNAs with a fold change>2 or <0.5 and a q value<0.05 were found to have significantly different expression levels in astrocytoma samples compared to NAT samples. Of those,1196 were downregulated and 2610 were upregulated.	26252651
AC239585.1	lncRNA	Homo sapiens	astrocytoma	brain	Regulation [down-regulated]	Microarray	Among the lncRNAs detected,3806 lncRNAs with a fold change>2 or <0.5 and a q value<0.05 were found to have significantly different expression levels in astrocytoma samples compared to NAT samples. Of those,1196 were downregulated and 2610 were upregulated.	26252651
AC243651.1	lncRNA	Homo sapiens	astrocytoma	brain	Regulation [up-regulated]	Microarray	Among the lncRNAs detected,3806 lncRNAs with a fold change>2 or <0.5 and a q value<0.05 were found to have significantly different expression levels in astrocytoma samples compared to NAT samples. Of those,1196 were downregulated and 2610 were upregulated.	26252651
AC243829.4	lncRNA	Homo sapiens	astrocytoma	brain	Regulation [down-regulated]	Microarray	Among the lncRNAs detected,3806 lncRNAs with a fold change>2 or <0.5 and a q value<0.05 were found to have significantly different expression levels in astrocytoma samples compared to NAT samples. Of those,1196 were downregulated and 2610 were upregulated.	26252651
AC244035.2	lncRNA	Homo sapiens	astrocytoma	brain	Regulation [up-regulated]	Microarray	Among the lncRNAs detected,3806 lncRNAs with a fold change>2 or <0.5 and a q value<0.05 were found to have significantly different expression levels in astrocytoma samples compared to NAT samples. Of those,1196 were downregulated and 2610 were upregulated.	26252651
AC244100.3	lncRNA	Homo sapiens	astrocytoma	brain	Regulation [up-regulated]	Microarray	Among the lncRNAs detected,3806 lncRNAs with a fold change>2 or <0.5 and a q value<0.05 were found to have significantly different expression levels in astrocytoma samples compared to NAT samples. Of those,1196 were downregulated and 2610 were upregulated.	26252651
AC244517.7	lncRNA	Mus musculus	Heart Failure	N/A	Expression [differentially expressed]	qPCR//Microarray	Quantitative-PCR identified the relative expression of 5 significantly upregulated and 5 downregulated LncRNAs from 10 HF mice. Five LncRNAs were upregulated and 16 downregulated in HF hearts as compared with control hearts.	24205036
AC245060.6	lncRNA	Homo sapiens	astrocytoma	brain	Regulation [up-regulated]	Microarray	Among the lncRNAs detected,3806 lncRNAs with a fold change>2 or <0.5 and a q value<0.05 were found to have significantly different expression levels in astrocytoma samples compared to NAT samples. Of those,1196 were downregulated and 2610 were upregulated.	26252651
AC245140.1	lncRNA	Homo sapiens	astrocytoma	brain	Regulation [down-regulated]	Microarray	Among the lncRNAs detected,3806 lncRNAs with a fold change>2 or <0.5 and a q value<0.05 were found to have significantly different expression levels in astrocytoma samples compared to NAT samples. Of those,1196 were downregulated and 2610 were upregulated.	26252651
AC245452.1	lncRNA	Homo sapiens	astrocytoma	brain	Regulation [up-regulated]	Microarray	Among the lncRNAs detected,3806 lncRNAs with a fold change>2 or <0.5 and a q value<0.05 were found to have significantly different expression levels in astrocytoma samples compared to NAT samples. Of those,1196 were downregulated and 2610 were upregulated.	26252651
AC245452.1	lncRNA	Homo sapiens	heart disease	N/A	Regulation	RT-PCR	lncRNA BC088254 may have a certain role in myocardial hypertrophy induced by TAC	26919297
AC245452.1	lncRNA	Homo sapiens	hepatocellular carcinoma	HCC tissue	Regulation [up-regulated]	qPCR//Microarray	We noted that LINC01419 was characterized by a significant increase in transcript expression from dysplasia to early HCC. The lncRNA AK021443 was also up-regulated in advanced HCC samples when compared with early HCC. Moreover,expression of LINC01419 and AK021443 was up-regulated in HCC tissues when compared with non-tumor liver tissue. AF070632 expression was down-regulated in HCC and was decrea…	26540467
AC270276.3	lncRNA	Homo sapiens	astrocytoma	brain	Regulation [up-regulated]	Microarray	Among the lncRNAs detected,3806 lncRNAs with a fold change>2 or <0.5 and a q value<0.05 were found to have significantly different expression levels in astrocytoma samples compared to NAT samples. Of those,1196 were downregulated and 2610 were upregulated.	26252651
AC270277.5	lncRNA	Homo sapiens	astrocytoma	brain	Regulation [up-regulated]	Microarray	Among the lncRNAs detected,3806 lncRNAs with a fold change>2 or <0.5 and a q value<0.05 were found to have significantly different expression levels in astrocytoma samples compared to NAT samples. Of those,1196 were downregulated and 2610 were upregulated.	26252651
AC270306.1	lncRNA	Rattus norvegicus	middle cerebral artery infarction	brain	Regulation [down-regulated]	Microarray	Three hundred fifty-nine lncRNAs were upregulated (>2-fold) and 84 were downregulated (<0.5-fold) at 3 hours to 12 hours of reperfusion after middle cerebral artery occlusion compared with sham. Sixty-two stroke-responsive lncRNAs showed >90% sequence homology with exons of protein-coding genes. Promoters of stroke-responsive lncRNA genes and their homologous protein-coding genes showed highly ov…	22949471
ACBD7	lncRNA	Homo sapiens	Nasal Polyps	Nasal polyp tissue	Regulation [down-regulated]	RNA sequencing	In the ECRSwNP group, 151 lncRNA transcripts (26 up-regulated and 125 down-regulated) and 1921 mRNA transcripts (1058 up-regulated and 863 down-regulated) were differentially expressed compared to the control group (Fig. 3A and Supplementary Table S3).	27216292
Acta2	lncRNA	Mus musculus	idiopathic pulmonary fibrosis	lung tissue, alveolar epithelial cell	Interaction [interacted with miR-31b]	qPCR//Knockdown	Moreover, H19 interacted with miR-29b through directly binding to the 3'UTR; miR-29b inhibited COL1A1 expression by directly binding to the 5'UTR.	27613097
ACTA2-AS1	lncRNA	Homo sapiens	lung adenocarcinoma	lung tissue, cell line (A549)	Regulation [up-regulated]	qPCR//RNAi//Microarray	Here we found that LncRNA ZXF1 levels were remarkably increased in lung adenocarcinoma tissues compared with adjacent non-cancerous lung tissues,and up-regulated LncRNA ZXF1 was correlated with lymph node metastasis,tumor pathological stage and the extent of lymph node metastasis. The 3-year overall survival rate of patients with higher LncRNA ZXF1 levels was remarkably reduced compared with pati…	24721325
ACTA2-AS1	lncRNA	Homo sapiens	lung adenocarcinoma	lung tissue, cell lines	Regulation [up-regulated]	qRT-PCR	ncRNA ZXF1 is overexpressed in lung adenocarcinoma, and is closely correlated with tumor differentiation and lymph node metastasis.	28219204
ADAM12	lncRNA	Homo sapiens	non-small cell lung carcinoma	NSCLC tissue	Regulation [up-regulated]	qPCR	To identify lncRNAs that are critical to lung carcinogenesis,we selected three lncRNAs,CAR intergenic 10 (hereafter,CAR10),AK311218,and RP11-480I12.3,from the most up-regulated lncRNAs in the HPR NSCLCs (Table S3) and tested their expression by quantitative reverse transcription polymerase chain reaction (qRT-PCR). The expression of these lncRNAs was consistent with the microarray analysis.	27322209
ADAMTS5	lncRNA	Homo sapiens	Nasal Polyps	Nasal polyp tissue	Regulation [down-regulated]	RNA sequencing	In the ECRSwNP group, 151 lncRNA transcripts (26 up-regulated and 125 down-regulated) and 1921 mRNA transcripts (1058 up-regulated and 863 down-regulated) were differentially expressed compared to the control group (Fig. 3A and Supplementary Table S3).	27216292
ADAMTS9-AS1	lncRNA	Homo sapiens	malignant glioma	brain	Regulation [up-regulated]	Microarray	We found a total of 1,111 lncRNAs were differentially expressed in recurrent group. Among these,639 lncRNAs were up-regulated,while 472 lncRNAs were down-regulated (fold Change ≡2.0). GO (Gene ontology) and pathway analysis revealed that the potential functions of differentially expressed lncRNAs were closely connected with the processes of cancer progression and pathogenesis.Some lncRNAs may pla…	26131076
ADAMTS9-AS1	lncRNA	Homo sapiens	Ovarian epithelial cancer	malignant EOC, benign ovarian cyst and healthy control tissues	Expression [differentially expressed]	qPCR//Microarray	In this study, 664 transcripts of lncRNAs were found to be differentially expressed in malignant EOC compared with benign and normal control tissues.	27941916
ADAMTS9-AS2	lncRNA	Homo sapiens	clear cell renal cell carcinoma	ccRCC tissues	Regulation [down-regulated]	RT-PCR//Univariate and Multivariate Cox regression analyses	The PCR results showed that the expression of three LncRNA (ENSG00000241684, ENSG00000231721 and NEAT1) were significantly downregulated in advanced ccRCC. Kaplan-Meier analysis revealed that reduced expression of LncRNA ENSG00000241684 and NEAT1 were significantly associated with poor overall survival. The univariate and multivariate Cox regression indicated LncRNA ENSG00000241684 had significan…	29433989
ADAMTS9-AS2	lncRNA	Homo sapiens	malignant glioma	brain, cell line (T98G, A172, SNB-19)	Regulation [down-regulated]	qPCR//Western blot	ADAMTS9-AS2 expression was significantly downregulated in tumor tissues compared with normal tissues and reversely associated with tumor grade and prognosis. Multivariate analysis of the prognosis factors showed that low ADAMTS9-AS2 expression was a significant independent predictor of poor survival in glioma. Overexpression of ADAMTS9-AS2 resulted in significant inhibition of cell migration in g…	24833086
ADAMTS9-AS2	lncRNA	Homo sapiens	non-small cell lung carcinoma	NSCLC tissue	Regulation [down-regulated]	qPCR//Microarray	The expression level of ADAMTS9-AS2,C1401f132 and LINC00312 in NSCLC tumors were indeed significantly down-regulated when compared with those in normal lung tissues,while LINC00673 was significantly up-regulated in NSCLC tumors compared with normal lung tissues.These lncRNAs could be further exploited for the development of useful biomarkers in diagnosis,prognosis and treatment of NSCLC.	25590602
ADARB2-AS1	lncRNA	Homo sapiens	breast cancer	N/A	Expression	Bioinformatic analysis//Sequencing	It provides useful information for exploring candidate therapeutic targets and new molecular biomarkers for HER-2-enriched subtype breast cancer.	26929647
ADARB2-AS1	lncRNA	Homo sapiens	temporal lobe epilepsy	brain	Expression [differentially expressed]	qPCR	Four long non-coding RNA were found to be differentially hypermethylated in temporal lobe epilepsy regardless of hippocampal sclerosis grade.These were urothelial cancer associated 1 (non-protein coding,UCA1),adenosine deaminase,RNA-specific,B2,antisense RNA 1 (ADARB2-AS1),long intergenic non-protein coding RNA 324 (LINC324) and mitogen-activated protein kinase 14,antisense RNA 1(MAP3K14-AS1).	25552301
AF003738	lncRNA	Homo sapiens	astrocytoma	brain	Regulation [up-regulated]	Microarray	Among the lncRNAs detected,3806 lncRNAs with a fold change>2 or <0.5 and a q value<0.05 were found to have significantly different expression levels in astrocytoma samples compared to NAT samples. Of those,1196 were downregulated and 2610 were upregulated.	26252651
AF070571	lncRNA	Homo sapiens	astrocytoma	brain	Regulation [down-regulated]	Microarray	Among the lncRNAs detected,3806 lncRNAs with a fold change>2 or <0.5 and a q value<0.05 were found to have significantly different expression levels in astrocytoma samples compared to NAT samples. Of those,1196 were downregulated and 2610 were upregulated.	26252651
AF111167.2	lncRNA	Homo sapiens	astrocytoma	brain	Regulation [down-regulated]	Microarray	Among the lncRNAs detected,3806 lncRNAs with a fold change>2 or <0.5 and a q value<0.05 were found to have significantly different expression levels in astrocytoma samples compared to NAT samples. Of those,1196 were downregulated and 2610 were upregulated.	26252651
AF117829.1	lncRNA	Homo sapiens	astrocytoma	brain	Regulation [up-regulated]	Microarray	Among the lncRNAs detected,3806 lncRNAs with a fold change>2 or <0.5 and a q value<0.05 were found to have significantly different expression levels in astrocytoma samples compared to NAT samples. Of those,1196 were downregulated and 2610 were upregulated.	26252651
AF165147.1	lncRNA	Homo sapiens	astrocytoma	brain	Regulation [down-regulated]	Microarray	Among the lncRNAs detected,3806 lncRNAs with a fold change>2 or <0.5 and a q value<0.05 were found to have significantly different expression levels in astrocytoma samples compared to NAT samples. Of those,1196 were downregulated and 2610 were upregulated.	26252651
AFAP1-AS1	lncRNA	Homo sapiens	cancer	N/A	Regulation [up-regulated]	qPCR//Meta-analysis	High expression of AFAP1-AS1 was associated with poor clinical outcome.	27471399
AFAP1-AS1	lncRNA	Homo sapiens	cancer	N/A	Expression	Meta-analysis	AFAP1-AS1 was significantly linked with overall survival (OS) (HR = 1.58; 95% CI: 1.12-2.23) and recurrence-free survival (RFS) (HR = 2.32, 95% CI: 1.68-3.19). We found that AFAP1-AS1 was a risk factor in the prognoses of lung cancer (pooled HR: 1.54; 95% CI: 1.01-2.34), digestive system cancer (pooled HR: 1.87; 95% CI: 1.45-2.41) and nasopharyngeal carcinoma (HR: 11.82; 95% CI: 5.09-27.46). AFAP…	29254250
AFAP1-AS1	lncRNA	Homo sapiens	cancer	N/A	Expression [high expression]	Meta-analysis	The pooled hazard ratio (HR) suggested high AFAP1-AS1 expression correlated with poor overall survival (OS) (HR = 1.98, 95% confidence interval (CI): 1.71-2.28), disease-free survival (DFS) (HR = 1.54, 95% CI: 1.22-1.95), and progression-free survival (PFS) (HR = 2.17, 95% CI:1.64-2.88) in cancer patients, without obvious heterogeneity. High AFAP1-AS1 expression also correlated with larger tumor …	29487718
AFAP1-AS1	lncRNA	Homo sapiens	cholangiocarcinoma	cholangiocarcinoma tumor tissue, cell lines	Regulation [up-regulated]	qRT-PCR//Western blot	In this study, we found that lncRNA AFAP1-AS1 was increased in CCA tissues and patients with high AFAP1-AS1 expression had a shorter overall survival.	28535506
AFAP1-AS1	lncRNA	Homo sapiens	colorectal cancer	CRC tissue, cell line (HCT116, SW480)	Regulation [up-regulated]	qPCR//RNAi	In this study,we found that AFAP1-AS1 was aberrantly over-expressed in CRC tissues and closely correlated with tumor size,TNM stage and distant metastasis. Moreover,AFAP1-AS1 depletion resulted in the inhibition of CRC cell proliferation and colony formation. In addition,AFAP1-AS1 knockdown induced G0/G1 cell cycle arrest in CRC cells.	27261589
AFAP1-AS1	lncRNA	Homo sapiens	colorectal cancer	N/A	Regulation	qPCR//RNAi	Long non-coding RNA AFAP1-AS1 facilitates tumor growth and promotes metastasis in colorectal cancer.	27578191
AFAP1-AS1	lncRNA	Homo sapiens	esophagus adenocarcinoma	EAC tissue, cell line (OE-33, SK-GT-4, FLO-1, HEEpiC)	Regulation [up-regulated]	qPCR	Using quantitative reverse-transcription PCR,we assessed expression levels of AFAP1-AS1 in 20 matched pairs of human EAC and adjacent NE as well as in 12 matched pairs of human benign BE and adjacent NE. AFAP1-AS1 expression was elevated relative to NE in the majority of EACs (15/20) and BEs (11/12). These data suggest that AFAP1-AS1 expression is up-regulated in both EAC cell lineand primary EAC…	23333711
AFAP1-AS1	lncRNA	Homo sapiens	esophagus squamous cell carcinoma	N/A	Expression	qPCR//qRT-PCR	High expression of long non-coding RNA AFAP1-AS1 predicts chemoradioresistance and poor prognosis in patients with esophageal squamous cell carcinoma treated with definitive chemoradiotherapy.	26756568
AFAP1-AS1	lncRNA	Homo sapiens	esophagus squamous cell carcinoma	N/A	Expression	qPCR//qRT-PCR	AFAP1-AS1 is upregulated and promotes esophageal squamous cell carcinoma cell proliferation and inhibits cell apoptosis.	27577754
AFAP1-AS1	lncRNA	Homo sapiens	gallbladder cancer	gallbladder cancer tissue and adjacent normal tissues	Expression [high expression]	qRT-PCR//Western blot//Knockdown	In addition, the expression level of lncRNA AFAP1-AS1 was significantly associated with tumor sizes and the higher expression of lncRNA AFAP1-AS1 was correlated with poor prognosis in GBC patients.	27810781
AFAP1-AS1	lncRNA	Homo sapiens	hepatocellular carcinoma	N/A	Regulation	FCM//qPCR//Western blot	AFAP1-AS1 is important in HCC development and serves as a therapeutic target of HCC.	26803513
AFAP1-AS1	lncRNA	Homo sapiens	hepatocellular carcinoma	HCC cell line (SMCC7721, HepG2)	Regulation [up-regulated]	FCM//qPCR//Western blot	We found that increased expression of AFAP1-AS1 was significantly correlated with pathological staging (P=0.024) and lymph-vascular space invasion (LVSI) in HCC patients (P=0.007). Multivariate analyses indicated that AFAP1-AS1 represented an independent predictor for overall survival of HCC (P=0.029). Further experiments showed that knockdown of AFAP1-AS1 by si-AFAP1-AS1 decreased the proliferat…	26892468
AFAP1-AS1	lncRNA	Homo sapiens	lung adenocarcinoma	N/A	Regulation	qRT-PCR//Microarray	Knockdown of the up-regulated lncRNA AFAP1-AS1 impaired LUAD cell proliferation.	27797003
AFAP1-AS1	lncRNA	Homo sapiens	lung adenocarcinoma	LUAD tissues and cell lines	Expression	qRT-PCR	Thus, our results showed the lncRNA expression profiles and we constructed an lncRNA-miRNA-mRNA ceRNA network in LUAD.	27826625
AFAP1-AS1	lncRNA	Homo sapiens	lung adenocarcinoma	lung adenocarcinoma cancer cells	Regulation [down-regulated]	qPCR	Taken together, AFAP1-AS1 down-regulation exerts growth suppression and apoptosis induction in lung adenocarcinoma cells, suggested it may participate in turmorigenesis and be a therapeutic target for treating lung adenocarcinoma in future.	28670387
AFAP1-AS1	lncRNA	Homo sapiens	lung adenocarcinoma	paired LUAD and nontumor tissues	Expression [differentially expressed]	RNA sequencing	We identified 1282 differentially expressed coding genes in LUAD. Expression of 19 023 lncRNA was detected, of which 244 lncRNAs were differentially expressed in LUAD. AFAP1-AS1, BLACAT1, LOC101928245, and FENDRR were most differentially expressed lncRNAs in LUAD. Also identified were 9340 circRNA candidates with ≥ 2 backspliced, including 3590 novel circRNA transcripts. The median length of circ…	29632808
AFAP1-AS1	lncRNA	Homo sapiens	lung cancer	cell line (A549)	Regulation [up-regulated]	qPCR//Western blot//RNA sequencing	AFAP1-AS1 was the most significantly upregulated in lung cancer and associated with poor prognosis. AFAP1-AS1 knockdown significantly inhibited the cell invasive and migration capability in lung cancer cells. AFAP1-AS1 knockdown also increased the expression of its antisense protein coding gene,actin filament associated protein 1 (AFAP1),and affected the expression levels of several small GTPase …	26245991
AFAP1-AS1	lncRNA	Homo sapiens	lung cancer	lung cancer tissues and cell lines	Expression [overexpression]	qRT-PCR	In the current study, we found that AFAP1-AS1 was substantially over expressed in lung cancer tissues and cell lines. In addition, AFAP1-AS1 expression level was proven to be associated with the malignant features of lung cancer. Knockdown of AFAP1-AS1 significantly suppressed cell proliferation by increasing cell apoptosis and G0/G1 phase retardation of cell cycle in lung cancer cells. Furthermo…	29212176
AFAP1-AS1	lncRNA	Homo sapiens	Nasopharyngeal carcinoma	NPC tissue, cell line (5-8F, HNE2, HK-1)	Regulation [up-regulated]	ISH//qPCR//RNAi//Western blot//Microarray	AFAP1-AS1 expression was upregulated in NPC and associated with NPC metastasis and poor prognosis. In vitro experiments demonstrated that AFAP1-AS1 knockdown significantly inhibited the NPC cell migration and invasive capability. AFAP1-AS1 knockdown also increased AFAP1 protein expression. Proteomic and bioinformatics analyses suggested that AFAP1-AS1 affected the expression of several small GTPa…	26246469
AFAP1-AS1	lncRNA	Homo sapiens	non-small cell lung carcinoma	tissue	Regulation [up-regulated]	qPCR	Results showed that patients with high LncRNA AFAP1-AS1 expression lived shorter than those with low LncRNA AFAP1-AS1 expression (Log rank test,P<0.001). Besides,the prognostic value of LncRNA AFAP1-AS1 as well as the clinical features was assessed by Cox regression analysis. The outcome revealed that LncRNA AFAP1-AS1 was closely related to the prognosis of NSCLC	26463625
AFAP1-AS1	lncRNA	Homo sapiens	non-small cell lung carcinoma	non-small cell lung cancer cells	Expression [high expression]	qRT-PCR//ROC	The results demonstrated that AFAP1-AS1 expression level was significantly elevated in non-small cell lung cancer patients compared with that in normal controls (p=0.000). Serum AFAP1-AS1 could be used as molecular marker for distinguishing non-small cell lung cancer patients from healthy people with an area under the curve of 0.759 (95% confidence interval=0.692-0.826; p=0.000). The combination …	29080690
AFAP1-AS1	lncRNA	Homo sapiens	ovarian cancer	ovarian cancer samples and ovarian cancer cell lines	Expression [high expression]	qRT-PCR//Knockdown	AFAP1-AS1 was highly expressed both in ovarian cancer samples and cell lines compared with their corresponding normal counterparts.	28051261
AFAP1-AS1	lncRNA	Homo sapiens	pancreatic cancer	N/A	N/A	IHC//Western blot//qRT-PCR	It plays an important role in pancreatic cancer	25910082
AFAP1-AS1	lncRNA	Homo sapiens	pancreatic ductal adenocarcinoma	blood, cell line (Panc1, MIAPaCa-2, Capan2, SW1990)	Regulation [up-regulated]	qPCR	Microarray analysis revealed that up-regulation of AFAP1-AS1 expression in PDAC tissues compared with normal adjacent tissues,which was confirmed by RT-qPCR in 69/90 cases (76.7%). Its overexpression was associated with lymph node metastasis,perineural invasion,and poor survival. AFAP1-AS1 is a potential novel prognostic marker to predict the clinical outcome of PDAC patients after surgery and ma…	25925763
AFAP1-AS1	lncRNA	Homo sapiens	pancreatic ductal adenocarcinoma	N/A	Expression	qPCR	High AFAP1-AS1, UCA1 and low ENSG00000218510 expression were correlated with several tumorigenesis related pathways.	27628540
AFAP1-AS1	lncRNA	Homo sapiens	stomach cancer	gastric tissue, cell lines	Regulation [up-regulated]	qRT-PCR//MTT assay//Western blot	AFAP1-AS1 was up-regulated in GC tissues and GC cells.	28451917
AFAP1-AS1	lncRNA	Homo sapiens	stomach cancer	GC tissues and cells and noncancerous gastric tissues and control cells	Expression [high expression]	qRT-PCR//Univariate and Multivariate Cox regression analyses	In this study, we verified that lncRNA AFAP1-AS1 expression was dramatically increased in GC tissues and cells, compared with noncancerous gastric tissues and control cells. The higher lncRNA AFAP1-AS1 expression was positively correlated with lymph node metastasis (p = 0.001), TNM stage (p = 0.006) and worse overall survival (OS) time in GC patients. Multivariate Cox analysis suggested that lymp…	28975981
AFAP1-AS1	lncRNA	Homo sapiens	thyroid cancer	hyroid cancer tissues	Regulation [down-regulated]	qRT-PCR//MTT assay//Flow Cytometry//Transwell assay	We discovered that expression of AFAP1-AS1 was increased in thyroid cancer tissues. MTT assays elucidated that down-regulation of AFAP1-AS1 could suppress growth of thyroid cancer cells. And the results of flow cytometry analysis indicated knockdown of AFAP1-AS1 induced apoptosis in thyroid cancer. Transwell assay was applied to show decreased cell migration in thyroid cancer as a result of down-…	29331858
AFAP1-AS1	lncRNA	Homo sapiens	tongue squamous cell carcinoma	103 pairs of human TSCC tissues and corresponding adjacent normal tongue mucous tissues	Expression [high expression]	qRT-PCR//CCK-8 assay//Flow Cytometry//Wound healing assay//Transwell assay	In this study, we found that lncRNA AFAP1-AS1 was increased in TSCC tissues and that patients with high AFAP1-AS1 expression had a shorter overall survival. Short hairpin RNA (shRNA)-mediated AFAP1-AS1 knockdown significantly decreased the proliferation of TSCC cells. Furthermore, AFAP1-AS1 silencing partly inhibited cell migration and invasion. Inhibition of AFAP1-AS1 decreased the activity of t…	29310682
AFDN-AS1	lncRNA	Homo sapiens	stomach cancer	gastric cancer tissue and normal adjacent tissue	Regulation [down-regulated]	PCR//Microarray	In the present study, an investigation of lncRNAs that may be involved in the regulation of metastasis using microarray and polymerase chain reaction analyses resulted in the identification of MLLT4 antisense RNA 1 (MLLT4-AS1) as a significantly downregulated lncRNA in gastric cancer tissue compared with normal adjacent tissue (P=0.006). Furthermore, the downregulation of MLL4-AS1 was significant…	28927028
AFDN-DT	lncRNA	Homo sapiens	astrocytoma	brain	Regulation [up-regulated]	Microarray	Among the lncRNAs detected,3806 lncRNAs with a fold change>2 or <0.5 and a q value<0.05 were found to have significantly different expression levels in astrocytoma samples compared to NAT samples. Of those,1196 were downregulated and 2610 were upregulated.	26252651
AFO86071	lncRNA	Homo sapiens	neuroblastoma	cell lines	Expression [differentially expressed]	qPCR//Microarray	LncRNA expression was studied in a 120-hours timecourse of differentiation of human neuroblastoma SHSY5Y cells into neurons upon treatment with retinoic acid (RA),the compound used for the treatment of neuroblastoma.We categorized lncRNAs into 19 architecture classes according to their position relatively to protein-coding genes.Quantitative RT-PCR analysis confirmed the discovered functional mod…	24555823
AGAP2-AS1	lncRNA	Homo sapiens	malignant glioma	N/A	Regulation	qPCR	Knockdown of AGAP2-AS1 can inhibit the cell proliferation, migration and invasion, while increase the apoptosis cell rates in vitro.	27764782
AGAP2-AS1	lncRNA	Homo sapiens	non-small cell lung carcinoma	NSCLC tissue, cell line (A549, PC9, SPCA1, H1975, H1299, H520, SK-MES-1, H1703)	Regulation [up-regulated]	FCM//qPCR//RNAi//Western blot	The AGAP2-AS1 expression level was significantly upregulated in NSCLC tissues and negatively correlated with poor prognostic outcomes in patients. In vitro loss- and gain-of-function assays revealed that AGAP2-AS1 knockdown inhibited cell proliferation,migration and invasion,and induced cell apoptosis. In vivo assays also confirmed the ability of AGAP2-AS1 to promote tumor growth. Furthermore,mec…	27195672
AGAP2-AS1	lncRNA	Homo sapiens	non-small cell lung carcinoma	NSCLC tissue	Regulation [up-regulated]	RT-PCR	Expression of AGAP2-AS1 was up-regulated in the NSCLC tissues compared with the adjacent normal tissues (p < 0.01).	28617550
AGAP2-AS1	lncRNA	Homo sapiens	stomach cancer	gastric tissue, cell lines	Regulation [up-regulated]	qRT-PCR//MTT assay	AGAP2-AS1 was highly expressed in the GC tissues and cell lines, and patients with higher AGAP2-AS1 expression had a poorer prognosis and shorter overall survival.	28209205
AGAP2-AS1	lncRNA	Homo sapiens	stomach cancer	N/A	Interaction [P21 and E-cadherin]	qPCR	Taken together, these findings imply that AGAP2-AS1 upregulated by SP1 plays an important role in GC development and progression by suppressing P21 and E-cadherin, which suggests that AGAP2-AS1 is a potential diagnostic marker and therapeutic target for GC patients.	28209205
AGR3	lncRNA	Homo sapiens	Nasal Polyps	Nasal polyp tissue	Regulation [down-regulated]	RNA sequencing	In the ECRSwNP group, 151 lncRNA transcripts (26 up-regulated and 125 down-regulated) and 1921 mRNA transcripts (1058 up-regulated and 863 down-regulated) were differentially expressed compared to the control group (Fig. 3A and Supplementary Table S3).	27216292
AI028608	lncRNA	Homo sapiens	stomach cancer	gastric cancer tissues, large GC cohorts	Regulation [up-regulated]	qPCR//Microarray	Based on this 24-lncRNA signature, the test series patients could be classified into high-risk or low-risk subgroup with significantly different DFS (HR = 1.19, 95 % CI = 1.13-1.25, P < 0.0001). The prognostic value of this 24-lncRNA signature was confirmed in the internal validation series and another external validation series, respectively.	27647437
AI056187	lncRNA	Homo sapiens	stomach cancer	gastric cancer tissues, large GC cohorts	Regulation [down-regulated]	qPCR//Microarray	Based on this 24-lncRNA signature, the test series patients could be classified into high-risk or low-risk subgroup with significantly different DFS (HR = 1.19, 95 % CI = 1.13-1.25, P < 0.0001). The prognostic value of this 24-lncRNA signature was confirmed in the internal validation series and another external validation series, respectively.	27647437
AI080288	lncRNA	Homo sapiens	stomach cancer	gastric cancer tissues, large GC cohorts	Regulation [down-regulated]	qPCR//Microarray	Based on this 24-lncRNA signature, the test series patients could be classified into high-risk or low-risk subgroup with significantly different DFS (HR = 1.19, 95 % CI = 1.13-1.25, P < 0.0001). The prognostic value of this 24-lncRNA signature was confirmed in the internal validation series and another external validation series, respectively.	27647437
AI095542	lncRNA	Homo sapiens	stomach cancer	gastric cancer tissues, large GC cohorts	Regulation [up-regulated]	qPCR//Microarray	Based on this 24-lncRNA signature, the test series patients could be classified into high-risk or low-risk subgroup with significantly different DFS (HR = 1.19, 95 % CI = 1.13-1.25, P < 0.0001). The prognostic value of this 24-lncRNA signature was confirmed in the internal validation series and another external validation series, respectively.	27647437
AI314831	lncRNA	Mus musculus	Ischemia	N/A	Expression [differentially expressed]	Immunoblot//qPCR//Microarray	Classification and validation of deregulated LncRNAs in ischemia/reperfusion-treated mouse livers.	24312245
AI364715	lncRNA	Homo sapiens	stomach cancer	gastric tissue	Regulation [down-regulated]	qPCR	The expression level of AI364715 in gastric tissues was downregulated. Meanwhile,its expression level was closely associated with tumor size and differentiation.	25971582
AI504432	lncRNA	Mus musculus	renal fibrosis	kidney tissue	Regulation [up-regulated]	qPCR	We identified a long list of differentially expressed lncRNA genes in a statistical significant manner (P<0.05) (Fig. 4 and Supplementary Tables 24-26). In particular, we identified 62 lncRNAs that were differentially expressed in SO vs 2D, 110 lncRNAs in SO vs 8D and 24 in 2D vs 8D (Fig. 4A).	27189340
AI662270	lncRNA	Mus musculus	renal fibrosis	kidney tissue	Regulation [up-regulated]	qPCR	We identified a long list of differentially expressed lncRNA genes in a statistical significant manner (P<0.05) (Fig. 4 and Supplementary Tables 24-26). In particular, we identified 62 lncRNAs that were differentially expressed in SO vs 2D, 110 lncRNAs in SO vs 8D and 24 in 2D vs 8D (Fig. 4A).	27189340
AI916498	lncRNA	Homo sapiens	stomach cancer	gastric cancer tissues, large GC cohorts	Regulation [up-regulated]	qPCR//Microarray	Based on this 24-lncRNA signature, the test series patients could be classified into high-risk or low-risk subgroup with significantly different DFS (HR = 1.19, 95 % CI = 1.13-1.25, P < 0.0001). The prognostic value of this 24-lncRNA signature was confirmed in the internal validation series and another external validation series, respectively.	27647437
AIRN	lncRNA	Homo sapiens	astrocytoma	brain	Expression [differentially expressed]	qPCR	We identified 24 lncRNAs suitable as normalisers in diffuse astrocytomas. The top five are Zfhx2as (stability value 0.008),H19 (stability value 0.010),EgoA (stability value 0.010),IGF2AS (stability value 0.010) and Hoxa11as (stability value 0.012). In case of anaplastic astrocytomas,we identified 22 suitable normalisers,the five most stable lncRNAs are SNHG4 (stability value 0.005),H19 upstream c…	25561975
AIRN	lncRNA	Homo sapiens	nephroblastoma	N/A	Regulation [up-regulated]	RT-PCR	The transcriptional start site of the endogenous human AIR ncRNA was mapped in Wilms' tumors samples and shown to coincide with a DNase1 hypersensitive site present only on the unmethylated paternal intron 2 CpG island.	18789384
Airn	lncRNA	Mus musculus	alcoholic hepatitis	N/A	Expression [differentially expressed]	FISH//RT-PCR//Microarray	Up regulation in liver by DDC (Diethyl 1,4-dihydro-2,4,6,-trimethyl-3,5-pyridinedicarboxylate).	19362547
Airn	lncRNA	Mus musculus	alcoholic hepatitis	liver tissue	Regulation [up-regulated]	FISH//RT-PCR//Microarray	Over expression of H19 and AIR was demonstrated in tumors formed in mice withdrawn for 9 months. The dysregulation of ncRNA in MDB forming liver cells has been observed for the first time in drug-primed mice associated with liver preneoplastic foci and tumors.	19362547
Airn	lncRNA	Mus musculus	hepatocellular carcinoma	N/A	Expression [differentially expressed]	FISH//RT-PCR//Microarray	Up regulation in liver by DDC (Diethyl 1,4-dihydro-2,4,6,-trimethyl-3,5-pyridinedicarboxylate). Furthermore,over expression of H19 and AIR was demonstrated in tumors formed in mice withdrawn for 9 months.	19362547
Airn	lncRNA	Mus musculus	hepatocellular carcinoma	liver tissue	Regulation [up-regulated]	FISH//RT-PCR//Microarray	Over expression of H19 and AIR was demonstrated in tumors formed in mice withdrawn for 9 months. The dysregulation of ncRNA in MDB forming liver cells has been observed for the first time in drug-primed mice associated with liver preneoplastic foci and tumors.	19362547
Airn	lncRNA	Mus musculus	liver disease	N/A	Expression [differentially expressed]	FISH//RT-PCR//Microarray	Up regulation in liver by DDC (Diethyl 1,4-dihydro-2,4,6,-trimethyl-3,5-pyridinedicarboxylate).	19362547
Airn	lncRNA	Mus musculus	liver disease	liver tissue	Regulation [up-regulated]	FISH//RT-PCR//Microarray	Over expression of H19 and AIR was demonstrated in tumors formed in mice withdrawn for 9 months. The dysregulation of ncRNA in MDB forming liver cells has been observed for the first time in drug-primed mice associated with liver preneoplastic foci and tumors.	19362547
AK002005	lncRNA	Homo sapiens	neuroblastoma	cell lines	Regulation [down-regulated]	Microarray	the microarray gene expression study showed that 5 lncRNAs were down-regulated,and 1 lncRNA was up-regulated,by N-Myc siRNA-1 within 30 hours by more than 2 fold. One of the lncRNAs most significantly upregulated by N-Myc siRNA-1 was linc00467,which was identified by Human Genome Organisation Gene Nomenclature Committee (HGNC) according to published DNA and cDNA sequencing data.	24586304
AK021630	lncRNA	Homo sapiens	Parkinson's disease	cell line (SH-SY5Y)	Regulation [down-regulated]	qRT-PCR//Western blot	It was worth noting that LncRNA AL049437 was most significantly up-regulated in the PD samples, while AK021630 was most significantly down-regulated (Fig. 1a, b). Thus, lncRNAs of AL049437 and AL021630 were further investigated in the pathogenesis of PD. We then interfered the expression of lncRNA AL049437 and AK021630 in this PD cell model, and found that knockdown of AL049437 increased SH-SY5Y …	27151187
AK09398	lncRNA	Homo sapiens	lung small cell carcinoma	118 cases of SCLC and non-cancerous tissues	Expression [high expression]	qRT-PCR	Kaplan-Meier analysis demonstrated that high expression level of AK09398 contributed to poor overall survival (P<0.001) and progression-free survival (P<0.001).	27866518
AK096274	lncRNA	Homo sapiens	astrocytoma	brain	Regulation [up-regulated]	Microarray	Among the lncRNAs detected,3806 lncRNAs with a fold change>2 or <0.5 and a q value<0.05 were found to have significantly different expression levels in astrocytoma samples compared to NAT samples. Of those,1196 were downregulated and 2610 were upregulated.	26252651
AK123567	lncRNA	Homo sapiens	astrocytoma	brain	Regulation [up-regulated]	Microarray	Among the lncRNAs detected,3806 lncRNAs with a fold change>2 or <0.5 and a q value<0.05 were found to have significantly different expression levels in astrocytoma samples compared to NAT samples. Of those,1196 were downregulated and 2610 were upregulated.	26252651
AK123790	lncRNA	Homo sapiens	hepatocellular carcinoma	HCC tissue	Regulation [down-regulated]	qPCR//RIP//RNA pull-down assay//Microarray	AY129027,uc002pyc and DQ786243 were over-expressed in HCC,whereas the expression of AK055007 and AK123790 was decreased.	21769904
AKR7L	lncRNA	Homo sapiens	stomach cancer	gastric tissue	Regulation [down-regulated]	qPCR//RNAi//Microarray	LncRNA M59227 and 3 mRNAs,PLK1,PTTG1 and VCAN,were overexpressed in GC. In contrast,the expression of 4 lncRNAs,LOC150622,AKR7 L,DQ192290 and BC040587,and 2 mRNAs,DRD5 and GDF5,were downregulated in GC.The results indicated that TUSC7 is a p53-regulated tumour suppressor that acts in part by repressing miR-23b and that TUSC7 may be a key regulatory hub in GC.	25765901
AL021392.1	lncRNA	Homo sapiens	astrocytoma	brain	Regulation [up-regulated]	Microarray	Among the lncRNAs detected,3806 lncRNAs with a fold change>2 or <0.5 and a q value<0.05 were found to have significantly different expression levels in astrocytoma samples compared to NAT samples. Of those,1196 were downregulated and 2610 were upregulated.	26252651
AL021453.1	lncRNA	Homo sapiens	astrocytoma	brain	Regulation [up-regulated]	Microarray	Among the lncRNAs detected,3806 lncRNAs with a fold change>2 or <0.5 and a q value<0.05 were found to have significantly different expression levels in astrocytoma samples compared to NAT samples. Of those,1196 were downregulated and 2610 were upregulated.	26252651
AL021937.1	lncRNA	Homo sapiens	astrocytoma	brain	Regulation [up-regulated]	Microarray	Among the lncRNAs detected,3806 lncRNAs with a fold change>2 or <0.5 and a q value<0.05 were found to have significantly different expression levels in astrocytoma samples compared to NAT samples. Of those,1196 were downregulated and 2610 were upregulated.	26252651
AL021940.1	lncRNA	Homo sapiens	polycystic ovary syndrome	N/A	Regulation	qRT-PCR	It may contribute to the occurrence of PCOS and affect oocyte development.	26650608
AL022068.1	lncRNA	Homo sapiens	astrocytoma	brain	Regulation [up-regulated]	Microarray	Among the lncRNAs detected,3806 lncRNAs with a fold change>2 or <0.5 and a q value<0.05 were found to have significantly different expression levels in astrocytoma samples compared to NAT samples. Of those,1196 were downregulated and 2610 were upregulated.	26252651
AL022322.1	lncRNA	Homo sapiens	astrocytoma	brain	Regulation [up-regulated]	Microarray	Among the lncRNAs detected,3806 lncRNAs with a fold change>2 or <0.5 and a q value<0.05 were found to have significantly different expression levels in astrocytoma samples compared to NAT samples. Of those,1196 were downregulated and 2610 were upregulated.	26252651
AL022322.2	lncRNA	Homo sapiens	astrocytoma	brain	Regulation [up-regulated]	Microarray	Among the lncRNAs detected,3806 lncRNAs with a fold change>2 or <0.5 and a q value<0.05 were found to have significantly different expression levels in astrocytoma samples compared to NAT samples. Of those,1196 were downregulated and 2610 were upregulated.	26252651
AL022322.2	lncRNA	Homo sapiens	lung cancer	N/A	Expression	Bioinformatic analysis//Microarray	It may be candidate prognostic biomarkers for lung cancer patients.	27222340
AL022323.5	lncRNA	Homo sapiens	astrocytoma	brain	Regulation [up-regulated]	Microarray	Among the lncRNAs detected,3806 lncRNAs with a fold change>2 or <0.5 and a q value<0.05 were found to have significantly different expression levels in astrocytoma samples compared to NAT samples. Of those,1196 were downregulated and 2610 were upregulated.	26252651
AL022326.1	lncRNA	Homo sapiens	astrocytoma	brain	Regulation [up-regulated]	Microarray	Among the lncRNAs detected,3806 lncRNAs with a fold change>2 or <0.5 and a q value<0.05 were found to have significantly different expression levels in astrocytoma samples compared to NAT samples. Of those,1196 were downregulated and 2610 were upregulated.	26252651
AL022341.2	lncRNA	Homo sapiens	astrocytoma	brain	Regulation [up-regulated]	Microarray	Among the lncRNAs detected,3806 lncRNAs with a fold change>2 or <0.5 and a q value<0.05 were found to have significantly different expression levels in astrocytoma samples compared to NAT samples. Of those,1196 were downregulated and 2610 were upregulated.	26252651
AL031123.1	lncRNA	Homo sapiens	Glioblastoma	brain	Regulation [up-regulated]	Microarray	A total of 48 differentially expressed lncRNAs with enhancer-like function between the GBM and normal brain groups are filtered (fold change >2 and p < 0.05).	25378224
AL031123.2	lncRNA	Homo sapiens	astrocytoma	brain	Regulation [up-regulated]	Microarray	Among the lncRNAs detected,3806 lncRNAs with a fold change>2 or <0.5 and a q value<0.05 were found to have significantly different expression levels in astrocytoma samples compared to NAT samples. Of those,1196 were downregulated and 2610 were upregulated.	26252651
AL031123.2	lncRNA	Homo sapiens	malignant pleural mesothelioma	MPM tissue, cell line (H28, H226, H2052, H2452, MSTO)	Regulation [up-regulated]	qPCR//Microarray	AK130977 and AX746718 were both found to be down-regulated via both microarray and RT-qPCR (AK130977 Microarray (MA) = -5.207,RT-qPCR = -1.6, AX746718 MA = -3.37,RT-qPCR = -4.6),with AK130977 demonstrating fairly small changes using RT-qPCR. Similarly,BX648695,AK129685,EF177379,AK054908,AK130275,AF268386 and NR_003584 all demonstrated consistent up-regulation using both microarrays and RT-qPCR.	23976967
AL031123.2	lncRNA	Homo sapiens	pancreatic cancer	pancreatic cancer tissue, cell line (Sw1990, PANC-1, BXPC-3)	Regulation [up-regulated]	qPCR	We further confirmed the selected 6 up-regulation of LncRNAs in PC tissues and PC cell linethrough qPCR. Comparing to 293T cells,the expression of LncRNA AF339813 was significantly increased about 10-fold in PANC-1 cells,8-fold in SW1990 cells and 8.9-fold in BxCP-3 cells. The other 5 LncRNAs have a certain degree of up-regulation in PC cell lines.	26045769
AL031283.1	lncRNA	Homo sapiens	astrocytoma	brain	Regulation [up-regulated]	Microarray	Among the lncRNAs detected,3806 lncRNAs with a fold change>2 or <0.5 and a q value<0.05 were found to have significantly different expression levels in astrocytoma samples compared to NAT samples. Of those,1196 were downregulated and 2610 were upregulated.	26252651
AL031590.1	lncRNA	Homo sapiens	astrocytoma	brain	Regulation [up-regulated]	Microarray	Among the lncRNAs detected,3806 lncRNAs with a fold change>2 or <0.5 and a q value<0.05 were found to have significantly different expression levels in astrocytoma samples compared to NAT samples. Of those,1196 were downregulated and 2610 were upregulated.	26252651
AL031595.2	lncRNA	Homo sapiens	astrocytoma	brain	Regulation [down-regulated]	Microarray	Among the lncRNAs detected,3806 lncRNAs with a fold change>2 or <0.5 and a q value<0.05 were found to have significantly different expression levels in astrocytoma samples compared to NAT samples. Of those,1196 were downregulated and 2610 were upregulated.	26252651
AL031595.2	lncRNA	Homo sapiens	astrocytoma	brain	Regulation [up-regulated]	Microarray	Among the lncRNAs detected,3806 lncRNAs with a fold change>2 or <0.5 and a q value<0.05 were found to have significantly different expression levels in astrocytoma samples compared to NAT samples. Of those,1196 were downregulated and 2610 were upregulated.	26252651
AL031666.1	lncRNA	Homo sapiens	astrocytoma	brain	Regulation [up-regulated]	Microarray	Among the lncRNAs detected,3806 lncRNAs with a fold change>2 or <0.5 and a q value<0.05 were found to have significantly different expression levels in astrocytoma samples compared to NAT samples. Of those,1196 were downregulated and 2610 were upregulated.	26252651
AL031710.1	lncRNA	Homo sapiens	astrocytoma	brain	Regulation [up-regulated]	Microarray	Among the lncRNAs detected,3806 lncRNAs with a fold change>2 or <0.5 and a q value<0.05 were found to have significantly different expression levels in astrocytoma samples compared to NAT samples. Of those,1196 were downregulated and 2610 were upregulated.	26252651
AL031710.1	lncRNA	Homo sapiens	papillary thyroid carcinoma	PTC tissue	Regulation [down-regulated]	qPCR//Microarray	To verify the microarray data,8 differentially expressed lncRNAs,including 4 upregulated (ENST00000503723,ENST00000423539,uc003tab.3 and NR_073085) and 4 downregulated (ENST00000515275,ENST00000570022,uc003qef.1 and ENST00000427243) lncRNAs,were randomly selected for RT-qPCR in 33 pairs of PTC and adjacent noncancerous tissues.	27347178
AL031770.1	lncRNA	Homo sapiens	astrocytoma	brain	Regulation [down-regulated]	Microarray	Among the lncRNAs detected,3806 lncRNAs with a fold change>2 or <0.5 and a q value<0.05 were found to have significantly different expression levels in astrocytoma samples compared to NAT samples. Of those,1196 were downregulated and 2610 were upregulated.	26252651
AL031963.2	lncRNA	Homo sapiens	breast cancer	N/A	Regulation	qRT-PCR//Microarray	HIF1A-AS2 and AK124454 promoted cell proliferation and invasion in TNBC cells and contributed there to paclitaxel resistance.	26921339
AL034417.2	lncRNA	Homo sapiens	earlobe keloid	skin tissue	Regulation [down-regulated]	qRT-PCR//Microarray	We characterized the expression profiles of lncRNA and mRNA in earlobe keloids and suggest that lncRNAs may serve as diagnostic biomarkers for the therapy of earlobe keloid.	28101509
AL034550.1	lncRNA	Homo sapiens	astrocytoma	brain	Regulation [down-regulated]	Microarray	Among the lncRNAs detected,3806 lncRNAs with a fold change>2 or <0.5 and a q value<0.05 were found to have significantly different expression levels in astrocytoma samples compared to NAT samples. Of those,1196 were downregulated and 2610 were upregulated.	26252651
AL035252.2	lncRNA	Homo sapiens	astrocytoma	brain	Regulation [down-regulated]	Microarray	Among the lncRNAs detected,3806 lncRNAs with a fold change>2 or <0.5 and a q value<0.05 were found to have significantly different expression levels in astrocytoma samples compared to NAT samples. Of those,1196 were downregulated and 2610 were upregulated.	26252651
AL035416.1	lncRNA	Homo sapiens	astrocytoma	brain	Regulation [down-regulated]	Microarray	Among the lncRNAs detected,3806 lncRNAs with a fold change>2 or <0.5 and a q value<0.05 were found to have significantly different expression levels in astrocytoma samples compared to NAT samples. Of those,1196 were downregulated and 2610 were upregulated.	26252651
AL035446.1	lncRNA	Homo sapiens	astrocytoma	brain	Regulation [up-regulated]	Microarray	Among the lncRNAs detected,3806 lncRNAs with a fold change>2 or <0.5 and a q value<0.05 were found to have significantly different expression levels in astrocytoma samples compared to NAT samples. Of those,1196 were downregulated and 2610 were upregulated.	26252651
AL035448.1	lncRNA	Homo sapiens	astrocytoma	brain	Regulation [up-regulated]	Microarray	Among the lncRNAs detected,3806 lncRNAs with a fold change>2 or <0.5 and a q value<0.05 were found to have significantly different expression levels in astrocytoma samples compared to NAT samples. Of those,1196 were downregulated and 2610 were upregulated.	26252651
AL049874.3	lncRNA	Homo sapiens	earlobe keloid	skin tissue	Regulation [up-regulated]	Microarray	We characterized the expression profiles of lncRNA and mRNA in earlobe keloids and suggest that lncRNAs may serve as diagnostic biomarkers for the therapy of earlobe keloid.	28101509
AL050338.1	lncRNA	Homo sapiens	astrocytoma	brain	Regulation [down-regulated]	Microarray	Among the lncRNAs detected,3806 lncRNAs with a fold change>2 or <0.5 and a q value<0.05 were found to have significantly different expression levels in astrocytoma samples compared to NAT samples. Of those,1196 were downregulated and 2610 were upregulated.	26252651
AL079302.1	lncRNA	Homo sapiens	astrocytoma	brain	Regulation [down-regulated]	Microarray	Among the lncRNAs detected,3806 lncRNAs with a fold change>2 or <0.5 and a q value<0.05 were found to have significantly different expression levels in astrocytoma samples compared to NAT samples. Of those,1196 were downregulated and 2610 were upregulated.	26252651
AL080317.3	lncRNA	Homo sapiens	astrocytoma	brain	Regulation [up-regulated]	Microarray	Among the lncRNAs detected,3806 lncRNAs with a fold change>2 or <0.5 and a q value<0.05 were found to have significantly different expression levels in astrocytoma samples compared to NAT samples. Of those,1196 were downregulated and 2610 were upregulated.	26252651
AL096678.1	lncRNA	Homo sapiens	astrocytoma	brain	Regulation [up-regulated]	Microarray	Among the lncRNAs detected,3806 lncRNAs with a fold change>2 or <0.5 and a q value<0.05 were found to have significantly different expression levels in astrocytoma samples compared to NAT samples. Of those,1196 were downregulated and 2610 were upregulated.	26252651
AL109610.1	lncRNA	Homo sapiens	Seizures	brain	Regulation [down-regulated]	Microarray	Pairs of differentially expressed protein-coding and lncRNA genes that were either in an antisense overlap or,10-kb neighbors are shown together with stand-alone lncRNAs. Many of the affected protein-coding genes have known functions in synaptic plasticity.	22960213
AL109659.2	lncRNA	Homo sapiens	astrocytoma	brain	Regulation [up-regulated]	Microarray	Among the lncRNAs detected,3806 lncRNAs with a fold change>2 or <0.5 and a q value<0.05 were found to have significantly different expression levels in astrocytoma samples compared to NAT samples. Of those,1196 were downregulated and 2610 were upregulated.	26252651
AL109955.1	lncRNA	Homo sapiens	astrocytoma	brain	Regulation [down-regulated]	Microarray	Among the lncRNAs detected,3806 lncRNAs with a fold change>2 or <0.5 and a q value<0.05 were found to have significantly different expression levels in astrocytoma samples compared to NAT samples. Of those,1196 were downregulated and 2610 were upregulated.	26252651
AL117190.2	lncRNA	Homo sapiens	astrocytoma	brain	Regulation [down-regulated]	Microarray	Among the lncRNAs detected,3806 lncRNAs with a fold change>2 or <0.5 and a q value<0.05 were found to have significantly different expression levels in astrocytoma samples compared to NAT samples. Of those,1196 were downregulated and 2610 were upregulated.	26252651
AL117338.1	lncRNA	Homo sapiens	astrocytoma	brain	Regulation [up-regulated]	Microarray	Among the lncRNAs detected,3806 lncRNAs with a fold change>2 or <0.5 and a q value<0.05 were found to have significantly different expression levels in astrocytoma samples compared to NAT samples. Of those,1196 were downregulated and 2610 were upregulated.	26252651
AL117378.1	lncRNA	Homo sapiens	astrocytoma	brain	Regulation [up-regulated]	Microarray	Among the lncRNAs detected,3806 lncRNAs with a fold change>2 or <0.5 and a q value<0.05 were found to have significantly different expression levels in astrocytoma samples compared to NAT samples. Of those,1196 were downregulated and 2610 were upregulated.	26252651
AL121749.1	lncRNA	Homo sapiens	astrocytoma	brain	Regulation [down-regulated]	Microarray	Among the lncRNAs detected,3806 lncRNAs with a fold change>2 or <0.5 and a q value<0.05 were found to have significantly different expression levels in astrocytoma samples compared to NAT samples. Of those,1196 were downregulated and 2610 were upregulated.	26252651
AL121790.2	lncRNA	Homo sapiens	earlobe keloid	skin tissue	Regulation [down-regulated]	Microarray	We characterized the expression profiles of lncRNA and mRNA in earlobe keloids and suggest that lncRNAs may serve as diagnostic biomarkers for the therapy of earlobe keloid.	28101509
AL121827.2	lncRNA	Homo sapiens	Glioblastoma	brain	Regulation [up-regulated]	Microarray	the differential lncRNA expressions between astrocytic gliomas with or without IDH1 mutation. By comparing the IDH1 mutant (n=33) and wild-type (n=95) GBMs (grade IV astrocytoma),14 lncRNA probe sets (corresponding to 13 unique lncRNAs) were identified to be significantly different. Of these 14 probe sets,7 were down-regulated and 7 were up-regulated in the IDH1 mutant GBM samples as compared to …	26337623
AL121895.1	lncRNA	Homo sapiens	astrocytoma	brain	Regulation [up-regulated]	Microarray	Among the lncRNAs detected,3806 lncRNAs with a fold change>2 or <0.5 and a q value<0.05 were found to have significantly different expression levels in astrocytoma samples compared to NAT samples. Of those,1196 were downregulated and 2610 were upregulated.	26252651
AL121895.1	lncRNA	Homo sapiens	stomach cancer	cell line (SGC7901, BGC823, SGC7901/DDP, BGC823/DDP)	Regulation [up-regulated]	qPCR//Western blot	The expression of lncRNA AK022798 was significantly higher in all pcDNA3-Notch 1 plasmid treatment groups than in the pcDNA3 plasmid treatment group (P< 0.01).Overexpression of lncRNA AK022798 promotes SGC7901/DDP and BGC823/DDP cells apoptosis.the expression of MRP1 and P-glycoprotein decreased significantly in SGC7901/DDP and BGC823/DDP cells,and their apoptosis as well as the expressions of ca…	25763542
AL121899.1	lncRNA	Homo sapiens	astrocytoma	brain	Regulation [down-regulated]	Microarray	Among the lncRNAs detected,3806 lncRNAs with a fold change>2 or <0.5 and a q value<0.05 were found to have significantly different expression levels in astrocytoma samples compared to NAT samples. Of those,1196 were downregulated and 2610 were upregulated.	26252651
AL121944.1	lncRNA	Homo sapiens	astrocytoma	brain	Regulation [up-regulated]	Microarray	Among the lncRNAs detected,3806 lncRNAs with a fold change>2 or <0.5 and a q value<0.05 were found to have significantly different expression levels in astrocytoma samples compared to NAT samples. Of those,1196 were downregulated and 2610 were upregulated.	26252651
AL121983.1	lncRNA	Homo sapiens	astrocytoma	brain	Regulation [up-regulated]	Microarray	Among the lncRNAs detected,3806 lncRNAs with a fold change>2 or <0.5 and a q value<0.05 were found to have significantly different expression levels in astrocytoma samples compared to NAT samples. Of those,1196 were downregulated and 2610 were upregulated.	26252651
AL122058.1	lncRNA	Homo sapiens	astrocytoma	brain	Regulation [down-regulated]	Microarray	Among the lncRNAs detected,3806 lncRNAs with a fold change>2 or <0.5 and a q value<0.05 were found to have significantly different expression levels in astrocytoma samples compared to NAT samples. Of those,1196 were downregulated and 2610 were upregulated.	26252651
AL132780.1	lncRNA	Homo sapiens	osteosarcoma	primary osteosarcoma tissue	Regulation [down-regulated]	qPCR//Microarray	The results demonstrated that ASLNC21868,ASLNC22124,ASLNC23844,ASLNC24587,BE503655 and BC050642 were over-regulated and that ASLNC00339,ASLNC11435,ASLNC13387 and ASLNC18814 were under-regulated in the osteosarcoma samples compared with normal samples. The qPCR results and microarray data are consistent.	23466354
AL133153.2	lncRNA	Homo sapiens	liver cancer	human liver cell line LO2	Regulation [up-regulated]	qRT-PCR	The results of qRT-PCR verified 4 upregulated lncRNAs (TCONS_00006195, ENST00000557524, NR_037597, and ENST00000539975) and 3 downregulated lncRNAs (ENST00000508424, ENST00000447433, and uc001lva.4), which were consistent with the results of microassay.	27465944
AL133284.1	lncRNA	Homo sapiens	schizophrenia	N/A	N/A	qRT-PCR//Microarray	LncRNA NONHSAT089447 and NONHSAT041499 might be involved in the pathogenesis and development of SZ	27650396
AL133299.1	lncRNA	Homo sapiens	astrocytoma	brain	Regulation [up-regulated]	Microarray	Among the lncRNAs detected,3806 lncRNAs with a fold change>2 or <0.5 and a q value<0.05 were found to have significantly different expression levels in astrocytoma samples compared to NAT samples. Of those,1196 were downregulated and 2610 were upregulated.	26252651
AL133367.1	lncRNA	Homo sapiens	astrocytoma	brain	Regulation [up-regulated]	Microarray	Among the lncRNAs detected,3806 lncRNAs with a fold change>2 or <0.5 and a q value<0.05 were found to have significantly different expression levels in astrocytoma samples compared to NAT samples. Of those,1196 were downregulated and 2610 were upregulated.	26252651
AL133467.2	lncRNA	Homo sapiens	astrocytoma	brain	Regulation [up-regulated]	Microarray	Among the lncRNAs detected,3806 lncRNAs with a fold change>2 or <0.5 and a q value<0.05 were found to have significantly different expression levels in astrocytoma samples compared to NAT samples. Of those,1196 were downregulated and 2610 were upregulated.	26252651
AL135905.1	lncRNA	Homo sapiens	colorectal cancer	N/A	Expression	qRT-PCR	Low expression of BC040303 indicated poor CRC differentiation.	27788162
AL136099.1	lncRNA	Homo sapiens	astrocytoma	brain	Regulation [up-regulated]	Microarray	Among the lncRNAs detected,3806 lncRNAs with a fold change>2 or <0.5 and a q value<0.05 were found to have significantly different expression levels in astrocytoma samples compared to NAT samples. Of those,1196 were downregulated and 2610 were upregulated.	26252651
AL136172.1	lncRNA	Homo sapiens	astrocytoma	brain	Regulation [down-regulated]	Microarray	Among the lncRNAs detected,3806 lncRNAs with a fold change>2 or <0.5 and a q value<0.05 were found to have significantly different expression levels in astrocytoma samples compared to NAT samples. Of those,1196 were downregulated and 2610 were upregulated.	26252651
AL136181.1	lncRNA	Homo sapiens	astrocytoma	brain	Regulation [up-regulated]	Microarray	Among the lncRNAs detected,3806 lncRNAs with a fold change>2 or <0.5 and a q value<0.05 were found to have significantly different expression levels in astrocytoma samples compared to NAT samples. Of those,1196 were downregulated and 2610 were upregulated.	26252651
AL136309.2	lncRNA	Homo sapiens	astrocytoma	brain	Regulation [up-regulated]	Microarray	Among the lncRNAs detected,3806 lncRNAs with a fold change>2 or <0.5 and a q value<0.05 were found to have significantly different expression levels in astrocytoma samples compared to NAT samples. Of those,1196 were downregulated and 2610 were upregulated.	26252651
AL136531.1	lncRNA	Homo sapiens	astrocytoma	brain	Regulation [down-regulated]	Microarray	Among the lncRNAs detected,3806 lncRNAs with a fold change>2 or <0.5 and a q value<0.05 were found to have significantly different expression levels in astrocytoma samples compared to NAT samples. Of those,1196 were downregulated and 2610 were upregulated.	26252651
AL137246.1	lncRNA	Homo sapiens	astrocytoma	brain	Regulation [up-regulated]	Microarray	Among the lncRNAs detected,3806 lncRNAs with a fold change>2 or <0.5 and a q value<0.05 were found to have significantly different expression levels in astrocytoma samples compared to NAT samples. Of those,1196 were downregulated and 2610 were upregulated.	26252651
AL137784.2	lncRNA	Homo sapiens	astrocytoma	brain	Regulation [up-regulated]	Microarray	Among the lncRNAs detected,3806 lncRNAs with a fold change>2 or <0.5 and a q value<0.05 were found to have significantly different expression levels in astrocytoma samples compared to NAT samples. Of those,1196 were downregulated and 2610 were upregulated.	26252651
AL138762.1	lncRNA	Homo sapiens	astrocytoma	brain	Regulation [up-regulated]	Microarray	Among the lncRNAs detected,3806 lncRNAs with a fold change>2 or <0.5 and a q value<0.05 were found to have significantly different expression levels in astrocytoma samples compared to NAT samples. Of those,1196 were downregulated and 2610 were upregulated.	26252651
AL138885.3	lncRNA	Homo sapiens	astrocytoma	brain	Regulation [up-regulated]	Microarray	Among the lncRNAs detected,3806 lncRNAs with a fold change>2 or <0.5 and a q value<0.05 were found to have significantly different expression levels in astrocytoma samples compared to NAT samples. Of those,1196 were downregulated and 2610 were upregulated.	26252651
AL138976.2	lncRNA	Homo sapiens	astrocytoma	brain	Regulation [down-regulated]	Microarray	Among the lncRNAs detected,3806 lncRNAs with a fold change>2 or <0.5 and a q value<0.05 were found to have significantly different expression levels in astrocytoma samples compared to NAT samples. Of those,1196 were downregulated and 2610 were upregulated.	26252651
AL139011.1	lncRNA	Homo sapiens	astrocytoma	brain	Regulation [down-regulated]	Microarray	Among the lncRNAs detected,3806 lncRNAs with a fold change>2 or <0.5 and a q value<0.05 were found to have significantly different expression levels in astrocytoma samples compared to NAT samples. Of those,1196 were downregulated and 2610 were upregulated.	26252651
AL139011.1	lncRNA	Homo sapiens	astrocytoma	brain	Regulation [up-regulated]	Microarray	Among the lncRNAs detected,3806 lncRNAs with a fold change>2 or <0.5 and a q value<0.05 were found to have significantly different expression levels in astrocytoma samples compared to NAT samples. Of those,1196 were downregulated and 2610 were upregulated.	26252651
AL139130.1	lncRNA	Homo sapiens	astrocytoma	brain	Regulation [up-regulated]	Microarray	Among the lncRNAs detected,3806 lncRNAs with a fold change>2 or <0.5 and a q value<0.05 were found to have significantly different expression levels in astrocytoma samples compared to NAT samples. Of those,1196 were downregulated and 2610 were upregulated.	26252651
AL139294.1	lncRNA	Homo sapiens	astrocytoma	brain	Regulation [up-regulated]	Microarray	Among the lncRNAs detected,3806 lncRNAs with a fold change>2 or <0.5 and a q value<0.05 were found to have significantly different expression levels in astrocytoma samples compared to NAT samples. Of those,1196 were downregulated and 2610 were upregulated.	26252651
AL139348.1	lncRNA	Homo sapiens	astrocytoma	brain	Regulation [up-regulated]	Microarray	Among the lncRNAs detected,3806 lncRNAs with a fold change>2 or <0.5 and a q value<0.05 were found to have significantly different expression levels in astrocytoma samples compared to NAT samples. Of those,1196 were downregulated and 2610 were upregulated.	26252651
AL139393.1	lncRNA	Homo sapiens	astrocytoma	brain	Regulation [down-regulated]	Microarray	Among the lncRNAs detected,3806 lncRNAs with a fold change>2 or <0.5 and a q value<0.05 were found to have significantly different expression levels in astrocytoma samples compared to NAT samples. Of those,1196 were downregulated and 2610 were upregulated.	26252651
AL157400.4	lncRNA	Homo sapiens	astrocytoma	brain	Regulation [up-regulated]	Microarray	Among the lncRNAs detected,3806 lncRNAs with a fold change>2 or <0.5 and a q value<0.05 were found to have significantly different expression levels in astrocytoma samples compared to NAT samples. Of those,1196 were downregulated and 2610 were upregulated.	26252651
AL157714.2	lncRNA	Homo sapiens	astrocytoma	brain	Regulation [up-regulated]	Microarray	Among the lncRNAs detected,3806 lncRNAs with a fold change>2 or <0.5 and a q value<0.05 were found to have significantly different expression levels in astrocytoma samples compared to NAT samples. Of those,1196 were downregulated and 2610 were upregulated.	26252651
AL157831.2	lncRNA	Homo sapiens	astrocytoma	brain	Regulation [up-regulated]	Microarray	Among the lncRNAs detected,3806 lncRNAs with a fold change>2 or <0.5 and a q value<0.05 were found to have significantly different expression levels in astrocytoma samples compared to NAT samples. Of those,1196 were downregulated and 2610 were upregulated.	26252651
AL157832.3	lncRNA	Homo sapiens	astrocytoma	brain	Regulation [up-regulated]	Microarray	Among the lncRNAs detected,3806 lncRNAs with a fold change>2 or <0.5 and a q value<0.05 were found to have significantly different expression levels in astrocytoma samples compared to NAT samples. Of those,1196 were downregulated and 2610 were upregulated.	26252651
AL157834.1	lncRNA	Homo sapiens	astrocytoma	brain	Regulation [down-regulated]	Microarray	Among the lncRNAs detected,3806 lncRNAs with a fold change>2 or <0.5 and a q value<0.05 were found to have significantly different expression levels in astrocytoma samples compared to NAT samples. Of those,1196 were downregulated and 2610 were upregulated.	26252651
AL157838.1	lncRNA	Homo sapiens	astrocytoma	brain	Regulation [up-regulated]	Microarray	Among the lncRNAs detected,3806 lncRNAs with a fold change>2 or <0.5 and a q value<0.05 were found to have significantly different expression levels in astrocytoma samples compared to NAT samples. Of those,1196 were downregulated and 2610 were upregulated.	26252651
AL158042.1	lncRNA	Homo sapiens	astrocytoma	brain	Regulation [up-regulated]	Microarray	Among the lncRNAs detected,3806 lncRNAs with a fold change>2 or <0.5 and a q value<0.05 were found to have significantly different expression levels in astrocytoma samples compared to NAT samples. Of those,1196 were downregulated and 2610 were upregulated.	26252651
AL158152.1	lncRNA	Homo sapiens	astrocytoma	brain	Regulation [up-regulated]	Microarray	Among the lncRNAs detected,3806 lncRNAs with a fold change>2 or <0.5 and a q value<0.05 were found to have significantly different expression levels in astrocytoma samples compared to NAT samples. Of those,1196 were downregulated and 2610 were upregulated.	26252651
AL158829.1	lncRNA	Homo sapiens	astrocytoma	brain	Regulation [up-regulated]	Microarray	Among the lncRNAs detected,3806 lncRNAs with a fold change>2 or <0.5 and a q value<0.05 were found to have significantly different expression levels in astrocytoma samples compared to NAT samples. Of those,1196 were downregulated and 2610 were upregulated.	26252651
AL160272.1	lncRNA	Homo sapiens	astrocytoma	brain	Regulation [up-regulated]	Microarray	Among the lncRNAs detected,3806 lncRNAs with a fold change>2 or <0.5 and a q value<0.05 were found to have significantly different expression levels in astrocytoma samples compared to NAT samples. Of those,1196 were downregulated and 2610 were upregulated.	26252651
AL161638.4	lncRNA	Homo sapiens	astrocytoma	brain	Regulation [up-regulated]	Microarray	Among the lncRNAs detected,3806 lncRNAs with a fold change>2 or <0.5 and a q value<0.05 were found to have significantly different expression levels in astrocytoma samples compared to NAT samples. Of those,1196 were downregulated and 2610 were upregulated.	26252651
AL161725.1	lncRNA	Homo sapiens	astrocytoma	brain	Regulation [up-regulated]	Microarray	Among the lncRNAs detected,3806 lncRNAs with a fold change>2 or <0.5 and a q value<0.05 were found to have significantly different expression levels in astrocytoma samples compared to NAT samples. Of those,1196 were downregulated and 2610 were upregulated.	26252651
AL161804.1	lncRNA	Homo sapiens	Loeys-Dietz syndrome	N/A	Regulation	RT-PCR	AK056155 involved in the development of Loeys-Dietz syndrome through AKT/PI3K signaling pathway, it may provide a promising target gene to prevent LDS develop in to aortic aneurysm.	26617788
AL161935.1	lncRNA	Homo sapiens	astrocytoma	brain	Regulation [up-regulated]	Microarray	Among the lncRNAs detected,3806 lncRNAs with a fold change>2 or <0.5 and a q value<0.05 were found to have significantly different expression levels in astrocytoma samples compared to NAT samples. Of those,1196 were downregulated and 2610 were upregulated.	26252651
AL162151.1	lncRNA	Homo sapiens	astrocytoma	brain	Regulation [up-regulated]	Microarray	Among the lncRNAs detected,3806 lncRNAs with a fold change>2 or <0.5 and a q value<0.05 were found to have significantly different expression levels in astrocytoma samples compared to NAT samples. Of those,1196 were downregulated and 2610 were upregulated.	26252651
AL162293.1	lncRNA	Homo sapiens	astrocytoma	brain	Regulation [down-regulated]	Microarray	Among the lncRNAs detected,3806 lncRNAs with a fold change>2 or <0.5 and a q value<0.05 were found to have significantly different expression levels in astrocytoma samples compared to NAT samples. Of those,1196 were downregulated and 2610 were upregulated.	26252651
AL162311.3	lncRNA	Homo sapiens	astrocytoma	brain	Regulation [up-regulated]	Microarray	Among the lncRNAs detected,3806 lncRNAs with a fold change>2 or <0.5 and a q value<0.05 were found to have significantly different expression levels in astrocytoma samples compared to NAT samples. Of those,1196 were downregulated and 2610 were upregulated.	26252651
AL162425.1	lncRNA	Homo sapiens	astrocytoma	brain	Regulation [up-regulated]	Microarray	Among the lncRNAs detected,3806 lncRNAs with a fold change>2 or <0.5 and a q value<0.05 were found to have significantly different expression levels in astrocytoma samples compared to NAT samples. Of those,1196 were downregulated and 2610 were upregulated.	26252651
AL162457.1	lncRNA	Homo sapiens	breast cancer	breast tissue	Regulation [down-regulated]	qRT-PCR	Quantitative real-time RT-PCR was used to analyze the expression of bc1 in different normal human tissue and also in breast and ovarian cancers. There are probably many long,conserved NCTs,albeit with lower levels of expression.	18006640
AL162457.1	lncRNA	Homo sapiens	fragile X syndrome	neural tumor cell	Regulation [up-regulated]	qPCR	Blocking of BC1 inhibits the interaction of FMRP with its target mRNAs. Furthermore,BC1 binds directly to FMRP and can also associate,in the absence of any protein,with the mRNAs regulated by FMRP.	12581522
AL162457.1	lncRNA	Homo sapiens	Nervous System Diseases	neural stem cell	N/A	ISH	In human nervous system,BC200 RNA is expressed by a subpopulation of neurons analogous to BC1 RNA,a 152 nt noncoding RNA localized in the dendrite-rich neuropil areas [147].	21969146
AL162457.1	lncRNA	Homo sapiens	ovarian cancer	ovarian carcinoma cell line	Regulation [down-regulated]	qRT-PCR	To date,most known NCTs studied have been relatively short,but several important regulatory NCTs,including XIST,MALAT-1,BC1 and BC200,are considerably larger in length and represent a novel class of long,non-coding RNA species. Whole-genome tiling arrays were utilized to identify novel long NCTs across the entire human genome. In this report,we have begun to characterize 15 long,conserved NCTs. Q…	18006640
AL162586.1	lncRNA	Homo sapiens	stomach cancer	primary gastric adenocarcinoma tissue	Regulation [down-regulated]	qPCR//Microarray	For the lncRNAs,the results demonstrated that uc003iqu,uc003tfx,AK022971 and uc.341 were upregulated and that HIV1230,BC011663,AK057054 and M14574 were downregulated in the GC tissues relative to their matched counterparts (all p<0.05).	24819045
AL162591.2	lncRNA	Homo sapiens	astrocytoma	brain	Regulation [up-regulated]	Microarray	Among the lncRNAs detected,3806 lncRNAs with a fold change>2 or <0.5 and a q value<0.05 were found to have significantly different expression levels in astrocytoma samples compared to NAT samples. Of those,1196 were downregulated and 2610 were upregulated.	26252651
AL162727.1	lncRNA	Rattus norvegicus	Subarachnoid Hemorrhage, Traumatic	brain	Expression [differentially expressed]	Array	In conclusion,these results demonstrated that the expression profiles of the LncRNAs and mRNAs were significantly different between the SAH-induced EBI group and the sham operation group. These differently expressed LncRNAs maybe important in EBI following SAH.	25777551
AL163953.3	lncRNA	Homo sapiens	malignant glioma	brain	Regulation [down-regulated]	Microarray	We found a total of 1,111 lncRNAs were differentially expressed in recurrent group. Among these,639 lncRNAs were up-regulated,while 472 lncRNAs were down-regulated (fold Change ≡2.0). GO (Gene ontology) and pathway analysis revealed that the potential functions of differentially expressed lncRNAs were closely connected with the processes of cancer progression and pathogenesis.Some lncRNAs may pla…	26131076
AL353593.2	lncRNA	Homo sapiens	astrocytoma	brain	Regulation [up-regulated]	Microarray	Among the lncRNAs detected,3806 lncRNAs with a fold change>2 or <0.5 and a q value<0.05 were found to have significantly different expression levels in astrocytoma samples compared to NAT samples. Of those,1196 were downregulated and 2610 were upregulated.	26252651
AL353597.1	lncRNA	Homo sapiens	astrocytoma	brain	Regulation [down-regulated]	Microarray	Among the lncRNAs detected,3806 lncRNAs with a fold change>2 or <0.5 and a q value<0.05 were found to have significantly different expression levels in astrocytoma samples compared to NAT samples. Of those,1196 were downregulated and 2610 were upregulated.	26252651
AL353608.3	lncRNA	Homo sapiens	renal cell carcinoma	RCC tissue	Regulation [up-regulated]	qPCR//Microarray	From five paired samples we identified hundreds of significantly differentiated lncRNAs. Specifically,the most upregulated lncRNAs were: uc001vjj.1,ENST00000414223,BC047917,uc003erl.1,and uc009wkz.1,of which uc001vjj.1 was the highest. The most highly downregulated were: ENST00000507950,uc001aka.2,NR_026860,NR_024256,and BC070168,of which ENST00000507950 showed the largest downregulation.	24905231
AL353622.4	lncRNA	Homo sapiens	stomach cancer	gastric cancer tissues	Expression [low expression]	qRT-PCR//Knockdown	We identified an lncRNA-AF147447 decreased expressed by H. pylori infection, which can inhibit GC proliferation and invasion in vitro and in vivo, act as a tumor suppressor in the development of H. pylori induced GC.	27835575
AL353780.1	lncRNA	Homo sapiens	astrocytoma	brain	Regulation [up-regulated]	Microarray	Among the lncRNAs detected,3806 lncRNAs with a fold change>2 or <0.5 and a q value<0.05 were found to have significantly different expression levels in astrocytoma samples compared to NAT samples. Of those,1196 were downregulated and 2610 were upregulated.	26252651
AL353801.2	lncRNA	Homo sapiens	astrocytoma	brain	Regulation [down-regulated]	Microarray	Among the lncRNAs detected,3806 lncRNAs with a fold change>2 or <0.5 and a q value<0.05 were found to have significantly different expression levels in astrocytoma samples compared to NAT samples. Of those,1196 were downregulated and 2610 were upregulated.	26252651
AL354696.2	lncRNA	Homo sapiens	astrocytoma	brain	Regulation [up-regulated]	Microarray	Among the lncRNAs detected,3806 lncRNAs with a fold change>2 or <0.5 and a q value<0.05 were found to have significantly different expression levels in astrocytoma samples compared to NAT samples. Of those,1196 were downregulated and 2610 were upregulated.	26252651
AL354793.1	lncRNA	Homo sapiens	astrocytoma	brain	Regulation [up-regulated]	Microarray	Among the lncRNAs detected,3806 lncRNAs with a fold change>2 or <0.5 and a q value<0.05 were found to have significantly different expression levels in astrocytoma samples compared to NAT samples. Of those,1196 were downregulated and 2610 were upregulated.	26252651
AL354813.1	lncRNA	Homo sapiens	astrocytoma	brain	Regulation [up-regulated]	Microarray	Among the lncRNAs detected,3806 lncRNAs with a fold change>2 or <0.5 and a q value<0.05 were found to have significantly different expression levels in astrocytoma samples compared to NAT samples. Of those,1196 were downregulated and 2610 were upregulated.	26252651
AL354892.2	lncRNA	Homo sapiens	astrocytoma	brain	Regulation [up-regulated]	Microarray	Among the lncRNAs detected,3806 lncRNAs with a fold change>2 or <0.5 and a q value<0.05 were found to have significantly different expression levels in astrocytoma samples compared to NAT samples. Of those,1196 were downregulated and 2610 were upregulated.	26252651
AL355112.1	lncRNA	Homo sapiens	astrocytoma	brain	Regulation [up-regulated]	Microarray	Among the lncRNAs detected,3806 lncRNAs with a fold change>2 or <0.5 and a q value<0.05 were found to have significantly different expression levels in astrocytoma samples compared to NAT samples. Of those,1196 were downregulated and 2610 were upregulated.	26252651
AL355312.2	lncRNA	Homo sapiens	astrocytoma	brain	Regulation [up-regulated]	Microarray	Among the lncRNAs detected,3806 lncRNAs with a fold change>2 or <0.5 and a q value<0.05 were found to have significantly different expression levels in astrocytoma samples compared to NAT samples. Of those,1196 were downregulated and 2610 were upregulated.	26252651
AL355390.1	lncRNA	Homo sapiens	renal cell carcinoma	RCC tissue	Regulation [up-regulated]	qPCR//Microarray	From five paired samples we identified hundreds of significantly differentiated lncRNAs. Specifically,the most upregulated lncRNAs were: uc001vjj.1,ENST00000414223,BC047917,uc003erl.1,and uc009wkz.1,of which uc001vjj.1 was the highest. The most highly downregulated were: ENST00000507950,uc001aka.2,NR_026860,NR_024256,and BC070168,of which ENST00000507950 showed the largest downregulation.	24905231
AL355482.1	lncRNA	Homo sapiens	astrocytoma	brain	Regulation [down-regulated]	Microarray	Among the lncRNAs detected,3806 lncRNAs with a fold change>2 or <0.5 and a q value<0.05 were found to have significantly different expression levels in astrocytoma samples compared to NAT samples. Of those,1196 were downregulated and 2610 were upregulated.	26252651
AL355922.1	lncRNA	Homo sapiens	astrocytoma	brain	Regulation [up-regulated]	Microarray	Among the lncRNAs detected,3806 lncRNAs with a fold change>2 or <0.5 and a q value<0.05 were found to have significantly different expression levels in astrocytoma samples compared to NAT samples. Of those,1196 were downregulated and 2610 were upregulated.	26252651
AL355922.2	lncRNA	Homo sapiens	astrocytoma	brain	Regulation [up-regulated]	Microarray	Among the lncRNAs detected,3806 lncRNAs with a fold change>2 or <0.5 and a q value<0.05 were found to have significantly different expression levels in astrocytoma samples compared to NAT samples. Of those,1196 were downregulated and 2610 were upregulated.	26252651
AL356157.1	lncRNA	Homo sapiens	astrocytoma	brain	Regulation [up-regulated]	Microarray	Among the lncRNAs detected,3806 lncRNAs with a fold change>2 or <0.5 and a q value<0.05 were found to have significantly different expression levels in astrocytoma samples compared to NAT samples. Of those,1196 were downregulated and 2610 were upregulated.	26252651
AL356489.2	lncRNA	Homo sapiens	astrocytoma	brain	Regulation [up-regulated]	Microarray	Among the lncRNAs detected,3806 lncRNAs with a fold change>2 or <0.5 and a q value<0.05 were found to have significantly different expression levels in astrocytoma samples compared to NAT samples. Of those,1196 were downregulated and 2610 were upregulated.	26252651
AL357033.2	lncRNA	Homo sapiens	astrocytoma	brain	Regulation [up-regulated]	Microarray	Among the lncRNAs detected,3806 lncRNAs with a fold change>2 or <0.5 and a q value<0.05 were found to have significantly different expression levels in astrocytoma samples compared to NAT samples. Of those,1196 were downregulated and 2610 were upregulated.	26252651
AL357033.4	lncRNA	Homo sapiens	astrocytoma	brain	Regulation [up-regulated]	Microarray	Among the lncRNAs detected,3806 lncRNAs with a fold change>2 or <0.5 and a q value<0.05 were found to have significantly different expression levels in astrocytoma samples compared to NAT samples. Of those,1196 were downregulated and 2610 were upregulated.	26252651
AL357033.4	lncRNA	Homo sapiens	astrocytoma	brain	Regulation [down-regulated]	Microarray	Among the lncRNAs detected,3806 lncRNAs with a fold change>2 or <0.5 and a q value<0.05 were found to have significantly different expression levels in astrocytoma samples compared to NAT samples. Of those,1196 were downregulated and 2610 were upregulated.	26252651
AL357055.4	lncRNA	Homo sapiens	astrocytoma	brain	Regulation [down-regulated]	Microarray	Among the lncRNAs detected,3806 lncRNAs with a fold change>2 or <0.5 and a q value<0.05 were found to have significantly different expression levels in astrocytoma samples compared to NAT samples. Of those,1196 were downregulated and 2610 were upregulated.	26252651
AL357060.1	lncRNA	Homo sapiens	systemic lupus erythematosus	T cells of SLE patients and healthy controls	Regulation [down-regulated]	qRT-PCR//Microarray	QRT-PCR showed downregulated uc001ykl.1 and ENST00000448942 in SLE patients.	28622785
AL357093.1	lncRNA	Homo sapiens	astrocytoma	brain	Regulation [down-regulated]	Microarray	Among the lncRNAs detected,3806 lncRNAs with a fold change>2 or <0.5 and a q value<0.05 were found to have significantly different expression levels in astrocytoma samples compared to NAT samples. Of those,1196 were downregulated and 2610 were upregulated.	26252651
AL357375.1	lncRNA	Homo sapiens	astrocytoma	brain	Regulation [up-regulated]	Microarray	Among the lncRNAs detected,3806 lncRNAs with a fold change>2 or <0.5 and a q value<0.05 were found to have significantly different expression levels in astrocytoma samples compared to NAT samples. Of those,1196 were downregulated and 2610 were upregulated.	26252651
AL357509.1	lncRNA	Homo sapiens	astrocytoma	brain	Regulation [up-regulated]	Microarray	Among the lncRNAs detected,3806 lncRNAs with a fold change>2 or <0.5 and a q value<0.05 were found to have significantly different expression levels in astrocytoma samples compared to NAT samples. Of those,1196 were downregulated and 2610 were upregulated.	26252651
AL357833.1	lncRNA	Homo sapiens	astrocytoma	brain	Regulation [down-regulated]	Microarray	Among the lncRNAs detected,3806 lncRNAs with a fold change>2 or <0.5 and a q value<0.05 were found to have significantly different expression levels in astrocytoma samples compared to NAT samples. Of those,1196 were downregulated and 2610 were upregulated.	26252651
AL358292.1	lncRNA	Homo sapiens	astrocytoma	brain	Regulation [up-regulated]	Microarray	Among the lncRNAs detected,3806 lncRNAs with a fold change>2 or <0.5 and a q value<0.05 were found to have significantly different expression levels in astrocytoma samples compared to NAT samples. Of those,1196 were downregulated and 2610 were upregulated.	26252651
AL358334.2	lncRNA	Homo sapiens	astrocytoma	brain	Regulation [up-regulated]	Microarray	Among the lncRNAs detected,3806 lncRNAs with a fold change>2 or <0.5 and a q value<0.05 were found to have significantly different expression levels in astrocytoma samples compared to NAT samples. Of those,1196 were downregulated and 2610 were upregulated.	26252651
AL358334.2	lncRNA	Homo sapiens	hepatocellular carcinoma	HCC tissue	Regulation [up-regulated]	qPCR//Microarray	The results showed that BC017743,ENST00000395084,NR_026591,NR_015378 and NR_024284 were up-regulated and NR_027151,AK056988 and uc003yqb.1 were down-regulated in HCC samples compared with adjacent NT samples.	25025236
AL359182.1	lncRNA	Homo sapiens	astrocytoma	brain	Regulation [up-regulated]	Microarray	Among the lncRNAs detected,3806 lncRNAs with a fold change>2 or <0.5 and a q value<0.05 were found to have significantly different expression levels in astrocytoma samples compared to NAT samples. Of those,1196 were downregulated and 2610 were upregulated.	26252651
AL359220.1	lncRNA	Homo sapiens	atherosclerosis	N/A	Regulation	Western blot//qRT-PCR//Microarray	LncRNA AK021954 gene and FGF18 involved in baicalein inhibiting the proliferation of VSMCs. It may provide a promising method in treatment of atherosclerosis.	26885187
AL359232.1	lncRNA	Homo sapiens	malignant pleural mesothelioma	MPM tissue, cell line (H28, H226, H2052, H2452, MSTO)	Regulation [up-regulated]	qPCR//Microarray	AK130977 and AX746718 were both found to be down-regulated via both microarray and RT-qPCR (AK130977 Microarray (MA) = -5.207,RT-qPCR = -1.6, AX746718 MA = -3.37,RT-qPCR = -4.6),with AK130977 demonstrating fairly small changes using RT-qPCR. Similarly,BX648695,AK129685,EF177379,AK054908,AK130275,AF268386 and NR_003584 all demonstrated consistent up-regulation using both microarrays and RT-qPCR.	23976967
AL359504.2	lncRNA	Homo sapiens	rhabdomyosarcoma	rhabdomyosarcoma cells	Expression [aberrantly expressed]	qPCR//RNA sequencing	Six dysregulated IncRNAs were validated by quantitative PCR assays and the secondary structures of these IncRNAs were projected. Moreover, we conducted a bioinformatics analysis of an IncRNAs (ENST00000602478) to elucidate the diversity of modification and functions of IncRNAs.	27060091
AL359643.2	lncRNA	Homo sapiens	astrocytoma	brain	Regulation [down-regulated]	Microarray	Among the lncRNAs detected,3806 lncRNAs with a fold change>2 or <0.5 and a q value<0.05 were found to have significantly different expression levels in astrocytoma samples compared to NAT samples. Of those,1196 were downregulated and 2610 were upregulated.	26252651
AL359710.1	lncRNA	Homo sapiens	astrocytoma	brain	Regulation [up-regulated]	Microarray	Among the lncRNAs detected,3806 lncRNAs with a fold change>2 or <0.5 and a q value<0.05 were found to have significantly different expression levels in astrocytoma samples compared to NAT samples. Of those,1196 were downregulated and 2610 were upregulated.	26252651
AL359915.2	lncRNA	Homo sapiens	astrocytoma	brain	Regulation [up-regulated]	Microarray	Among the lncRNAs detected,3806 lncRNAs with a fold change>2 or <0.5 and a q value<0.05 were found to have significantly different expression levels in astrocytoma samples compared to NAT samples. Of those,1196 were downregulated and 2610 were upregulated.	26252651
AL360093.1	lncRNA	Homo sapiens	astrocytoma	brain	Regulation [up-regulated]	Microarray	Among the lncRNAs detected,3806 lncRNAs with a fold change>2 or <0.5 and a q value<0.05 were found to have significantly different expression levels in astrocytoma samples compared to NAT samples. Of those,1196 were downregulated and 2610 were upregulated.	26252651
AL360295.1	lncRNA	Homo sapiens	papillary thyroid carcinoma	papillary thyroid carcinoma tissue	Regulation [up-regulated]	qPCR//Microarray	We randomly chose a total of 10 differentially expressed lncRNAs for qPCR,of which TCONS_l2_00010365,n386477,n340790,lnc-LLPH-2:1 and NR_003225.2 were up-regulated and lnc-PSD4-1:14,n335550,lnc-KCMF1-2:1,lnc-PLA2R1-1:1 and ENST00000422494.1 were down-regulated in PTC. The results of qPCR were consistent with those of the microarray,in that all 10 lncRNAs were differentially expressed with the sam…	26003293
AL365203.2	lncRNA	Homo sapiens	astrocytoma	brain	Regulation [up-regulated]	Microarray	Among the lncRNAs detected,3806 lncRNAs with a fold change>2 or <0.5 and a q value<0.05 were found to have significantly different expression levels in astrocytoma samples compared to NAT samples. Of those,1196 were downregulated and 2610 were upregulated.	26252651
AL391645.1	lncRNA	Homo sapiens	astrocytoma	brain	Regulation [up-regulated]	Microarray	Among the lncRNAs detected,3806 lncRNAs with a fold change>2 or <0.5 and a q value<0.05 were found to have significantly different expression levels in astrocytoma samples compared to NAT samples. Of those,1196 were downregulated and 2610 were upregulated.	26252651
AL391832.2	lncRNA	Homo sapiens	astrocytoma	brain	Regulation [up-regulated]	Microarray	Among the lncRNAs detected,3806 lncRNAs with a fold change>2 or <0.5 and a q value<0.05 were found to have significantly different expression levels in astrocytoma samples compared to NAT samples. Of those,1196 were downregulated and 2610 were upregulated.	26252651
AL392048.1	lncRNA	Homo sapiens	astrocytoma	brain	Regulation [down-regulated]	Microarray	Among the lncRNAs detected,3806 lncRNAs with a fold change>2 or <0.5 and a q value<0.05 were found to have significantly different expression levels in astrocytoma samples compared to NAT samples. Of those,1196 were downregulated and 2610 were upregulated.	26252651
AL392172.1	lncRNA	Homo sapiens	astrocytoma	brain	Regulation [up-regulated]	Microarray	Among the lncRNAs detected,3806 lncRNAs with a fold change>2 or <0.5 and a q value<0.05 were found to have significantly different expression levels in astrocytoma samples compared to NAT samples. Of those,1196 were downregulated and 2610 were upregulated.	26252651
AL442128.2	lncRNA	Homo sapiens	major depressive disorder	peripheral blood mononuclear cells	Regulation [down-regulated]	qRT-PCR//Microarray	Six lncRNAs (TCONS_00019174, ENST00000566208, NONHSAG045500, ENST00000517573, NONHSAT034045, and NONHSAT142707) were significantly downregulated in MDD patients compared to control patients, and the area under the receiver operator curve (ROC) of these six lncRNAs cases, combined, was 0.719 (95% confidence interval (CI): 0.617-0.821).	28039689
AL445183.2	lncRNA	Homo sapiens	astrocytoma	brain	Regulation [down-regulated]	Microarray	Among the lncRNAs detected,3806 lncRNAs with a fold change>2 or <0.5 and a q value<0.05 were found to have significantly different expression levels in astrocytoma samples compared to NAT samples. Of those,1196 were downregulated and 2610 were upregulated.	26252651
AL445209.1	lncRNA	Homo sapiens	astrocytoma	brain	Regulation [up-regulated]	Microarray	Among the lncRNAs detected,3806 lncRNAs with a fold change>2 or <0.5 and a q value<0.05 were found to have significantly different expression levels in astrocytoma samples compared to NAT samples. Of those,1196 were downregulated and 2610 were upregulated.	26252651
AL445235.1	lncRNA	Homo sapiens	astrocytoma	brain	Regulation [down-regulated]	Microarray	Among the lncRNAs detected,3806 lncRNAs with a fold change>2 or <0.5 and a q value<0.05 were found to have significantly different expression levels in astrocytoma samples compared to NAT samples. Of those,1196 were downregulated and 2610 were upregulated.	26252651
AL445248.1	lncRNA	Homo sapiens	hereditary hemorrhagic telangiectasia	N/A	Expression [differentially expressed]	Microarray	Top 42 long non-coding RNAs (q<0.001) differentially expressed in HHT telangiectasia.	24603890
AL445433.2	lncRNA	Homo sapiens	astrocytoma	brain	Regulation [down-regulated]	Microarray	Among the lncRNAs detected,3806 lncRNAs with a fold change>2 or <0.5 and a q value<0.05 were found to have significantly different expression levels in astrocytoma samples compared to NAT samples. Of those,1196 were downregulated and 2610 were upregulated.	26252651
AL445931.1	lncRNA	Homo sapiens	astrocytoma	brain	Regulation [down-regulated]	Microarray	Among the lncRNAs detected,3806 lncRNAs with a fold change>2 or <0.5 and a q value<0.05 were found to have significantly different expression levels in astrocytoma samples compared to NAT samples. Of those,1196 were downregulated and 2610 were upregulated.	26252651
AL449106.1	lncRNA	Homo sapiens	astrocytoma	brain	Regulation [down-regulated]	Microarray	Among the lncRNAs detected,3806 lncRNAs with a fold change>2 or <0.5 and a q value<0.05 were found to have significantly different expression levels in astrocytoma samples compared to NAT samples. Of those,1196 were downregulated and 2610 were upregulated.	26252651
AL450226.1	lncRNA	Homo sapiens	astrocytoma	brain	Regulation [up-regulated]	Microarray	Among the lncRNAs detected,3806 lncRNAs with a fold change>2 or <0.5 and a q value<0.05 were found to have significantly different expression levels in astrocytoma samples compared to NAT samples. Of those,1196 were downregulated and 2610 were upregulated.	26252651
AL450322.1	lncRNA	Homo sapiens	astrocytoma	brain	Regulation [down-regulated]	Microarray	Among the lncRNAs detected,3806 lncRNAs with a fold change>2 or <0.5 and a q value<0.05 were found to have significantly different expression levels in astrocytoma samples compared to NAT samples. Of those,1196 were downregulated and 2610 were upregulated.	26252651
AL450426.1	lncRNA	Homo sapiens	astrocytoma	brain	Regulation [up-regulated]	Microarray	Among the lncRNAs detected,3806 lncRNAs with a fold change>2 or <0.5 and a q value<0.05 were found to have significantly different expression levels in astrocytoma samples compared to NAT samples. Of those,1196 were downregulated and 2610 were upregulated.	26252651
AL450992.2	lncRNA	Homo sapiens	astrocytoma	brain	Regulation [down-regulated]	Microarray	Among the lncRNAs detected,3806 lncRNAs with a fold change>2 or <0.5 and a q value<0.05 were found to have significantly different expression levels in astrocytoma samples compared to NAT samples. Of those,1196 were downregulated and 2610 were upregulated.	26252651
AL451105.2	lncRNA	Homo sapiens	astrocytoma	brain	Regulation [up-regulated]	Microarray	Among the lncRNAs detected,3806 lncRNAs with a fold change>2 or <0.5 and a q value<0.05 were found to have significantly different expression levels in astrocytoma samples compared to NAT samples. Of those,1196 were downregulated and 2610 were upregulated.	26252651
AL451140.1	lncRNA	Homo sapiens	astrocytoma	brain	Regulation [up-regulated]	Microarray	Among the lncRNAs detected,3806 lncRNAs with a fold change>2 or <0.5 and a q value<0.05 were found to have significantly different expression levels in astrocytoma samples compared to NAT samples. Of those,1196 were downregulated and 2610 were upregulated.	26252651
AL451164.1	lncRNA	Homo sapiens	astrocytoma	brain	Regulation [down-regulated]	Microarray	Among the lncRNAs detected,3806 lncRNAs with a fold change>2 or <0.5 and a q value<0.05 were found to have significantly different expression levels in astrocytoma samples compared to NAT samples. Of those,1196 were downregulated and 2610 were upregulated.	26252651
AL512604.2	lncRNA	Homo sapiens	astrocytoma	brain	Regulation [up-regulated]	Microarray	Among the lncRNAs detected,3806 lncRNAs with a fold change>2 or <0.5 and a q value<0.05 were found to have significantly different expression levels in astrocytoma samples compared to NAT samples. Of those,1196 were downregulated and 2610 were upregulated.	26252651
AL512625.3	lncRNA	Homo sapiens	astrocytoma	brain	Regulation [up-regulated]	Microarray	Among the lncRNAs detected,3806 lncRNAs with a fold change>2 or <0.5 and a q value<0.05 were found to have significantly different expression levels in astrocytoma samples compared to NAT samples. Of those,1196 were downregulated and 2610 were upregulated.	26252651
AL512649.2	lncRNA	Homo sapiens	astrocytoma	brain	Regulation [up-regulated]	Microarray	Among the lncRNAs detected,3806 lncRNAs with a fold change>2 or <0.5 and a q value<0.05 were found to have significantly different expression levels in astrocytoma samples compared to NAT samples. Of those,1196 were downregulated and 2610 were upregulated.	26252651
AL513550.1	lncRNA	Homo sapiens	astrocytoma	brain	Regulation [up-regulated]	Microarray	Among the lncRNAs detected,3806 lncRNAs with a fold change>2 or <0.5 and a q value<0.05 were found to have significantly different expression levels in astrocytoma samples compared to NAT samples. Of those,1196 were downregulated and 2610 were upregulated.	26252651
AL583722.2	lncRNA	Homo sapiens	astrocytoma	brain	Regulation [down-regulated]	Microarray	Among the lncRNAs detected,3806 lncRNAs with a fold change>2 or <0.5 and a q value<0.05 were found to have significantly different expression levels in astrocytoma samples compared to NAT samples. Of those,1196 were downregulated and 2610 were upregulated.	26252651
AL589642.1	lncRNA	Homo sapiens	astrocytoma	brain	Regulation [up-regulated]	Microarray	Among the lncRNAs detected,3806 lncRNAs with a fold change>2 or <0.5 and a q value<0.05 were found to have significantly different expression levels in astrocytoma samples compared to NAT samples. Of those,1196 were downregulated and 2610 were upregulated.	26252651
AL590235.2	lncRNA	Homo sapiens	astrocytoma	brain	Regulation [up-regulated]	Microarray	Among the lncRNAs detected,3806 lncRNAs with a fold change>2 or <0.5 and a q value<0.05 were found to have significantly different expression levels in astrocytoma samples compared to NAT samples. Of those,1196 were downregulated and 2610 were upregulated.	26252651
AL590426.2	lncRNA	Homo sapiens	astrocytoma	brain	Regulation [down-regulated]	Microarray	Among the lncRNAs detected,3806 lncRNAs with a fold change>2 or <0.5 and a q value<0.05 were found to have significantly different expression levels in astrocytoma samples compared to NAT samples. Of those,1196 were downregulated and 2610 were upregulated.	26252651
AL590666.3	lncRNA	Homo sapiens	astrocytoma	brain	Regulation [up-regulated]	Microarray	Among the lncRNAs detected,3806 lncRNAs with a fold change>2 or <0.5 and a q value<0.05 were found to have significantly different expression levels in astrocytoma samples compared to NAT samples. Of those,1196 were downregulated and 2610 were upregulated.	26252651
AL590666.3	lncRNA	Homo sapiens	colorectal cancer	cell line (HCT116, SW1116)	Regulation [down-regulated]	qPCR//RNAi//Microarray	Functional experiments demonstrated three dysregulated lncRNAs,AK123657,BX648207 and BX649059 were required for efficient invasion and proliferation suppression in CRC cell lines.	24809982
AL590999.1	lncRNA	Homo sapiens	astrocytoma	brain	Regulation [up-regulated]	Microarray	Among the lncRNAs detected,3806 lncRNAs with a fold change>2 or <0.5 and a q value<0.05 were found to have significantly different expression levels in astrocytoma samples compared to NAT samples. Of those,1196 were downregulated and 2610 were upregulated.	26252651
AL591163.1	lncRNA	Homo sapiens	astrocytoma	brain	Regulation [down-regulated]	Microarray	Among the lncRNAs detected,3806 lncRNAs with a fold change>2 or <0.5 and a q value<0.05 were found to have significantly different expression levels in astrocytoma samples compared to NAT samples. Of those,1196 were downregulated and 2610 were upregulated.	26252651
AL592528.1	lncRNA	Homo sapiens	astrocytoma	brain	Regulation [down-regulated]	Microarray	Among the lncRNAs detected,3806 lncRNAs with a fold change>2 or <0.5 and a q value<0.05 were found to have significantly different expression levels in astrocytoma samples compared to NAT samples. Of those,1196 were downregulated and 2610 were upregulated.	26252651
AL596275.2	lncRNA	Homo sapiens	astrocytoma	brain	Regulation [down-regulated]	Microarray	Among the lncRNAs detected,3806 lncRNAs with a fold change>2 or <0.5 and a q value<0.05 were found to have significantly different expression levels in astrocytoma samples compared to NAT samples. Of those,1196 were downregulated and 2610 were upregulated.	26252651
AL603832.2	lncRNA	Homo sapiens	astrocytoma	brain	Regulation [up-regulated]	Microarray	Among the lncRNAs detected,3806 lncRNAs with a fold change>2 or <0.5 and a q value<0.05 were found to have significantly different expression levels in astrocytoma samples compared to NAT samples. Of those,1196 were downregulated and 2610 were upregulated.	26252651
AL603840.1	lncRNA	Homo sapiens	astrocytoma	brain	Regulation [up-regulated]	Microarray	Among the lncRNAs detected,3806 lncRNAs with a fold change>2 or <0.5 and a q value<0.05 were found to have significantly different expression levels in astrocytoma samples compared to NAT samples. Of those,1196 were downregulated and 2610 were upregulated.	26252651
AL606534.4	lncRNA	Homo sapiens	astrocytoma	brain	Regulation [up-regulated]	Microarray	Among the lncRNAs detected,3806 lncRNAs with a fold change>2 or <0.5 and a q value<0.05 were found to have significantly different expression levels in astrocytoma samples compared to NAT samples. Of those,1196 were downregulated and 2610 were upregulated.	26252651
AL606760.3	lncRNA	Homo sapiens	astrocytoma	brain	Regulation [up-regulated]	Microarray	Among the lncRNAs detected,3806 lncRNAs with a fold change>2 or <0.5 and a q value<0.05 were found to have significantly different expression levels in astrocytoma samples compared to NAT samples. Of those,1196 were downregulated and 2610 were upregulated.	26252651
AL627309.2	lncRNA	Homo sapiens	astrocytoma	brain	Regulation [up-regulated]	Microarray	Among the lncRNAs detected,3806 lncRNAs with a fold change>2 or <0.5 and a q value<0.05 were found to have significantly different expression levels in astrocytoma samples compared to NAT samples. Of those,1196 were downregulated and 2610 were upregulated.	26252651
AL627422.2	lncRNA	Homo sapiens	degenerative disc disease	N/A	Regulation	Microarray	It might play important roles in the development of IDD	26556537
AL627422.2	lncRNA	Homo sapiens	stomach cancer	N/A	N/A	qRT-PCR//Microarray	The five-lncRNA signature may have a good clinical applicability for determining the diagnosis and predicting the prognosis of GC.	27460075
AL663023.1	lncRNA	Homo sapiens	astrocytoma	brain	Regulation [up-regulated]	Microarray	Among the lncRNAs detected,3806 lncRNAs with a fold change>2 or <0.5 and a q value<0.05 were found to have significantly different expression levels in astrocytoma samples compared to NAT samples. Of those,1196 were downregulated and 2610 were upregulated.	26252651
AL669831.5	lncRNA	Homo sapiens	astrocytoma	brain	Regulation [up-regulated]	Microarray	Among the lncRNAs detected,3806 lncRNAs with a fold change>2 or <0.5 and a q value<0.05 were found to have significantly different expression levels in astrocytoma samples compared to NAT samples. Of those,1196 were downregulated and 2610 were upregulated.	26252651
AL683813.1	lncRNA	Mus musculus	Pain, Intractable	spinal cord	Regulation [up-regulated]	qPCR//Microarray	Our findings uncovered the expression pattern of lncRNAs and mRNAs in the mice spinal cord under neuropathic pain condition,These lncRNAs and mRNAs may represent new therapeutic targets for the treatment of neuropathic pain.	26184882
AL691447.2	lncRNA	Homo sapiens	astrocytoma	brain	Regulation [down-regulated]	Microarray	Among the lncRNAs detected,3806 lncRNAs with a fold change>2 or <0.5 and a q value<0.05 were found to have significantly different expression levels in astrocytoma samples compared to NAT samples. Of those,1196 were downregulated and 2610 were upregulated.	26252651
AL703532	lncRNA	Homo sapiens	stomach cancer	gastric cancer tissues, large GC cohorts	Regulation [up-regulated]	qPCR//Microarray	Based on this 24-lncRNA signature, the test series patients could be classified into high-risk or low-risk subgroup with significantly different DFS (HR = 1.19, 95 % CI = 1.13-1.25, P < 0.0001). The prognostic value of this 24-lncRNA signature was confirmed in the internal validation series and another external validation series, respectively.	27647437
AL731569.1	lncRNA	Homo sapiens	astrocytoma	brain	Regulation [down-regulated]	Microarray	Among the lncRNAs detected,3806 lncRNAs with a fold change>2 or <0.5 and a q value<0.05 were found to have significantly different expression levels in astrocytoma samples compared to NAT samples. Of those,1196 were downregulated and 2610 were upregulated.	26252651
AL731661.2	lncRNA	Homo sapiens	astrocytoma	brain	Regulation [up-regulated]	Microarray	Among the lncRNAs detected,3806 lncRNAs with a fold change>2 or <0.5 and a q value<0.05 were found to have significantly different expression levels in astrocytoma samples compared to NAT samples. Of those,1196 were downregulated and 2610 were upregulated.	26252651
AL807752.4	lncRNA	Homo sapiens	astrocytoma	brain	Regulation [up-regulated]	Microarray	Among the lncRNAs detected,3806 lncRNAs with a fold change>2 or <0.5 and a q value<0.05 were found to have significantly different expression levels in astrocytoma samples compared to NAT samples. Of those,1196 were downregulated and 2610 were upregulated.	26252651
AL807761.4	lncRNA	Homo sapiens	astrocytoma	brain	Regulation [up-regulated]	Microarray	Among the lncRNAs detected,3806 lncRNAs with a fold change>2 or <0.5 and a q value<0.05 were found to have significantly different expression levels in astrocytoma samples compared to NAT samples. Of those,1196 were downregulated and 2610 were upregulated.	26252651
AL928970.1	lncRNA	Homo sapiens	astrocytoma	brain	Regulation [up-regulated]	Microarray	Among the lncRNAs detected,3806 lncRNAs with a fold change>2 or <0.5 and a q value<0.05 were found to have significantly different expression levels in astrocytoma samples compared to NAT samples. Of those,1196 were downregulated and 2610 were upregulated.	26252651
Alg2	lncRNA	Mus musculus	Ischemia	N/A	Expression [differentially expressed]	Immunoblot//qPCR//Microarray	Classification and validation of deregulated LncRNAs in ischemia/reperfusion-treated mouse livers.	24312245
ALOX5	lncRNA	Homo sapiens	Nasal Polyps	Nasal polyp tissue	Regulation [up-regulated]	RNA sequencing	In the ECRSwNP group, 151 lncRNA transcripts (26 up-regulated and 125 down-regulated) and 1921 mRNA transcripts (1058 up-regulated and 863 down-regulated) were differentially expressed compared to the control group (Fig. 3A and Supplementary Table S3).	27216292
Alu lncRNAs	lncRNA	Homo sapiens	macular degeneration	N/A	Expression [differentially expressed]	Meta-analysis	Biogenesis,metabolism,and functions of lncRNAs are otherwise interconnected with known pathogenic mechanisms	23791884
AMD1	lncRNA	Homo sapiens	Nasal Polyps	Nasal polyp tissue	Regulation [up-regulated]	RNA sequencing	In the ECRSwNP group, 151 lncRNA transcripts (26 up-regulated and 125 down-regulated) and 1921 mRNA transcripts (1058 up-regulated and 863 down-regulated) were differentially expressed compared to the control group (Fig. 3A and Supplementary Table S3).	27216292
Androgen Receptor Coregulator CTBP1-AS	lncRNA	Homo sapiens	polycystic ovary syndrome	N/A	N/A	qPCR	C-Terminal binding protein 1 antisense (CTBP1-AS) was a novel long noncoding RNA (lncRNA) to regulate AR activity. Expression level of CTBP1-AS in peripheral blood leukocytes was significantly higher in women with PCOS than that in controls after adjustment for age and body mass index (BMI).	25552498
ANKH	lncRNA	Homo sapiens	Glioblastoma	brain	Regulation [down-regulated]	Microarray	A total of 84 lincRNAs which show a distinctive chromatin signature and a clear evolutionary conservation were filtered out based on John Rinn's paper (fold change >2 and p < 0.05). The top 10 up- and down-regulated lncRNAs were listed.	25378224
ANKRD20A21P	lncRNA	Homo sapiens	endometrial cancer	N/A	Regulation	qPCR//Microarray	lncRNA may be the core regulators ofendometrial carcinogenesis.	27748922
ANP32A-IT1	lncRNA	Homo sapiens	astrocytoma	brain	Regulation [up-regulated]	Microarray	Among the lncRNAs detected,3806 lncRNAs with a fold change>2 or <0.5 and a q value<0.05 were found to have significantly different expression levels in astrocytoma samples compared to NAT samples. Of those,1196 were downregulated and 2610 were upregulated.	26252651
ANXA2P2	lncRNA	Homo sapiens	stomach cancer	N/A	N/A	qRT-PCR//Microarray	The five-lncRNA signature may have a good clinical applicability for determining the diagnosis and predicting the prognosis of GC.	27460075
AOC4P	lncRNA	Homo sapiens	colon cancer	N/A	Expression	ChIP//Immunoblot//RIP//RNAi//qRT-PCR	UPAT and UHRF1 may be promising molecular targets for the therapy of colon cancer.	26768845
AOC4P	lncRNA	Homo sapiens	hepatocellular carcinoma	HCC tissue, cell line (J7, SK-Hep1)	Regulation [down-regulated]	qPCR//RNA pull-down assay//RNAi//Western blot	we identified a differentially expressed novel tumor suppressive lncRNA termed amine oxidase,copper containing 4,pseudogene (AOC4P). The level of AOC4P expression was significantly downregulated in 68% of HCC samples and negatively correlated with advanced clinical stage,capsule invasion and vessel invasion. Low AOC4P expression correlated with poor prognostic outcomes,serving as an independent p…	26160837
AP000221.1	lncRNA	Homo sapiens	pancreatic cancer	cell line (SW1990, SWl990/GZ)	Regulation [up-regulated]	qPCR//Microarray	Six lncRNAs (RP11-58D2.1,lincRNA-ZNF532,AP000221.1,CTC-338M12.5,CR619813,DDX6P) were selected to validate the microarray consistency by using qPCR. The results demonstrated that RP11-58D2.1,lincRNA-ZNF532 and AP000221.1 were upregulated and that CTC-338M12.5,DDX6P and CR619813 were downregulated in the SW1990/GZ cells compared with SW1990 cells (Figure 6).	25755691
AP000424.2	lncRNA	Homo sapiens	astrocytoma	brain	Regulation [down-regulated]	Microarray	Among the lncRNAs detected,3806 lncRNAs with a fold change>2 or <0.5 and a q value<0.05 were found to have significantly different expression levels in astrocytoma samples compared to NAT samples. Of those,1196 were downregulated and 2610 were upregulated.	26252651
AP000439.5	lncRNA	Homo sapiens	astrocytoma	brain	Regulation [up-regulated]	Microarray	Among the lncRNAs detected,3806 lncRNAs with a fold change>2 or <0.5 and a q value<0.05 were found to have significantly different expression levels in astrocytoma samples compared to NAT samples. Of those,1196 were downregulated and 2610 were upregulated.	26252651
AP000442.2	lncRNA	Mus musculus	Heart Failure	N/A	Expression [differentially expressed]	qPCR//Microarray	Quantitative-PCR identified the relative expression of 5 significantly upregulated and 5 downregulated LncRNAs from 10 HF mice. Five LncRNAs were upregulated and 7 downregulated in HF hearts as compared with control hearts.	24205036
AP000459.1	lncRNA	Homo sapiens	astrocytoma	brain	Regulation [up-regulated]	Microarray	Among the lncRNAs detected,3806 lncRNAs with a fold change>2 or <0.5 and a q value<0.05 were found to have significantly different expression levels in astrocytoma samples compared to NAT samples. Of those,1196 were downregulated and 2610 were upregulated.	26252651
AP000459.2	lncRNA	Homo sapiens	astrocytoma	brain	Regulation [up-regulated]	Microarray	Among the lncRNAs detected,3806 lncRNAs with a fold change>2 or <0.5 and a q value<0.05 were found to have significantly different expression levels in astrocytoma samples compared to NAT samples. Of those,1196 were downregulated and 2610 were upregulated.	26252651
AP000552.1	lncRNA	Homo sapiens	Heart Defects, Congenital	N/A	Regulation	RT-PCR//Microarray	The lncRNA aberrantly expressed in the plasma of pregnant women with typical fetal CHD may play a key role in the development of CHD and may be used as novel biomarkers for prenatal diagnosis of fetal CHD.	27035723
AP000654.1	lncRNA	Homo sapiens	astrocytoma	brain	Regulation [up-regulated]	Microarray	Among the lncRNAs detected,3806 lncRNAs with a fold change>2 or <0.5 and a q value<0.05 were found to have significantly different expression levels in astrocytoma samples compared to NAT samples. Of those,1196 were downregulated and 2610 were upregulated.	26252651
AP000688.2	lncRNA	Homo sapiens	astrocytoma	brain	Regulation [up-regulated]	Microarray	Among the lncRNAs detected,3806 lncRNAs with a fold change>2 or <0.5 and a q value<0.05 were found to have significantly different expression levels in astrocytoma samples compared to NAT samples. Of those,1196 were downregulated and 2610 were upregulated.	26252651
AP000688.29	lncRNA	Homo sapiens	Enterovirus Infections	N/A	Expression [differentially expressed]	PCR	A general consistency between the qPCR and microarray analysis results was confirmed in four lncRNAs (AP000688.29,AC002511.1,RP5-843L14.1,and RP4-620F22.3) in terms of regulation direction and significance. Specifically,a 3.31-fold down-regulation	23220233
AP001029.2	lncRNA	Homo sapiens	astrocytoma	brain	Regulation [up-regulated]	Microarray	Among the lncRNAs detected,3806 lncRNAs with a fold change>2 or <0.5 and a q value<0.05 were found to have significantly different expression levels in astrocytoma samples compared to NAT samples. Of those,1196 were downregulated and 2610 were upregulated.	26252651
AP001046.1	lncRNA	Homo sapiens	astrocytoma	brain	Regulation [down-regulated]	Microarray	Among the lncRNAs detected,3806 lncRNAs with a fold change>2 or <0.5 and a q value<0.05 were found to have significantly different expression levels in astrocytoma samples compared to NAT samples. Of those,1196 were downregulated and 2610 were upregulated.	26252651
AP001056.2	lncRNA	Homo sapiens	astrocytoma	brain	Regulation [up-regulated]	Microarray	Among the lncRNAs detected,3806 lncRNAs with a fold change>2 or <0.5 and a q value<0.05 were found to have significantly different expression levels in astrocytoma samples compared to NAT samples. Of those,1196 were downregulated and 2610 were upregulated.	26252651
AP001107.1	lncRNA	Homo sapiens	astrocytoma	brain	Regulation [up-regulated]	Microarray	Among the lncRNAs detected,3806 lncRNAs with a fold change>2 or <0.5 and a q value<0.05 were found to have significantly different expression levels in astrocytoma samples compared to NAT samples. Of those,1196 were downregulated and 2610 were upregulated.	26252651
AP001150.1	lncRNA	Homo sapiens	astrocytoma	brain	Regulation [down-regulated]	Microarray	Among the lncRNAs detected,3806 lncRNAs with a fold change>2 or <0.5 and a q value<0.05 were found to have significantly different expression levels in astrocytoma samples compared to NAT samples. Of those,1196 were downregulated and 2610 were upregulated.	26252651
AP001160.3	lncRNA	Homo sapiens	astrocytoma	brain	Regulation [up-regulated]	Microarray	Among the lncRNAs detected,3806 lncRNAs with a fold change>2 or <0.5 and a q value<0.05 were found to have significantly different expression levels in astrocytoma samples compared to NAT samples. Of those,1196 were downregulated and 2610 were upregulated.	26252651
AP001432.14	lncRNA	Homo sapiens	sarcoma	N/A	Association	Bioinformatic analysis	Ten lncRNAs, including RP11-560J1.2, AP001432.14, RP4-665J23.1, LINC00680, AC006129.2, RP11-230G5.2, BACH1-IT2, RP11-274B21.9, RP11-504A18.1 and RP11-713P17.3, were selected to calculate a risk score. The risk score could effectively predict patients' outcome, such as the status of mitotic count of tumor cells, person neoplasm cancer and residual tumor. More inspiringly, the risk score generated …	29113307
AP001439.2	lncRNA	Homo sapiens	stomach cancer	gastric tissue	Regulation [down-regulated]	qPCR//Microarray	The expression levels of six up-regulated lncRNAs (XLOC_010235,CACNAICAS3,INTS7,AC104699.1,TSNAX-DISC1,and PRSS21) and six down-regulated lncRNAs (RP11-789C1.1,RP11-528G1.2,MYLK-AS1,RP11-643M14.1,GS1-5L10.1,and AP001439.2) were determined by using qPCR.	26045391
AP001505.1	lncRNA	Homo sapiens	astrocytoma	brain	Regulation [down-regulated]	Microarray	Among the lncRNAs detected,3806 lncRNAs with a fold change>2 or <0.5 and a q value<0.05 were found to have significantly different expression levels in astrocytoma samples compared to NAT samples. Of those,1196 were downregulated and 2610 were upregulated.	26252651
AP001528.2	lncRNA	Homo sapiens	hereditary hemorrhagic telangiectasia	N/A	Expression [differentially expressed]	Microarray	Top 42 long non-coding RNAs (q<0.001) differentially expressed in HHT telangiectasia.	24603890
AP002026.1	lncRNA	Homo sapiens	astrocytoma	brain	Regulation [up-regulated]	Microarray	Among the lncRNAs detected,3806 lncRNAs with a fold change>2 or <0.5 and a q value<0.05 were found to have significantly different expression levels in astrocytoma samples compared to NAT samples. Of those,1196 were downregulated and 2610 were upregulated.	26252651
AP002358.1	lncRNA	Homo sapiens	astrocytoma	brain	Regulation [up-regulated]	Microarray	Among the lncRNAs detected,3806 lncRNAs with a fold change>2 or <0.5 and a q value<0.05 were found to have significantly different expression levels in astrocytoma samples compared to NAT samples. Of those,1196 were downregulated and 2610 were upregulated.	26252651
AP002360.3	lncRNA	Homo sapiens	astrocytoma	brain	Regulation [down-regulated]	Microarray	Among the lncRNAs detected,3806 lncRNAs with a fold change>2 or <0.5 and a q value<0.05 were found to have significantly different expression levels in astrocytoma samples compared to NAT samples. Of those,1196 were downregulated and 2610 were upregulated.	26252651
AP002380.1	lncRNA	Homo sapiens	astrocytoma	brain	Regulation [up-regulated]	qRT-PCR//Microarray	Among the lncRNAs detected,3806 lncRNAs with a fold change>2 or <0.5 and a q value<0.05 were found to have significantly different expression levels in astrocytoma samples compared to NAT samples. Of those,1196 were downregulated and 2610 were upregulated.	26252651
AP002380.1	lncRNA	Homo sapiens	astrocytoma	brain	Regulation [up-regulated]	Microarray	Among the lncRNAs detected,3806 lncRNAs with a fold change>2 or <0.5 and a q value<0.05 were found to have significantly different expression levels in astrocytoma samples compared to NAT samples. Of those,1196 were downregulated and 2610 were upregulated.	26252651
AP002380.1	lncRNA	Homo sapiens	stomach cancer	gastric tissue, cell line (HCG-27, SGC-7901)	Regulation [down-regulated]	qPCR//Microarray	Linc00261,DKFZP434K028 and RPL34-AS1 had lower expression levels in gastric tissues than the normal counterparts. In gastric cell lines,the three lncRNAs were also down-regulated compared with the respective normal gastric epithelial cell line GES-1. Moreover,the low expression levels of DKFZP434K028 and RPL34-AS1 positively correlated with the larger tumor size.	26237576
AP002380.1	lncRNA	Homo sapiens	stomach cancer	gastric cancer tissues, large GC cohorts	Regulation [down-regulated]	qPCR//Microarray	Based on this 24-lncRNA signature, the test series patients could be classified into high-risk or low-risk subgroup with significantly different DFS (HR = 1.19, 95 % CI = 1.13-1.25, P < 0.0001). The prognostic value of this 24-lncRNA signature was confirmed in the internal validation series and another external validation series, respectively.	27647437
AP002765.1	lncRNA	Mus musculus	multiple sclerosis	EAE mice and activated astrocytes	Expression [differentially expressed]	qRT-PCR//Microarray	12 lncRNAs were validated through real-time PCR. Gene ontology and KEGG pathway analysis were applied to explore the potential functions of lncRNAs. Differentially expressed 3300 lncRNAs and 3250 mRNAs were in the brain tissues of EAE mice, and 3748 lncRNAs and 3332 mRNAs were in activated astrocytes. Notably, there were 2 co-up-regulated lncRNAs and 3 co-down-regulated lncRNAs both in the brain …	29518786
AP002884.4	lncRNA	Homo sapiens	astrocytoma	brain	Regulation [down-regulated]	Microarray	Among the lncRNAs detected,3806 lncRNAs with a fold change>2 or <0.5 and a q value<0.05 were found to have significantly different expression levels in astrocytoma samples compared to NAT samples. Of those,1196 were downregulated and 2610 were upregulated.	26252651
AP003086.3	lncRNA	Homo sapiens	astrocytoma	brain	Regulation [up-regulated]	Microarray	Among the lncRNAs detected,3806 lncRNAs with a fold change>2 or <0.5 and a q value<0.05 were found to have significantly different expression levels in astrocytoma samples compared to NAT samples. Of those,1196 were downregulated and 2610 were upregulated.	26252651
AP003306.2	lncRNA	Rattus norvegicus	middle cerebral artery infarction	brain	Regulation [down-regulated]	Microarray	Three hundred fifty-nine lncRNAs were upregulated (>2-fold) and 84 were downregulated (<0.5-fold) at 3 hours to 12 hours of reperfusion after middle cerebral artery occlusion compared with sham. Sixty-two stroke-responsive lncRNAs showed >90% sequence homology with exons of protein-coding genes. Promoters of stroke-responsive lncRNA genes and their homologous protein-coding genes showed highly ov…	22949471
AP003352.1	lncRNA	Mus musculus	Ischemia	N/A	Expression [differentially expressed]	Immunoblot//qPCR//Microarray	Classification and validation of deregulated LncRNAs in ischemia/reperfusion-treated mouse livers.	24312245
AP003392.7	lncRNA	Homo sapiens	astrocytoma	brain	Regulation [up-regulated]	Microarray	Among the lncRNAs detected,3806 lncRNAs with a fold change>2 or <0.5 and a q value<0.05 were found to have significantly different expression levels in astrocytoma samples compared to NAT samples. Of those,1196 were downregulated and 2610 were upregulated.	26252651
AP003486.1	lncRNA	Homo sapiens	astrocytoma	brain	Regulation [up-regulated]	Microarray	Among the lncRNAs detected,3806 lncRNAs with a fold change>2 or <0.5 and a q value<0.05 were found to have significantly different expression levels in astrocytoma samples compared to NAT samples. Of those,1196 were downregulated and 2610 were upregulated.	26252651
AP005019.1	lncRNA	Homo sapiens	astrocytoma	brain	Regulation [down-regulated]	Microarray	Among the lncRNAs detected,3806 lncRNAs with a fold change>2 or <0.5 and a q value<0.05 were found to have significantly different expression levels in astrocytoma samples compared to NAT samples. Of those,1196 were downregulated and 2610 were upregulated.	26252651
AP005329.2	lncRNA	Homo sapiens	astrocytoma	brain	Regulation [down-regulated]	Microarray	Among the lncRNAs detected,3806 lncRNAs with a fold change>2 or <0.5 and a q value<0.05 were found to have significantly different expression levels in astrocytoma samples compared to NAT samples. Of those,1196 were downregulated and 2610 were upregulated.	26252651
AP006547.1	lncRNA	Homo sapiens	Seizures	brain	Regulation [up-regulated]	qPCR//Microarray	Pairs of differentially expressed protein-coding and lncRNA genes that were either in an antisense overlap or,10-kb neighbors are shown together with stand-alone lncRNAs. Many of the affected protein-coding genes have known functions in synaptic plasticity.	22960213
AP5M1	lncRNA	Homo sapiens	Nasopharyngeal carcinoma	nasopharyngeal carcinoma tissue, cell line (CNE-2)	Regulation [up-regulated]	qPCR//RNAi//Microarray	qPCR results were consistent with the microarray analysis results of six lncRNAs (AF086415,AK095147,RP1-179N16.3,MUDENG,AK056098,and AK294004) in terms of regulation direction and significance.	24379026
APCDD1L-AS1	lncRNA	Homo sapiens	astrocytoma	brain	Regulation [up-regulated]	Microarray	Among the lncRNAs detected,3806 lncRNAs with a fold change>2 or <0.5 and a q value<0.05 were found to have significantly different expression levels in astrocytoma samples compared to NAT samples. Of those,1196 were downregulated and 2610 were upregulated.	26252651
APELA	lncRNA	Homo sapiens	papillary thyroid carcinoma	PTC tissue	Regulation [down-regulated]	qPCR//Microarray	To verify the microarray data,8 differentially expressed lncRNAs,including 4 upregulated (ENST00000503723,ENST00000423539,uc003tab.3 and NR_073085) and 4 downregulated (ENST00000515275,ENST00000570022,uc003qef.1 and ENST00000427243) lncRNAs,were randomly selected for RT-qPCR in 33 pairs of PTC and adjacent noncancerous tissues.	27347178
APF	lncRNA	Homo sapiens	myocardial infarction	N/A	Regulation	Northern blot//Western blot//qRT-PCR	APF lncRNA regulates autophagy and myocardial infarction by targeting miR-188-3p.	25858075
Apoa4	lncRNA	Mus musculus	liver disease	liver tissue	Regulation [up-regulated]	Northern blot//qRT-PCR//RNA sequencing	Our results showed that our qPCR primers specifically detected the non-adenylated APOA4-AS (Supplementary Figure S3A and B). Furthermore, we measured the APOA4-AS expression level in both WT and obese mice liver showing that APOA4-AS transcript was increased by ∼7.5-fold (Figure 1B) and concordantly, APOA4 mRNA level was increased by ∼12-fold in ob/ob mice compared with that of WT mice (Figure 1C…	27131369
APOA4-AS	lncRNA	Mus musculus	fatty liver disease	live tissues	Interaction [regulates APOA4 expression]	qPCR//Knockdown	This study uncovers an anti-sense lncRNA (APOA4-AS), which is co-expressed with APOA4, and concordantly and specifically regulates APOA4 expression both in vitro and in vivo with the involvement of HuR.	27131369
APOC1	lncRNA	Homo sapiens	Nasal Polyps	Nasal polyp tissue	Regulation [up-regulated]	RNA sequencing	In the ECRSwNP group, 151 lncRNA transcripts (26 up-regulated and 125 down-regulated) and 1921 mRNA transcripts (1058 up-regulated and 863 down-regulated) were differentially expressed compared to the control group (Fig. 3A and Supplementary Table S3).	27216292
APOC1P1-3	lncRNA	Homo sapiens	breast cancer	tissue, cell line (MCF7, MDA-MB-231, MDA-MB-453, MDA-MB-468)	Regulation [up-regulated]	qPCR//RNAi//RNA pull-down assay//Microarray	The lincRNA-APOC1P1-3 was overexpressed in breast cancer,which was related to tumor size and hypomethylation in its promoter region. We also found that APOC1P1-3 could directly bind to tubulin to decrease α-tubulin acetylation,to inactivate caspase-3,and to inhibit apoptosis.	27228351
APTR	lncRNA	Homo sapiens	Glioblastoma	primary glioblastoma tissue, cell line (A172, HCT116)	Regulation [up-regulated]	Luciferase reporter gene assay//Northern blot//qPCR//RNAi	We identified a novel lncRNA,APTR,that acts in trans to repress the CDKN1A/p21 promoter independent of p53 to promote cell proliferation.	24748121
APTR	lncRNA	Homo sapiens	liver cirrhosis	N/A	Regulation	IHC//Western blot//qRT-PCR	Long non-coding RNA APTR promotes the activation of hepatic stellate cells and the progression of liver fibrosis.	26043697
AQP9	lncRNA	Homo sapiens	Nasal Polyps	Nasal polyp tissue	Regulation [up-regulated]	RNA sequencing	In the ECRSwNP group, 151 lncRNA transcripts (26 up-regulated and 125 down-regulated) and 1921 mRNA transcripts (1058 up-regulated and 863 down-regulated) were differentially expressed compared to the control group (Fig. 3A and Supplementary Table S3).	27216292
ARC	lncRNA	Homo sapiens	hepatocellular carcinoma	HCC cells	Regulation [up-regulated]	qRT-PCR//Microarray	We demonstrated for the first time that ENST00000570843.1, ENST00000567668.1, ENST00000582249.1, ENST00000450304.1, TCONS_00015544, ENST00000602478.1, TCONS_00001266 and ARC, IL12RB1, HSPA6 were upregulated, whereas STAT3, PRPSAP1, MCU, URB2 were down-regulated in sub-lethally heat-treated HCC cells.	28732507
Arid2-IR	lncRNA	Mus musculus	nephritis	Kidney tissue	Regulation [up-regulated]	ChIP//qPCR//Western blot	In vitro knockdown of Arid2-IR from tubular epithelial cells produced no effect on TGF-β-induced Smad3 signaling and fibrosis but inhibited interleukin-1β-stimulated NF-κB-dependent inflammatory response. In contrast, overexpression of Arid2-IR promoted interleukin-1β-induced NF-κB signaling and inflammatory cytokine expression without alteration of TGF-β1-induced fibrotic response. Furthermore, …	25743111
Arid2-IR	lncRNA	Mus musculus	nephritis	N/A	N/A	ChIP//qPCR//Western blot	Arid2-IR is a novel lncRNA that functions to promote NF-KB-dependent renal inflammation. Overexpression of Arid2-IR promoted interleukin-1β-induced NF-κB signaling and inflammatory cytokine expression without alteration of TGF-beta1-induced fibrotic response.	25743111
ARRDC3	lncRNA	Homo sapiens	Nasal Polyps	Nasal polyp tissue	Regulation [up-regulated]	RNA sequencing	In the ECRSwNP group, 151 lncRNA transcripts (26 up-regulated and 125 down-regulated) and 1921 mRNA transcripts (1058 up-regulated and 863 down-regulated) were differentially expressed compared to the control group (Fig. 3A and Supplementary Table S3).	27216292
AS Uch1	lncRNA	Homo sapiens	Parkinson's disease	brain	Regulation [down-regulated]	qRT-PCR	AS Uch1 RNA levels are strongly down-regulated in neurochemical models of PD in vitro and in vivo.	25883552
AS Uch1	lncRNA	Mus musculus	MPTP Poisoning	brain	Regulation [down-regulated]	qRT-PCR	AS Uch1 RNA levels are strongly down-regulated in neurochemical models of PD in vitro and in vivo.	25883552
AS Uch1	lncRNA	Mus musculus	Parkinson's disease	brain	Regulation [down-regulated]	qRT-PCR	AS Uch1 RNA levels are strongly down-regulated in neurochemical models of PD in vitro and in vivo.	25883552
AS Uchl1	lncRNA	Mus musculus	Parkinson's disease	N/A	N/A	qRT-PCR	Uch1 RNA levels are strongly down-regulated in neurochemical models of PD in vitro and in vivo	25883552
AS_INT55	lncRNA	Homo sapiens	Duchenne muscular dystrophy	cell lines	Regulation [up-regulated]	Luciferase reporter gene assay//Northern blot//qRT-PCR	Overall these findings unveil an unprecedented complexity of the transcriptional pattern of the DMD locus and reveal that DMD lncRNAs may contribute to the orchestration and homeostasis of the muscle dystrophin expression pattern by either selective targeting and down-modulating the dystrophin promoter transcriptional activity.	23028937
ASAP1	lncRNA	Homo sapiens	Nasal Polyps	Nasal polyp tissue	Regulation [up-regulated]	RNA sequencing	In the ECRSwNP group, 151 lncRNA transcripts (26 up-regulated and 125 down-regulated) and 1921 mRNA transcripts (1058 up-regulated and 863 down-regulated) were differentially expressed compared to the control group (Fig. 3A and Supplementary Table S3).	27216292
ASAP1-IT1	lncRNA	Homo sapiens	astrocytoma	brain	Regulation [up-regulated]	Microarray	Among the lncRNAs detected,3806 lncRNAs with a fold change>2 or <0.5 and a q value<0.05 were found to have significantly different expression levels in astrocytoma samples compared to NAT samples. Of those,1196 were downregulated and 2610 were upregulated.	26252651
ASAP1-IT1	lncRNA	Homo sapiens	non-small cell lung carcinoma	NSCLC tisseus and cell lines	Regulation [up-regulated]	qRT-PCR//Western blot//CCK-8 assay//Transwell assay	The results of qRT-PCR experiment showed that in 68 NSCLC samples, upregulation of ASAP1-IT1 expression was identified in 51 samples (82.4%) in comparison with the expression in tumor-adjacent tissues, and a similar upregulation was also observed in 5 NSCLC cells. CCK-8 and clone formation experiments also revealed that interference on ASAP1-IT1 expression could inhibit the proliferation of NSCLC…	29364481
ASAP1-IT1	lncRNA	Homo sapiens	ovarian cancer	N/A	N/A	qRT-PCR	Long non-coding RNAs (lncRNAs) are a class of non-protein coding transcripts that has gained significant attention lately due to their important biological actions and potential involvement in cancer.	27667152
Asb3	lncRNA	Rattus norvegicus	cardiovascular system disease	N/A	N/A	Immunoblot//Microarray//Sequencing	The protein expression status of 4 target genes,Asb3,Chac2,Pex11b,and Sp5,were differentially expressed between the relevant strain comparisons,thereby suggesting that the differentially expressed lncRNAs associated with these genes are candidate genetic determinants of blood pressure	25385761
Asb3	lncRNA	Rattus norvegicus	kidney disease	N/A	N/A	Immunoblot//Microarray//Sequencing	The protein expression status of 4 target genes,Asb3,Chac2,Pex11b,and Sp5,were differentially expressed between the relevant strain comparisons,thereby suggesting that the differentially expressed lncRNAs associated with these genes are candidate genetic determinants of blood pressure	25385761
ASK00420	lncRNA	Homo sapiens	cervical cancer	tissue, cell line (HeLa, SiHa, CaSki)	Regulation [down-regulated]	qPCR//RIP//RNAi//Western blot//Microarray	LncRNA expression was then analyzed in CC cells and normal,primary cervical epithelial cells in the same manner. The levels of TI17313,TI13831,TI10124,and TI18318 were increased in 3 cancer cell line(HeLa,SiHa,and CaSki) when compared with normal,primary cervical epithelial cells. Expression of the 5 other lncRNAs was below the level of detection in cultured cells.	25007342
ASLNC00339	lncRNA	Homo sapiens	osteosarcoma	primary osteosarcoma tissue	Regulation [down-regulated]	qPCR//Microarray	The results demonstrated that ASLNC21868,ASLNC22124,ASLNC23844,ASLNC24587,BE503655 and BC050642 were over-regulated and that ASLNC00339,ASLNC11435,ASLNC13387 and ASLNC18814 were under-regulated in the osteosarcoma samples compared with normal samples. The qPCR results and microarray data are consistent.	23466354
ASLNC02525	lncRNA	Homo sapiens	hepatocellular carcinoma	hepatocellular carcinoma cells	Expression [high expression]	qPCR//Bioinformatic analysis	ASLNC02525, was highly expressed in the tissues and cell lines of liver cancer but not in adjacent tissues or normal hepatic cells. Knockdown of ASLNC02525 in hepatocellular carcinoma cells inhibited the proliferation and invasion. In the process, expression level of transcription factor twist1 (twist‑related protein 1) was reduced, but no change at transcription level was observed. According to …	28713968
ASLNC20819	lncRNA	Homo sapiens	Glioblastoma	brain	Regulation [up-regulated]	Microarray	the up-regulated lncRNAs ASLNC22381 and ASLNC20819 showed the important position in the glioma pathway. The ASLNC22381 and ASLNC20819 is predicted to target growth factor-related IGF-1 genes,which might play an important role in the recurrence and malignant progression of glioma.	22446686
ASLNC22381	lncRNA	Homo sapiens	Glioblastoma	brain	Regulation [up-regulated]	Microarray	the up-regulated lncRNAs ASLNC22381 and ASLNC20819 showed the important position in the glioma pathway. The ASLNC22381 and ASLNC20819 is predicted to target growth factor-related IGF-1 genes,which might play an important role in the recurrence and malignant progression of glioma.	22446686
ASO3634	lncRNA	Homo sapiens	astrocytoma	brain	Regulation [up-regulated]	Microarray	Among the lncRNAs detected,3806 lncRNAs with a fold change>2 or <0.5 and a q value<0.05 were found to have significantly different expression levels in astrocytoma samples compared to NAT samples. Of those,1196 were downregulated and 2610 were upregulated.	26252651
ATB	lncRNA	Homo sapiens	bladder carcinoma	bladder cancer cells	Expression [overexpression]	qRT-PCR//Dual luciferase reporter gene assay	For the expressions of lncRNA-ATB, miR-126 and KRAS, T24 cells were transfected with their specific vectors/shRNA or mimic/inhibitor. Then, cell viability, migration, invasion and apoptosis, as well as the protein levels of apoptosis-related factors and PI3K/AKT and mTOR signal pathways were measured, respectively. Further, the relationships of lncRNA-ATB and miR-126 or miR-126 and KRAS were anal…	29321082
ATB	lncRNA	Homo sapiens	breast cancer	N/A	Regulation	Western blot//qRT-PCR//Microarray	LncRNA-ATB promotes trastuzumab resistance and invasion-metastasis cascade in breast cancer.	25871474
ATB	lncRNA	Homo sapiens	esophageal squamous cell carcinoma	ESCC tissues and cell lines	Regulation [up-regulated]	qPCR//Knockdown	Upregulated lnc-ATB served as an independent prognosis predictor of ESCC patients.	28640252
ATB	lncRNA	Homo sapiens	Keloid	N/A	Regulation	ChIP//Luciferase reporter gene assay//Western blot//qPCR	Knockdown of lncRNA-ATB suppresses autocrine secretion of TGF-β2 by targeting ZNF217 via miR-200c in keloid fibroblasts.	27090737
ATB	lncRNA	Homo sapiens	malignant glioma	glioma tissue, cell line (U251, A172)	Regulation [up-regulated]	Luciferase reporter gene assay//qPCR//RNAi//Western blot	ATB is abnormally up-regulated both in glioma tissues and cell linecompared with normal brain tissues,and glioma patients with high ATB expression had shorter overall survival time. Knockdown of ATB significantly inhibits glioma malignancy,including cell proliferation,colony formation,migration,invasion in vitro,and the xenograft tumor formation in vivo.In addition,ATB was confirmed to target miR…	27267902
ATB	lncRNA	Homo sapiens	malignant glioma	glioma tissue	Regulation [up-regulated]	Luciferase reporter gene assay//qPCR//RNAi//Western blot	ATB is abnormally up-regulated both in glioma tissues and cell lines compared with normal brain tissues, and glioma patients with high ATB expression had shorter overall survival time.We found that the expression of miR-200a was lowly expressed in glioma tissues compared with normal brain tissues (NBTs). We further found that miR-200a level in glioma tissues was inversely correlated with patholog…	27267902
ATB	lncRNA	Homo sapiens	prostate cancer	primary prostate cancer tissue, cell line (PC-3, DU145)	Regulation [up-regulated]	qPCR//Western blot	We showed that lncRNA-ATB expression was significantly upregulated in tumor tissues in patients with prostate cancer in comparison with adjacent non-tumor tissues. Further analysis indicted that high lncRNA-ATB expression may be an independent prognostic factor for biochemical recurrence (BCR)-free survival in prostate cancer patients. Overexpression of lncRNA-ATB promoted,and knockdown of lncRNA…	27176634
ATF3	lncRNA	Homo sapiens	Nasal Polyps	Nasal polyp tissue	Regulation [up-regulated]	RNA sequencing	In the ECRSwNP group, 151 lncRNA transcripts (26 up-regulated and 125 down-regulated) and 1921 mRNA transcripts (1058 up-regulated and 863 down-regulated) were differentially expressed compared to the control group (Fig. 3A and Supplementary Table S3).	27216292
Atg9b	lncRNA	Homo sapiens	hypertension	N/A	Regulation	qRT-PCR	L.barbarum L. had anti-hypertensive effect and might lower blood pressure by suppressing the expression of lncRNA sONE in BHR model	26261587
ATP13A4-AS1	lncRNA	Homo sapiens	astrocytoma	brain	Regulation [up-regulated]	Microarray	Among the lncRNAs detected,3806 lncRNAs with a fold change>2 or <0.5 and a q value<0.05 were found to have significantly different expression levels in astrocytoma samples compared to NAT samples. Of those,1196 were downregulated and 2610 were upregulated.	26252651
Atp2a2	lncRNA	Mus musculus	Heart Failure	N/A	Expression [differentially expressed]	qPCR//Microarray	Quantitative-PCR identified the relative expression of 5 significantly upregulated and 5 downregulated LncRNAs from 10 HF mice. Five LncRNAs were upregulated and 4 downregulated in HF hearts as compared with control hearts.	24205036
ATP2B1-AS1	lncRNA	Homo sapiens	astrocytoma	brain	Regulation [down-regulated]	Microarray	Among the lncRNAs detected,3806 lncRNAs with a fold change>2 or <0.5 and a q value<0.05 were found to have significantly different expression levels in astrocytoma samples compared to NAT samples. Of those,1196 were downregulated and 2610 were upregulated.	26252651
ATP6V1G2-DDX39B	lncRNA	Homo sapiens	dilated cardiomyopathy	N/A	Mutation	Genotyping	The haplotype block,NFKBIL1-ATP6V1G2-BAT1-MICB-MICA,within the class III-class I boundary region of the human major histocompatibility complex may control susceptibility to hepatitis C virus-associated dilated cardiomyopathy.	16101831
ATP6V1G2-DDX39B	lncRNA	Homo sapiens	hypertrophic cardiomyopathy	N/A	Mutation	Genotyping	The haplotype block,NFKBIL1-ATP6V1G2-BAT1-MICB-MICA,within the class III-class I boundary region of the human major histocompatibility complex may control susceptibility to hepatitis C virus-associated dilated cardiomyopathy.	16101831
ATXN8OS	lncRNA	Homo sapiens	autosomal dominant cerebellar ataxia	N/A	N/A	qPCR	It plays a important role in spinocerebellar ataxia 7 and 8	27338628
ATXN8OS	lncRNA	Homo sapiens	spinocerebellar ataxia type 8	N/A	Locus	Genotyping	Patients show a trinucleotide (CUG) expansion in a noncoding RNA termed ataxin 8 opposite strand (ATXN8OS),an antisense transcript to the KLHL1 gene.	16804541
ATXN8OS	lncRNA	Homo sapiens	spinocerebellar ataxia type 8	N/A	Mutation	Genotyping	The low prevalence of SCA8 seems to be correlated with the low frequency of large (CTA/CTG)n copy number alleles in Chinese population.	18841561
ATXN8OS	lncRNA	Homo sapiens	spinocerebellar ataxia type 8	N/A	Expression [differentially expressed]	Genotyping	Spinocerebellar ataxia type 8 (SCA8) involves bidirectional expression of CUG (ATXN8OS) and CAG (ATXN8) expansion transcripts.	19229559
ATXN8OS	lncRNA	Homo sapiens	spinocerebellar ataxia type 8	N/A	Expression [differentially expressed]	Genotyping	RNA gain-of-function plays a significant role in SCA8: 1) CUG(exp) transcripts accumulate as ribonuclear inclusions that co-localize with MBNL1 in selected neurons in the brain.	19680539
ATXN8OS	lncRNA	Homo sapiens	spinocerebellar ataxia type 8	N/A	Mutation	Genotyping	The ATXN8OS (CTA)n(CTG)n composite repeat expansion is transmitted in an autosomal dominant manner with reduced penetrance.	20301445
ATXN8OS	lncRNA	Homo sapiens	spinocerebellar ataxia type 8	cerebellar cortex	N/A	Array	In addition,a lncRNA also plays a key role in the pathogenesis of spinocerebellar ataxia type 8 (SCA8). Indeed,a recent study found that the expanded ATXN8OS transcript accumulates in ribonuclear inclusions in the cerebellar cortex (i.e.,Purkinje cells,Bergmann glia,and molecular layer interneurons) of SCA8 patients and in the cerebellar cortex and the deep cerebellar nuclei of transgenic mice ex…	20380817
ATXN8OS	lncRNA	Homo sapiens	spinocerebellar ataxia type 8	N/A	Mutation	Genotyping	Expansion repeats in the ATXN8OS lncRNA gene are partly responsible for the pathology of spinocerebellar ataxia type 8 through a toxic RNA gain-of-function mechanism that includes formation of ribonuclear inclusions in the cerebellum and deregulation of muscleblind-like splicing regulator 1-mediated alternative splicing	22814587
ATXN8OS	lncRNA	Homo sapiens	spinocerebellar ataxia type 8	N/A	Mutation	Genotyping	Genetic variation in lncRNA genes causes disease and influences susceptibility	23791884
AV099323	lncRNA	Mus musculus	Diabetic Nephropathies	cell lines	Regulation [down-regulated]	qRT-PCR	Twelve lncRNAs displayed the same expressional tendencies in both renal tissues and MCs.	28151474
AW206234	lncRNA	Homo sapiens	stomach cancer	gastric cancer tissues, large GC cohorts	Regulation [up-regulated]	qPCR//Microarray	Based on this 24-lncRNA signature, the test series patients could be classified into high-risk or low-risk subgroup with significantly different DFS (HR = 1.19, 95 % CI = 1.13-1.25, P < 0.0001). The prognostic value of this 24-lncRNA signature was confirmed in the internal validation series and another external validation series, respectively.	27647437
AX746718	lncRNA	Homo sapiens	malignant pleural mesothelioma	MPM tissue, cell line (H28, H226, H2052, H2452, MSTO)	Regulation [up-regulated]	qPCR//Microarray	AK130977 and AX746718 were both found to be down-regulated via both microarray and RT-qPCR (AK130977 Microarray (MA) = -5.207,RT-qPCR = -1.6, AX746718 MA = -3.37,RT-qPCR = -4.6),with AK130977 demonstrating fairly small changes using RT-qPCR. Similarly,BX648695,AK129685,EF177379,AK054908,AK130275,AF268386 and NR_003584 all demonstrated consistent up-regulation using both microarrays and RT-qPCR.	23976967
AX800134	lncRNA	Homo sapiens	hepatocellular carcinoma	N/A	Expression	Microarray	The serum expression of uc001ncr and AX800134 has potential as novel potential biomarker for the diagnosis of HCC	26674525
AY129027	lncRNA	Homo sapiens	hepatocellular carcinoma	HCC tissue	Regulation [up-regulated]	qPCR//RIP//RNA pull-down assay//Microarray	AY129027,uc002pyc and DQ786243 were over-expressed in HCC,whereas the expression of AK055007 and AK123790 was decreased.	21769904
AZIN1-AS1	lncRNA	Homo sapiens	astrocytoma	brain	Regulation [up-regulated]	Microarray	Among the lncRNAs detected,3806 lncRNAs with a fold change>2 or <0.5 and a q value<0.05 were found to have significantly different expression levels in astrocytoma samples compared to NAT samples. Of those,1196 were downregulated and 2610 were upregulated.	26252651
B1 SINE RNA	lncRNA	Mus musculus	Infection	N/A	Expression [differentially expressed]	PCR	Increased levels of B1 and B2 SINE transcripts in mouse fibroblast cells due to minute virus of mice infection.	15351211
B1 SINE RNA	lncRNA	Mus musculus	Infection	fibroblast cell	Regulation [up-regulated]	PCR	Increased levels of B1 and B2 SINE transcripts in mouse fibroblast cells due to minute virus of mice infection.	15351211
B2 SINE RNA	lncRNA	Mus musculus	deleterious effects in the somatic thymus tissue	N/A	Epigenetics	IHC//Luciferase reporter gene assay//miRNA microarray chip	miR-468-mediated suppression of LSH leads to aberrant methylation of LINE1 and SINE B2.	19959559
B2 SINE RNA	lncRNA	Mus musculus	Infection	N/A	Interaction	Microarray	CELO protein Gam1 was able to mediate transcriptional activation of these B2 SINE-containing RNAs. Upregulation of B2-SINE-containing RNAs could be a novel contribution of Gam1 to CELO host cell infection.	12729754
B2 SINE RNA	lncRNA	Mus musculus	Infection	N/A	Expression [differentially expressed]	Microarray	Increased levels of B1 and B2 SINE transcripts in mouse fibroblast cells due to minute virus of mice infection.	15351211
B2 SINE RNA	lncRNA	Mus musculus	Infection	fibroblast cell	Regulation [up-regulated]	PCR	Increased levels of B1 and B2 SINE transcripts in mouse fibroblast cells due to minute virus of mice infection.	15351211
B2 SINE RNA	lncRNA	Mus musculus	Pain	N/A	Expression [differentially expressed]	qPCR//GeneChip array	Comt1 is differentially expressed among the strains,and this differential expression is cis-regulated. A B2 short interspersed nuclear element (SINE) was inserted in the 3'-untranslated region (3'-UTR) of Comt1 in 14 strains generating a common haplotype that correlates with gene expression. A haplotype,defined by a 3'-UTR B2 SINE element,regulates Comt1 expression and some mouse behaviors.	20659173
B230210A14Rik	lncRNA	Mus musculus	Pain, Intractable	spinal cord	Regulation [down-regulated]	qPCR//Microarray	Our findings uncovered the expression pattern of lncRNAs and mRNAs in the mice spinal cord under neuropathic pain condition,These lncRNAs and mRNAs may represent new therapeutic targets for the treatment of neuropathic pain.	26184882
BAALC-AS1	lncRNA	Homo sapiens	astrocytoma	brain	Regulation [up-regulated]	Microarray	Among the lncRNAs detected,3806 lncRNAs with a fold change>2 or <0.5 and a q value<0.05 were found to have significantly different expression levels in astrocytoma samples compared to NAT samples. Of those,1196 were downregulated and 2610 were upregulated.	26252651
BAALC-AS1	lncRNA	Homo sapiens	astrocytoma	brain	Regulation [down-regulated]	Microarray	Among the lncRNAs detected,3806 lncRNAs with a fold change>2 or <0.5 and a q value<0.05 were found to have significantly different expression levels in astrocytoma samples compared to NAT samples. Of those,1196 were downregulated and 2610 were upregulated.	26252651
BACE1	lncRNA	Homo sapiens	Alzheimer's disease	blood samples	Expression [high expression]	RT-qPCR//ROC	We found that the plasma LncRNA BACE1 level of AD patients was significantly higher than that of healthy controls (p = 0.006). Plasma level of LncRNA 17A, 51A and BC200 did not show a significant difference between two groups (p = 0.098, p = 0.204 and p = 0.232, respectively). ROC curve analysis showed that LncRNA BACE1 was the best candidate of these LncRNA (95% CI: 0.553-0.781, p = 0.003). In a…	29316899
BACE1-AS	lncRNA	Homo sapiens	Alzheimer's disease	brain	Regulation [up-regulated]	Array	Here we report that BACE1-AS,a natural antisense transcript,plays a part in determining BACE1 expression. BACE1-AS rapidly and reversibly upregulates BACE1 levels in response to a variety of stresses,including Aβ 1–42 exposure. Furthermore,we show elevated BACE1-AS in several brain regions of individuals with Alzheimer's disease. These data suggest that this previously unexamined noncoding RNA ha…	18587408
BACE1-AS	lncRNA	Homo sapiens	Alzheimer's disease	brain	Regulation [up-regulated]	Array	we identify a conserved noncoding antisense transcript forb-secretase-1 (BACE1),a crucial enzyme in Alzheimer's disease pathophysiology. The BACE1-antisense transcript (BACE1-AS) regulates BACE1 mRNA and subsequently BACE1 protein expressionin vitro andin vivo. Upon exposure to various cell stressors including amyloid-b1-42(Ab1-42),expression of BACE1-AS becomes elevated,increasing BACE1 mRNA sta…	18587408
BACE1-AS	lncRNA	Homo sapiens	Alzheimer's disease	N/A	Interaction	Bioinformatic analysis	BACE1-AS is directly implicated in the increased abundance of Aβ 1–42 in Alzheimer's disease.	18587408
BACE1-AS	lncRNA	Homo sapiens	Alzheimer's disease	N/A	Expression [differentially expressed]	Bioinformatic analysis	Elevated levels of Ab,BACE1 proteins,as well as BACE1-AS have been detected in subjects with Alzheimer's disease (AD),suggesting that altered BACE1 expression plays a role in the pathogenesis of the disease.	18587408
BACE1-AS	lncRNA	Homo sapiens	Alzheimer's disease	N/A	Interaction	Bioinformatic analysis	The BACE1-antisense transcript (BACE1-AS) regulates BACE1 mRNA and subsequently BACE1 protein expression in vitro and in vivo. BACE1 mRNA expression is under the control of a regulatory noncoding RNA that may drive Alzheimer's disease-associated pathophysiology.	18587408
BACE1-AS	lncRNA	Homo sapiens	Alzheimer's disease	neuronal cell	Regulation [up-regulated]	Array	In addition,neuronal cells exposed to diverse cell stressors (e.g.,reactive oxygen species,chronic hypoxia,and Aβ 1–42) exhibited increased expression and nuclear to cytoplasmic translocation of BACE1-AS transcripts,where BACE1-AS promotes the stabilization of BACE1 mRNA and up-regulation of BACE1 protein.	20380817
BACE1-AS	lncRNA	Homo sapiens	Alzheimer's disease	N/A	Regulation [down-regulated]	Array	We report here that BACE1-antisense prevents miRNA-induced repression of BACE1 mRNA by masking the binding site for miR-485-5p. Indeed,miR-485-5p and BACE1-antisense compete for binding within the same region in the open reading frame of the BACE1 mRNA. We found that the expression of BACE1-antisense as well as miR-485-5p are dysregulated in RNA samples from Alzheimer's disease subjects compared …	20507594
BACE1-AS	lncRNA	Homo sapiens	Alzheimer's disease	N/A	N/A	Array	We report here that BACE1-antisense prevents miRNA-induced repression of BACE1 mRNA by masking the binding site for miR-485-5p. Indeed,miR-485-5p and BACE1-antisense compete for binding within the same region in the open reading frame of the BACE1 mRNA. We found that the expression of BACE1-antisense as well as miR-485-5p are dysregulated in RNA samples from Alzheimer's disease subjects compared …	20507594
BACE1-AS	lncRNA	Homo sapiens	Alzheimer's disease	N/A	Expression [differentially expressed]	Bioinformatic analysis	The BACE1-antisense transcript (BACE1-AS) is markedly upregulated in brain samples from AD patients and promotes the stability of the (sense) BACE1 transcript.	21785702
BACE1-AS	lncRNA	Homo sapiens	Alzheimer's disease	N/A	Expression [differentially expressed]	Bioinformatic analysis	It has been shown that misexpression of lncRNAs contributes to numerous diseases. For example,an lncRNA may influence the pathogenesis of Alzheimer's disease. The BACE1-AS can regulate BACE1 mRNA expression. BACE1 mRNA expression is under the control of a regulatory non-coding RNA that may drive Alzheimer's disease-associated pathophysiology	22535282
BACE1-AS	lncRNA	Homo sapiens	Alzheimer's disease	N/A	Expression [differentially expressed]	Bioinformatic analysis	BACE1 is one of two peptidases that carry out the initial proteolytic cleavage of APP,allowing it to accumulate in the brain. BACE1AS levels were found to be higher in human subjects with AD,and also in BACE1 transgenic mouse models of AD	22817756
BACE1-AS	lncRNA	Homo sapiens	Alzheimer's disease	N/A	Expression [differentially expressed]	Bioinformatic analysis	he accumulation of this protein has been implicated in many neurological disorders and elevated levels of both BACE1 and BACE1-AS have been detected in subjects with Alzheimer's disease	22928560
BACE1-AS	lncRNA	Homo sapiens	Alzheimer's disease	N/A	Expression [differentially expressed]	Bioinformatic analysis	BACE1-AS is elevated in brains of patients with AD,suggesting that the lncRNA is the driving force behind BACE1 dysregulation in AD	23562612
BACE1-AS	lncRNA	Homo sapiens	Alzheimer's disease	N/A	Expression [differentially expressed]	Bioinformatic analysis	Genomic context links lncRNAs to disease genes/loci and related pathways	23791884
BACE1-AS	lncRNA	Homo sapiens	Alzheimer's disease	N/A	Expression [differentially expressed]	Bioinformatic analysis	The expression of BACE1 antisense transcript (BACE1-AS) was linked to increased amyloid-β 1–42 in patients with Alzheimer＊s disease and gave rise for a stabilizing function of the lncRNA.	24531795
BACE1-AS	lncRNA	Homo sapiens	Alzheimer's disease	N/A	Expression [differentially expressed]	Bioinformatic analysis	In Alzheimer disease,the protein-coding gene BACE-1 (β-site amyloid precursor protein-cleaving enzyme) cleaves amyloid precursor protein (APP) to β-amyloid peptide (Aβ),the accumulation of which (amyloid plaques) is associated with disease. LncRNA BACE1-AS,located on the antisense strand to BACE1,binds complementarily to BACE1 mRNA,increases its stability,regulates BACE1 translation,and thereby t…	24667321
BACE1-AS	lncRNA	Homo sapiens	Alzheimer's disease	brain	Regulation [up-regulated]	Array	HuD also associated with and stabilized the long noncoding (lnc)RNA BACE1AS,which partly complements BACE1 mRNA and enhances BACE1 expression. Consistent with HuD promoting production of APP and APP-cleaving enzyme,the levels of APP,BACE1,BACE1AS,and Abeta were higher in the brain of HuD-overexpressing mice. Importantly,cortex (superior temporal gyrus) from patients with AD displayed significantl…	24857657
BACE1-AS	lncRNA	Homo sapiens	Alzheimer's disease	cell lines	Regulation [up-regulated]	Array	the senile plaque (SP) AD SHSY5Y cell model was established using the synthetic amyloid betaprotein (Abeta) 142 in vitro. quantitative polymerase chain reaction and western blot analysis revealed that the mRNA and protein expression of Abeta142 and Abeta140 was significantly increased in the AD model group,with a marked decrease in Ki67 expression at day six. RNase protection assays (RPA) and nor…	24970022
BACE1-AS	lncRNA	Homo sapiens	Alzheimer's disease	N/A	Expression	Array	BACE1-AS levels are up-regulated in AD brains where BACE1-AS acts by stabilizing BACE1 mRNA thereby increasing BACE1 protein content and Aβ42 formation	27338628
BACE1-AS	lncRNA	Homo sapiens	colon cancer	cell line (SNU-C4R, SNU-C5R)	Regulation [down-regulated]	qPCR	We selected three lncRNAs,snaR,BACE1AS,and PRAS,and we detected their expression by RT-qPCR using specific primer sets. SnaR and BACE1AS were significantly down-regulated in both resistant cell line(SNU-C4R and SNU-C5R),whereas PRAS was down-regulated in SNU-C4R cells but not in SNU-C5R cells. Down-regulation of snaR decreased cell death after 5-FU treatment,which indicates that snaR loss decreas…	25078450
BACE1-AS	lncRNA	Homo sapiens	Heart Failure	left ventricle biopsies, cell lines	Regulation [up-regulated]	RNA ISH//IHC	BACE1 and BACE1-AS expression was measured in left ventricle biopsies from 18 patients affected by non-end stage ischaemic HF and 17 matched controls. The levels of both transcripts were increased in HF patients.	28158647
BACE1-AS	lncRNA	Homo sapiens	inclusion body myositis	N/A	Expression [differentially expressed]	Meta-analysis	Genomic context links lncRNAs to disease genes/loci and related pathways	23791884
BACE1-AS	lncRNA	Homo sapiens	ovarian cancer	N/A	Expression	RT-PCR	Elevation of lncRNA BACE1-AS expression is a potential mechanism for suppressing human OCSC proliferation and invasion.	26783004
BACE1-AS	lncRNA	Mus musculus	Alzheimer's disease	brain	Regulation [up-regulated]	Northern blot//qRT-PCR//RNAi	we identify a conserved noncoding antisense transcript forb-secretase-1 (BACE1),a crucial enzyme in Alzheimer's disease pathophysiology. The BACE1-antisense transcript (BACE1-AS) regulates BACE1 mRNA and subsequently BACE1 protein expressionin vitro andin vivo. Upon exposure to various cell stressors including amyloid-b1-42(Ab1-42),expression of BACE1-AS becomes elevated,increasing BACE1 mRNA sta…	18587408
BACE1-AS	lncRNA	Mus musculus	Heart Failure	left ventricle biopsies;cell lines	Regulation [up-regulated]	RNA ISH//IHC	BACE1 and BACE1-AS expression was measured in left ventricle biopsies from 18 patients affected by non-end stage ischaemic HF and 17 matched controls. The levels of both transcripts were increased in HF patients.	28158647
BACH1-IT2	lncRNA	Homo sapiens	sarcoma	N/A	Association	Bioinformatic analysis	Ten lncRNAs, including RP11-560J1.2, AP001432.14, RP4-665J23.1, LINC00680, AC006129.2, RP11-230G5.2, BACH1-IT2, RP11-274B21.9, RP11-504A18.1 and RP11-713P17.3, were selected to calculate a risk score. The risk score could effectively predict patients' outcome, such as the status of mitotic count of tumor cells, person neoplasm cancer and residual tumor. More inspiringly, the risk score generated …	29113307
BAIAP2-AS1	lncRNA	Homo sapiens	cervical squamous cell carcinoma	N/A	Expression [high expression]	ROC//Univariate and Multivariate Cox regression analyses	A 15-lncRNA based risk score was developed based on the Cox co-efficient of the individual lncRNAs. The prognostic value of this risk score was validated in the complete set and internal testing set. In summary, a 15-lncRNA expression signature (BAIAP2-AS1, RP11-203J24.8, LINC01133, RP1-7G5.6, RP11-147L13.15, SERHL, CTC-537E7.3, RP11-440L14.1, RP11-131N11.4, ILF3-AS1, RP11-80H18.4, RP11-1096G20.5…	29525275
BAIAP2-AS1	lncRNA	Homo sapiens	hepatocellular carcinoma	N/A	Expression	RNA sequencing	It was found to be significantly associated with overall survival	26492393
BAIAP2-AS1	lncRNA	Homo sapiens	hepatocellular carcinoma	HCC tissue	Regulation [up-regulated]	qPCR//RNAi//Microarray	To validate expression of the 6 HH-lncRNAs,qRT-PCR was performed in a cohort of 20 HCC patients,including 10 primary HCC and 10 HBV-related HCC. Expression of 6 HH-lncRNAs validated by qRT-PCR was consistent with microarray results.	27285756
BALR-2	lncRNA	Homo sapiens	acute lymphocytic leukemia	blood	Regulation [up-regulated]	qPCR//Microarray	Importantly,high expression of BALR-2 correlated with poor overall survival and diminished response to prednisone treatment. BALR-2 plays a functional role in the pathogenesis and/or clinical responsiveness of B-ALL and that altering the levels of particular lncRNAs may provide a future diretcion for therapeutic development.	25681502
BALR-2	lncRNA	Homo sapiens	lymphoblastic leukemia	blood, cell line (HEK, 293T)	Expression [differentially expressed]	qPCR//Western blot//Microarray	high expression of BALR-2 correlated with poor overall survival and diminished response to prednisone treatment. In line with a function for this lncRNA in regulating cell survival,BALR-2 knockdown led to reduced proliferation,increased apoptosis,and increased sensitivity to prednisolone treatment. Conversely,overexpression of BALR-2 led to increased cell growth and resistance to prednisone treat…	25681502
BALR-6	lncRNA	Homo sapiens	lymphoblastic leukemia	cell line (MV, Reh, 697, Nalm-6, 70Z/3, HEK 293)	Regulation [up-regulated]	Northern blot//qPCR//RNAi	Overexpression of BALR-6 in murine bone marrow transplantation experiments caused a significant increase in early hematopoietic progenitor populations,suggesting that its dysregulation may cause developmental changes. Notably,the knockdown of BALR-6 resulted in global dysregulation of gene expression. The gene set was enriched for leukemia-associated genes,as well as for the transcriptome regulat…	26694754
BANCR	lncRNA	Homo sapiens	colorectal cancer	colorectal tissue	Regulation [up-regulated]	qPCR//RNAi//Western blot	The quantitative polymerase chain reaction results showed that BANCR was frequently overexpressed in cancer tissues and this overexpression was found to significantly correlate with lymph node metastasis and tumour stage. The ectopic expression of BANCR contributed to the migration of human CRC Caco-2 cells,whereas knockdown of BANCR inhibited the migration of the HCT116 cells in vitro. Further i…	25013510
BANCR	lncRNA	Homo sapiens	colorectal cancer	colorectal tissue, cell line (SW480, HCT116, RQO, HT-29)	Regulation [down-regulated]	qPCR//RNAi//Western blot	In this study,we show that BANCR expression was significantly down-regulated in colorectal cancer tissues compared with normal tissues,and overexpression of BANCR suppressed colorectal cancer cell growth in vitro and in vivo.Down_regulation of BANCR contributes to theproliferation of colorectal cancer cells,at least in part,through the regulation of p21 protein.	25928067
BANCR	lncRNA	Homo sapiens	colorectal cancer	N/A	Regulation	qPCR//RNAi//Western blot	Fentanyl inhibits the invasion and migration of colorectal cancer cells via inhibiting the negative regulation of Ets-1 on BANCR.	26296467
BANCR	lncRNA	Homo sapiens	colorectal cancer	CRC tissues and adjacent normal tissues	Expression [high expression]	qRT-PCR	The study showed that lncRNA BANCR was highly expressed in CRC tissues compared with adjacent normal tissues (P < 0.001). In addition, high expression of lncRNA BANCR was positively correlated with the lymph node metastasis (P < 0.001). Kaplan-Meier analysis showed that patients with high lncRNA BANCR expression had a shorter overall survival (OS) compared with the low lncRNA BANCR expression gro…	28969673
BANCR	lncRNA	Homo sapiens	eosinophilic esophagitis	primary esophageal epithelial cells	Regulation [up-regulated]	PCR	The lncRNA BANCR was upregulated in EoE and induced in IL-13-treated primary esophageal epithelial cells.We observed EoE-specific upregulation of the long non-coding RNA (lncRNA) BRAF-activated non-coding RNA (BANCR), which was recapitulated by IL-13 treatment of primary esophageal epithelial cells.	24920534
BANCR	lncRNA	Homo sapiens	esophagus squamous cell carcinoma	N/A	Regulation	qRT-PCR	Upregulation of the long non-coding RNA BANCR correlates with tumor progression and poor prognosis in esophageal squamous cell carcinoma.	27470379
BANCR	lncRNA	Homo sapiens	gastric adenocarcinoma	gastric tissue, cell line (BGC823, SGC7901)	Regulation [up-regulated]	MTT assay//qPCR//RNAi//Western blot	BANCR expression was significantly up-regulated in gastric tumor tissues and gastric cell lines. Down-regulation of BANCR inhibited gastric cancer cell growth and promoted cell apoptosis,and it also contributed to a significant decrease of NF-κB1 (P50/105) expression and 3'UTR of NF-κB1 activity. Overexpression of NF-κB1 reversed the effect of BANCR on cancer cell growth and apoptosis.MiroRNA-9 (…	26248136
BANCR	lncRNA	Homo sapiens	gastrointestinal system cancer	GI cancer tissues and cells	Expression [high expression]	qPCR//Meta-analysis	High BANCR expression correlated with lymph node metastasis (LNM) (OR = 3.41, 95% CI: 1.82-6.37, P = 0.0001), distant metastasis (DM) (OR = 2.98, 95% CI: 1.76-5.07, P < 0.0001), tumor stage (OR = 3.11, 95% CI: 1.89-5.12, Z = 3.25, P < 0.0001), and poor OS (pooled HR = 1.98, 95% CI: 1.20-3.27, P = 0.008) in gastrointestinal (GI) cancer patients, but not in non-GI cancer patients.	28009984
BANCR	lncRNA	Homo sapiens	hepatocellular carcinoma	N/A	Regulation	qRT-PCR	BANCR may contribute to HCC initiation and progression and would be used as not only a novel prognostic marker but also a potential therapeutic target for this disease.	26758762
BANCR	lncRNA	Homo sapiens	hepatocellular carcinoma	HCC cell line Huh7 and a normal liver cell line	Expression [overexpression]	RT-qPCR	The results revealed that BANCR was overexpressed in Huh7 cells when compared with normal liver cells. The downregulation of BANCR significantly inhibited the proliferation and colony formation ability, and induced cell cycle arrest and apoptosis of Huh7 cells. The migration and invasion of Huh7 cells were also suppressed in BANCR shRNA-transfected cells. The downregulation of BANCR significantly…	29085476
BANCR	lncRNA	Homo sapiens	lung cancer	lung tissue, cell line (NCI-H1688, NCI-H446)	Regulation [down-regulated]	qPCR//Western blot	The results showed that BANCR levels were downregulated in LC cells. When BANCR expression was improved by tranfetcion with pcDNA-BANCR vetcor,tumor growth was suppressed.Vise versa,when BANCR was knockdown by si-BANCR,cell proliferation and migration of LC were remarkably promoted. We further found that MAPK pathways were involved in the BANCR-mediated cell proliferation and migration of LC.	25661343
BANCR	lncRNA	Homo sapiens	lung cancer	N/A	Regulation	qPCR//Western blot	Knockdown of BANCR expression promoted cell viability surviving from radiation.	25960219
BANCR	lncRNA	Homo sapiens	melanoma	cell line (293T, sk-mel-5, Colo-829)	Regulation [up-regulated]	qPCR//Western blot	BRAF-regulated lncRNA 1 (BANCR) was identified as a recurrently overexpressed,previously unannotated 693-bp transcript on chromosome 9 with a potential functional role in melanoma cell migration. BANCR knockdown reduced melanoma cell migration.	22581800
BANCR	lncRNA	Homo sapiens	melanoma	N/A	Expression [differentially expressed]	qPCR//Western blot	This screen revealed a 693 bp novel lncRNA transcript,named BRAF-activated non-coding RNA (BANCR).Depletion of BANCR in melanoma cells resulted in profound migration defects,indicating a significant role of BANCR in regulation of melanoma cell motility.	24115003
BANCR	lncRNA	Homo sapiens	melanoma	tissue, cell line (A-375, 1205Lu, UACC903, CHL-1, sk-mel-5)	Regulation [up-regulated]	qPCR//Western blot	BANCR was abnormally overexpressed in human malignant melanoma cell lineand tissues,and increased with tumor stages.The linkage between BANCR and MAPK pathway may provide a novel interpretation for the mechanism of proliferation regulation in malignant melanoma	24967732
BANCR	lncRNA	Homo sapiens	melanoma	N/A	Regulation	qPCR//Western blot	Long non-coding RNA BANCR promotes proliferation in malignant melanoma by regulating MAPK pathway activation.	25742304
BANCR	lncRNA	Homo sapiens	non-small cell lung carcinoma	NSCLC tissue, cell line (A549, SPC-A1, NCI-H1975, SK-MES-1)	Regulation [down-regulated]	qPCR//RNAi//Western blot	BANCR expression was significantly decreased in 113 NSCLC tumor tissues compared with normal tissues. Additionally,reduced BANCR expression was associated with larger tumor size,advanced pathological stage,metastasis distance,and shorter overall survival of NSCLC patients. Reduced BANCR expression was found to be an independent prognostic factor for NSCLC. Histone deacetylation was involved in th…	24655544
BANCR	lncRNA	Homo sapiens	osteosarcoma	osteosarcoma tissue, cell line (HOS, Saos-2, U2OS, and MG-63)	Regulation [down-regulated]	qPCR	BANCR overexpression was observed in osteosarcoma cell lineand clinical specimens. Increased BANCR expression was significantly associated with large tumor size,positive distant metastasis,and advanced clinical stage. High BANCR expression in osteosarcoma was an independent predictor of poor survival. Downregulation of BANCR inhibited MG-63 cell proliferation and invasion and promoted cell apopto…	27051014
BANCR	lncRNA	Homo sapiens	papillary thyroid carcinoma	PTC tissue, cell line (IHH-4)	Regulation [up-regulated]	ChIP//qPCR//RIP	The results revealed that BANCR levels were significantly higher in the PTC tissues and PTC IHH-4 cells compared with the normal controls. Knockdown of BANCR in the IHH-4 cells inhibited proliferation and increased apoptosis of the cells in vitro. Further investigation of the underlying mechanisms revealed that BANCR markedly activated autophagy. Overexpression of BANCR inhibited apoptosis in the…	25289082
BANCR	lncRNA	Homo sapiens	papillary thyroid carcinoma	PTC tissue, cell line (IHH-4)	Regulation [up-regulated]	ChIP//qPCR//RIP	Of the three lncRNAs (BANCR,PTCSC3,and NAMA),expression of BANCR was significantly up-regulated while PTCSC3 and NAMA were significantly down-regulated in papillary thyroid carcinoma (PTC) compared to that in normal tissue. BANCR-knockdown in a PTC-derived cell line (IHH-4) resulted in significant suppression of thyroid stimulating hormone receptor (TSHR). BANCR-knockdown also led to inhibition o…	26323637
BANCR	lncRNA	Homo sapiens	papillary thyroid carcinoma	PTC tissue, cell line (IHH-4)	Regulation [up-regulated]	ChIP//qPCR//RIP	The expression of BANCR was significantly up-regulated while PTCSC3 and NAMA were significantly down-regulated in papillary thyroid carcinoma (PTC) compared to that in normal tissue. BANCR-knockdown in a PTC-derived cell line (IHH-4) resulted in significant suppression of thyroid stimulating hormone receptor (TSHR). BANCR-knockdown also led to inhibition of cell growth and cell cycle arrest at G0…	26323637
BANCR	lncRNA	Homo sapiens	papillary thyroid carcinoma	N/A	Regulation	ChIP//qPCR//RIP	BANCR inhibits tumorigenesis in PTC and that BANCR levels may be used as a novel prognostic marker.	27462868
BANCR	lncRNA	Homo sapiens	papillary thyroid carcinoma	thyroid tumors and adjacent normal tissues	Expression [high expression]	qRT-PCR	The results indicated that BANCR expression was increased in thyroid tumors compared with in adjacent normal tissues. Among cancer cell lines, the expression level of BANCR differed: BANCR expression in BCPAP cell lines was lower compared with that in CAL-62, WRO and FTC-133 cell lines. Overexpression of BANCR promoted the migration and invasion of BCPAP cells. Additionally, BANCR mediated epithe…	29552216
BANCR	lncRNA	Homo sapiens	retinoblastoma	retinoblastoma tissue, cell line (Weri-Rb1, Y79)	Regulation [up-regulated]	qPCR//RNAi	In our results,lncRNA BANCR is overexpressed in retinoblastoma tissues and cell lineand is associated with tumor size,choroidal invasion,and optic nerve invasion. lncRNA BANCR plays a significant role in retinoblastoma aggressiveness and prognosis and may act as a promising target for therapeutic strategy and prognostic prediction.	25894373
BANCR	lncRNA	Homo sapiens	retinoblastoma	N/A	N/A	qPCR//RNAi	It plays a important role in retinoblastoma	27043545
BANCR	lncRNA	Homo sapiens	stomach cancer	gastric tissue	Regulation [up-regulated]	qPCR	In our results,the expression of BANCR was increased in gastric tissues compared with paired adjacent normal tissues. Moreover,high expression of BANCR was positively associated with clinical stage,tumor depth,lymph node metastasis and distant metastasis in gastric cancer patients. BANCR overexpression was an independent unfavorable prognostic biomarker for gastric cancer patients.	26054683
BANCR	lncRNA	Homo sapiens	type 1 endometrial cancer	type 1 EC tissue	Expression [high expression]	qRT-PCR//Microarray	BANCR is highly expressed in type 1 EC tissue and promotes EC-cell proliferation, migration, and invasion by activating ERK/MAPK signaling pathway that regulates MMP2/MMP1 expression.	27898420
BANCR	lncRNA	Homo sapiens	urinary bladder cancer	N/A	Regulation	qRT-PCR	Over-expression of long noncoding RNA BANCR inhibits malignant phenotypes of human bladder cancer.	27514530
BASP1-AS1	lncRNA	Homo sapiens	astrocytoma	brain	Regulation [down-regulated]	Microarray	Among the lncRNAs detected,3806 lncRNAs with a fold change>2 or <0.5 and a q value<0.05 were found to have significantly different expression levels in astrocytoma samples compared to NAT samples. Of those,1196 were downregulated and 2610 were upregulated.	26252651
BBS7	lncRNA	Homo sapiens	Nasal Polyps	Nasal polyp tissue	Regulation [down-regulated]	RNA sequencing	In the ECRSwNP group, 151 lncRNA transcripts (26 up-regulated and 125 down-regulated) and 1921 mRNA transcripts (1058 up-regulated and 863 down-regulated) were differentially expressed compared to the control group (Fig. 3A and Supplementary Table S3).	27216292
BC041938	lncRNA	Homo sapiens	neuroblastoma	cell lines	Expression [differentially expressed]	qPCR//Microarray	LncRNA expression was studied in a 120-hours timecourse of differentiation of human neuroblastoma SHSY5Y cells into neurons upon treatment with retinoic acid (RA),the compound used for the treatment of neuroblastoma.We categorized lncRNAs into 19 architecture classes according to their position relatively to protein-coding genes.Quantitative RT-PCR analysis confirmed the discovered functional mod…	24555823
BC188195	lncRNA	Rattus norvegicus	Subarachnoid Hemorrhage, Traumatic	brain	Regulation [up-regulated]	Array	In conclusion,these results demonstrated that the expression profiles of the LncRNAs and mRNAs were significantly different between the SAH-induced EBI group and the sham operation group. These differently expressed LncRNAs maybe important in EBI following SAH.	25777551
BCAR4	lncRNA	Homo sapiens	breast cancer	cell line (ZR-75-1)	Regulation [up-regulated]	qPCR//Western blot	We showed that ectopic expression of this gene,designated as breast cancer antiestrogen resistance 4 (BCAR4),caused OH-TAM resistance and anchorage-independent cell growth in ZR-75-1 cells and that the intact open reading frame was required for its function. We conclude that retroviral transfer of cDNA libraries into human breast cancer cells is an efficient method for identifying genes involved …	16778085
BCAR4	lncRNA	Homo sapiens	breast cancer	cell line (ZR-75-1, BCAR3, EGFR)	Regulation [up-regulated]	qPCR//Western blot	Multivariate analyses established high BCAR4 mRNA levels as an independent predictive factor for poor PFS after start of tamoxifen therapy for recurrent disease. BCAR4 may have clinical relevance for tumour aggressiveness and tamoxifen resistance. Our cell model suggests that BCAR4-positive breast tumours are driven by ERBB2/ERBB3 signalling. Patients with such tumours may benefit from ERBB-targe…	20859285
BCAR4	lncRNA	Homo sapiens	breast cancer	cell line (ZR-75-1)	Regulation [up-regulated]	qPCR//Western blot	Forced expression of BCAR4 in human ZR-75-1 and MCF7 breast cancer cells resulted in cell proliferation in the absence of estrogen and in the presence of various antiestrogens. Inhibition of estrogen receptor 1 (ESR1) expression with small interfering RNA (siRNA),implied that the BCAR4-induced mechanism of resistance is independent of ESR1. BCAR4 is a strong transforming gene causing estrogen-ind…	21506106
BCAR4	lncRNA	Homo sapiens	breast cancer	cell line (ZR-75-1, MCF7, BCAR4)	Expression [differentially expressed]	qPCR//Western blot	As BCAR4 expression in cell linedid not change the sensitivity to different chemotherapeutic agents,the increased sensitivity to lapatinib is not due to a general mechanism of drug resistance. Also in our BCAR4-expressing cell models,the combination of lapatinib and antioestrogens was more potent in inhibiting cell growth than lapatinib alone, indicating that blocking the ERBB2 pathway with lapat…	22892392
BCAR4	lncRNA	Homo sapiens	breast cancer	N/A	N/A	qPCR//Western blot	BCAR4 binding of SNIP1 and PNUTS in response to CCL21 releases the SNIP1's inhibition of p300-dependent histone acetylation,which in turn enables the BCAR4-recruited PNUTS to bind H3K18ac and relieve inhibition of RNA Pol II via activation of the PP1 phosphatase.	25416949
BCAR4	lncRNA	Homo sapiens	breast cancer	N/A	Regulation	qPCR//Western blot	LncRNA BCAR4 wires up signaling transduction in breast cancer	26016563
BCAR4	lncRNA	Homo sapiens	breast cancer	tissue, cell line (ZR-75-1, IPH-926)	Regulation [up-regulated]	qPCR//Western blot	Relative high BCAR4 mRNA expression was identified in IPH-926,a cell line derived from an endocrine-resistant lobular breast cancer. Moderate BCAR4 expression was evident in MDA-MB-134 and MDA-MB-453 breast cancer cells. BCAR4 protein was detected in breast cancer cells with ectopic (ZR-75-1-BCAR4) and endogenous (IPH-926,MDA-MB-453) BCAR4 mRNA expression. Knockdown of BCAR4 inhibited cell prolif…	26317614
BCAR4	lncRNA	Homo sapiens	cervical cancer	cervical tissue, blood	Regulation [up-regulated]	Exon sequencing//RNA sequencing//WGS	Novel recurrent focal amplification events were identified (in genomic order) at 7p11.2 (EGFR; 17%), 9p24.1 (CD274, PDCD1LG2; 21%), 13q22.1 (KLF5; 18%), and 16p13.13 (BCAR4; 20%).	28112728
BCAR4	lncRNA	Homo sapiens	cervical cancer	N/A	Interaction [lapatinib]	qPCR	Notably, we report amplifications and fusion events involving the BCAR4 gene for the first time in cancer, which can be targeted indirectly by lapatinib.	28112728
BCAR4	lncRNA	Homo sapiens	chondrosarcoma	chondrosarcoma tissue, cell lines	Regulation [up-regulated]	qRT-PCR//Transwell assay//Western blot	The expressions of BCAR4, p-mTOR and p-P70S6K were up-regulated in chondrosarcoma tissues and cell lines.	28399646
BCAR4	lncRNA	Homo sapiens	chondrosarcoma	N/A	Interaction [mTOR signaling pathway]	qPCR	Impact statement LncRNA BCAR4 promoted chondrosarcoma cell proliferation and migration through activation of mTOR signaling pathway, and thus contributed to chondrosarcoma progression.	28399646
BCAR4	lncRNA	Homo sapiens	colon cancer	colon cancer tissues and paired normal tissues	Regulation [up-regulated]	qRT-PCR	In our research, we found that the expression level of BCAR4 was upregulated in colon cancer tissues compared to paired normal tissues. What's more, higher BCAR4 expression was correlated with lower survival rate in patients with colon cancer. Mechanistically, we showed that BCAR4 activated Wnt/β-catenin signaling in colon cancer by protecting β-catenin from degradation. We also showed that BCAR4…	29190958
BCAR4	lncRNA	Homo sapiens	colorectal cancer	N/A	Expression	qRT-PCR	One lncRNA, BCAR4, could be potential candidates to detect colorectal cancer.	27197301
BCAR4	lncRNA	Homo sapiens	non-small cell lung carcinoma	NSCLC tissues and their adjacent non-tumor tissues	Expression [high expression]	qRT-PCR	Our data showed that the expression level of lncRNA BCAR4 was significantly higher in NSCLC tissues compared to their matched non-tumor tissues.	28077810
BCAR4	lncRNA	Homo sapiens	osteosarcoma	N/A	Regulation	IHC//Luciferase reporter gene assay//qPCR	Long noncoding RNA BCAR4 promotes osteosarcoma progression through activating GLI2-dependent gene transcription.	27460090
BCAR4	lncRNA	Homo sapiens	osteosarcoma	osteosarcoma tissues and cell lines	Regulation [up-regulated]	qRT-PCR	Up-regulation of long non-coding RNA BCAR4 predicts a poor prognosis in patients with osteosarcoma, and promotes cell invasion and metastasis.	27874956
BCAR4	lncRNA	Homo sapiens	stomach cancer	113 cases of gastric cancer tissue and adjacent tissue	Expression [high expression]	qRT-PCR//MTT assay//Western blot	Compared with the adjacent tissues, we found that BCAR4 was highly expressed in gastric cancer tissues. We also found that the expression of BCAR4 was significantly related to the size of the tumor, clinical classification and the survival time. In cytological experiments, we found the expression of BCAR4 was enhanced in cisplatin-resistant cell strains (SGC7901/DDP). What's more, overexpression …	29028095
BCDIN3D-AS1	lncRNA	Homo sapiens	astrocytoma	brain	Regulation [down-regulated]	Microarray	Among the lncRNAs detected,3806 lncRNAs with a fold change>2 or <0.5 and a q value<0.05 were found to have significantly different expression levels in astrocytoma samples compared to NAT samples. Of those,1196 were downregulated and 2610 were upregulated.	26252651
BCL2L15	lncRNA	Homo sapiens	Nasal Polyps	Nasal polyp tissue	Regulation [up-regulated]	RNA sequencing	In the ECRSwNP group, 151 lncRNA transcripts (26 up-regulated and 125 down-regulated) and 1921 mRNA transcripts (1058 up-regulated and 863 down-regulated) were differentially expressed compared to the control group (Fig. 3A and Supplementary Table S3).	27216292
BCO2	lncRNA	Homo sapiens	Nasal Polyps	Nasal polyp tissue	Regulation [down-regulated]	RNA sequencing	In the ECRSwNP group, 151 lncRNA transcripts (26 up-regulated and 125 down-regulated) and 1921 mRNA transcripts (1058 up-regulated and 863 down-regulated) were differentially expressed compared to the control group (Fig. 3A and Supplementary Table S3).	27216292
BCRP3	lncRNA	Homo sapiens	lung adenocarcinoma	LUAD tissues and cell lines	Expression	qRT-PCR	Thus, our results showed the lncRNA expression profiles and we constructed an lncRNA-miRNA-mRNA ceRNA network in LUAD.	27826625
BCYRN1	lncRNA	Homo sapiens	Aging	N/A	Expression [differentially expressed]	ISH	In normal aging,BC200 levels in cortical areas were reduced by >60% between the ages of 49 and 86. In contrast,BC200 RNA was significantly up-regulated in AD brains,in comparison with age-matched normal brains.	17553964
BCYRN1	lncRNA	Homo sapiens	Alzheimer's disease	brain	Regulation [down-regulated]	Array	Our results indicate a strong BC200 presence in both the normal brains and NAD affected neocortices,but a 70 per cent reduction in BC200 signal strength in AD afflicted brains.	1603265
BCYRN1	lncRNA	Homo sapiens	Alzheimer's disease	brain	Regulation [up-regulated]	Array	BC200 RNA was significantly up-regulated in AD brains,in comparison with age-matched normal brains.	17553964
BCYRN1	lncRNA	Homo sapiens	Alzheimer's disease	brain	Regulation [up-regulated]	Array	Another study utilized human AD brain tissue to link alterations in levels of a lncRNA,BC200,with AD pathogenesis (Mus et al.,2007). Increased levels of BC200 were found in brain regions that are preferentially affected in AD,such as Brodmann's area 9 and the hippocampus,which correlated with disease severity measured by Clinical Dementia Rating scores.	20380817
BCYRN1	lncRNA	Homo sapiens	Alzheimer's disease	neural stem cell	Regulation [up-regulated]	Array	A study has shown that BC200 RNA is upregulated in the frontal cortex of the AD brains compared to the age-matched controls. The expression level of BC200 RNA is increased in parallel with the AD progression. In human nervous system,BC200 RNA is expressed by a subpopulation of neurons analogous to BC1 RNA,a 152 nt noncoding RNA localized in the dendrite-rich neuropil areas [147].	21969146
BCYRN1	lncRNA	Homo sapiens	Alzheimer's disease	N/A	Expression [differentially expressed]	Meta-analysis	BC200 levels in Brodmann's area 9 (the area of brain affected in AD) were found to be higher in age-matched AD brains compared with normal brains,and the relative levels of BC200 RNA in affected areas increased with the severity of AD.	23562612
BCYRN1	lncRNA	Homo sapiens	Alzheimer's disease	N/A	Expression	Array	Overexpression of BC200 RNA leads to inadequate RNA delivery to the synapses and results in neurodegenerative processes of Alzheimer's disease and neoplastic changes in various groups of tissues.	26596549
BCYRN1	lncRNA	Homo sapiens	astrocytoma	brain	Expression [differentially expressed]	qPCR	We identified 24 lncRNAs suitable as normalisers in diffuse astrocytomas. The top five are Zfhx2as (stability value 0.008),H19 (stability value 0.010),EgoA (stability value 0.010),IGF2AS (stability value 0.010) and Hoxa11as (stability value 0.012). In case of anaplastic astrocytomas,we identified 22 suitable normalisers,the five most stable lncRNAs are SNHG4 (stability value 0.005),H19 upstream c…	25561975
BCYRN1	lncRNA	Homo sapiens	breast cancer	breast tissue	Regulation [up-regulated]	ChIP//qPCR	BC200 RNA was expressed in carcinomas of the breast,cervix,oesophagus,lung,ovary,parotid,and tongue,but not in corresponding normal tissues.	9422992
BCYRN1	lncRNA	Homo sapiens	breast cancer	breast tissue	Regulation [up-regulated]	ChIP//qPCR	We here report that BC200 RNA is expressed at high levels in invasive carcinomas of the breast. In normal breast tissue or in benign tumors such as fibroadenomas,in contrast,we found that the RNA is not detectable at significant levels. The difference in expression levels between invasive carcinomas and normal/benign tissue was statistically highly significant.	15240511
BCYRN1	lncRNA	Homo sapiens	breast cancer	cell lines	Regulation [down-regulated]	ChIP//qPCR	Quantitative real-time RT-PCR was used to analyze the expression of bc200 in different normal human tissue and also in breast and ovarian cancers. There are probably many long,conserved NCTs,albeit with lower levels of expression.	18006640
BCYRN1	lncRNA	Homo sapiens	breast cancer	cell line ( MCF-7, T47D, MDA-MB-231)	Regulation [up-regulated]	ChIP//qPCR	In this study,we show that BC200 is upregulated in breast cancer, among breast tumor specimens there is a higher level of BC200 in estrogen receptor (ER) positive than in ER-negative tumors. Further experiments show that activation of estrogen signaling induces expression of BC200.	27277684
BCYRN1	lncRNA	Homo sapiens	cancer	cancer tissues and cells	Regulation [up-regulated]	qRT-PCR//Northern blot//Knockdown	BC200 expression was substantially upregulated in brain and elevated expression was also observed in testes, small intestine and ovary.	28651607
BCYRN1	lncRNA	Homo sapiens	cervical cancer	cervical tissue	Regulation [up-regulated]	ISH//Northern blot	BC200 RNA was expressed in carcinomas of the breast,cervix,oesophagus,lung,ovary,parotid,and tongue,but not in corresponding normal tissues.	9422992
BCYRN1	lncRNA	Homo sapiens	cervical cancer	cervical cancer tissues and normal tissues and cell lines (SiHa, HeLa and CaSki) and non-cancerous ectocervical epithelial cell line (Ect1/E6E7)	Regulation [up-regulated]	Luciferase reporter gene assay	The results demonstrated that BCYRN1 was upregulated in cervical cancer tissues compared with normal tissues. Elevated levels of BCYRN1 were also detected in three human cervical cancer cell lines (SiHa, HeLa and CaSki) compared with non-cancerous ectocervical epithelial cell line (Ect1/E6E7). The expression of BCYRN1 was suppressed following transfection with small interfering RNA (siRNA) in HeL…	29552212
BCYRN1	lncRNA	Homo sapiens	colon cancer	colon cancer tissues and adjacent non-cancerous tissues	Regulation [up-regulated]	qRT-PCR	Here, we found that expression of BC200 was up-regulated in colon cancer tissues as compared with adjacent non-cancerous tissues. The BC200 level was positively correlated with advanced TNM stage. The Kaplan-Meier method indicated that the cumulative survival rate was significantly lower in patients with high BC200 expression than in those with low BC200 expression. Interestingly, we found that k…	29625226
BCYRN1	lncRNA	Homo sapiens	esophageal cancer	esophageal tissue	Regulation [up-regulated]	ISH//Northern blot	BC200 RNA was expressed in carcinomas of the breast,cervix,oesophagus,lung,ovary,parotid,and tongue,but not in corresponding normal tissues.	9422992
BCYRN1	lncRNA	Homo sapiens	Glioblastoma	brain	Expression [differentially expressed]	qPCR	In glioblastoma we identified 12 suitable lncRNAs,the top five are LUST (stability value 0.016),SNHG4 (stability value 0.019),EgoA (stability value 0.034),H19 upstream conserved 1 and 2 (stability value 0.035) and EGO B (stability value 0.036).	25561975
BCYRN1	lncRNA	Homo sapiens	lung cancer	lung tissue	Regulation [up-regulated]	ISH//Northern blot	BC200 RNA was expressed in carcinomas of the breast,cervix,oesophagus,lung,ovary,parotid,and tongue,but not in corresponding normal tissues.	9422992
BCYRN1	lncRNA	Homo sapiens	malignant glioma	N/A	Expression	qPCR	Changes of this lncRNA expressions probably drivves malignant transformation.	25561975
BCYRN1	lncRNA	Homo sapiens	malignant glioma	cell line (U251, U87)	Regulation [down-regulated]	qPCR	MEG3 and ST7OT1 are up-regulated in both cell lineunder apoptosis induced using both agents. The induction of GAS5 is only clearly detected during DOX-induced apoptosis,whereas the up-regulation of neat1 and MIR155HG is only found during RES-induced apoptosis in both cell lines. However,TUG1,BC200 and MIR155HG are down regulated when necrosis is induced using a high dose of DOX in both cell lines.	25645334
BCYRN1	lncRNA	Homo sapiens	microinvasive gastric cancer	EGC tissues and normal adjacent tissues (NATs)	Expression [differentially expressed]	RT-qPCR	XIST, BCYRN1, RRP1B and TDRG1 were identified as differentially expressed in EGC tissues compared with NATs. The specificity and sensitivity of XIST, BCYRN1, RRP1B and TDRG1 were determined by receiver operating characteristic curve analysis. In addition, RRP1B expression was revealed to be significantly correlated with distal metastasis (P=0.020) and tumor‑node‑metastasis staging (P=0.018), and …	29039538
BCYRN1	lncRNA	Homo sapiens	non-small cell lung carcinoma	N/A	Regulation	ChIP//Western blot//qPCR	BCYRN1, a c-MYC-activated long non-coding RNA, regulates cell metastasis of non-small-cell lung cancer.	25866480
BCYRN1	lncRNA	Homo sapiens	ovarian cancer	ovarian cancer tissue	Regulation [up-regulated]	ISH//Northern blot	BC200 RNA was expressed in carcinomas of the breast,cervix,oesophagus,lung,ovary,parotid,and tongue,but not in corresponding normal tissues.	9422992
BCYRN1	lncRNA	Homo sapiens	ovarian cancer	ovarian carcinoma cell line	Regulation [down-regulated]	ISH//Northern blot	Quantitative real-time RT-PCR was used to analyze the expression of bc200 in different normal human tissue and also in breast and ovarian cancers. There are probably many long,conserved NCTs,albeit with lower levels of expression.	18006640
BCYRN1	lncRNA	Homo sapiens	ovarian cancer	cell line (SKOV3, A2780)	Regulation [down-regulated]	ISH//Northern blot	The results demonstrated that BC200 expression was reduced in ovarian cancer compared with normal ovarian tissue samples. In the SKOV3 and A2780 cells,BC200 exerted no effect on invasive or migratory ability,however,the inhibition of BC200 was demonstrated to promote cell proliferation. Additionally,it was observed that carboplatin induced BC200 expression in the cell lines,and that the inhibitio…	26893717
BCYRN1	lncRNA	Homo sapiens	parotid gland cancer	parotid cancer tissue	Regulation [up-regulated]	ISH//Northern blot	BC200 RNA was expressed in carcinomas of the breast,cervix,oesophagus,lung,ovary,parotid,and tongue,but not in corresponding normal tissues.	9422992
BCYRN1	lncRNA	Homo sapiens	squamous cell carcinoma	ESCC tissue	Regulation [up-regulated]	qPCR	We found that the relative expression of BC200 was significantly higher in ESCC tissues compared with adjacent normal tissue samples (P=0.023). But the expression of BC200 were not related to clinical-pathological features,such as age,TNM stages,and histological grade (P>0.05). Kaplan-Meier analysis showed that high expression levels of BC200 were correlated with poor prognosis in ESCC patients. …	27143917
BCYRN1	lncRNA	Homo sapiens	tongue cancer	tongue cancer tissue	Regulation [up-regulated]	ISH//Northern blot	BC200 RNA was expressed in carcinomas of the breast,cervix,oesophagus,lung,ovary,parotid,and tongue,but not in corresponding normal tissues.	9422992
BCYRN1	lncRNA	Rattus norvegicus	asthma	SD rats	Regulation [down-regulated]	qRT-PCR//RNA pull-down assay	Schisandrin B up-regulated miR-150 expression and down-regulated BCYRN1 expression in sensitized rats. Schisandrin B reversed the expression of miR-150 and BCYRN1 in MV-treated ASMCs. In addition, Schisandrin B inhibited the viability, proliferation and migration of MV-induced ASMCs. We also found miR-150 inhibited BCYRN1 expression which was proved by experiments using ASMCs transfected with miR…	28960519
BDLNR	lncRNA	Homo sapiens	cervical cancer	cervical cancer tissue and cells	Regulation [down-regulated]	Gain- and Loss-of-function assays	In this study, we identified a novel long noncoding RNA (lncRNA), which is downregulated by baicalein in a dose- and time-dependent manner in cervical cancer. We named this lncRNA as baicalein down-regulated long noncoding RNA (BDLNR). Gain-of- and loss-of-function assays showed that BDLNR was required for baicalein-induced cell proliferation inhibition, cell death induction, migration inhibition…	29175387
BDNF-AS	lncRNA	Homo sapiens	Depression	N/A	Expression [differentially expressed]	Meta-analysis	The lncRNA BDNF-AS is related to many neurological disorders,including Huntington's disease (HD),schizophrenia,and depression.	23562612
BDNF-AS	lncRNA	Homo sapiens	earlobe keloid	skin tissue	Regulation [up-regulated]	Microarray	We characterized the expression profiles of lncRNA and mRNA in earlobe keloids and suggest that lncRNAs may serve as diagnostic biomarkers for the therapy of earlobe keloid.	28101509
BDNF-AS	lncRNA	Homo sapiens	Huntington's disease	N/A	Expression [differentially expressed]	Meta-analysis	The lncRNA BDNF-AS is related to many neurological disorders,including Huntington's disease (HD),schizophrenia,and depression.	23562612
BDNF-AS	lncRNA	Homo sapiens	Huntington's disease	N/A	Expression [differentially expressed]	Meta-analysis	Thus,BDNF-AS inhibits BDNF transcription by recruiting EZH2 to the BDNF promoter region and in that way plays an important role in the development of HD.	24624135
BDNF-AS	lncRNA	Homo sapiens	Mental Disorders	N/A	Expression [differentially expressed]	ISH//Microarray	Examples of recently discovered chromatin-bound long non-coding RNAs important for neuronal health and function include the brain-derived neurotrophic factor antisense transcript (Bdnf-AS) which regulates expression of the corresponding sense transcript,and LOC389023 which is associated with human-specific histone methylation signatures at the chromosome 2q14.1 neurodevelopmental risk locus by re…	23831425
BDNF-AS	lncRNA	Homo sapiens	obesity	N/A	Mutation	Genotyping	Association identified by GWAS (rs4074134,A118887G).	19079260
BDNF-AS	lncRNA	Homo sapiens	obesity	N/A	Locus	Genotyping	This locus maps near key hypothalamic regulators of energy balance,may be associated with obesity.	20935630
BDNF-AS	lncRNA	Homo sapiens	retinoblastoma	RB tumors and cell lines	Regulation [down-regulated]	qRT-PCR//Cell cycle analysis//Western blot//Migration assay	BDNF-AS is downregulated in RB tumors and cell lines. Low BDNF-AS expression in RB tumors is correlated with patients' advanced clinical stage and tumor differentiation status. Low BDNF-AS expression is associated with shorter overall survival and may be acting as an independent marker in RB. In Y79 and WERI-Rb-1 cells, forced overexpression of BDNF-AS inhibited cancer proliferation and migration…	28131827
BDNF-AS	lncRNA	Homo sapiens	schizophrenia	N/A	Expression [differentially expressed]	Meta-analysis	The lncRNA BDNF-AS is related to many neurological disorders,including Huntington's disease (HD),schizophrenia,and depression.	23562612
[truncated: 9,457 more rows]
