# Supplementary material for: TLSEA: a tool for lncRNA set enrichment analysis based on multi-source heterogeneous information fusion
Source: Front Genet. 2023 May 2;14:1181391. doi: 10.3389/fgene.2023.1181391 (PMC10185877; doi:10.3389/fgene.2023.1181391)
Supplement: Supplementary file 5 [file Table1.XLSX]

## Sheet: Sheet1
interID	ncName	ncID	ncType	tarName	tarID	tarType	interDescription	experiment	reference	organism	tissueOrCell	tag	class	level	datasource		ncNameandtarName
ncRI-40000023	ABC12-49244600F4.3	-	lncRNA	hsa-miR-106a-3p	MI0000113	miRNA	mir-CLIp capture of a mirna targetome uncovers lncRNA-mirRNA interactions	CLIP	25531890	Homo sapiens	HeLa	miRNA target interaction;RNA-RNA interaction	binding	RNA-RNA	Literature mining		ABC12-49244600F4.3hsa-miR-106a-3p
ncRI-40000024	ABHD11-AS2	-	lncRNA	hsa-miR-106a-3p	MI0000113	miRNA	mir-CLIp capture of a mirna targetome uncovers lncRNA-mirRNA interactions	CLIP	25531890	Homo sapiens	HeLa	miRNA target interaction;RNA-RNA interaction	binding	RNA-RNA	Literature mining		ABHD11-AS2hsa-miR-106a-3p
ncRI-40000025	AC000120.7	NONHSAG048195	lncRNA	hsa-miR-106a-3p	MI0000113	miRNA	mir-CLIp capture of a mirna targetome uncovers lncRNA-mirRNA interactions	CLIP	25531890	Homo sapiens	HeLa	miRNA target interaction;RNA-RNA interaction	binding	RNA-RNA	Literature mining		AC000120.7hsa-miR-106a-3p
ncRI-40000026	AC000124.1	NONHSAG048720	lncRNA	hsa-miR-106a-3p	MI0000113	miRNA	mir-CLIp capture of a mirna targetome uncovers lncRNA-mirRNA interactions	CLIP	25531890	Homo sapiens	HeLa	miRNA target interaction;RNA-RNA interaction	binding	RNA-RNA	Literature mining		AC000124.1hsa-miR-106a-3p
ncRI-40000027	AC002115.6	-	lncRNA	hsa-miR-106a-3p	MI0000113	miRNA	mir-CLIp capture of a mirna targetome uncovers lncRNA-mirRNA interactions	CLIP	25531890	Homo sapiens	HeLa	miRNA target interaction;RNA-RNA interaction	binding	RNA-RNA	Literature mining		AC002115.6hsa-miR-106a-3p
ncRI-40000028	AC002116.5	-	lncRNA	hsa-miR-106a-3p	MI0000113	miRNA	mir-CLIp capture of a mirna targetome uncovers lncRNA-mirRNA interactions	CLIP	25531890	Homo sapiens	HeLa	miRNA target interaction;RNA-RNA interaction	binding	RNA-RNA	Literature mining		AC002116.5hsa-miR-106a-3p
ncRI-40000029	AC002127.4	NONHSAG048153	lncRNA	hsa-miR-106a-3p	MI0000113	miRNA	mir-CLIp capture of a mirna targetome uncovers lncRNA-mirRNA interactions	CLIP	25531890	Homo sapiens	HeLa	miRNA target interaction;RNA-RNA interaction	binding	RNA-RNA	Literature mining		AC002127.4hsa-miR-106a-3p
ncRI-40000030	AC002310.12	NONHSAG019101	lncRNA	hsa-miR-106a-3p	MI0000113	miRNA	mir-CLIp capture of a mirna targetome uncovers lncRNA-mirRNA interactions	CLIP	25531890	Homo sapiens	HeLa	miRNA target interaction;RNA-RNA interaction	binding	RNA-RNA	Literature mining		AC002310.12hsa-miR-106a-3p
ncRI-40000031	AC002467.5	-	lncRNA	hsa-miR-106a-3p	MI0000113	miRNA	mir-CLIp capture of a mirna targetome uncovers lncRNA-mirRNA interactions	CLIP	25531890	Homo sapiens	HeLa	miRNA target interaction;RNA-RNA interaction	binding	RNA-RNA	Literature mining		AC002467.5hsa-miR-106a-3p
ncRI-40000032	AC002480.2	NONHSAG047088	lncRNA	hsa-miR-106a-3p	MI0000113	miRNA	mir-CLIp capture of a mirna targetome uncovers lncRNA-mirRNA interactions	CLIP	25531890	Homo sapiens	HeLa	miRNA target interaction;RNA-RNA interaction	binding	RNA-RNA	Literature mining		AC002480.2hsa-miR-106a-3p
ncRI-40000033	AC003665.1	NONHSAG022057	lncRNA	hsa-miR-106a-3p	MI0000113	miRNA	mir-CLIp capture of a mirna targetome uncovers lncRNA-mirRNA interactions	CLIP	25531890	Homo sapiens	HeLa	miRNA target interaction;RNA-RNA interaction	binding	RNA-RNA	Literature mining		AC003665.1hsa-miR-106a-3p
ncRI-40000034	AC004069.2	NONHSAG038559	lncRNA	hsa-miR-106a-3p	MI0000113	miRNA	mir-CLIp capture of a mirna targetome uncovers lncRNA-mirRNA interactions	CLIP	25531890	Homo sapiens	HeLa	miRNA target interaction;RNA-RNA interaction	binding	RNA-RNA	Literature mining		AC004069.2hsa-miR-106a-3p
ncRI-40000035	AC004158.2	NONHSAG019921	lncRNA	hsa-miR-106a-3p	MI0000113	miRNA	mir-CLIp capture of a mirna targetome uncovers lncRNA-mirRNA interactions	CLIP	25531890	Homo sapiens	HeLa	miRNA target interaction;RNA-RNA interaction	binding	RNA-RNA	Literature mining		AC004158.2hsa-miR-106a-3p
ncRI-40000036	AC004463.6	NONHSAG033266	lncRNA	hsa-miR-106a-3p	MI0000113	miRNA	mir-CLIp capture of a mirna targetome uncovers lncRNA-mirRNA interactions	CLIP	25531890	Homo sapiens	HeLa	miRNA target interaction;RNA-RNA interaction	binding	RNA-RNA	Literature mining		AC004463.6hsa-miR-106a-3p
ncRI-40000037	AC004790.2	-	lncRNA	hsa-miR-106a-3p	MI0000113	miRNA	mir-CLIp capture of a mirna targetome uncovers lncRNA-mirRNA interactions	CLIP	25531890	Homo sapiens	HeLa	miRNA target interaction;RNA-RNA interaction	binding	RNA-RNA	Literature mining		AC004790.2hsa-miR-106a-3p
ncRI-40000038	AC004893.11	NONHSAG048302	lncRNA	hsa-miR-106a-3p	MI0000113	miRNA	mir-CLIp capture of a mirna targetome uncovers lncRNA-mirRNA interactions	CLIP	25531890	Homo sapiens	HeLa	miRNA target interaction;RNA-RNA interaction	binding	RNA-RNA	Literature mining		AC004893.11hsa-miR-106a-3p
ncRI-40000039	AC004951.6	NONHSAG047465	lncRNA	hsa-miR-106a-3p	MI0000113	miRNA	mir-CLIp capture of a mirna targetome uncovers lncRNA-mirRNA interactions	CLIP	25531890	Homo sapiens	HeLa	miRNA target interaction;RNA-RNA interaction	binding	RNA-RNA	Literature mining		AC004951.6hsa-miR-106a-3p
ncRI-40000040	AC004988.1	NONHSAG047425	lncRNA	hsa-miR-106a-3p	MI0000113	miRNA	mir-CLIp capture of a mirna targetome uncovers lncRNA-mirRNA interactions	CLIP	25531890	Homo sapiens	HeLa	miRNA target interaction;RNA-RNA interaction	binding	RNA-RNA	Literature mining		AC004988.1hsa-miR-106a-3p
ncRI-40000041	AC005154.5	NONHSAG047260	lncRNA	hsa-miR-106a-3p	MI0000113	miRNA	mir-CLIp capture of a mirna targetome uncovers lncRNA-mirRNA interactions	CLIP	25531890	Homo sapiens	HeLa	miRNA target interaction;RNA-RNA interaction	binding	RNA-RNA	Literature mining		AC005154.5hsa-miR-106a-3p
ncRI-40000042	AC005224.2	NONHSAG020883	lncRNA	hsa-miR-106a-3p	MI0000113	miRNA	mir-CLIp capture of a mirna targetome uncovers lncRNA-mirRNA interactions	CLIP	25531890	Homo sapiens	HeLa	miRNA target interaction;RNA-RNA interaction	binding	RNA-RNA	Literature mining		AC005224.2hsa-miR-106a-3p
ncRI-40000043	AC005332.1	-	lncRNA	hsa-miR-106a-3p	MI0000113	miRNA	mir-CLIp capture of a mirna targetome uncovers lncRNA-mirRNA interactions	CLIP	25531890	Homo sapiens	HeLa	miRNA target interaction;RNA-RNA interaction	binding	RNA-RNA	Literature mining		AC005332.1hsa-miR-106a-3p
ncRI-40000044	AC005355.2	NONHSAG041581	lncRNA	hsa-miR-106a-3p	MI0000113	miRNA	mir-CLIp capture of a mirna targetome uncovers lncRNA-mirRNA interactions	CLIP	25531890	Homo sapiens	HeLa	miRNA target interaction;RNA-RNA interaction	binding	RNA-RNA	Literature mining		AC005355.2hsa-miR-106a-3p
ncRI-40000045	ABCD4	NONHSAG015454	lncRNA	hsa-miR-106a-3p	MI0000113	miRNA	mir-CLIp capture of a mirna targetome uncovers lncRNA-mirRNA interactions	CLIP	25531890	Homo sapiens	HeLa	miRNA target interaction;RNA-RNA interaction	binding	RNA-RNA	Literature mining		ABCD4hsa-miR-106a-3p
ncRI-40000046	AC005534.9	NONHSAG049274	lncRNA	hsa-miR-106a-3p	MI0000113	miRNA	mir-CLIp capture of a mirna targetome uncovers lncRNA-mirRNA interactions	CLIP	25531890	Homo sapiens	HeLa	miRNA target interaction;RNA-RNA interaction	binding	RNA-RNA	Literature mining		AC005534.9hsa-miR-106a-3p
ncRI-40000047	AC005540.3	NONHSAG030105	lncRNA	hsa-miR-106a-3p	MI0000113	miRNA	mir-CLIp capture of a mirna targetome uncovers lncRNA-mirRNA interactions	CLIP	25531890	Homo sapiens	HeLa	miRNA target interaction;RNA-RNA interaction	binding	RNA-RNA	Literature mining		AC005540.3hsa-miR-106a-3p
ncRI-40000049	AC005592.3	NONHSAG041804	lncRNA	hsa-miR-106a-3p	MI0000113	miRNA	mir-CLIp capture of a mirna targetome uncovers lncRNA-mirRNA interactions	CLIP	25531890	Homo sapiens	HeLa	miRNA target interaction;RNA-RNA interaction	binding	RNA-RNA	Literature mining		AC005592.3hsa-miR-106a-3p
ncRI-40000050	AC005682.5	NONHSAG047097	lncRNA	hsa-miR-106a-3p	MI0000113	miRNA	mir-CLIp capture of a mirna targetome uncovers lncRNA-mirRNA interactions	CLIP	25531890	Homo sapiens	HeLa	miRNA target interaction;RNA-RNA interaction	binding	RNA-RNA	Literature mining		AC005682.5hsa-miR-106a-3p
ncRI-40000052	AC005971.3	-	lncRNA	hsa-miR-106a-3p	MI0000113	miRNA	mir-CLIp capture of a mirna targetome uncovers lncRNA-mirRNA interactions	CLIP	25531890	Homo sapiens	HeLa	miRNA target interaction;RNA-RNA interaction	binding	RNA-RNA	Literature mining		AC005971.3hsa-miR-106a-3p
ncRI-40000053	AC006028.9	-	lncRNA	hsa-miR-106a-3p	MI0000113	miRNA	mir-CLIp capture of a mirna targetome uncovers lncRNA-mirRNA interactions	CLIP	25531890	Homo sapiens	HeLa	miRNA target interaction;RNA-RNA interaction	binding	RNA-RNA	Literature mining		AC006028.9hsa-miR-106a-3p
ncRI-40000054	AC006378.3	NONHSAG048223	lncRNA	hsa-miR-106a-3p	MI0000113	miRNA	mir-CLIp capture of a mirna targetome uncovers lncRNA-mirRNA interactions	CLIP	25531890	Homo sapiens	HeLa	miRNA target interaction;RNA-RNA interaction	binding	RNA-RNA	Literature mining		AC006378.3hsa-miR-106a-3p
ncRI-40000056	AC006445.8	NONHSAG037517	lncRNA	hsa-miR-106a-3p	MI0000113	miRNA	mir-CLIp capture of a mirna targetome uncovers lncRNA-mirRNA interactions	CLIP	25531890	Homo sapiens	HeLa	miRNA target interaction;RNA-RNA interaction	binding	RNA-RNA	Literature mining		AC006445.8hsa-miR-106a-3p
ncRI-40000057	AC006947.1	NONHSAG022547	lncRNA	hsa-miR-106a-3p	MI0000113	miRNA	mir-CLIp capture of a mirna targetome uncovers lncRNA-mirRNA interactions	CLIP	25531890	Homo sapiens	HeLa	miRNA target interaction;RNA-RNA interaction	binding	RNA-RNA	Literature mining		AC006947.1hsa-miR-106a-3p
ncRI-40000058	AC007036.5	NONHSAG047249	lncRNA	hsa-miR-106a-3p	MI0000113	miRNA	mir-CLIp capture of a mirna targetome uncovers lncRNA-mirRNA interactions	CLIP	25531890	Homo sapiens	HeLa	miRNA target interaction;RNA-RNA interaction	binding	RNA-RNA	Literature mining		AC007036.5hsa-miR-106a-3p
ncRI-40000059	AC007038.7	NONHSAG030397	lncRNA	hsa-miR-106a-3p	MI0000113	miRNA	mir-CLIp capture of a mirna targetome uncovers lncRNA-mirRNA interactions	CLIP	25531890	Homo sapiens	HeLa	miRNA target interaction;RNA-RNA interaction	binding	RNA-RNA	Literature mining		AC007038.7hsa-miR-106a-3p
ncRI-40000060	AC007040.7	NONHSAG028130	lncRNA	hsa-miR-106a-3p	MI0000113	miRNA	mir-CLIp capture of a mirna targetome uncovers lncRNA-mirRNA interactions	CLIP	25531890	Homo sapiens	HeLa	miRNA target interaction;RNA-RNA interaction	binding	RNA-RNA	Literature mining		AC007040.7hsa-miR-106a-3p
ncRI-40000061	AC007246.3	NONHSAG027544	lncRNA	hsa-miR-106a-3p	MI0000113	miRNA	mir-CLIp capture of a mirna targetome uncovers lncRNA-mirRNA interactions	CLIP	25531890	Homo sapiens	HeLa	miRNA target interaction;RNA-RNA interaction	binding	RNA-RNA	Literature mining		AC007246.3hsa-miR-106a-3p
ncRI-40000062	AC007255.7	NONHSAG047238	lncRNA	hsa-miR-106a-3p	MI0000113	miRNA	mir-CLIp capture of a mirna targetome uncovers lncRNA-mirRNA interactions	CLIP	25531890	Homo sapiens	HeLa	miRNA target interaction;RNA-RNA interaction	binding	RNA-RNA	Literature mining		AC007255.7hsa-miR-106a-3p
ncRI-40000066	AC007383.3	NONHSAG030333	lncRNA	hsa-miR-106a-3p	MI0000113	miRNA	mir-CLIp capture of a mirna targetome uncovers lncRNA-mirRNA interactions	CLIP	25531890	Homo sapiens	HeLa	miRNA target interaction;RNA-RNA interaction	binding	RNA-RNA	Literature mining		AC007383.3hsa-miR-106a-3p
ncRI-40000067	AC007557.3	NONHSAG030494	lncRNA	hsa-miR-106a-3p	MI0000113	miRNA	mir-CLIp capture of a mirna targetome uncovers lncRNA-mirRNA interactions	CLIP	25531890	Homo sapiens	HeLa	miRNA target interaction;RNA-RNA interaction	binding	RNA-RNA	Literature mining		AC007557.3hsa-miR-106a-3p
ncRI-40000068	AC007566.10	NONHSAG048201	lncRNA	hsa-miR-106a-3p	MI0000113	miRNA	mir-CLIp capture of a mirna targetome uncovers lncRNA-mirRNA interactions	CLIP	25531890	Homo sapiens	HeLa	miRNA target interaction;RNA-RNA interaction	binding	RNA-RNA	Literature mining		AC007566.10hsa-miR-106a-3p
ncRI-40000069	AC007620.3	NONHSAG036748	lncRNA	hsa-miR-106a-3p	MI0000113	miRNA	mir-CLIp capture of a mirna targetome uncovers lncRNA-mirRNA interactions	CLIP	25531890	Homo sapiens	HeLa	miRNA target interaction;RNA-RNA interaction	binding	RNA-RNA	Literature mining		AC007620.3hsa-miR-106a-3p
ncRI-40000070	AC007639.1	-	lncRNA	hsa-miR-106a-3p	MI0000113	miRNA	mir-CLIp capture of a mirna targetome uncovers lncRNA-mirRNA interactions	CLIP	25531890	Homo sapiens	HeLa	miRNA target interaction;RNA-RNA interaction	binding	RNA-RNA	Literature mining		AC007639.1hsa-miR-106a-3p
ncRI-40000072	AC007743.1	NONHSAG027822	lncRNA	hsa-miR-106a-3p	MI0000113	miRNA	mir-CLIp capture of a mirna targetome uncovers lncRNA-mirRNA interactions	CLIP	25531890	Homo sapiens	HeLa	miRNA target interaction;RNA-RNA interaction	binding	RNA-RNA	Literature mining		AC007743.1hsa-miR-106a-3p
ncRI-40000073	AC008073.9	NONHSAG027231	lncRNA	hsa-miR-106a-3p	MI0000113	miRNA	mir-CLIp capture of a mirna targetome uncovers lncRNA-mirRNA interactions	CLIP	25531890	Homo sapiens	HeLa	miRNA target interaction;RNA-RNA interaction	binding	RNA-RNA	Literature mining		AC008073.9hsa-miR-106a-3p
ncRI-40000074	AC008592.5	NONHSAG041065	lncRNA	hsa-miR-106a-3p	MI0000113	miRNA	mir-CLIp capture of a mirna targetome uncovers lncRNA-mirRNA interactions	CLIP	25531890	Homo sapiens	HeLa	miRNA target interaction;RNA-RNA interaction	binding	RNA-RNA	Literature mining		AC008592.5hsa-miR-106a-3p
ncRI-40000075	AC008592.7	NONHSAG041070	lncRNA	hsa-miR-106a-3p	MI0000113	miRNA	mir-CLIp capture of a mirna targetome uncovers lncRNA-mirRNA interactions	CLIP	25531890	Homo sapiens	HeLa	miRNA target interaction;RNA-RNA interaction	binding	RNA-RNA	Literature mining		AC008592.7hsa-miR-106a-3p
ncRI-40000076	UBLCP1	NONHSAG042083	lncRNA	hsa-miR-106a-3p	MI0000113	miRNA	mir-CLIp capture of a mirna targetome uncovers lncRNA-mirRNA interactions	CLIP	25531890	Homo sapiens	HeLa	miRNA target interaction;RNA-RNA interaction	binding	RNA-RNA	Literature mining		UBLCP1hsa-miR-106a-3p
ncRI-40000077	AC009052.12	NONHSAG019570	lncRNA	hsa-miR-106a-3p	MI0000113	miRNA	mir-CLIp capture of a mirna targetome uncovers lncRNA-mirRNA interactions	CLIP	25531890	Homo sapiens	HeLa	miRNA target interaction;RNA-RNA interaction	binding	RNA-RNA	Literature mining		AC009052.12hsa-miR-106a-3p
ncRI-40000078	AC009095.4	NONHSAG019756	lncRNA	hsa-miR-106a-3p	MI0000113	miRNA	mir-CLIp capture of a mirna targetome uncovers lncRNA-mirRNA interactions	CLIP	25531890	Homo sapiens	HeLa	miRNA target interaction;RNA-RNA interaction	binding	RNA-RNA	Literature mining		AC009095.4hsa-miR-106a-3p
ncRI-40000079	AC009120.5	NONHSAG019969	lncRNA	hsa-miR-106a-3p	MI0000113	miRNA	mir-CLIp capture of a mirna targetome uncovers lncRNA-mirRNA interactions	CLIP	25531890	Homo sapiens	HeLa	miRNA target interaction;RNA-RNA interaction	binding	RNA-RNA	Literature mining		AC009120.5hsa-miR-106a-3p
ncRI-40000080	AC009133.12	NONHSAG019051	lncRNA	hsa-miR-106a-3p	MI0000113	miRNA	mir-CLIp capture of a mirna targetome uncovers lncRNA-mirRNA interactions	CLIP	25531890	Homo sapiens	HeLa	miRNA target interaction;RNA-RNA interaction	binding	RNA-RNA	Literature mining		AC009133.12hsa-miR-106a-3p
ncRI-40000081	AC009133.15	NONHSAG019049	lncRNA	hsa-miR-106a-3p	MI0000113	miRNA	mir-CLIp capture of a mirna targetome uncovers lncRNA-mirRNA interactions	CLIP	25531890	Homo sapiens	HeLa	miRNA target interaction;RNA-RNA interaction	binding	RNA-RNA	Literature mining		AC009133.15hsa-miR-106a-3p
ncRI-40000082	AC009236.2	NONHSAG027640	lncRNA	hsa-miR-106a-3p	MI0000113	miRNA	mir-CLIp capture of a mirna targetome uncovers lncRNA-mirRNA interactions	CLIP	25531890	Homo sapiens	HeLa	miRNA target interaction;RNA-RNA interaction	binding	RNA-RNA	Literature mining		AC009236.2hsa-miR-106a-3p
ncRI-40000083	AC009299.3	NONHSAG029668	lncRNA	hsa-miR-106a-3p	MI0000113	miRNA	mir-CLIp capture of a mirna targetome uncovers lncRNA-mirRNA interactions	CLIP	25531890	Homo sapiens	HeLa	miRNA target interaction;RNA-RNA interaction	binding	RNA-RNA	Literature mining		AC009299.3hsa-miR-106a-3p
ncRI-40000084	AC009336.24	NONHSAG029907	lncRNA	hsa-miR-106a-3p	MI0000113	miRNA	mir-CLIp capture of a mirna targetome uncovers lncRNA-mirRNA interactions	CLIP	25531890	Homo sapiens	HeLa	miRNA target interaction;RNA-RNA interaction	binding	RNA-RNA	Literature mining		AC009336.24hsa-miR-106a-3p
ncRI-40000085	AC009404.2	NONHSAG029066	lncRNA	hsa-miR-106a-3p	MI0000113	miRNA	mir-CLIp capture of a mirna targetome uncovers lncRNA-mirRNA interactions	CLIP	25531890	Homo sapiens	HeLa	miRNA target interaction;RNA-RNA interaction	binding	RNA-RNA	Literature mining		AC009404.2hsa-miR-106a-3p
ncRI-40000086	AC009498.1	NONHSAG030311	lncRNA	hsa-miR-106a-3p	MI0000113	miRNA	mir-CLIp capture of a mirna targetome uncovers lncRNA-mirRNA interactions	CLIP	25531890	Homo sapiens	HeLa	miRNA target interaction;RNA-RNA interaction	binding	RNA-RNA	Literature mining		AC009498.1hsa-miR-106a-3p
ncRI-40000087	AC009501.4	NONHSAG027924	lncRNA	hsa-miR-106a-3p	MI0000113	miRNA	mir-CLIp capture of a mirna targetome uncovers lncRNA-mirRNA interactions	CLIP	25531890	Homo sapiens	HeLa	miRNA target interaction;RNA-RNA interaction	binding	RNA-RNA	Literature mining		AC009501.4hsa-miR-106a-3p
ncRI-40000088	AC009506.1	NONHSAG029639	lncRNA	hsa-miR-106a-3p	MI0000113	miRNA	mir-CLIp capture of a mirna targetome uncovers lncRNA-mirRNA interactions	CLIP	25531890	Homo sapiens	HeLa	miRNA target interaction;RNA-RNA interaction	binding	RNA-RNA	Literature mining		AC009506.1hsa-miR-106a-3p
ncRI-40000090	AC009948.3	-	lncRNA	hsa-miR-106a-3p	MI0000113	miRNA	mir-CLIp capture of a mirna targetome uncovers lncRNA-mirRNA interactions	CLIP	25531890	Homo sapiens	HeLa	miRNA target interaction;RNA-RNA interaction	binding	RNA-RNA	Literature mining		AC009948.3hsa-miR-106a-3p
ncRI-40000091	AC009948.5	NONHSAG029952	lncRNA	hsa-miR-106a-3p	MI0000113	miRNA	mir-CLIp capture of a mirna targetome uncovers lncRNA-mirRNA interactions	CLIP	25531890	Homo sapiens	HeLa	miRNA target interaction;RNA-RNA interaction	binding	RNA-RNA	Literature mining		AC009948.5hsa-miR-106a-3p
ncRI-40000092	AC009961.3	NONHSAG029640	lncRNA	hsa-miR-106a-3p	MI0000113	miRNA	mir-CLIp capture of a mirna targetome uncovers lncRNA-mirRNA interactions	CLIP	25531890	Homo sapiens	HeLa	miRNA target interaction;RNA-RNA interaction	binding	RNA-RNA	Literature mining		AC009961.3hsa-miR-106a-3p
ncRI-40000093	AC010084.1	NONHSAG055671	lncRNA	hsa-miR-106a-3p	MI0000113	miRNA	mir-CLIp capture of a mirna targetome uncovers lncRNA-mirRNA interactions	CLIP	25531890	Homo sapiens	HeLa	miRNA target interaction;RNA-RNA interaction	binding	RNA-RNA	Literature mining		AC010084.1hsa-miR-106a-3p
ncRI-40000094	AC010890.1	NONHSAG029344	lncRNA	hsa-miR-106a-3p	MI0000113	miRNA	mir-CLIp capture of a mirna targetome uncovers lncRNA-mirRNA interactions	CLIP	25531890	Homo sapiens	HeLa	miRNA target interaction;RNA-RNA interaction	binding	RNA-RNA	Literature mining		AC010890.1hsa-miR-106a-3p
ncRI-40000095	AC011738.4	NONHSAG047452	lncRNA	hsa-miR-106a-3p	MI0000113	miRNA	mir-CLIp capture of a mirna targetome uncovers lncRNA-mirRNA interactions	CLIP	25531890	Homo sapiens	HeLa	miRNA target interaction;RNA-RNA interaction	binding	RNA-RNA	Literature mining		AC011738.4hsa-miR-106a-3p
ncRI-40000096	AC011747.4	NONHSAG026934	lncRNA	hsa-miR-106a-3p	MI0000113	miRNA	mir-CLIp capture of a mirna targetome uncovers lncRNA-mirRNA interactions	CLIP	25531890	Homo sapiens	HeLa	miRNA target interaction;RNA-RNA interaction	binding	RNA-RNA	Literature mining		AC011747.4hsa-miR-106a-3p
ncRI-40000097	AC011899.9	NONHSAG049312	lncRNA	hsa-miR-106a-3p	MI0000113	miRNA	mir-CLIp capture of a mirna targetome uncovers lncRNA-mirRNA interactions	CLIP	25531890	Homo sapiens	HeLa	miRNA target interaction;RNA-RNA interaction	binding	RNA-RNA	Literature mining		AC011899.9hsa-miR-106a-3p
ncRI-40000098	AC012307.3	NONHSAG028607	lncRNA	hsa-miR-106a-3p	MI0000113	miRNA	mir-CLIp capture of a mirna targetome uncovers lncRNA-mirRNA interactions	CLIP	25531890	Homo sapiens	HeLa	miRNA target interaction;RNA-RNA interaction	binding	RNA-RNA	Literature mining		AC012307.3hsa-miR-106a-3p
ncRI-40000099	AC012358.7	NONHSAG027795	lncRNA	hsa-miR-106a-3p	MI0000113	miRNA	mir-CLIp capture of a mirna targetome uncovers lncRNA-mirRNA interactions	CLIP	25531890	Homo sapiens	HeLa	miRNA target interaction;RNA-RNA interaction	binding	RNA-RNA	Literature mining		AC012358.7hsa-miR-106a-3p
ncRI-40000100	AC012368.1	NONHSAG027948	lncRNA	hsa-miR-106a-3p	MI0000113	miRNA	mir-CLIp capture of a mirna targetome uncovers lncRNA-mirRNA interactions	CLIP	25531890	Homo sapiens	HeLa	miRNA target interaction;RNA-RNA interaction	binding	RNA-RNA	Literature mining		AC012368.1hsa-miR-106a-3p
ncRI-40000101	AC012531.25	NONHSAG011270	lncRNA	hsa-miR-106a-3p	MI0000113	miRNA	mir-CLIp capture of a mirna targetome uncovers lncRNA-mirRNA interactions	CLIP	25531890	Homo sapiens	HeLa	miRNA target interaction;RNA-RNA interaction	binding	RNA-RNA	Literature mining		AC012531.25hsa-miR-106a-3p
ncRI-40000102	AC013268.5	NONHSAG028908	lncRNA	hsa-miR-106a-3p	MI0000113	miRNA	mir-CLIp capture of a mirna targetome uncovers lncRNA-mirRNA interactions	CLIP	25531890	Homo sapiens	HeLa	miRNA target interaction;RNA-RNA interaction	binding	RNA-RNA	Literature mining		AC013268.5hsa-miR-106a-3p
ncRI-40000104	AC013472.3	NONHSAG027294	lncRNA	hsa-miR-106a-3p	MI0000113	miRNA	mir-CLIp capture of a mirna targetome uncovers lncRNA-mirRNA interactions	CLIP	25531890	Homo sapiens	HeLa	miRNA target interaction;RNA-RNA interaction	binding	RNA-RNA	Literature mining		AC013472.3hsa-miR-106a-3p
ncRI-40000108	AC016700.5	NONHSAG028104	lncRNA	hsa-miR-106a-3p	MI0000113	miRNA	mir-CLIp capture of a mirna targetome uncovers lncRNA-mirRNA interactions	CLIP	25531890	Homo sapiens	HeLa	miRNA target interaction;RNA-RNA interaction	binding	RNA-RNA	Literature mining		AC016700.5hsa-miR-106a-3p
ncRI-40000109	AC016747.3	NONHSAG027873	lncRNA	hsa-miR-106a-3p	MI0000113	miRNA	mir-CLIp capture of a mirna targetome uncovers lncRNA-mirRNA interactions	CLIP	25531890	Homo sapiens	HeLa	miRNA target interaction;RNA-RNA interaction	binding	RNA-RNA	Literature mining		AC016747.3hsa-miR-106a-3p
ncRI-40000110	AC016831.7	NONHSAG048817	lncRNA	hsa-miR-106a-3p	MI0000113	miRNA	mir-CLIp capture of a mirna targetome uncovers lncRNA-mirRNA interactions	CLIP	25531890	Homo sapiens	HeLa	miRNA target interaction;RNA-RNA interaction	binding	RNA-RNA	Literature mining		AC016831.7hsa-miR-106a-3p
ncRI-40000111	AC016907.3	NONHSAG027381	lncRNA	hsa-miR-106a-3p	MI0000113	miRNA	mir-CLIp capture of a mirna targetome uncovers lncRNA-mirRNA interactions	CLIP	25531890	Homo sapiens	HeLa	miRNA target interaction;RNA-RNA interaction	binding	RNA-RNA	Literature mining		AC016907.3hsa-miR-106a-3p
ncRI-40000112	AC017002.2	NONHSAG028949	lncRNA	hsa-miR-106a-3p	MI0000113	miRNA	mir-CLIp capture of a mirna targetome uncovers lncRNA-mirRNA interactions	CLIP	25531890	Homo sapiens	HeLa	miRNA target interaction;RNA-RNA interaction	binding	RNA-RNA	Literature mining		AC017002.2hsa-miR-106a-3p
ncRI-40000113	AC017048.3	NONHSAG029913	lncRNA	hsa-miR-106a-3p	MI0000113	miRNA	mir-CLIp capture of a mirna targetome uncovers lncRNA-mirRNA interactions	CLIP	25531890	Homo sapiens	HeLa	miRNA target interaction;RNA-RNA interaction	binding	RNA-RNA	Literature mining		AC017048.3hsa-miR-106a-3p
ncRI-40000114	AC017074.2	NONHSAG029026	lncRNA	hsa-miR-106a-3p	MI0000113	miRNA	mir-CLIp capture of a mirna targetome uncovers lncRNA-mirRNA interactions	CLIP	25531890	Homo sapiens	HeLa	miRNA target interaction;RNA-RNA interaction	binding	RNA-RNA	Literature mining		AC017074.2hsa-miR-106a-3p
ncRI-40000115	AC017116.11	NONHSAG047471	lncRNA	hsa-miR-106a-3p	MI0000113	miRNA	mir-CLIp capture of a mirna targetome uncovers lncRNA-mirRNA interactions	CLIP	25531890	Homo sapiens	HeLa	miRNA target interaction;RNA-RNA interaction	binding	RNA-RNA	Literature mining		AC017116.11hsa-miR-106a-3p
ncRI-40000116	AC018642.1	NONHSAG048823	lncRNA	hsa-miR-106a-3p	MI0000113	miRNA	mir-CLIp capture of a mirna targetome uncovers lncRNA-mirRNA interactions	CLIP	25531890	Homo sapiens	HeLa	miRNA target interaction;RNA-RNA interaction	binding	RNA-RNA	Literature mining		AC018642.1hsa-miR-106a-3p
ncRI-40000117	AC018705.5	NONHSAG047572	lncRNA	hsa-miR-106a-3p	MI0000113	miRNA	mir-CLIp capture of a mirna targetome uncovers lncRNA-mirRNA interactions	CLIP	25531890	Homo sapiens	HeLa	miRNA target interaction;RNA-RNA interaction	binding	RNA-RNA	Literature mining		AC018705.5hsa-miR-106a-3p
ncRI-40000118	AC018737.1	NONHSAG029132	lncRNA	hsa-miR-106a-3p	MI0000113	miRNA	mir-CLIp capture of a mirna targetome uncovers lncRNA-mirRNA interactions	CLIP	25531890	Homo sapiens	HeLa	miRNA target interaction;RNA-RNA interaction	binding	RNA-RNA	Literature mining		AC018737.1hsa-miR-106a-3p
ncRI-40000120	AC019221.4	NONHSAG030820	lncRNA	hsa-miR-106a-3p	MI0000113	miRNA	mir-CLIp capture of a mirna targetome uncovers lncRNA-mirRNA interactions	CLIP	25531890	Homo sapiens	HeLa	miRNA target interaction;RNA-RNA interaction	binding	RNA-RNA	Literature mining		AC019221.4hsa-miR-106a-3p
ncRI-40000121	AC020907.6	-	lncRNA	hsa-miR-106a-3p	MI0000113	miRNA	mir-CLIp capture of a mirna targetome uncovers lncRNA-mirRNA interactions	CLIP	25531890	Homo sapiens	HeLa	miRNA target interaction;RNA-RNA interaction	binding	RNA-RNA	Literature mining		AC020907.6hsa-miR-106a-3p
ncRI-40000123	AC020915.4	-	lncRNA	hsa-miR-106a-3p	MI0000113	miRNA	mir-CLIp capture of a mirna targetome uncovers lncRNA-mirRNA interactions	CLIP	25531890	Homo sapiens	HeLa	miRNA target interaction;RNA-RNA interaction	binding	RNA-RNA	Literature mining		AC020915.4hsa-miR-106a-3p
ncRI-40000126	AC022819.3	NONHSAG018065	lncRNA	hsa-miR-106a-3p	MI0000113	miRNA	mir-CLIp capture of a mirna targetome uncovers lncRNA-mirRNA interactions	CLIP	25531890	Homo sapiens	HeLa	miRNA target interaction;RNA-RNA interaction	binding	RNA-RNA	Literature mining		AC022819.3hsa-miR-106a-3p
ncRI-40000127	AC024168.2	-	lncRNA	hsa-miR-106a-3p	MI0000113	miRNA	mir-CLIp capture of a mirna targetome uncovers lncRNA-mirRNA interactions	CLIP	25531890	Homo sapiens	HeLa	miRNA target interaction;RNA-RNA interaction	binding	RNA-RNA	Literature mining		AC024168.2hsa-miR-106a-3p
ncRI-40000128	AC025171.1	NONHSAG040299	lncRNA	hsa-miR-106a-3p	MI0000113	miRNA	mir-CLIp capture of a mirna targetome uncovers lncRNA-mirRNA interactions	CLIP	25531890	Homo sapiens	HeLa	miRNA target interaction;RNA-RNA interaction	binding	RNA-RNA	Literature mining		AC025171.1hsa-miR-106a-3p
ncRI-40000130	AC025335.1	-	lncRNA	hsa-miR-106a-3p	MI0000113	miRNA	mir-CLIp capture of a mirna targetome uncovers lncRNA-mirRNA interactions	CLIP	25531890	Homo sapiens	HeLa	miRNA target interaction;RNA-RNA interaction	binding	RNA-RNA	Literature mining		AC025335.1hsa-miR-106a-3p
ncRI-40000132	AC034220.3	NONHSAG041519	lncRNA	hsa-miR-106a-3p	MI0000113	miRNA	mir-CLIp capture of a mirna targetome uncovers lncRNA-mirRNA interactions	CLIP	25531890	Homo sapiens	HeLa	miRNA target interaction;RNA-RNA interaction	binding	RNA-RNA	Literature mining		AC034220.3hsa-miR-106a-3p
ncRI-40000133	AC046143.7	-	lncRNA	hsa-miR-106a-3p	MI0000113	miRNA	mir-CLIp capture of a mirna targetome uncovers lncRNA-mirRNA interactions	CLIP	25531890	Homo sapiens	HeLa	miRNA target interaction;RNA-RNA interaction	binding	RNA-RNA	Literature mining		AC046143.7hsa-miR-106a-3p
ncRI-40000137	AC058791.1	NONHSAG048819	lncRNA	hsa-miR-106a-3p	MI0000113	miRNA	mir-CLIp capture of a mirna targetome uncovers lncRNA-mirRNA interactions	CLIP	25531890	Homo sapiens	HeLa	miRNA target interaction;RNA-RNA interaction	binding	RNA-RNA	Literature mining		AC058791.1hsa-miR-106a-3p
ncRI-40000138	AC058791.2	NONHSAG048820	lncRNA	hsa-miR-106a-3p	MI0000113	miRNA	mir-CLIp capture of a mirna targetome uncovers lncRNA-mirRNA interactions	CLIP	25531890	Homo sapiens	HeLa	miRNA target interaction;RNA-RNA interaction	binding	RNA-RNA	Literature mining		AC058791.2hsa-miR-106a-3p
ncRI-40000139	AC063976.6	-	lncRNA	hsa-miR-106a-3p	MI0000113	miRNA	mir-CLIp capture of a mirna targetome uncovers lncRNA-mirRNA interactions	CLIP	25531890	Homo sapiens	HeLa	miRNA target interaction;RNA-RNA interaction	binding	RNA-RNA	Literature mining		AC063976.6hsa-miR-106a-3p
ncRI-40000140	AC068138.1	NONHSAG030681	lncRNA	hsa-miR-106a-3p	MI0000113	miRNA	mir-CLIp capture of a mirna targetome uncovers lncRNA-mirRNA interactions	CLIP	25531890	Homo sapiens	HeLa	miRNA target interaction;RNA-RNA interaction	binding	RNA-RNA	Literature mining		AC068138.1hsa-miR-106a-3p
ncRI-40000141	AC068282.3	NONHSAG029187	lncRNA	hsa-miR-106a-3p	MI0000113	miRNA	mir-CLIp capture of a mirna targetome uncovers lncRNA-mirRNA interactions	CLIP	25531890	Homo sapiens	HeLa	miRNA target interaction;RNA-RNA interaction	binding	RNA-RNA	Literature mining		AC068282.3hsa-miR-106a-3p
ncRI-40000142	AC068491.1	-	lncRNA	hsa-miR-106a-3p	MI0000113	miRNA	mir-CLIp capture of a mirna targetome uncovers lncRNA-mirRNA interactions	CLIP	25531890	Homo sapiens	HeLa	miRNA target interaction;RNA-RNA interaction	binding	RNA-RNA	Literature mining		AC068491.1hsa-miR-106a-3p
ncRI-40000143	AC068499.6	-	lncRNA	hsa-miR-106a-3p	MI0000113	miRNA	mir-CLIp capture of a mirna targetome uncovers lncRNA-mirRNA interactions	CLIP	25531890	Homo sapiens	HeLa	miRNA target interaction;RNA-RNA interaction	binding	RNA-RNA	Literature mining		AC068499.6hsa-miR-106a-3p
ncRI-40000144	AC069277.2	NONHSAG034336	lncRNA	hsa-miR-106a-3p	MI0000113	miRNA	mir-CLIp capture of a mirna targetome uncovers lncRNA-mirRNA interactions	CLIP	25531890	Homo sapiens	HeLa	miRNA target interaction;RNA-RNA interaction	binding	RNA-RNA	Literature mining		AC069277.2hsa-miR-106a-3p
ncRI-40000145	AC073046.25	NONHSAG028195	lncRNA	hsa-miR-106a-3p	MI0000113	miRNA	mir-CLIp capture of a mirna targetome uncovers lncRNA-mirRNA interactions	CLIP	25531890	Homo sapiens	HeLa	miRNA target interaction;RNA-RNA interaction	binding	RNA-RNA	Literature mining		AC073046.25hsa-miR-106a-3p
ncRI-40000146	AC073072.5	NONHSAG047090	lncRNA	hsa-miR-106a-3p	MI0000113	miRNA	mir-CLIp capture of a mirna targetome uncovers lncRNA-mirRNA interactions	CLIP	25531890	Homo sapiens	HeLa	miRNA target interaction;RNA-RNA interaction	binding	RNA-RNA	Literature mining		AC073072.5hsa-miR-106a-3p
ncRI-40000148	AC073283.7	NONHSAG027684	lncRNA	hsa-miR-106a-3p	MI0000113	miRNA	mir-CLIp capture of a mirna targetome uncovers lncRNA-mirRNA interactions	CLIP	25531890	Homo sapiens	HeLa	miRNA target interaction;RNA-RNA interaction	binding	RNA-RNA	Literature mining		AC073283.7hsa-miR-106a-3p
ncRI-40000149	AC073321.5	-	lncRNA	hsa-miR-106a-3p	MI0000113	miRNA	mir-CLIp capture of a mirna targetome uncovers lncRNA-mirRNA interactions	CLIP	25531890	Homo sapiens	HeLa	miRNA target interaction;RNA-RNA interaction	binding	RNA-RNA	Literature mining		AC073321.5hsa-miR-106a-3p
ncRI-40000150	AC074117.10	NONHSAG027323	lncRNA	hsa-miR-106a-3p	MI0000113	miRNA	mir-CLIp capture of a mirna targetome uncovers lncRNA-mirRNA interactions	CLIP	25531890	Homo sapiens	HeLa	miRNA target interaction;RNA-RNA interaction	binding	RNA-RNA	Literature mining		AC074117.10hsa-miR-106a-3p
ncRI-40000151	AC074138.3	NONHSAG025663	lncRNA	hsa-miR-106a-3p	MI0000113	miRNA	mir-CLIp capture of a mirna targetome uncovers lncRNA-mirRNA interactions	CLIP	25531890	Homo sapiens	HeLa	miRNA target interaction;RNA-RNA interaction	binding	RNA-RNA	Literature mining		AC074138.3hsa-miR-106a-3p
ncRI-40000152	AC074183.4	NONHSAG048114	lncRNA	hsa-miR-106a-3p	MI0000113	miRNA	mir-CLIp capture of a mirna targetome uncovers lncRNA-mirRNA interactions	CLIP	25531890	Homo sapiens	HeLa	miRNA target interaction;RNA-RNA interaction	binding	RNA-RNA	Literature mining		AC074183.4hsa-miR-106a-3p
ncRI-40000153	AC074286.1	NONHSAG029934	lncRNA	hsa-miR-106a-3p	MI0000113	miRNA	mir-CLIp capture of a mirna targetome uncovers lncRNA-mirRNA interactions	CLIP	25531890	Homo sapiens	HeLa	miRNA target interaction;RNA-RNA interaction	binding	RNA-RNA	Literature mining		AC074286.1hsa-miR-106a-3p
ncRI-40000155	AC074389.9	NONHSAG046781	lncRNA	hsa-miR-106a-3p	MI0000113	miRNA	mir-CLIp capture of a mirna targetome uncovers lncRNA-mirRNA interactions	CLIP	25531890	Homo sapiens	HeLa	miRNA target interaction;RNA-RNA interaction	binding	RNA-RNA	Literature mining		AC074389.9hsa-miR-106a-3p
ncRI-40000156	AC074391.1	NONHSAG027998	lncRNA	hsa-miR-106a-3p	MI0000113	miRNA	mir-CLIp capture of a mirna targetome uncovers lncRNA-mirRNA interactions	CLIP	25531890	Homo sapiens	HeLa	miRNA target interaction;RNA-RNA interaction	binding	RNA-RNA	Literature mining		AC074391.1hsa-miR-106a-3p
ncRI-40000157	AC078852.1	NONHSAG037262	lncRNA	hsa-miR-106a-3p	MI0000113	miRNA	mir-CLIp capture of a mirna targetome uncovers lncRNA-mirRNA interactions	CLIP	25531890	Homo sapiens	HeLa	miRNA target interaction;RNA-RNA interaction	binding	RNA-RNA	Literature mining		AC078852.1hsa-miR-106a-3p
ncRI-40000158	AC078883.3	NONHSAG029831	lncRNA	hsa-miR-106a-3p	MI0000113	miRNA	mir-CLIp capture of a mirna targetome uncovers lncRNA-mirRNA interactions	CLIP	25531890	Homo sapiens	HeLa	miRNA target interaction;RNA-RNA interaction	binding	RNA-RNA	Literature mining		AC078883.3hsa-miR-106a-3p
ncRI-40000159	AC078883.4	NONHSAG029830	lncRNA	hsa-miR-106a-3p	MI0000113	miRNA	mir-CLIp capture of a mirna targetome uncovers lncRNA-mirRNA interactions	CLIP	25531890	Homo sapiens	HeLa	miRNA target interaction;RNA-RNA interaction	binding	RNA-RNA	Literature mining		AC078883.4hsa-miR-106a-3p
ncRI-40000160	AC079767.2	-	lncRNA	hsa-miR-106a-3p	MI0000113	miRNA	mir-CLIp capture of a mirna targetome uncovers lncRNA-mirRNA interactions	CLIP	25531890	Homo sapiens	HeLa	miRNA target interaction;RNA-RNA interaction	binding	RNA-RNA	Literature mining		AC079767.2hsa-miR-106a-3p
ncRI-40000161	AC083843.1	NONHSAG051357	lncRNA	hsa-miR-106a-3p	MI0000113	miRNA	mir-CLIp capture of a mirna targetome uncovers lncRNA-mirRNA interactions	CLIP	25531890	Homo sapiens	HeLa	miRNA target interaction;RNA-RNA interaction	binding	RNA-RNA	Literature mining		AC083843.1hsa-miR-106a-3p
ncRI-40000162	AC087590.3	-	lncRNA	hsa-miR-106a-3p	MI0000113	miRNA	mir-CLIp capture of a mirna targetome uncovers lncRNA-mirRNA interactions	CLIP	25531890	Homo sapiens	HeLa	miRNA target interaction;RNA-RNA interaction	binding	RNA-RNA	Literature mining		AC087590.3hsa-miR-106a-3p
ncRI-40000163	AC090421.1	-	lncRNA	hsa-miR-106a-3p	MI0000113	miRNA	mir-CLIp capture of a mirna targetome uncovers lncRNA-mirRNA interactions	CLIP	25531890	Homo sapiens	HeLa	miRNA target interaction;RNA-RNA interaction	binding	RNA-RNA	Literature mining		AC090421.1hsa-miR-106a-3p
ncRI-40000165	AC091133.1	NONHSAG022106	lncRNA	hsa-miR-106a-3p	MI0000113	miRNA	mir-CLIp capture of a mirna targetome uncovers lncRNA-mirRNA interactions	CLIP	25531890	Homo sapiens	HeLa	miRNA target interaction;RNA-RNA interaction	binding	RNA-RNA	Literature mining		AC091133.1hsa-miR-106a-3p
ncRI-40000166	AC091729.9	NONHSAG046760	lncRNA	hsa-miR-106a-3p	MI0000113	miRNA	mir-CLIp capture of a mirna targetome uncovers lncRNA-mirRNA interactions	Conserved miRNAs target sites predicted by TargetScan and miRanda overlap with the AGO CLIP dataset;CLIP	25531890	Homo sapiens	HeLa	miRNA target interaction;RNA-RNA interaction	binding	RNA-RNA	Literature mining;TargetScan with Ago CLIP data		AC091729.9hsa-miR-106a-3p
ncRI-40000167	AC091878.1	NONHSAG039984	lncRNA	hsa-miR-106a-3p	MI0000113	miRNA	mir-CLIp capture of a mirna targetome uncovers lncRNA-mirRNA interactions	CLIP	25531890	Homo sapiens	HeLa	miRNA target interaction;RNA-RNA interaction	binding	RNA-RNA	Literature mining		AC091878.1hsa-miR-106a-3p
ncRI-40000168	AC092168.2	NONHSAG028716	lncRNA	hsa-miR-106a-3p	MI0000113	miRNA	mir-CLIp capture of a mirna targetome uncovers lncRNA-mirRNA interactions	CLIP	25531890	Homo sapiens	HeLa	miRNA target interaction;RNA-RNA interaction	binding	RNA-RNA	Literature mining		AC092168.2hsa-miR-106a-3p
ncRI-40000169	AC092415.1	NONHSAG034647	lncRNA	hsa-miR-106a-3p	MI0000113	miRNA	mir-CLIp capture of a mirna targetome uncovers lncRNA-mirRNA interactions	CLIP	25531890	Homo sapiens	HeLa	miRNA target interaction;RNA-RNA interaction	binding	RNA-RNA	Literature mining		AC092415.1hsa-miR-106a-3p
ncRI-40000170	AC092535.3	NONHSAG037251	lncRNA	hsa-miR-106a-3p	MI0000113	miRNA	mir-CLIp capture of a mirna targetome uncovers lncRNA-mirRNA interactions	CLIP	25531890	Homo sapiens	HeLa	miRNA target interaction;RNA-RNA interaction	binding	RNA-RNA	Literature mining		AC092535.3hsa-miR-106a-3p
ncRI-40000171	AC093323.3	-	lncRNA	hsa-miR-106a-3p	MI0000113	miRNA	mir-CLIp capture of a mirna targetome uncovers lncRNA-mirRNA interactions	CLIP	25531890	Homo sapiens	HeLa	miRNA target interaction;RNA-RNA interaction	binding	RNA-RNA	Literature mining		AC093323.3hsa-miR-106a-3p
ncRI-40000172	AC093391.2	NONHSAG029377	lncRNA	hsa-miR-106a-3p	MI0000113	miRNA	mir-CLIp capture of a mirna targetome uncovers lncRNA-mirRNA interactions	CLIP	25531890	Homo sapiens	HeLa	miRNA target interaction;RNA-RNA interaction	binding	RNA-RNA	Literature mining		AC093391.2hsa-miR-106a-3p
ncRI-40000173	AC093484.6	-	lncRNA	hsa-miR-1293	MI0006355	miRNA	collections from lncRNome	CLIP	23846593	Homo sapiens	-	miRNA target interaction;RNA-RNA interaction	regulatory	RNA-RNA	Literature mining		AC093484.6hsa-miR-1293
ncRI-40000174	AC093484.6	-	lncRNA	hsa-miR-3143	MI0014167	miRNA	collections from lncRNome	CLIP	23846593	Homo sapiens	-	miRNA target interaction;RNA-RNA interaction	regulatory	RNA-RNA	Literature mining		AC093484.6hsa-miR-3143
ncRI-40000175	AC093484.6	-	lncRNA	hsa-miR-4775	MI0017418	miRNA	collections from lncRNome	CLIP	23846593	Homo sapiens	-	miRNA target interaction;RNA-RNA interaction	regulatory	RNA-RNA	Literature mining		AC093484.6hsa-miR-4775
ncRI-40000176	AC093484.6	-	lncRNA	hsa-miR-5096	MI0018004	miRNA	collections from lncRNome	CLIP	23846593	Homo sapiens	-	miRNA target interaction;RNA-RNA interaction	regulatory	RNA-RNA	Literature mining		AC093484.6hsa-miR-5096
ncRI-40000177	AC093484.6	-	lncRNA	hsa-miR-5189	MI0018168	miRNA	collections from lncRNome	CLIP	23846593	Homo sapiens	-	miRNA target interaction;RNA-RNA interaction	regulatory	RNA-RNA	Literature mining		AC093484.6hsa-miR-5189
ncRI-40000178	AC093484.6	-	lncRNA	hsa-miR-3136-3p	MI0014158	miRNA	collections from lncRNome	CLIP	23846593	Homo sapiens	-	miRNA target interaction;RNA-RNA interaction	regulatory	RNA-RNA	Literature mining		AC093484.6hsa-miR-3136-3p
ncRI-40000179	AC093484.6	-	lncRNA	hsa-miR-4659a-3p	MI0017287	miRNA	collections from lncRNome	CLIP	23846593	Homo sapiens	-	miRNA target interaction;RNA-RNA interaction	regulatory	RNA-RNA	Literature mining		AC093484.6hsa-miR-4659a-3p
ncRI-40000180	AC093484.6	-	lncRNA	hsa-miR-4659b-3p	MI0017291	miRNA	collections from lncRNome	CLIP	23846593	Homo sapiens	-	miRNA target interaction;RNA-RNA interaction	regulatory	RNA-RNA	Literature mining		AC093484.6hsa-miR-4659b-3p
ncRI-40000181	AC093484.6	-	lncRNA	hsa-miR-4763-3p	MI0017404	miRNA	collections from lncRNome	CLIP	23846593	Homo sapiens	-	miRNA target interaction;RNA-RNA interaction	regulatory	RNA-RNA	Literature mining		AC093484.6hsa-miR-4763-3p
ncRI-40000182	AC093484.6	-	lncRNA	hsa-mir-421	MI0003685	miRNA	collections from lncRNome	CLIP	23846593	Homo sapiens	-	miRNA target interaction;RNA-RNA interaction	regulatory	RNA-RNA	Literature mining		AC093484.6hsa-mir-421
ncRI-40000183	AC093484.6	-	lncRNA	hsa-miR-106a-3p	MI0000113	miRNA	mir-CLIp capture of a mirna targetome uncovers lncRNA-mirRNA interactions	CLIP	25531890	Homo sapiens	HeLa	miRNA target interaction;RNA-RNA interaction	binding	RNA-RNA	Literature mining		AC093484.6hsa-miR-106a-3p
ncRI-40000184	AC093495.4	NONHSAG034492	lncRNA	hsa-miR-106a-3p	MI0000113	miRNA	mir-CLIp capture of a mirna targetome uncovers lncRNA-mirRNA interactions	CLIP	25531890	Homo sapiens	HeLa	miRNA target interaction;RNA-RNA interaction	binding	RNA-RNA	Literature mining		AC093495.4hsa-miR-106a-3p
ncRI-40000185	AC093590.1	NONHSAG030194	lncRNA	hsa-miR-106a-3p	MI0000113	miRNA	mir-CLIp capture of a mirna targetome uncovers lncRNA-mirRNA interactions	CLIP	25531890	Homo sapiens	HeLa	miRNA target interaction;RNA-RNA interaction	binding	RNA-RNA	Literature mining		AC093590.1hsa-miR-106a-3p
ncRI-40000186	AC093611.1	NONHSAT088318	lncRNA	hsa-miR-106a-3p	MI0000113	miRNA	mir-CLIp capture of a mirna targetome uncovers lncRNA-mirRNA interactions	CLIP	25531890	Homo sapiens	HeLa	miRNA target interaction;RNA-RNA interaction	binding	RNA-RNA	Literature mining		AC093611.1hsa-miR-106a-3p
ncRI-40000187	AC093627.9	NONHSAG046713	lncRNA	hsa-miR-106a-3p	MI0000113	miRNA	mir-CLIp capture of a mirna targetome uncovers lncRNA-mirRNA interactions	CLIP	25531890	Homo sapiens	HeLa	miRNA target interaction;RNA-RNA interaction	binding	RNA-RNA	Literature mining		AC093627.9hsa-miR-106a-3p
ncRI-40000188	AC093673.5	NONHSAG049037	lncRNA	hsa-miR-106a-3p	MI0000113	miRNA	mir-CLIp capture of a mirna targetome uncovers lncRNA-mirRNA interactions	CLIP	25531890	Homo sapiens	HeLa	miRNA target interaction;RNA-RNA interaction	binding	RNA-RNA	Literature mining		AC093673.5hsa-miR-106a-3p
ncRI-40000189	AC093734.11	-	lncRNA	hsa-miR-106a-3p	MI0000113	miRNA	mir-CLIp capture of a mirna targetome uncovers lncRNA-mirRNA interactions	CLIP	25531890	Homo sapiens	HeLa	miRNA target interaction;RNA-RNA interaction	binding	RNA-RNA	Literature mining		AC093734.11hsa-miR-106a-3p
ncRI-40000190	AC093734.13	-	lncRNA	hsa-miR-106a-3p	MI0000113	miRNA	mir-CLIp capture of a mirna targetome uncovers lncRNA-mirRNA interactions	CLIP	25531890	Homo sapiens	HeLa	miRNA target interaction;RNA-RNA interaction	binding	RNA-RNA	Literature mining		AC093734.13hsa-miR-106a-3p
ncRI-40000191	AC093734.14	-	lncRNA	hsa-miR-106a-3p	MI0000113	miRNA	mir-CLIp capture of a mirna targetome uncovers lncRNA-mirRNA interactions	CLIP	25531890	Homo sapiens	HeLa	miRNA target interaction;RNA-RNA interaction	binding	RNA-RNA	Literature mining		AC093734.14hsa-miR-106a-3p
ncRI-40000192	AC096574.4	NONHSAG030937	lncRNA	hsa-miR-106a-3p	MI0000113	miRNA	mir-CLIp capture of a mirna targetome uncovers lncRNA-mirRNA interactions	CLIP	25531890	Homo sapiens	HeLa	miRNA target interaction;RNA-RNA interaction	binding	RNA-RNA	Literature mining		AC096574.4hsa-miR-106a-3p
ncRI-40000193	AC096772.6	NONHSAG030378	lncRNA	hsa-miR-106a-3p	MI0000113	miRNA	mir-CLIp capture of a mirna targetome uncovers lncRNA-mirRNA interactions	CLIP	25531890	Homo sapiens	HeLa	miRNA target interaction;RNA-RNA interaction	binding	RNA-RNA	Literature mining		AC096772.6hsa-miR-106a-3p
ncRI-40000196	AC099850.1	NONHSAG022347	lncRNA	hsa-miR-106a-3p	MI0000113	miRNA	mir-CLIp capture of a mirna targetome uncovers lncRNA-mirRNA interactions	CLIP	25531890	Homo sapiens	HeLa	miRNA target interaction;RNA-RNA interaction	binding	RNA-RNA	Literature mining		AC099850.1hsa-miR-106a-3p
ncRI-40000197	AC100748.2	-	lncRNA	hsa-miR-106a-3p	MI0000113	miRNA	mir-CLIp capture of a mirna targetome uncovers lncRNA-mirRNA interactions	CLIP	25531890	Homo sapiens	HeLa	miRNA target interaction;RNA-RNA interaction	binding	RNA-RNA	Literature mining		AC100748.2hsa-miR-106a-3p
ncRI-40000198	AC100830.3	NONHSAG017166	lncRNA	hsa-miR-106a-3p	MI0000113	miRNA	mir-CLIp capture of a mirna targetome uncovers lncRNA-mirRNA interactions	CLIP	25531890	Homo sapiens	HeLa	miRNA target interaction;RNA-RNA interaction	binding	RNA-RNA	Literature mining		AC100830.3hsa-miR-106a-3p
ncRI-40000202	AC104389.28	NONHSAG007508	lncRNA	hsa-miR-106a-3p	MI0000113	miRNA	mir-CLIp capture of a mirna targetome uncovers lncRNA-mirRNA interactions	CLIP	25531890	Homo sapiens	HeLa	miRNA target interaction;RNA-RNA interaction	binding	RNA-RNA	Literature mining		AC104389.28hsa-miR-106a-3p
ncRI-40000203	AC104654.2	NONHSAG027562	lncRNA	hsa-miR-106a-3p	MI0000113	miRNA	mir-CLIp capture of a mirna targetome uncovers lncRNA-mirRNA interactions	CLIP	25531890	Homo sapiens	HeLa	miRNA target interaction;RNA-RNA interaction	binding	RNA-RNA	Literature mining		AC104654.2hsa-miR-106a-3p
ncRI-40000204	AC104809.2	NONHSAG031003	lncRNA	hsa-miR-106a-3p	MI0000113	miRNA	mir-CLIp capture of a mirna targetome uncovers lncRNA-mirRNA interactions	CLIP	25531890	Homo sapiens	HeLa	miRNA target interaction;RNA-RNA interaction	binding	RNA-RNA	Literature mining		AC104809.2hsa-miR-106a-3p
ncRI-40000205	AC104809.4	NONHSAG031002	lncRNA	hsa-miR-106a-3p	MI0000113	miRNA	mir-CLIp capture of a mirna targetome uncovers lncRNA-mirRNA interactions	CLIP	25531890	Homo sapiens	HeLa	miRNA target interaction;RNA-RNA interaction	binding	RNA-RNA	Literature mining		AC104809.4hsa-miR-106a-3p
ncRI-40000206	AC107057.2	NONHSAG026881	lncRNA	hsa-miR-106a-3p	MI0000113	miRNA	mir-CLIp capture of a mirna targetome uncovers lncRNA-mirRNA interactions	CLIP	25531890	Homo sapiens	HeLa	miRNA target interaction;RNA-RNA interaction	binding	RNA-RNA	Literature mining		AC107057.2hsa-miR-106a-3p
ncRI-40000207	AC108142.1	NONHSAG039437	lncRNA	hsa-miR-106a-3p	MI0000113	miRNA	mir-CLIp capture of a mirna targetome uncovers lncRNA-mirRNA interactions	CLIP	25531890	Homo sapiens	HeLa	miRNA target interaction;RNA-RNA interaction	binding	RNA-RNA	Literature mining		AC108142.1hsa-miR-106a-3p
ncRI-40000208	AC108488.3	NONHSAG026856	lncRNA	hsa-miR-106a-3p	MI0000113	miRNA	mir-CLIp capture of a mirna targetome uncovers lncRNA-mirRNA interactions	CLIP	25531890	Homo sapiens	HeLa	miRNA target interaction;RNA-RNA interaction	binding	RNA-RNA	Literature mining		AC108488.3hsa-miR-106a-3p
ncRI-40000209	AC112229.7	NONHSAG028918	lncRNA	hsa-miR-106a-3p	MI0000113	miRNA	mir-CLIp capture of a mirna targetome uncovers lncRNA-mirRNA interactions	CLIP	25531890	Homo sapiens	HeLa	miRNA target interaction;RNA-RNA interaction	binding	RNA-RNA	Literature mining		AC112229.7hsa-miR-106a-3p
ncRI-40000210	AC115115.2	NONHSAG028969	lncRNA	hsa-miR-106a-3p	MI0000113	miRNA	mir-CLIp capture of a mirna targetome uncovers lncRNA-mirRNA interactions	CLIP	25531890	Homo sapiens	HeLa	miRNA target interaction;RNA-RNA interaction	binding	RNA-RNA	Literature mining		AC115115.2hsa-miR-106a-3p
ncRI-40000211	AC121336.2	-	lncRNA	hsa-miR-106a-3p	MI0000113	miRNA	mir-CLIp capture of a mirna targetome uncovers lncRNA-mirRNA interactions	CLIP	25531890	Homo sapiens	HeLa	miRNA target interaction;RNA-RNA interaction	binding	RNA-RNA	Literature mining		AC121336.2hsa-miR-106a-3p
ncRI-40000212	AC123768.5	-	lncRNA	hsa-miR-106a-3p	MI0000113	miRNA	mir-CLIp capture of a mirna targetome uncovers lncRNA-mirRNA interactions	CLIP	25531890	Homo sapiens	HeLa	miRNA target interaction;RNA-RNA interaction	binding	RNA-RNA	Literature mining		AC123768.5hsa-miR-106a-3p
ncRI-40000213	AC124789.1	NONHSAG021653	lncRNA	hsa-miR-106a-3p	MI0000113	miRNA	mir-CLIp capture of a mirna targetome uncovers lncRNA-mirRNA interactions	CLIP	25531890	Homo sapiens	HeLa	miRNA target interaction;RNA-RNA interaction	binding	RNA-RNA	Literature mining		AC124789.1hsa-miR-106a-3p
ncRI-40000214	AC127904.2	NONHSAG037129	lncRNA	hsa-miR-106a-3p	MI0000113	miRNA	mir-CLIp capture of a mirna targetome uncovers lncRNA-mirRNA interactions	CLIP	25531890	Homo sapiens	HeLa	miRNA target interaction;RNA-RNA interaction	binding	RNA-RNA	Literature mining		AC127904.2hsa-miR-106a-3p
ncRI-40000215	AC131025.8	NONHSAG041903	lncRNA	hsa-miR-106a-3p	MI0000113	miRNA	mir-CLIp capture of a mirna targetome uncovers lncRNA-mirRNA interactions	CLIP	25531890	Homo sapiens	HeLa	miRNA target interaction;RNA-RNA interaction	binding	RNA-RNA	Literature mining		AC131025.8hsa-miR-106a-3p
ncRI-40000216	AC135048.13	-	lncRNA	hsa-miR-106a-3p	MI0000113	miRNA	mir-CLIp capture of a mirna targetome uncovers lncRNA-mirRNA interactions	CLIP	25531890	Homo sapiens	HeLa	miRNA target interaction;RNA-RNA interaction	binding	RNA-RNA	Literature mining		AC135048.13hsa-miR-106a-3p
ncRI-40000217	AC138150.4	-	lncRNA	hsa-miR-106a-3p	MI0000113	miRNA	mir-CLIp capture of a mirna targetome uncovers lncRNA-mirRNA interactions	CLIP	25531890	Homo sapiens	HeLa	miRNA target interaction;RNA-RNA interaction	binding	RNA-RNA	Literature mining		AC138150.4hsa-miR-106a-3p
ncRI-40000218	AC141846.4-001	-	lncRNA	hsa-miR-106a-3p	MI0000113	miRNA	mir-CLIp capture of a mirna targetome uncovers lncRNA-mirRNA interactions	CLIP	25531890	Homo sapiens	HeLa	miRNA target interaction;RNA-RNA interaction	binding	RNA-RNA	Literature mining		AC141846.4-001hsa-miR-106a-3p
ncRI-40000219	AC142528.1	NONHSAG026853	lncRNA	hsa-miR-106a-3p	MI0000113	miRNA	mir-CLIp capture of a mirna targetome uncovers lncRNA-mirRNA interactions	CLIP	25531890	Homo sapiens	HeLa	miRNA target interaction;RNA-RNA interaction	binding	RNA-RNA	Literature mining		AC142528.1hsa-miR-106a-3p
ncRI-40000220	AC156455.1	NONHSAG012565	lncRNA	hsa-miR-106a-3p	MI0000113	miRNA	mir-CLIp capture of a mirna targetome uncovers lncRNA-mirRNA interactions	CLIP	25531890	Homo sapiens	HeLa	miRNA target interaction;RNA-RNA interaction	binding	RNA-RNA	Literature mining		AC156455.1hsa-miR-106a-3p
ncRI-40000222	AD000671.1	-	lncRNA	hsa-miR-106a-3p	MI0000113	miRNA	mir-CLIp capture of a mirna targetome uncovers lncRNA-mirRNA interactions	CLIP	25531890	Homo sapiens	HeLa	miRNA target interaction;RNA-RNA interaction	binding	RNA-RNA	Literature mining		AD000671.1hsa-miR-106a-3p
ncRI-40000223	AF001548.5	NONHSAG018710	lncRNA	hsa-miR-106a-3p	MI0000113	miRNA	mir-CLIp capture of a mirna targetome uncovers lncRNA-mirRNA interactions	CLIP	25531890	Homo sapiens	HeLa	miRNA target interaction;RNA-RNA interaction	binding	RNA-RNA	Literature mining		AF001548.5hsa-miR-106a-3p
ncRI-40000224	AF011889.5	NONHSAG055492	lncRNA	hsa-miR-106a-3p	MI0000113	miRNA	mir-CLIp capture of a mirna targetome uncovers lncRNA-mirRNA interactions	CLIP	25531890	Homo sapiens	HeLa	miRNA target interaction;RNA-RNA interaction	binding	RNA-RNA	Literature mining		AF011889.5hsa-miR-106a-3p
ncRI-40000229	AF127577.11	NONHSAG032407	lncRNA	hsa-miR-106a-3p	MI0000113	miRNA	mir-CLIp capture of a mirna targetome uncovers lncRNA-mirRNA interactions	CLIP	25531890	Homo sapiens	HeLa	miRNA target interaction;RNA-RNA interaction	binding	RNA-RNA	Literature mining		AF127577.11hsa-miR-106a-3p
ncRI-40000230	AF127936.7	NONHSAG032400	lncRNA	hsa-miR-106a-3p	MI0000113	miRNA	mir-CLIp capture of a mirna targetome uncovers lncRNA-mirRNA interactions	CLIP	25531890	Homo sapiens	HeLa	miRNA target interaction;RNA-RNA interaction	binding	RNA-RNA	Literature mining		AF127936.7hsa-miR-106a-3p
ncRI-40000231	AF129075.5	NONHSAG032613	lncRNA	hsa-miR-106a-3p	MI0000113	miRNA	mir-CLIp capture of a mirna targetome uncovers lncRNA-mirRNA interactions	CLIP	25531890	Homo sapiens	HeLa	miRNA target interaction;RNA-RNA interaction	binding	RNA-RNA	Literature mining		AF129075.5hsa-miR-106a-3p
ncRI-40000236	AGAP1-IT1	NONHSAG030876	lncRNA	hsa-miR-106a-3p	MI0000113	miRNA	mir-CLIp capture of a mirna targetome uncovers lncRNA-mirRNA interactions	CLIP	25531890	Homo sapiens	HeLa	miRNA target interaction;RNA-RNA interaction	binding	RNA-RNA	Literature mining		AGAP1-IT1hsa-miR-106a-3p
ncRI-40000237	AJ006998.2	NONHSAG032411	lncRNA	hsa-miR-106a-3p	MI0000113	miRNA	mir-CLIp capture of a mirna targetome uncovers lncRNA-mirRNA interactions	CLIP	25531890	Homo sapiens	HeLa	miRNA target interaction;RNA-RNA interaction	binding	RNA-RNA	Literature mining		AJ006998.2hsa-miR-106a-3p
ncRI-40000258	AL121578.2	NONHSAG054238	lncRNA	hsa-miR-106a-3p	MI0000113	miRNA	mir-CLIp capture of a mirna targetome uncovers lncRNA-mirRNA interactions	CLIP	25531890	Homo sapiens	HeLa	miRNA target interaction;RNA-RNA interaction	binding	RNA-RNA	Literature mining		AL121578.2hsa-miR-106a-3p
ncRI-40000259	AL133168.3	NONHSAG015837	lncRNA	hsa-miR-106a-3p	MI0000113	miRNA	mir-CLIp capture of a mirna targetome uncovers lncRNA-mirRNA interactions	CLIP	25531890	Homo sapiens	HeLa	miRNA target interaction;RNA-RNA interaction	binding	RNA-RNA	Literature mining		AL133168.3hsa-miR-106a-3p
ncRI-40000260	AL136419.6	-	lncRNA	hsa-miR-106a-3p	MI0000113	miRNA	mir-CLIp capture of a mirna targetome uncovers lncRNA-mirRNA interactions	CLIP	25531890	Homo sapiens	HeLa	miRNA target interaction;RNA-RNA interaction	binding	RNA-RNA	Literature mining		AL136419.6hsa-miR-106a-3p
ncRI-40000264	AL358175.1	-	lncRNA	hsa-miR-106a-3p	MI0000113	miRNA	mir-CLIp capture of a mirna targetome uncovers lncRNA-mirRNA interactions	CLIP	25531890	Homo sapiens	HeLa	miRNA target interaction;RNA-RNA interaction	binding	RNA-RNA	Literature mining		AL358175.1hsa-miR-106a-3p
ncRI-40000267	AL591893.1	-	lncRNA	hsa-miR-106a-3p	MI0000113	miRNA	mir-CLIp capture of a mirna targetome uncovers lncRNA-mirRNA interactions	CLIP	25531890	Homo sapiens	HeLa	miRNA target interaction;RNA-RNA interaction	binding	RNA-RNA	Literature mining		AL591893.1hsa-miR-106a-3p
ncRI-40000269	AL844908.5	-	lncRNA	hsa-miR-106a-3p	MI0000113	miRNA	mir-CLIp capture of a mirna targetome uncovers lncRNA-mirRNA interactions	CLIP	25531890	Homo sapiens	HeLa	miRNA target interaction;RNA-RNA interaction	binding	RNA-RNA	Literature mining		AL844908.5hsa-miR-106a-3p
ncRI-40000270	ALG9-IT1	NONHSAG009602	lncRNA	hsa-miR-106a-3p	MI0000113	miRNA	mir-CLIp capture of a mirna targetome uncovers lncRNA-mirRNA interactions	CLIP	25531890	Homo sapiens	HeLa	miRNA target interaction;RNA-RNA interaction	binding	RNA-RNA	Literature mining		ALG9-IT1hsa-miR-106a-3p
ncRI-40000271	ALMS1-IT1	NONHSAG028178	lncRNA	hsa-miR-106a-3p	MI0000113	miRNA	mir-CLIp capture of a mirna targetome uncovers lncRNA-mirRNA interactions	CLIP	25531890	Homo sapiens	HeLa	miRNA target interaction;RNA-RNA interaction	binding	RNA-RNA	Literature mining		ALMS1-IT1hsa-miR-106a-3p
ncRI-40000275	AMMECR1-IT1	NONHSAG055101	lncRNA	hsa-miR-106a-3p	MI0000113	miRNA	mir-CLIp capture of a mirna targetome uncovers lncRNA-mirRNA interactions	CLIP	25531890	Homo sapiens	HeLa	miRNA target interaction;RNA-RNA interaction	binding	RNA-RNA	Literature mining		AMMECR1-IT1hsa-miR-106a-3p
ncRI-40000276	ANKRD10-IT1	NONHSAG014189	lncRNA	hsa-miR-106a-3p	MI0000113	miRNA	mir-CLIp capture of a mirna targetome uncovers lncRNA-mirRNA interactions	CLIP	25531890	Homo sapiens	HeLa	miRNA target interaction;RNA-RNA interaction	binding	RNA-RNA	Literature mining		ANKRD10-IT1hsa-miR-106a-3p
ncRI-40000277	ANKRD18CP	-	lncRNA	hsa-miR-106a-3p	MI0000113	miRNA	mir-CLIp capture of a mirna targetome uncovers lncRNA-mirRNA interactions	CLIP	25531890	Homo sapiens	HeLa	miRNA target interaction;RNA-RNA interaction	binding	RNA-RNA	Literature mining		ANKRD18CPhsa-miR-106a-3p
ncRI-40000278	ANKRD44-IT1	NONHSAG030169	lncRNA	hsa-miR-106a-3p	MI0000113	miRNA	mir-CLIp capture of a mirna targetome uncovers lncRNA-mirRNA interactions	CLIP	25531890	Homo sapiens	HeLa	miRNA target interaction;RNA-RNA interaction	binding	RNA-RNA	Literature mining		ANKRD44-IT1hsa-miR-106a-3p
ncRI-40000281	AP000265.1	NONHSAG032662	lncRNA	hsa-miR-106a-3p	MI0000113	miRNA	mir-CLIp capture of a mirna targetome uncovers lncRNA-mirRNA interactions	CLIP	25531890	Homo sapiens	HeLa	miRNA target interaction;RNA-RNA interaction	binding	RNA-RNA	Literature mining		AP000265.1hsa-miR-106a-3p
ncRI-40000282	AP000266.7	NONHSAG032666	lncRNA	hsa-miR-106a-3p	MI0000113	miRNA	mir-CLIp capture of a mirna targetome uncovers lncRNA-mirRNA interactions	CLIP	25531890	Homo sapiens	HeLa	miRNA target interaction;RNA-RNA interaction	binding	RNA-RNA	Literature mining		AP000266.7hsa-miR-106a-3p
ncRI-40000283	AP000304.2	NONHSAG032711	lncRNA	hsa-miR-106a-3p	MI0000113	miRNA	mir-CLIp capture of a mirna targetome uncovers lncRNA-mirRNA interactions	CLIP	25531890	Homo sapiens	HeLa	miRNA target interaction;RNA-RNA interaction	binding	RNA-RNA	Literature mining		AP000304.2hsa-miR-106a-3p
ncRI-40000284	AP000473.5	NONHSAG032431	lncRNA	hsa-miR-106a-3p	MI0000113	miRNA	mir-CLIp capture of a mirna targetome uncovers lncRNA-mirRNA interactions	CLIP	25531890	Homo sapiens	HeLa	miRNA target interaction;RNA-RNA interaction	binding	RNA-RNA	Literature mining		AP000473.5hsa-miR-106a-3p
ncRI-40000285	AP000487.5	NONHSAG008921	lncRNA	hsa-miR-106a-3p	MI0000113	miRNA	mir-CLIp capture of a mirna targetome uncovers lncRNA-mirRNA interactions	CLIP	25531890	Homo sapiens	HeLa	miRNA target interaction;RNA-RNA interaction	binding	RNA-RNA	Literature mining		AP000487.5hsa-miR-106a-3p
ncRI-40000286	AP000692.9	NONHSAG032777	lncRNA	hsa-miR-106a-3p	MI0000113	miRNA	mir-CLIp capture of a mirna targetome uncovers lncRNA-mirRNA interactions	CLIP	25531890	Homo sapiens	HeLa	miRNA target interaction;RNA-RNA interaction	binding	RNA-RNA	Literature mining		AP000692.9hsa-miR-106a-3p
ncRI-40000287	AP000695.4	NONHSAG032781	lncRNA	hsa-miR-106a-3p	MI0000113	miRNA	mir-CLIp capture of a mirna targetome uncovers lncRNA-mirRNA interactions	CLIP	25531890	Homo sapiens	HeLa	miRNA target interaction;RNA-RNA interaction	binding	RNA-RNA	Literature mining		AP000695.4hsa-miR-106a-3p
ncRI-40000288	AP000695.6	NONHSAG032780	lncRNA	hsa-miR-106a-3p	MI0000113	miRNA	mir-CLIp capture of a mirna targetome uncovers lncRNA-mirRNA interactions	CLIP	25531890	Homo sapiens	HeLa	miRNA target interaction;RNA-RNA interaction	binding	RNA-RNA	Literature mining		AP000695.6hsa-miR-106a-3p
ncRI-40000289	AP000769.4	-	lncRNA	hsa-miR-106a-3p	MI0000113	miRNA	mir-CLIp capture of a mirna targetome uncovers lncRNA-mirRNA interactions	CLIP	25531890	Homo sapiens	HeLa	miRNA target interaction;RNA-RNA interaction	binding	RNA-RNA	Literature mining		AP000769.4hsa-miR-106a-3p
ncRI-40000290	AP000783.2	NONHSAG009910	lncRNA	hsa-miR-106a-3p	MI0000113	miRNA	mir-CLIp capture of a mirna targetome uncovers lncRNA-mirRNA interactions	CLIP	25531890	Homo sapiens	HeLa	miRNA target interaction;RNA-RNA interaction	binding	RNA-RNA	Literature mining		AP000783.2hsa-miR-106a-3p
ncRI-40000291	AP001062.7	NONHSAG033024	lncRNA	hsa-miR-106a-3p	MI0000113	miRNA	mir-CLIp capture of a mirna targetome uncovers lncRNA-mirRNA interactions	CLIP	25531890	Homo sapiens	HeLa	miRNA target interaction;RNA-RNA interaction	binding	RNA-RNA	Literature mining		AP001062.7hsa-miR-106a-3p
ncRI-40000292	AP001062.8	NONHSAG033023	lncRNA	hsa-miR-106a-3p	MI0000113	miRNA	mir-CLIp capture of a mirna targetome uncovers lncRNA-mirRNA interactions	CLIP	25531890	Homo sapiens	HeLa	miRNA target interaction;RNA-RNA interaction	binding	RNA-RNA	Literature mining		AP001062.8hsa-miR-106a-3p
ncRI-40000293	AP001065.2	NONHSAG033027	lncRNA	hsa-miR-106a-3p	MI0000113	miRNA	mir-CLIp capture of a mirna targetome uncovers lncRNA-mirRNA interactions	CLIP	25531890	Homo sapiens	HeLa	miRNA target interaction;RNA-RNA interaction	binding	RNA-RNA	Literature mining		AP001065.2hsa-miR-106a-3p
ncRI-40000294	AP001258.4	NONHSAG008389	lncRNA	hsa-miR-106a-3p	MI0000113	miRNA	mir-CLIp capture of a mirna targetome uncovers lncRNA-mirRNA interactions	CLIP	25531890	Homo sapiens	HeLa	miRNA target interaction;RNA-RNA interaction	binding	RNA-RNA	Literature mining		AP001258.4hsa-miR-106a-3p
ncRI-40000295	AP001372.2	NONHSAG009065	lncRNA	hsa-miR-106a-3p	MI0000113	miRNA	mir-CLIp capture of a mirna targetome uncovers lncRNA-mirRNA interactions	CLIP	25531890	Homo sapiens	HeLa	miRNA target interaction;RNA-RNA interaction	binding	RNA-RNA	Literature mining		AP001372.2hsa-miR-106a-3p
ncRI-40000296	AP001432.14	NONHSAG032803	lncRNA	hsa-miR-106a-3p	MI0000113	miRNA	mir-CLIp capture of a mirna targetome uncovers lncRNA-mirRNA interactions	CLIP	25531890	Homo sapiens	HeLa	miRNA target interaction;RNA-RNA interaction	binding	RNA-RNA	Literature mining		AP001432.14hsa-miR-106a-3p
ncRI-40000297	AP001469.7	NONHSAG033121	lncRNA	hsa-miR-106a-3p	MI0000113	miRNA	mir-CLIp capture of a mirna targetome uncovers lncRNA-mirRNA interactions	CLIP	25531890	Homo sapiens	HeLa	miRNA target interaction;RNA-RNA interaction	binding	RNA-RNA	Literature mining		AP001469.7hsa-miR-106a-3p
ncRI-40000298	AP001469.9	NONHSAG033122	lncRNA	hsa-miR-106a-3p	MI0000113	miRNA	mir-CLIp capture of a mirna targetome uncovers lncRNA-mirRNA interactions	CLIP	25531890	Homo sapiens	HeLa	miRNA target interaction;RNA-RNA interaction	binding	RNA-RNA	Literature mining		AP001469.9hsa-miR-106a-3p
ncRI-40000299	AP001505.9	NONHSAG033060	lncRNA	hsa-miR-106a-3p	MI0000113	miRNA	mir-CLIp capture of a mirna targetome uncovers lncRNA-mirRNA interactions	CLIP	25531890	Homo sapiens	HeLa	miRNA target interaction;RNA-RNA interaction	binding	RNA-RNA	Literature mining		AP001505.9hsa-miR-106a-3p
ncRI-40000300	AP001631.9	NONHSAG032974	lncRNA	hsa-miR-106a-3p	MI0000113	miRNA	mir-CLIp capture of a mirna targetome uncovers lncRNA-mirRNA interactions	CLIP	25531890	Homo sapiens	HeLa	miRNA target interaction;RNA-RNA interaction	binding	RNA-RNA	Literature mining		AP001631.9hsa-miR-106a-3p
ncRI-40000301	AP003025.2	NONHSAG010072	lncRNA	hsa-miR-106a-3p	MI0000113	miRNA	mir-CLIp capture of a mirna targetome uncovers lncRNA-mirRNA interactions	CLIP	25531890	Homo sapiens	HeLa	miRNA target interaction;RNA-RNA interaction	binding	RNA-RNA	Literature mining		AP003025.2hsa-miR-106a-3p
ncRI-40000302	AP003068.6	NONHSAG008654	lncRNA	hsa-miR-106a-3p	MI0000113	miRNA	mir-CLIp capture of a mirna targetome uncovers lncRNA-mirRNA interactions	CLIP	25531890	Homo sapiens	HeLa	miRNA target interaction;RNA-RNA interaction	binding	RNA-RNA	Literature mining		AP003068.6hsa-miR-106a-3p
ncRI-40000303	AP003419.11	NONHSAG008791	lncRNA	hsa-miR-106a-3p	MI0000113	miRNA	mir-CLIp capture of a mirna targetome uncovers lncRNA-mirRNA interactions	CLIP	25531890	Homo sapiens	HeLa	miRNA target interaction;RNA-RNA interaction	binding	RNA-RNA	Literature mining		AP003419.11hsa-miR-106a-3p
ncRI-40000305	AP006216.11	NONHSAG009701	lncRNA	hsa-miR-1273a	MI0006409	miRNA	collections from lncRNome	CLIP	23846593	Homo sapiens	-	miRNA target interaction;RNA-RNA interaction	regulatory	RNA-RNA	Literature mining		AP006216.11hsa-miR-1273a
ncRI-40000306	AP006216.11	NONHSAG009701	lncRNA	hsa-miR-3929	MI0016439	miRNA	collections from lncRNome	CLIP	23846593	Homo sapiens	-	miRNA target interaction;RNA-RNA interaction	regulatory	RNA-RNA	Literature mining		AP006216.11hsa-miR-3929
ncRI-40000307	AP006216.11	NONHSAG009701	lncRNA	hsa-miR-3689c	MI0016832	miRNA	collections from lncRNome	CLIP	23846593	Homo sapiens	-	miRNA target interaction;RNA-RNA interaction	regulatory	RNA-RNA	Literature mining		AP006216.11hsa-miR-3689c
ncRI-40000308	AP006216.11	NONHSAG009701	lncRNA	hsa-miR-30b-3p	MI0000441	miRNA	collections from lncRNome	CLIP	23846593	Homo sapiens	-	miRNA target interaction;RNA-RNA interaction	regulatory	RNA-RNA	Literature mining		AP006216.11hsa-miR-30b-3p
ncRI-40000309	AP006216.11	NONHSAG009701	lncRNA	hsa-miR-1285-5p	MI0006347	miRNA	collections from lncRNome	CLIP	23846593	Homo sapiens	-	miRNA target interaction;RNA-RNA interaction	regulatory	RNA-RNA	Literature mining		AP006216.11hsa-miR-1285-5p
ncRI-40000310	AP006216.11	NONHSAG009701	lncRNA	hsa-miR-3613-3p	MI0016003	miRNA	collections from lncRNome	CLIP	23846593	Homo sapiens	-	miRNA target interaction;RNA-RNA interaction	regulatory	RNA-RNA	Literature mining		AP006216.11hsa-miR-3613-3p
ncRI-40000311	AP006216.11	NONHSAG009701	lncRNA	hsa-miR-3689b-3p	MI0016411	miRNA	collections from lncRNome	CLIP	23846593	Homo sapiens	-	miRNA target interaction;RNA-RNA interaction	regulatory	RNA-RNA	Literature mining		AP006216.11hsa-miR-3689b-3p
ncRI-40000312	AP006216.11	NONHSAG009701	lncRNA	hsa-miR-3194-3p	MI0014239	miRNA	collections from lncRNome	CLIP	23846593	Homo sapiens	-	miRNA target interaction;RNA-RNA interaction	regulatory	RNA-RNA	Literature mining		AP006216.11hsa-miR-3194-3p
ncRI-40000313	AP006216.11	NONHSAG009701	lncRNA	hsa-miR-1273g-3p	MI0018003	miRNA	collections from lncRNome	CLIP	23846593	Homo sapiens	-	miRNA target interaction;RNA-RNA interaction	regulatory	RNA-RNA	Literature mining		AP006216.11hsa-miR-1273g-3p
ncRI-40000314	AP006216.11	NONHSAG009701	lncRNA	hsa-miR-6511a-3p	MI0022223	miRNA	collections from lncRNome	CLIP	23846593	Homo sapiens	-	miRNA target interaction;RNA-RNA interaction	regulatory	RNA-RNA	Literature mining		AP006216.11hsa-miR-6511a-3p
ncRI-40000315	AP006216.11	NONHSAG009701	lncRNA	hsa-miR-6722-3p	MI0022557	miRNA	collections from lncRNome	CLIP	23846593	Homo sapiens	-	miRNA target interaction;RNA-RNA interaction	regulatory	RNA-RNA	Literature mining		AP006216.11hsa-miR-6722-3p
ncRI-40000316	AP006216.11	NONHSAG009701	lncRNA	hsa-mir-3192	MI0014237	miRNA	collections from lncRNome	CLIP	23846593	Homo sapiens	-	miRNA target interaction;RNA-RNA interaction	regulatory	RNA-RNA	Literature mining		AP006216.11hsa-mir-3192
ncRI-40000317	DDX11L1	NONHSAG000008	lncRNA	hsa-miR-106a-3p	MI0000113	miRNA	mir-CLIp capture of a mirna targetome uncovers lncRNA-mirRNA interactions	CLIP	25531890	Homo sapiens	HeLa	miRNA target interaction;RNA-RNA interaction	binding	RNA-RNA	Literature mining		DDX11L1hsa-miR-106a-3p
ncRI-40000318	AP006309.4	-	lncRNA	hsa-miR-106a-3p	MI0000113	miRNA	mir-CLIp capture of a mirna targetome uncovers lncRNA-mirRNA interactions	CLIP	25531890	Homo sapiens	HeLa	miRNA target interaction;RNA-RNA interaction	binding	RNA-RNA	Literature mining		AP006309.4hsa-miR-106a-3p
ncRI-40000321	ASH1L-IT1	NONHSAG003071	lncRNA	hsa-miR-106a-3p	MI0000113	miRNA	mir-CLIp capture of a mirna targetome uncovers lncRNA-mirRNA interactions	CLIP	25531890	Homo sapiens	HeLa	miRNA target interaction;RNA-RNA interaction	binding	RNA-RNA	Literature mining		ASH1L-IT1hsa-miR-106a-3p
ncRI-40000339	BACE1-AS	NONHSAG009728	lncRNA	hsa-miR-485-3p	MI0002469	miRNA	We report here that BACE1-antisense prevents miRNA-induced repression of BACE1 mRNA by masking the binding site for miR-485-5p. Indeed, miR-485-5p and BACE1-antisense compete for binding within the same region in the open reading frame of the BACE1 mRNA.	-	20507594	Homo sapiens	-	regulatory	regulatory	RNA-RNA	Literature mining		BACE1-AShsa-miR-485-3p
ncRI-40000342	BACH1-IT1	NONHSAG032624	lncRNA	hsa-miR-106a-3p	MI0000113	miRNA	mir-CLIp capture of a mirna targetome uncovers lncRNA-mirRNA interactions	CLIP	25531890	Homo sapiens	HeLa	miRNA target interaction;RNA-RNA interaction	binding	RNA-RNA	Literature mining		BACH1-IT1hsa-miR-106a-3p
ncRI-40000343	BACH1-IT2	NONHSAG032626	lncRNA	hsa-miR-106a-3p	MI0000113	miRNA	mir-CLIp capture of a mirna targetome uncovers lncRNA-mirRNA interactions	CLIP	25531890	Homo sapiens	HeLa	miRNA target interaction;RNA-RNA interaction	binding	RNA-RNA	Literature mining		BACH1-IT2hsa-miR-106a-3p
ncRI-40000391	BCYRN1	NONHSAG027692	lncRNA	hsa-mir-107	MI0000114	miRNA	collections from lncRNome	CLIP	23846593	Homo sapiens	-	miRNA target interaction;RNA-RNA interaction	regulatory	RNA-RNA	Literature mining		BCYRN1hsa-mir-107
ncRI-40000392	BCYRN1	NONHSAG027692	lncRNA	hsa-mir-325	MI0000824	miRNA	collections from lncRNome	CLIP	23846593	Homo sapiens	-	miRNA target interaction;RNA-RNA interaction	regulatory	RNA-RNA	Literature mining		BCYRN1hsa-mir-325
ncRI-40000393	BCYRN1	NONHSAG027692	lncRNA	hsa-miR-346	MI0000826	miRNA	collections from lncRNome	CLIP	23846593	Homo sapiens	-	miRNA target interaction;RNA-RNA interaction	regulatory	RNA-RNA	Literature mining		BCYRN1hsa-miR-346
ncRI-40000394	BCYRN1	NONHSAG027692	lncRNA	hsa-miR-511	MI0003127	miRNA	collections from lncRNome	CLIP	23846593	Homo sapiens	-	miRNA target interaction;RNA-RNA interaction	regulatory	RNA-RNA	Literature mining		BCYRN1hsa-miR-511
ncRI-40000395	BCYRN1	NONHSAG027692	lncRNA	hsa-miR-566	MI0003572	miRNA	collections from lncRNome	CLIP	23846593	Homo sapiens	-	miRNA target interaction;RNA-RNA interaction	regulatory	RNA-RNA	Literature mining		BCYRN1hsa-miR-566
ncRI-40000396	BCYRN1	NONHSAG027692	lncRNA	hsa-miR-577	MI0003584	miRNA	collections from lncRNome	CLIP	23846593	Homo sapiens	-	miRNA target interaction;RNA-RNA interaction	regulatory	RNA-RNA	Literature mining		BCYRN1hsa-miR-577
ncRI-40000397	BCYRN1	NONHSAG027692	lncRNA	hsa-miR-608	MI0003621	miRNA	collections from lncRNome	CLIP	23846593	Homo sapiens	-	miRNA target interaction;RNA-RNA interaction	regulatory	RNA-RNA	Literature mining		BCYRN1hsa-miR-608
ncRI-40000398	BCYRN1	NONHSAG027692	lncRNA	hsa-miR-635	MI0003650	miRNA	collections from lncRNome	CLIP	23846593	Homo sapiens	-	miRNA target interaction;RNA-RNA interaction	regulatory	RNA-RNA	Literature mining		BCYRN1hsa-miR-635
ncRI-40000399	BCYRN1	NONHSAG027692	lncRNA	hsa-miR-1323	MI0003786	miRNA	collections from lncRNome	CLIP	23846593	Homo sapiens	-	miRNA target interaction;RNA-RNA interaction	regulatory	RNA-RNA	Literature mining		BCYRN1hsa-miR-1323
ncRI-40000400	BCYRN1	NONHSAG027692	lncRNA	hsa-mir-1301	MI0003815	miRNA	collections from lncRNome	CLIP	23846593	Homo sapiens	-	miRNA target interaction;RNA-RNA interaction	regulatory	RNA-RNA	Literature mining		BCYRN1hsa-mir-1301
ncRI-40000401	BCYRN1	NONHSAG027692	lncRNA	hsa-miR-300	MI0005525	miRNA	collections from lncRNome	CLIP	23846593	Homo sapiens	-	miRNA target interaction;RNA-RNA interaction	regulatory	RNA-RNA	Literature mining		BCYRN1hsa-miR-300
ncRI-40000402	BCYRN1	NONHSAG027692	lncRNA	hsa-miR-665	MI0005563	miRNA	collections from lncRNome	CLIP	23846593	Homo sapiens	-	miRNA target interaction;RNA-RNA interaction	regulatory	RNA-RNA	Literature mining		BCYRN1hsa-miR-665
ncRI-40000403	BCYRN1	NONHSAG027692	lncRNA	hsa-miR-942	MI0005767	miRNA	collections from lncRNome	CLIP	23846593	Homo sapiens	-	miRNA target interaction;RNA-RNA interaction	regulatory	RNA-RNA	Literature mining		BCYRN1hsa-miR-942
ncRI-40000404	BCYRN1	NONHSAG027692	lncRNA	hsa-miR-297	MI0005775	miRNA	collections from lncRNome	CLIP	23846593	Homo sapiens	-	miRNA target interaction;RNA-RNA interaction	regulatory	RNA-RNA	Literature mining		BCYRN1hsa-miR-297
ncRI-40000405	BCYRN1	NONHSAG027692	lncRNA	hsa-miR-1293	MI0006355	miRNA	collections from lncRNome	CLIP	23846593	Homo sapiens	-	miRNA target interaction;RNA-RNA interaction	regulatory	RNA-RNA	Literature mining		BCYRN1hsa-miR-1293
ncRI-40000406	BCYRN1	NONHSAG027692	lncRNA	hsa-mir-1303	MI0006370	miRNA	collections from lncRNome	CLIP	23846593	Homo sapiens	-	miRNA target interaction;RNA-RNA interaction	regulatory	RNA-RNA	Literature mining		BCYRN1hsa-mir-1303
ncRI-40000407	BCYRN1	NONHSAG027692	lncRNA	hsa-miR-1255a	MI0006389	miRNA	collections from lncRNome	CLIP	23846593	Homo sapiens	-	miRNA target interaction;RNA-RNA interaction	regulatory	RNA-RNA	Literature mining		BCYRN1hsa-miR-1255a
ncRI-40000408	BCYRN1	NONHSAG027692	lncRNA	hsa-mir-1260a	MI0006394	miRNA	collections from lncRNome	CLIP	23846593	Homo sapiens	-	miRNA target interaction;RNA-RNA interaction	regulatory	RNA-RNA	Literature mining		BCYRN1hsa-mir-1260a
ncRI-40000409	BCYRN1	NONHSAG027692	lncRNA	hsa-miR-1266	MI0006403	miRNA	collections from lncRNome	CLIP	23846593	Homo sapiens	-	miRNA target interaction;RNA-RNA interaction	regulatory	RNA-RNA	Literature mining		BCYRN1hsa-miR-1266
ncRI-40000410	BCYRN1	NONHSAG027692	lncRNA	hsa-miR-1268a	MI0006405	miRNA	collections from lncRNome	CLIP	23846593	Homo sapiens	-	miRNA target interaction;RNA-RNA interaction	regulatory	RNA-RNA	Literature mining		BCYRN1hsa-miR-1268a
ncRI-40000411	BCYRN1	NONHSAG027692	lncRNA	hsa-miR-1273a	MI0006409	miRNA	collections from lncRNome	CLIP	23846593	Homo sapiens	-	miRNA target interaction;RNA-RNA interaction	regulatory	RNA-RNA	Literature mining		BCYRN1hsa-miR-1273a
ncRI-40000412	BCYRN1	NONHSAG027692	lncRNA	hsa-miR-1288	MI0006432	miRNA	collections from lncRNome	CLIP	23846593	Homo sapiens	-	miRNA target interaction;RNA-RNA interaction	regulatory	RNA-RNA	Literature mining		BCYRN1hsa-miR-1288
ncRI-40000413	BCYRN1	NONHSAG027692	lncRNA	hsa-miR-2054	MI0010488	miRNA	collections from lncRNome	CLIP	23846593	Homo sapiens	-	miRNA target interaction;RNA-RNA interaction	regulatory	RNA-RNA	Literature mining		BCYRN1hsa-miR-2054
ncRI-40000414	BCYRN1	NONHSAG027692	lncRNA	hsa-miR-2861	MI0013006	miRNA	collections from lncRNome	CLIP	23846593	Homo sapiens	-	miRNA target interaction;RNA-RNA interaction	regulatory	RNA-RNA	Literature mining		BCYRN1hsa-miR-2861
ncRI-40000415	BCYRN1	NONHSAG027692	lncRNA	hsa-miR-3122	MI0014138	miRNA	collections from lncRNome	CLIP	23846593	Homo sapiens	-	miRNA target interaction;RNA-RNA interaction	regulatory	RNA-RNA	Literature mining		BCYRN1hsa-miR-3122
ncRI-40000416	BCYRN1	NONHSAG027692	lncRNA	hsa-miR-3135a	MI0014156	miRNA	collections from lncRNome	CLIP	23846593	Homo sapiens	-	miRNA target interaction;RNA-RNA interaction	regulatory	RNA-RNA	Literature mining		BCYRN1hsa-miR-3135a
ncRI-40000417	BCYRN1	NONHSAG027692	lncRNA	hsa-miR-544b	MI0014159	miRNA	collections from lncRNome	CLIP	23846593	Homo sapiens	-	miRNA target interaction;RNA-RNA interaction	regulatory	RNA-RNA	Literature mining		BCYRN1hsa-miR-544b
ncRI-40000418	BCYRN1	NONHSAG027692	lncRNA	hsa-miR-3142	MI0014166	miRNA	collections from lncRNome	CLIP	23846593	Homo sapiens	-	miRNA target interaction;RNA-RNA interaction	regulatory	RNA-RNA	Literature mining		BCYRN1hsa-miR-3142
ncRI-40000419	BCYRN1	NONHSAG027692	lncRNA	hsa-miR-1273c	MI0014171	miRNA	collections from lncRNome	CLIP	23846593	Homo sapiens	-	miRNA target interaction;RNA-RNA interaction	regulatory	RNA-RNA	Literature mining		BCYRN1hsa-miR-1273c
ncRI-40000420	BCYRN1	NONHSAG027692	lncRNA	hsa-mir-3154	MI0014182	miRNA	collections from lncRNome	CLIP	23846593	Homo sapiens	-	miRNA target interaction;RNA-RNA interaction	regulatory	RNA-RNA	Literature mining		BCYRN1hsa-mir-3154
ncRI-40000421	BCYRN1	NONHSAG027692	lncRNA	hsa-miR-3159	MI0014188	miRNA	collections from lncRNome	CLIP	23846593	Homo sapiens	-	miRNA target interaction;RNA-RNA interaction	regulatory	RNA-RNA	Literature mining		BCYRN1hsa-miR-3159
ncRI-40000422	BCYRN1	NONHSAG027692	lncRNA	hsa-mir-1260b	MI0014197	miRNA	collections from lncRNome	CLIP	23846593	Homo sapiens	-	miRNA target interaction;RNA-RNA interaction	regulatory	RNA-RNA	Literature mining		BCYRN1hsa-mir-1260b
ncRI-40000423	BCYRN1	NONHSAG027692	lncRNA	hsa-miR-4298	MI0015830	miRNA	collections from lncRNome	CLIP	23846593	Homo sapiens	-	miRNA target interaction;RNA-RNA interaction	regulatory	RNA-RNA	Literature mining		BCYRN1hsa-miR-4298
ncRI-40000424	BCYRN1	NONHSAG027692	lncRNA	hsa-miR-4290	MI0015899	miRNA	collections from lncRNome	CLIP	23846593	Homo sapiens	-	miRNA target interaction;RNA-RNA interaction	regulatory	RNA-RNA	Literature mining		BCYRN1hsa-miR-4290
ncRI-40000425	BCYRN1	NONHSAG027692	lncRNA	hsa-miR-500b	MI0015903	miRNA	collections from lncRNome	CLIP	23846593	Homo sapiens	-	miRNA target interaction;RNA-RNA interaction	regulatory	RNA-RNA	Literature mining		BCYRN1hsa-miR-500b
ncRI-40000426	BCYRN1	NONHSAG027692	lncRNA	hsa-miR-23c	MI0016010	miRNA	collections from lncRNome	CLIP	23846593	Homo sapiens	-	miRNA target interaction;RNA-RNA interaction	regulatory	RNA-RNA	Literature mining		BCYRN1hsa-miR-23c
ncRI-40000427	BCYRN1	NONHSAG027692	lncRNA	hsa-miR-3714	MI0016135	miRNA	collections from lncRNome	CLIP	23846593	Homo sapiens	-	miRNA target interaction;RNA-RNA interaction	regulatory	RNA-RNA	Literature mining		BCYRN1hsa-miR-3714
ncRI-40000428	BCYRN1	NONHSAG027692	lncRNA	hsa-miR-3915	MI0016420	miRNA	collections from lncRNome	CLIP	23846593	Homo sapiens	-	miRNA target interaction;RNA-RNA interaction	regulatory	RNA-RNA	Literature mining		BCYRN1hsa-miR-3915
ncRI-40000429	BCYRN1	NONHSAG027692	lncRNA	hsa-miR-3929	MI0016439	miRNA	collections from lncRNome	CLIP	23846593	Homo sapiens	-	miRNA target interaction;RNA-RNA interaction	regulatory	RNA-RNA	Literature mining		BCYRN1hsa-miR-3929
ncRI-40000430	BCYRN1	NONHSAG027692	lncRNA	hsa-miR-1268b	MI0016748	miRNA	collections from lncRNome	CLIP	23846593	Homo sapiens	-	miRNA target interaction;RNA-RNA interaction	regulatory	RNA-RNA	Literature mining		BCYRN1hsa-miR-1268b
ncRI-40000431	BCYRN1	NONHSAG027692	lncRNA	hsa-miR-4430	MI0016769	miRNA	collections from lncRNome	CLIP	23846593	Homo sapiens	-	miRNA target interaction;RNA-RNA interaction	regulatory	RNA-RNA	Literature mining		BCYRN1hsa-miR-4430
ncRI-40000432	BCYRN1	NONHSAG027692	lncRNA	hsa-miR-4438	MI0016781	miRNA	collections from lncRNome	CLIP	23846593	Homo sapiens	-	miRNA target interaction;RNA-RNA interaction	regulatory	RNA-RNA	Literature mining		BCYRN1hsa-miR-4438
ncRI-40000433	BCYRN1	NONHSAG027692	lncRNA	hsa-miR-4452	MI0016798	miRNA	collections from lncRNome	CLIP	23846593	Homo sapiens	-	miRNA target interaction;RNA-RNA interaction	regulatory	RNA-RNA	Literature mining		BCYRN1hsa-miR-4452
ncRI-40000434	BCYRN1	NONHSAG027692	lncRNA	hsa-miR-4459	MI0016805	miRNA	collections from lncRNome	CLIP	23846593	Homo sapiens	-	miRNA target interaction;RNA-RNA interaction	regulatory	RNA-RNA	Literature mining		BCYRN1hsa-miR-4459
ncRI-40000435	BCYRN1	NONHSAG027692	lncRNA	hsa-miR-3135b	MI0016809	miRNA	collections from lncRNome	CLIP	23846593	Homo sapiens	-	miRNA target interaction;RNA-RNA interaction	regulatory	RNA-RNA	Literature mining		BCYRN1hsa-miR-3135b
ncRI-40000436	BCYRN1	NONHSAG027692	lncRNA	hsa-miR-3689c	MI0016832	miRNA	collections from lncRNome	CLIP	23846593	Homo sapiens	-	miRNA target interaction;RNA-RNA interaction	regulatory	RNA-RNA	Literature mining		BCYRN1hsa-miR-3689c
ncRI-40000437	BCYRN1	NONHSAG027692	lncRNA	hsa-mir-4498	MI0016860	miRNA	collections from lncRNome	CLIP	23846593	Homo sapiens	-	miRNA target interaction;RNA-RNA interaction	regulatory	RNA-RNA	Literature mining		BCYRN1hsa-mir-4498
ncRI-40000438	BCYRN1	NONHSAG027692	lncRNA	hsa-miR-4501	MI0016864	miRNA	collections from lncRNome	CLIP	23846593	Homo sapiens	-	miRNA target interaction;RNA-RNA interaction	regulatory	RNA-RNA	Literature mining		BCYRN1hsa-miR-4501
ncRI-40000439	BCYRN1	NONHSAG027692	lncRNA	hsa-miR-4507	MI0016871	miRNA	collections from lncRNome	CLIP	23846593	Homo sapiens	-	miRNA target interaction;RNA-RNA interaction	regulatory	RNA-RNA	Literature mining		BCYRN1hsa-miR-4507
ncRI-40000440	BCYRN1	NONHSAG027692	lncRNA	hsa-miR-4510	MI0016876	miRNA	collections from lncRNome	CLIP	23846593	Homo sapiens	-	miRNA target interaction;RNA-RNA interaction	regulatory	RNA-RNA	Literature mining		BCYRN1hsa-miR-4510
ncRI-40000441	BCYRN1	NONHSAG027692	lncRNA	hsa-miR-4512	MI0016878	miRNA	collections from lncRNome	CLIP	23846593	Homo sapiens	-	miRNA target interaction;RNA-RNA interaction	regulatory	RNA-RNA	Literature mining		BCYRN1hsa-miR-4512
ncRI-40000442	BCYRN1	NONHSAG027692	lncRNA	hsa-miR-4515	MI0016881	miRNA	collections from lncRNome	CLIP	23846593	Homo sapiens	-	miRNA target interaction;RNA-RNA interaction	regulatory	RNA-RNA	Literature mining		BCYRN1hsa-miR-4515
ncRI-40000443	BCYRN1	NONHSAG027692	lncRNA	hsa-miR-4537	MI0016908	miRNA	collections from lncRNome	CLIP	23846593	Homo sapiens	-	miRNA target interaction;RNA-RNA interaction	regulatory	RNA-RNA	Literature mining		BCYRN1hsa-miR-4537
ncRI-40000444	BCYRN1	NONHSAG027692	lncRNA	hsa-miR-4538	MI0016909	miRNA	collections from lncRNome	CLIP	23846593	Homo sapiens	-	miRNA target interaction;RNA-RNA interaction	regulatory	RNA-RNA	Literature mining		BCYRN1hsa-miR-4538
ncRI-40000445	BCYRN1	NONHSAG027692	lncRNA	hsa-miR-4656	MI0017284	miRNA	collections from lncRNome	CLIP	23846593	Homo sapiens	-	miRNA target interaction;RNA-RNA interaction	regulatory	RNA-RNA	Literature mining		BCYRN1hsa-miR-4656
ncRI-40000446	BCYRN1	NONHSAG027692	lncRNA	hsa-miR-4673	MI0017304	miRNA	collections from lncRNome	CLIP	23846593	Homo sapiens	-	miRNA target interaction;RNA-RNA interaction	regulatory	RNA-RNA	Literature mining		BCYRN1hsa-miR-4673
ncRI-40000447	BCYRN1	NONHSAG027692	lncRNA	hsa-miR-4696	MI0017329	miRNA	collections from lncRNome	CLIP	23846593	Homo sapiens	-	miRNA target interaction;RNA-RNA interaction	regulatory	RNA-RNA	Literature mining		BCYRN1hsa-miR-4696
ncRI-40000448	BCYRN1	NONHSAG027692	lncRNA	hsa-miR-4710	MI0017344	miRNA	collections from lncRNome	CLIP	23846593	Homo sapiens	-	miRNA target interaction;RNA-RNA interaction	regulatory	RNA-RNA	Literature mining		BCYRN1hsa-miR-4710
ncRI-40000449	BCYRN1	NONHSAG027692	lncRNA	hsa-miR-4739	MI0017377	miRNA	collections from lncRNome	CLIP	23846593	Homo sapiens	-	miRNA target interaction;RNA-RNA interaction	regulatory	RNA-RNA	Literature mining		BCYRN1hsa-miR-4739
ncRI-40000450	BCYRN1	NONHSAG027692	lncRNA	hsa-miR-4751	MI0017390	miRNA	collections from lncRNome	CLIP	23846593	Homo sapiens	-	miRNA target interaction;RNA-RNA interaction	regulatory	RNA-RNA	Literature mining		BCYRN1hsa-miR-4751
ncRI-40000451	BCYRN1	NONHSAG027692	lncRNA	hsa-miR-4775	MI0017418	miRNA	collections from lncRNome	CLIP	23846593	Homo sapiens	-	miRNA target interaction;RNA-RNA interaction	regulatory	RNA-RNA	Literature mining		BCYRN1hsa-miR-4775
ncRI-40000452	BCYRN1	NONHSAG027692	lncRNA	hsa-mir-5095	MI0018001	miRNA	collections from lncRNome	CLIP	23846593	Homo sapiens	-	miRNA target interaction;RNA-RNA interaction	regulatory	RNA-RNA	Literature mining		BCYRN1hsa-mir-5095
ncRI-40000453	BCYRN1	NONHSAG027692	lncRNA	hsa-miR-1273f	MI0018002	miRNA	collections from lncRNome	CLIP	23846593	Homo sapiens	-	miRNA target interaction;RNA-RNA interaction	regulatory	RNA-RNA	Literature mining		BCYRN1hsa-miR-1273f
ncRI-40000454	BCYRN1	NONHSAG027692	lncRNA	hsa-miR-5096	MI0018004	miRNA	collections from lncRNome	CLIP	23846593	Homo sapiens	-	miRNA target interaction;RNA-RNA interaction	regulatory	RNA-RNA	Literature mining		BCYRN1hsa-miR-5096
ncRI-40000455	BCYRN1	NONHSAG027692	lncRNA	hsa-miR-5193	MI0018172	miRNA	collections from lncRNome	CLIP	23846593	Homo sapiens	-	miRNA target interaction;RNA-RNA interaction	regulatory	RNA-RNA	Literature mining		BCYRN1hsa-miR-5193
ncRI-40000456	BCYRN1	NONHSAG027692	lncRNA	hsa-miR-5683	MI0019284	miRNA	collections from lncRNome	CLIP	23846593	Homo sapiens	-	miRNA target interaction;RNA-RNA interaction	regulatory	RNA-RNA	Literature mining		BCYRN1hsa-miR-5683
ncRI-40000457	BCYRN1	NONHSAG027692	lncRNA	hsa-miR-5684	MI0019285	miRNA	collections from lncRNome	CLIP	23846593	Homo sapiens	-	miRNA target interaction;RNA-RNA interaction	regulatory	RNA-RNA	Literature mining		BCYRN1hsa-miR-5684
ncRI-40000458	BCYRN1	NONHSAG027692	lncRNA	hsa-miR-6127	MI0021271	miRNA	collections from lncRNome	CLIP	23846593	Homo sapiens	-	miRNA target interaction;RNA-RNA interaction	regulatory	RNA-RNA	Literature mining		BCYRN1hsa-miR-6127
ncRI-40000459	BCYRN1	NONHSAG027692	lncRNA	hsa-miR-6133	MI0021278	miRNA	collections from lncRNome	CLIP	23846593	Homo sapiens	-	miRNA target interaction;RNA-RNA interaction	regulatory	RNA-RNA	Literature mining		BCYRN1hsa-miR-6133
ncRI-40000460	BCYRN1	NONHSAG027692	lncRNA	hsa-miR-6134	MI0021279	miRNA	collections from lncRNome	CLIP	23846593	Homo sapiens	-	miRNA target interaction;RNA-RNA interaction	regulatory	RNA-RNA	Literature mining		BCYRN1hsa-miR-6134
ncRI-40000461	BCYRN1	NONHSAG027692	lncRNA	hsa-miR-6165	MI0021472	miRNA	collections from lncRNome	CLIP	23846593	Homo sapiens	-	miRNA target interaction;RNA-RNA interaction	regulatory	RNA-RNA	Literature mining		BCYRN1hsa-miR-6165
ncRI-40000462	BCYRN1	NONHSAG027692	lncRNA	hsa-mir-15a/15b/16/1	MI0000069	miRNA	collections from lncRNome	CLIP	23846593	Homo sapiens	-	miRNA target interaction;RNA-RNA interaction	regulatory	RNA-RNA	Literature mining		BCYRN1hsa-mir-15a/15b/16/1
ncRI-40000463	BCYRN1	NONHSAG027692	lncRNA	hsa-mir-17/20b/93/51	MI0000071	miRNA	collections from lncRNome	CLIP	23846593	Homo sapiens	-	miRNA target interaction;RNA-RNA interaction	regulatory	RNA-RNA	Literature mining		BCYRN1hsa-mir-17/20b/93/51
ncRI-40000464	BCYRN1	NONHSAG027692	lncRNA	hsa-mir-20a/106b	MI0000076	miRNA	collections from lncRNome	CLIP	23846593	Homo sapiens	-	miRNA target interaction;RNA-RNA interaction	regulatory	RNA-RNA	Literature mining		BCYRN1hsa-mir-20a/106b
ncRI-40000465	BCYRN1	NONHSAG027692	lncRNA	hsa-miR-22-3p	MI0000078	miRNA	collections from lncRNome	CLIP	23846593	Homo sapiens	-	miRNA target interaction;RNA-RNA interaction	regulatory	RNA-RNA	Literature mining		BCYRN1hsa-miR-22-3p
ncRI-40000466	BCYRN1	NONHSAG027692	lncRNA	hsa-miR-23a-3p	MI0000079	miRNA	collections from lncRNome	CLIP	23846593	Homo sapiens	-	miRNA target interaction;RNA-RNA interaction	regulatory	RNA-RNA	Literature mining		BCYRN1hsa-miR-23a-3p
ncRI-40000467	BCYRN1	NONHSAG027692	lncRNA	hsa-mir-93-3p	MI0000095	miRNA	collections from lncRNome	CLIP	23846593	Homo sapiens	-	miRNA target interaction;RNA-RNA interaction	regulatory	RNA-RNA	Literature mining		BCYRN1hsa-mir-93-3p
ncRI-40000468	BCYRN1	NONHSAG027692	lncRNA	hsa-mir-103a-2-5p	MI0000108	miRNA	collections from lncRNome	CLIP	23846593	Homo sapiens	-	miRNA target interaction;RNA-RNA interaction	regulatory	RNA-RNA	Literature mining		BCYRN1hsa-mir-103a-2-5p
ncRI-40000469	BCYRN1	NONHSAG027692	lncRNA	hsa-miR-106a-3p	MI0000113	miRNA	collections from lncRNome	CLIP	23846593;25531890	Homo sapiens	-	miRNA target interaction;RNA-RNA interaction	regulatory	RNA-RNA	Literature mining		BCYRN1hsa-miR-106a-3p
ncRI-40000470	BCYRN1	NONHSAG027692	lncRNA	hsa-mir-23b-3p	MI0000439	miRNA	collections from lncRNome	CLIP	23846593	Homo sapiens	-	miRNA target interaction;RNA-RNA interaction	regulatory	RNA-RNA	Literature mining		BCYRN1hsa-mir-23b-3p
ncRI-40000471	BCYRN1	NONHSAG027692	lncRNA	hsa-miR-143-3p	MI0000459	miRNA	collections from lncRNome	CLIP	23846593	Homo sapiens	-	miRNA target interaction;RNA-RNA interaction	regulatory	RNA-RNA	Literature mining		BCYRN1hsa-miR-143-3p
ncRI-40000472	BCYRN1	NONHSAG027692	lncRNA	hsa-miR-136-3p	MI0000475	miRNA	collections from lncRNome	CLIP	23846593	Homo sapiens	-	miRNA target interaction;RNA-RNA interaction	regulatory	RNA-RNA	Literature mining		BCYRN1hsa-miR-136-3p
ncRI-40000473	BCYRN1	NONHSAG027692	lncRNA	hsa-mir-193a-3p/193b	MI0000487	miRNA	collections from lncRNome	CLIP	23846593	Homo sapiens	-	miRNA target interaction;RNA-RNA interaction	regulatory	RNA-RNA	Literature mining		BCYRN1hsa-mir-193a-3p/193b
ncRI-40000474	BCYRN1	NONHSAG027692	lncRNA	hsa-mir-106b-3p	MI0000734	miRNA	collections from lncRNome	CLIP	23846593	Homo sapiens	-	miRNA target interaction;RNA-RNA interaction	regulatory	RNA-RNA	Literature mining		BCYRN1hsa-mir-106b-3p
ncRI-40000475	BCYRN1	NONHSAG027692	lncRNA	hsa-miR-34b-3p	MI0000742	miRNA	collections from lncRNome	CLIP	23846593	Homo sapiens	-	miRNA target interaction;RNA-RNA interaction	regulatory	RNA-RNA	Literature mining		BCYRN1hsa-miR-34b-3p
ncRI-40000476	BCYRN1	NONHSAG027692	lncRNA	hsa-miR-299-3p	MI0000744	miRNA	collections from lncRNome	CLIP	23846593	Homo sapiens	-	miRNA target interaction;RNA-RNA interaction	regulatory	RNA-RNA	Literature mining		BCYRN1hsa-miR-299-3p
ncRI-40000477	BCYRN1	NONHSAG027692	lncRNA	hsa-miR-130b-3p	MI0000748	miRNA	collections from lncRNome	CLIP	23846593	Homo sapiens	-	miRNA target interaction;RNA-RNA interaction	regulatory	RNA-RNA	Literature mining		BCYRN1hsa-miR-130b-3p
ncRI-40000478	BCYRN1	NONHSAG027692	lncRNA	hsa-mir-367-3p	MI0000775	miRNA	collections from lncRNome	CLIP	23846593	Homo sapiens	-	miRNA target interaction;RNA-RNA interaction	regulatory	RNA-RNA	Literature mining		BCYRN1hsa-mir-367-3p
ncRI-40000479	BCYRN1	NONHSAG027692	lncRNA	hsa-miR-371a-3p	MI0000779	miRNA	collections from lncRNome	CLIP	23846593	Homo sapiens	-	miRNA target interaction;RNA-RNA interaction	regulatory	RNA-RNA	Literature mining		BCYRN1hsa-miR-371a-3p
ncRI-40000480	BCYRN1	NONHSAG027692	lncRNA	hsa-miR-373-3p	MI0000781	miRNA	collections from lncRNome	CLIP	23846593	Homo sapiens	-	miRNA target interaction;RNA-RNA interaction	regulatory	RNA-RNA	Literature mining		BCYRN1hsa-miR-373-3p
ncRI-40000481	BCYRN1	NONHSAG027692	lncRNA	hsa-miR-378a-5p	MI0000786	miRNA	collections from lncRNome	CLIP	23846593	Homo sapiens	-	miRNA target interaction;RNA-RNA interaction	regulatory	RNA-RNA	Literature mining		BCYRN1hsa-miR-378a-5p
ncRI-40000482	BCYRN1	NONHSAG027692	lncRNA	hsa-miR-381-3p	MI0000789	miRNA	collections from lncRNome	CLIP	23846593	Homo sapiens	-	miRNA target interaction;RNA-RNA interaction	regulatory	RNA-RNA	Literature mining		BCYRN1hsa-miR-381-3p
ncRI-40000483	BCYRN1	NONHSAG027692	lncRNA	hsa-mir-331-3p	MI0000812	miRNA	collections from lncRNome	CLIP	23846593	Homo sapiens	-	miRNA target interaction;RNA-RNA interaction	regulatory	RNA-RNA	Literature mining		BCYRN1hsa-mir-331-3p
ncRI-40000484	BCYRN1	NONHSAG027692	lncRNA	hsa-mir-20b-3p	MI0001519	miRNA	collections from lncRNome	CLIP	23846593	Homo sapiens	-	miRNA target interaction;RNA-RNA interaction	regulatory	RNA-RNA	Literature mining		BCYRN1hsa-mir-20b-3p
ncRI-40000485	BCYRN1	NONHSAG027692	lncRNA	hsa-miR-452-3p	MI0001733	miRNA	collections from lncRNome	CLIP	23846593	Homo sapiens	-	miRNA target interaction;RNA-RNA interaction	regulatory	RNA-RNA	Literature mining		BCYRN1hsa-miR-452-3p
ncRI-40000486	BCYRN1	NONHSAG027692	lncRNA	hsa-miR-485-3p	MI0002469	miRNA	collections from lncRNome	CLIP	23846593	Homo sapiens	-	miRNA target interaction;RNA-RNA interaction	regulatory	RNA-RNA	Literature mining		BCYRN1hsa-miR-485-3p
ncRI-40000487	BCYRN1	NONHSAG027692	lncRNA	hsa-miR-432-5p	MI0003133	miRNA	collections from lncRNome	CLIP	23846593	Homo sapiens	-	miRNA target interaction;RNA-RNA interaction	regulatory	RNA-RNA	Literature mining		BCYRN1hsa-miR-432-5p
ncRI-40000488	BCYRN1	NONHSAG027692	lncRNA	hsa-miR-515-3p	MI0003144	miRNA	collections from lncRNome	CLIP	23846593	Homo sapiens	-	miRNA target interaction;RNA-RNA interaction	regulatory	RNA-RNA	Literature mining		BCYRN1hsa-miR-515-3p
ncRI-40000489	BCYRN1	NONHSAG027692	lncRNA	hsa-miR-519e-3p	MI0003145	miRNA	collections from lncRNome	CLIP	23846593	Homo sapiens	-	miRNA target interaction;RNA-RNA interaction	regulatory	RNA-RNA	Literature mining		BCYRN1hsa-miR-519e-3p
ncRI-40000490	BCYRN1	NONHSAG027692	lncRNA	hsa-miR-520a-5p	MI0003149	miRNA	collections from lncRNome	CLIP	23846593	Homo sapiens	-	miRNA target interaction;RNA-RNA interaction	regulatory	RNA-RNA	Literature mining		BCYRN1hsa-miR-520a-5p
ncRI-40000491	BCYRN1	NONHSAG027692	lncRNA	hsa-miR-524-5p	MI0003160	miRNA	collections from lncRNome	CLIP	23846593	Homo sapiens	-	miRNA target interaction;RNA-RNA interaction	regulatory	RNA-RNA	Literature mining		BCYRN1hsa-miR-524-5p
ncRI-40000492	BCYRN1	NONHSAG027692	lncRNA	hsa-miR-502-5p	MI0003186	miRNA	collections from lncRNome	CLIP	23846593	Homo sapiens	-	miRNA target interaction;RNA-RNA interaction	regulatory	RNA-RNA	Literature mining		BCYRN1hsa-miR-502-5p
ncRI-40000493	BCYRN1	NONHSAG027692	lncRNA	hsa-miR-363-5p	MI0000764	miRNA	collections from lncRNome	CLIP	23846593	Homo sapiens	-	miRNA target interaction;RNA-RNA interaction	regulatory	RNA-RNA	Literature mining		BCYRN1hsa-miR-363-5p
ncRI-40000494	BCYRN1	NONHSAG027692	lncRNA	hsa-miR-758-3p	MI0003757	miRNA	collections from lncRNome	CLIP	23846593	Homo sapiens	-	miRNA target interaction;RNA-RNA interaction	regulatory	RNA-RNA	Literature mining		BCYRN1hsa-miR-758-3p
ncRI-40000495	BCYRN1	NONHSAG027692	lncRNA	hsa-miR-29a-5p	MI0000087	miRNA	collections from lncRNome	CLIP	23846593	Homo sapiens	-	miRNA target interaction;RNA-RNA interaction	regulatory	RNA-RNA	Literature mining		BCYRN1hsa-miR-29a-5p
ncRI-40000496	BCYRN1	NONHSAG027692	lncRNA	hsa-mir-92a-1-5p	MI0000093	miRNA	collections from lncRNome	CLIP	23846593	Homo sapiens	-	miRNA target interaction;RNA-RNA interaction	regulatory	RNA-RNA	Literature mining		BCYRN1hsa-mir-92a-1-5p
ncRI-40000497	BCYRN1	NONHSAG027692	lncRNA	hsa-miR-29b-1-5p	MI0000105	miRNA	collections from lncRNome	CLIP	23846593	Homo sapiens	-	miRNA target interaction;RNA-RNA interaction	regulatory	RNA-RNA	Literature mining		BCYRN1hsa-miR-29b-1-5p
ncRI-40000498	BCYRN1	NONHSAG027692	lncRNA	hsa-miR-218-1-3p	MI0000294	miRNA	collections from lncRNome	CLIP	23846593	Homo sapiens	-	miRNA target interaction;RNA-RNA interaction	regulatory	RNA-RNA	Literature mining		BCYRN1hsa-miR-218-1-3p
ncRI-40000499	BCYRN1	NONHSAG027692	lncRNA	hsa-mir-27b-3p	MI0000440	miRNA	collections from lncRNome	CLIP	23846593	Homo sapiens	-	miRNA target interaction;RNA-RNA interaction	regulatory	RNA-RNA	Literature mining		BCYRN1hsa-mir-27b-3p
ncRI-40000500	BCYRN1	NONHSAG027692	lncRNA	hsa-miR-30b-3p	MI0000441	miRNA	collections from lncRNome	CLIP	23846593	Homo sapiens	-	miRNA target interaction;RNA-RNA interaction	regulatory	RNA-RNA	Literature mining		BCYRN1hsa-miR-30b-3p
ncRI-40000501	BCYRN1	NONHSAG027692	lncRNA	hsa-miR-141-3p	MI0000457	miRNA	collections from lncRNome	CLIP	23846593	Homo sapiens	-	miRNA target interaction;RNA-RNA interaction	regulatory	RNA-RNA	Literature mining		BCYRN1hsa-miR-141-3p
ncRI-40000502	BCYRN1	NONHSAG027692	lncRNA	hsa-miR-146a-3p	MI0000477	miRNA	collections from lncRNome	CLIP	23846593	Homo sapiens	-	miRNA target interaction;RNA-RNA interaction	regulatory	RNA-RNA	Literature mining		BCYRN1hsa-miR-146a-3p
ncRI-40000503	BCYRN1	NONHSAG027692	lncRNA	hsa-miR-26a-2-3p	MI0000750	miRNA	collections from lncRNome	CLIP	23846593	Homo sapiens	-	miRNA target interaction;RNA-RNA interaction	regulatory	RNA-RNA	Literature mining		BCYRN1hsa-miR-26a-2-3p
ncRI-40000504	BCYRN1	NONHSAG027692	lncRNA	hsa-mir-342-3p	MI0000805	miRNA	collections from lncRNome	CLIP	23846593	Homo sapiens	-	miRNA target interaction;RNA-RNA interaction	regulatory	RNA-RNA	Literature mining		BCYRN1hsa-mir-342-3p
ncRI-40000505	BCYRN1	NONHSAG027692	lncRNA	hsa-miR-335-3p	MI0000816	miRNA	collections from lncRNome	CLIP	23846593	Homo sapiens	-	miRNA target interaction;RNA-RNA interaction	regulatory	RNA-RNA	Literature mining		BCYRN1hsa-miR-335-3p
ncRI-40000506	BCYRN1	NONHSAG027692	lncRNA	hsa-miR-423-5p	MI0001445	miRNA	collections from lncRNome	CLIP	23846593	Homo sapiens	-	miRNA target interaction;RNA-RNA interaction	regulatory	RNA-RNA	Literature mining		BCYRN1hsa-miR-423-5p
ncRI-40000507	BCYRN1	NONHSAG027692	lncRNA	hsa-miR-513a-3p	MI0003191	miRNA	collections from lncRNome	CLIP	23846593	Homo sapiens	-	miRNA target interaction;RNA-RNA interaction	regulatory	RNA-RNA	Literature mining		BCYRN1hsa-miR-513a-3p
ncRI-40000508	BCYRN1	NONHSAG027692	lncRNA	hsa-miR-551b-5p	MI0003575	miRNA	collections from lncRNome	CLIP	23846593	Homo sapiens	-	miRNA target interaction;RNA-RNA interaction	regulatory	RNA-RNA	Literature mining		BCYRN1hsa-miR-551b-5p
ncRI-40000509	BCYRN1	NONHSAG027692	lncRNA	hsa-miR-574-3p	MI0003581	miRNA	collections from lncRNome	CLIP	23846593	Homo sapiens	-	miRNA target interaction;RNA-RNA interaction	regulatory	RNA-RNA	Literature mining		BCYRN1hsa-miR-574-3p
ncRI-40000510	BCYRN1	NONHSAG027692	lncRNA	hsa-mir-615-3p	MI0003628	miRNA	collections from lncRNome	CLIP	23846593	Homo sapiens	-	miRNA target interaction;RNA-RNA interaction	regulatory	RNA-RNA	Literature mining		BCYRN1hsa-mir-615-3p
ncRI-40000511	BCYRN1	NONHSAG027692	lncRNA	hsa-miR-616-3p	MI0003629	miRNA	collections from lncRNome	CLIP	23846593	Homo sapiens	-	miRNA target interaction;RNA-RNA interaction	regulatory	RNA-RNA	Literature mining		BCYRN1hsa-miR-616-3p
ncRI-40000512	BCYRN1	NONHSAG027692	lncRNA	hsa-miR-450b-3p	MI0005531	miRNA	collections from lncRNome	CLIP	23846593	Homo sapiens	-	miRNA target interaction;RNA-RNA interaction	regulatory	RNA-RNA	Literature mining		BCYRN1hsa-miR-450b-3p
ncRI-40000513	BCYRN1	NONHSAG027692	lncRNA	hsa-miR-541-3p	MI0005539	miRNA	collections from lncRNome	CLIP	23846593	Homo sapiens	-	miRNA target interaction;RNA-RNA interaction	regulatory	RNA-RNA	Literature mining		BCYRN1hsa-miR-541-3p
ncRI-40000514	BCYRN1	NONHSAG027692	lncRNA	hsa-miR-1224-3p	MI0003764	miRNA	collections from lncRNome	CLIP	23846593	Homo sapiens	-	miRNA target interaction;RNA-RNA interaction	regulatory	RNA-RNA	Literature mining		BCYRN1hsa-miR-1224-3p
ncRI-40000515	BCYRN1	NONHSAG027692	lncRNA	hsa-mir-1226-3p	MI0006313	miRNA	collections from lncRNome	CLIP	23846593	Homo sapiens	-	miRNA target interaction;RNA-RNA interaction	regulatory	RNA-RNA	Literature mining		BCYRN1hsa-mir-1226-3p
ncRI-40000516	BCYRN1	NONHSAG027692	lncRNA	hsa-miR-1228-3p	MI0006318	miRNA	collections from lncRNome	CLIP	23846593	Homo sapiens	-	miRNA target interaction;RNA-RNA interaction	regulatory	RNA-RNA	Literature mining		BCYRN1hsa-miR-1228-3p
ncRI-40000517	BCYRN1	NONHSAG027692	lncRNA	hsa-miR-1285-5p	MI0006347	miRNA	collections from lncRNome	CLIP	23846593	Homo sapiens	-	miRNA target interaction;RNA-RNA interaction	regulatory	RNA-RNA	Literature mining		BCYRN1hsa-miR-1285-5p
ncRI-40000518	BCYRN1	NONHSAG027692	lncRNA	hsa-miR-664a-3p	MI0006442	miRNA	collections from lncRNome	CLIP	23846593	Homo sapiens	-	miRNA target interaction;RNA-RNA interaction	regulatory	RNA-RNA	Literature mining		BCYRN1hsa-miR-664a-3p
ncRI-40000519	BCYRN1	NONHSAG027692	lncRNA	hsa-miR-1914-3p	MI0008335	miRNA	collections from lncRNome	CLIP	23846593	Homo sapiens	-	miRNA target interaction;RNA-RNA interaction	regulatory	RNA-RNA	Literature mining		BCYRN1hsa-miR-1914-3p
ncRI-40000520	BCYRN1	NONHSAG027692	lncRNA	hsa-miR-2682-3p	MI0012063	miRNA	collections from lncRNome	CLIP	23846593	Homo sapiens	-	miRNA target interaction;RNA-RNA interaction	regulatory	RNA-RNA	Literature mining		BCYRN1hsa-miR-2682-3p
ncRI-40000521	BCYRN1	NONHSAG027692	lncRNA	hsa-miR-3126-5p	MI0014143	miRNA	collections from lncRNome	CLIP	23846593	Homo sapiens	-	miRNA target interaction;RNA-RNA interaction	regulatory	RNA-RNA	Literature mining		BCYRN1hsa-miR-3126-5p
ncRI-40000522	BCYRN1	NONHSAG027692	lncRNA	hsa-miR-3145-3p	MI0014170	miRNA	collections from lncRNome	CLIP	23846593	Homo sapiens	-	miRNA target interaction;RNA-RNA interaction	regulatory	RNA-RNA	Literature mining		BCYRN1hsa-miR-3145-3p
ncRI-40000523	BCYRN1	NONHSAG027692	lncRNA	hsa-miR-3180-3p	MI0014214	miRNA	collections from lncRNome	CLIP	23846593	Homo sapiens	-	miRNA target interaction;RNA-RNA interaction	regulatory	RNA-RNA	Literature mining		BCYRN1hsa-miR-3180-3p
ncRI-40000524	BCYRN1	NONHSAG027692	lncRNA	hsa-miR-3198	MI0017335	miRNA	collections from lncRNome	CLIP	23846593	Homo sapiens	-	miRNA target interaction;RNA-RNA interaction	regulatory	RNA-RNA	Literature mining		BCYRN1hsa-miR-3198
ncRI-40000525	BCYRN1	NONHSAG027692	lncRNA	hsa-mir-3200-5p	MI0014249	miRNA	collections from lncRNome	CLIP	23846593	Homo sapiens	-	miRNA target interaction;RNA-RNA interaction	regulatory	RNA-RNA	Literature mining		BCYRN1hsa-mir-3200-5p
ncRI-40000526	BCYRN1	NONHSAG027692	lncRNA	hsa-miR-3613-3p	MI0016003	miRNA	collections from lncRNome	CLIP	23846593	Homo sapiens	-	miRNA target interaction;RNA-RNA interaction	regulatory	RNA-RNA	Literature mining		BCYRN1hsa-miR-3613-3p
ncRI-40000527	BCYRN1	NONHSAG027692	lncRNA	hsa-miR-3622a-3p	MI0016013	miRNA	collections from lncRNome	CLIP	23846593	Homo sapiens	-	miRNA target interaction;RNA-RNA interaction	regulatory	RNA-RNA	Literature mining		BCYRN1hsa-miR-3622a-3p
ncRI-40000528	BCYRN1	NONHSAG027692	lncRNA	hsa-miR-3622b-3p	MI0016014	miRNA	collections from lncRNome	CLIP	23846593	Homo sapiens	-	miRNA target interaction;RNA-RNA interaction	regulatory	RNA-RNA	Literature mining		BCYRN1hsa-miR-3622b-3p
ncRI-40000529	BCYRN1	NONHSAG027692	lncRNA	hsa-miR-3664-3p	MI0016065	miRNA	collections from lncRNome	CLIP	23846593	Homo sapiens	-	miRNA target interaction;RNA-RNA interaction	regulatory	RNA-RNA	Literature mining		BCYRN1hsa-miR-3664-3p
ncRI-40000530	BCYRN1	NONHSAG027692	lncRNA	hsa-miR-3689a-3p	MI0016090	miRNA	collections from lncRNome	CLIP	23846593	Homo sapiens	-	miRNA target interaction;RNA-RNA interaction	regulatory	RNA-RNA	Literature mining		BCYRN1hsa-miR-3689a-3p
ncRI-40000531	BCYRN1	NONHSAG027692	lncRNA	hsa-miR-3692-3p	MI0016093	miRNA	collections from lncRNome	CLIP	23846593	Homo sapiens	-	miRNA target interaction;RNA-RNA interaction	regulatory	RNA-RNA	Literature mining		BCYRN1hsa-miR-3692-3p
ncRI-40000532	BCYRN1	NONHSAG027692	lncRNA	hsa-miR-3689b-3p	MI0016411	miRNA	collections from lncRNome	CLIP	23846593	Homo sapiens	-	miRNA target interaction;RNA-RNA interaction	regulatory	RNA-RNA	Literature mining		BCYRN1hsa-miR-3689b-3p
ncRI-40000533	BCYRN1	NONHSAG027692	lncRNA	hsa-mir-4446-3p	MI0016789	miRNA	collections from lncRNome	CLIP	23846593	Homo sapiens	-	miRNA target interaction;RNA-RNA interaction	regulatory	RNA-RNA	Literature mining		BCYRN1hsa-mir-4446-3p
ncRI-40000534	BCYRN1	NONHSAG027692	lncRNA	hsa-miR-548ah-3p	MI0016796	miRNA	collections from lncRNome	CLIP	23846593	Homo sapiens	-	miRNA target interaction;RNA-RNA interaction	regulatory	RNA-RNA	Literature mining		BCYRN1hsa-miR-548ah-3p
ncRI-40000535	BCYRN1	NONHSAG027692	lncRNA	hsa-miR-4524a-3p	MI0016891	miRNA	collections from lncRNome	CLIP	23846593	Homo sapiens	-	miRNA target interaction;RNA-RNA interaction	regulatory	RNA-RNA	Literature mining		BCYRN1hsa-miR-4524a-3p
ncRI-40000536	BCYRN1	NONHSAG027692	lncRNA	hsa-miR-3127-3p	MI0014144	miRNA	collections from lncRNome	CLIP	23846593	Homo sapiens	-	miRNA target interaction;RNA-RNA interaction	regulatory	RNA-RNA	Literature mining		BCYRN1hsa-miR-3127-3p
ncRI-40000537	BCYRN1	NONHSAG027692	lncRNA	hsa-miR-3152-3p	MI0014179	miRNA	collections from lncRNome	CLIP	23846593	Homo sapiens	-	miRNA target interaction;RNA-RNA interaction	regulatory	RNA-RNA	Literature mining		BCYRN1hsa-miR-3152-3p
ncRI-40000538	BCYRN1	NONHSAG027692	lncRNA	hsa-miR-3187-5p	MI0014231	miRNA	collections from lncRNome	CLIP	23846593	Homo sapiens	-	miRNA target interaction;RNA-RNA interaction	regulatory	RNA-RNA	Literature mining		BCYRN1hsa-miR-3187-5p
ncRI-40000539	BCYRN1	NONHSAG027692	lncRNA	hsa-miR-3150b-5p	MI0016426	miRNA	collections from lncRNome	CLIP	23846593	Homo sapiens	-	miRNA target interaction;RNA-RNA interaction	regulatory	RNA-RNA	Literature mining		BCYRN1hsa-miR-3150b-5p
ncRI-40000540	BCYRN1	NONHSAG027692	lncRNA	hsa-miR-3940-5p	MI0016597	miRNA	collections from lncRNome	CLIP	23846593	Homo sapiens	-	miRNA target interaction;RNA-RNA interaction	regulatory	RNA-RNA	Literature mining		BCYRN1hsa-miR-3940-5p
ncRI-40000541	BCYRN1	NONHSAG027692	lncRNA	hsa-miR-3944-3p	MI0016601	miRNA	collections from lncRNome	CLIP	23846593	Homo sapiens	-	miRNA target interaction;RNA-RNA interaction	regulatory	RNA-RNA	Literature mining		BCYRN1hsa-miR-3944-3p
ncRI-40000542	BCYRN1	NONHSAG027692	lncRNA	hsa-miR-4645-5p	MI0017272	miRNA	collections from lncRNome	CLIP	23846593	Homo sapiens	-	miRNA target interaction;RNA-RNA interaction	regulatory	RNA-RNA	Literature mining		BCYRN1hsa-miR-4645-5p
ncRI-40000543	BCYRN1	NONHSAG027692	lncRNA	hsa-miR-4649-3p	MI0017276	miRNA	collections from lncRNome	CLIP	23846593	Homo sapiens	-	miRNA target interaction;RNA-RNA interaction	regulatory	RNA-RNA	Literature mining		BCYRN1hsa-miR-4649-3p
ncRI-40000544	BCYRN1	NONHSAG027692	lncRNA	hsa-miR-4667-3p	MI0017297	miRNA	collections from lncRNome	CLIP	23846593	Homo sapiens	-	miRNA target interaction;RNA-RNA interaction	regulatory	RNA-RNA	Literature mining		BCYRN1hsa-miR-4667-3p
ncRI-40000545	BCYRN1	NONHSAG027692	lncRNA	hsa-miR-4668-3p	MI0017298	miRNA	collections from lncRNome	CLIP	23846593	Homo sapiens	-	miRNA target interaction;RNA-RNA interaction	regulatory	RNA-RNA	Literature mining		BCYRN1hsa-miR-4668-3p
ncRI-40000546	BCYRN1	NONHSAG027692	lncRNA	hsa-miR-4671-3p	MI0017302	miRNA	collections from lncRNome	CLIP	23846593	Homo sapiens	-	miRNA target interaction;RNA-RNA interaction	regulatory	RNA-RNA	Literature mining		BCYRN1hsa-miR-4671-3p
ncRI-40000547	BCYRN1	NONHSAG027692	lncRNA	hsa-miR-4679	MI0017311	miRNA	collections from lncRNome	CLIP	23846593	Homo sapiens	-	miRNA target interaction;RNA-RNA interaction	regulatory	RNA-RNA	Literature mining		BCYRN1hsa-miR-4679
ncRI-40000548	BCYRN1	NONHSAG027692	lncRNA	hsa-miR-4687-3p	MI0017319	miRNA	collections from lncRNome	CLIP	23846593	Homo sapiens	-	miRNA target interaction;RNA-RNA interaction	regulatory	RNA-RNA	Literature mining		BCYRN1hsa-miR-4687-3p
ncRI-40000549	BCYRN1	NONHSAG027692	lncRNA	hsa-miR-4700-3p	MI0017333	miRNA	collections from lncRNome	CLIP	23846593	Homo sapiens	-	miRNA target interaction;RNA-RNA interaction	regulatory	RNA-RNA	Literature mining		BCYRN1hsa-miR-4700-3p
ncRI-40000550	BCYRN1	NONHSAG027692	lncRNA	hsa-miR-4701-3p	MI0017334	miRNA	collections from lncRNome	CLIP	23846593	Homo sapiens	-	miRNA target interaction;RNA-RNA interaction	regulatory	RNA-RNA	Literature mining		BCYRN1hsa-miR-4701-3p
ncRI-40000551	BCYRN1	NONHSAG027692	lncRNA	hsa-miR-4711-3p	MI0017345	miRNA	collections from lncRNome	CLIP	23846593	Homo sapiens	-	miRNA target interaction;RNA-RNA interaction	regulatory	RNA-RNA	Literature mining		BCYRN1hsa-miR-4711-3p
ncRI-40000552	BCYRN1	NONHSAG027692	lncRNA	hsa-miR-4712-5p	MI0017346	miRNA	collections from lncRNome	CLIP	23846593	Homo sapiens	-	miRNA target interaction;RNA-RNA interaction	regulatory	RNA-RNA	Literature mining		BCYRN1hsa-miR-4712-5p
ncRI-40000553	BCYRN1	NONHSAG027692	lncRNA	hsa-miR-4722-3p	MI0017357	miRNA	collections from lncRNome	CLIP	23846593	Homo sapiens	-	miRNA target interaction;RNA-RNA interaction	regulatory	RNA-RNA	Literature mining		BCYRN1hsa-miR-4722-3p
ncRI-40000554	BCYRN1	NONHSAG027692	lncRNA	hsa-miR-4753-3p	MI0017392	miRNA	collections from lncRNome	CLIP	23846593	Homo sapiens	-	miRNA target interaction;RNA-RNA interaction	regulatory	RNA-RNA	Literature mining		BCYRN1hsa-miR-4753-3p
ncRI-40000555	BCYRN1	NONHSAG027692	lncRNA	hsa-miR-4756-3p	MI0017397	miRNA	collections from lncRNome	CLIP	23846593	Homo sapiens	-	miRNA target interaction;RNA-RNA interaction	regulatory	RNA-RNA	Literature mining		BCYRN1hsa-miR-4756-3p
ncRI-40000556	BCYRN1	NONHSAG027692	lncRNA	hsa-miR-4758-3p	MI0017399	miRNA	collections from lncRNome	CLIP	23846593	Homo sapiens	-	miRNA target interaction;RNA-RNA interaction	regulatory	RNA-RNA	Literature mining		BCYRN1hsa-miR-4758-3p
ncRI-40000557	BCYRN1	NONHSAG027692	lncRNA	hsa-miR-4761-3p	MI0017402	miRNA	collections from lncRNome	CLIP	23846593	Homo sapiens	-	miRNA target interaction;RNA-RNA interaction	regulatory	RNA-RNA	Literature mining		BCYRN1hsa-miR-4761-3p
ncRI-40000558	BCYRN1	NONHSAG027692	lncRNA	hsa-miR-4768-3p	MI0017409	miRNA	collections from lncRNome	CLIP	23846593	Homo sapiens	-	miRNA target interaction;RNA-RNA interaction	regulatory	RNA-RNA	Literature mining		BCYRN1hsa-miR-4768-3p
ncRI-40000559	BCYRN1	NONHSAG027692	lncRNA	hsa-miR-4769-3p	MI0017410	miRNA	collections from lncRNome	CLIP	23846593	Homo sapiens	-	miRNA target interaction;RNA-RNA interaction	regulatory	RNA-RNA	Literature mining		BCYRN1hsa-miR-4769-3p
ncRI-40000560	BCYRN1	NONHSAG027692	lncRNA	hsa-miR-1245b-5p	MI0017431	miRNA	collections from lncRNome	CLIP	23846593	Homo sapiens	-	miRNA target interaction;RNA-RNA interaction	regulatory	RNA-RNA	Literature mining		BCYRN1hsa-miR-1245b-5p
ncRI-40000561	BCYRN1	NONHSAG027692	lncRNA	hsa-miR-4793-3p	MI0017440	miRNA	collections from lncRNome	CLIP	23846593	Homo sapiens	-	miRNA target interaction;RNA-RNA interaction	regulatory	RNA-RNA	Literature mining		BCYRN1hsa-miR-4793-3p
ncRI-40000562	BCYRN1	NONHSAG027692	lncRNA	hsa-miR-5001-3p	MI0017867	miRNA	collections from lncRNome	CLIP	23846593	Homo sapiens	-	miRNA target interaction;RNA-RNA interaction	regulatory	RNA-RNA	Literature mining		BCYRN1hsa-miR-5001-3p
ncRI-40000563	BCYRN1	NONHSAG027692	lncRNA	hsa-miR-5004-3p	MI0017870	miRNA	collections from lncRNome	CLIP	23846593	Homo sapiens	-	miRNA target interaction;RNA-RNA interaction	regulatory	RNA-RNA	Literature mining		BCYRN1hsa-miR-5004-3p
ncRI-40000564	BCYRN1	NONHSAG027692	lncRNA	hsa-miR-548as-3p	MI0019132	miRNA	collections from lncRNome	CLIP	23846593	Homo sapiens	-	miRNA target interaction;RNA-RNA interaction	regulatory	RNA-RNA	Literature mining		BCYRN1hsa-miR-548as-3p
ncRI-40000565	BCYRN1	NONHSAG027692	lncRNA	hsa-miR-5582-3p	MI0019138	miRNA	collections from lncRNome	CLIP	23846593	Homo sapiens	-	miRNA target interaction;RNA-RNA interaction	regulatory	RNA-RNA	Literature mining		BCYRN1hsa-miR-5582-3p
ncRI-40000566	BCYRN1	NONHSAG027692	lncRNA	hsa-miR-5585-3p	MI0019142	miRNA	collections from lncRNome	CLIP	23846593	Homo sapiens	-	miRNA target interaction;RNA-RNA interaction	regulatory	RNA-RNA	Literature mining		BCYRN1hsa-miR-5585-3p
ncRI-40000567	BCYRN1	NONHSAG027692	lncRNA	hsa-miR-197-3p	MI0000239	miRNA	collections from lncRNome	CLIP	23846593	Homo sapiens	-	miRNA target interaction;RNA-RNA interaction	regulatory	RNA-RNA	Literature mining		BCYRN1hsa-miR-197-3p
ncRI-40000568	BCYRN1	NONHSAG027692	lncRNA	hsa-miR-204-3p	MI0000284	miRNA	collections from lncRNome	CLIP	23846593	Homo sapiens	-	miRNA target interaction;RNA-RNA interaction	regulatory	RNA-RNA	Literature mining		BCYRN1hsa-miR-204-3p
ncRI-40000569	BCYRN1	NONHSAG027692	lncRNA	hsa-miR-212-5p	MI0000288	miRNA	collections from lncRNome	CLIP	23846593	Homo sapiens	-	miRNA target interaction;RNA-RNA interaction	regulatory	RNA-RNA	Literature mining		BCYRN1hsa-miR-212-5p
ncRI-40000570	BCYRN1	NONHSAG027692	lncRNA	hsa-miR-1271-3p	MI0003814	miRNA	collections from lncRNome	CLIP	23846593	Homo sapiens	-	miRNA target interaction;RNA-RNA interaction	regulatory	RNA-RNA	Literature mining		BCYRN1hsa-miR-1271-3p
ncRI-40000571	BCYRN1	NONHSAG027692	lncRNA	hsa-miR-1304-3p	MI0006371	miRNA	collections from lncRNome	CLIP	23846593	Homo sapiens	-	miRNA target interaction;RNA-RNA interaction	regulatory	RNA-RNA	Literature mining		BCYRN1hsa-miR-1304-3p
ncRI-40000572	BCYRN1	NONHSAG027692	lncRNA	hsa-miR-1277-5p	MI0006419	miRNA	collections from lncRNome	CLIP	23846593	Homo sapiens	-	miRNA target interaction;RNA-RNA interaction	regulatory	RNA-RNA	Literature mining		BCYRN1hsa-miR-1277-5p
ncRI-40000573	BCYRN1	NONHSAG027692	lncRNA	hsa-miR-1306-3p	MI0006443	miRNA	collections from lncRNome	CLIP	23846593	Homo sapiens	-	miRNA target interaction;RNA-RNA interaction	regulatory	RNA-RNA	Literature mining		BCYRN1hsa-miR-1306-3p
ncRI-40000574	BCYRN1	NONHSAG027692	lncRNA	hsa-miR-513c-3p	MI0006649	miRNA	collections from lncRNome	CLIP	23846593	Homo sapiens	-	miRNA target interaction;RNA-RNA interaction	regulatory	RNA-RNA	Literature mining		BCYRN1hsa-miR-513c-3p
ncRI-40000575	BCYRN1	NONHSAG027692	lncRNA	hsa-miR-550b-2-5p	MI0016686	miRNA	collections from lncRNome	CLIP	23846593	Homo sapiens	-	miRNA target interaction;RNA-RNA interaction	regulatory	RNA-RNA	Literature mining		BCYRN1hsa-miR-550b-2-5p
ncRI-40000576	BCYRN1	NONHSAG027692	lncRNA	hsa-miR-1273g-3p	MI0018003	miRNA	collections from lncRNome	CLIP	23846593	Homo sapiens	-	miRNA target interaction;RNA-RNA interaction	regulatory	RNA-RNA	Literature mining		BCYRN1hsa-miR-1273g-3p
ncRI-40000577	BCYRN1	NONHSAG027692	lncRNA	hsa-miR-937-3p	MI0005759	miRNA	collections from lncRNome	CLIP	23846593	Homo sapiens	-	miRNA target interaction;RNA-RNA interaction	regulatory	RNA-RNA	Literature mining		BCYRN1hsa-miR-937-3p
ncRI-40000578	BCYRN1	NONHSAG027692	lncRNA	hsa-miR-3606-3p	MI0015996	miRNA	collections from lncRNome	CLIP	23846593	Homo sapiens	-	miRNA target interaction;RNA-RNA interaction	regulatory	RNA-RNA	Literature mining		BCYRN1hsa-miR-3606-3p
ncRI-40000579	BCYRN1	NONHSAG027692	lncRNA	hsa-miR-6089	MI0020366	miRNA	collections from lncRNome	CLIP	23846593	Homo sapiens	-	miRNA target interaction;RNA-RNA interaction	regulatory	RNA-RNA	Literature mining		BCYRN1hsa-miR-6089
ncRI-40000580	BCYRN1	NONHSAG027692	lncRNA	hsa-miR-6503-3p	MI0022215	miRNA	collections from lncRNome	CLIP	23846593	Homo sapiens	-	miRNA target interaction;RNA-RNA interaction	regulatory	RNA-RNA	Literature mining		BCYRN1hsa-miR-6503-3p
ncRI-40000581	BCYRN1	NONHSAG027692	lncRNA	hsa-miR-6510-5p	MI0022222	miRNA	collections from lncRNome	CLIP	23846593	Homo sapiens	-	miRNA target interaction;RNA-RNA interaction	regulatory	RNA-RNA	Literature mining		BCYRN1hsa-miR-6510-5p
ncRI-40000582	BCYRN1	NONHSAG027692	lncRNA	hsa-miR-6514-3p	MI0022226	miRNA	collections from lncRNome	CLIP	23846593	Homo sapiens	-	miRNA target interaction;RNA-RNA interaction	regulatory	RNA-RNA	Literature mining		BCYRN1hsa-miR-6514-3p
ncRI-40000583	BCYRN1	NONHSAG027692	lncRNA	hsa-miR-1233-1-5p	MI0017299	miRNA	collections from lncRNome	CLIP	23846593	Homo sapiens	-	miRNA target interaction;RNA-RNA interaction	regulatory	RNA-RNA	Literature mining		BCYRN1hsa-miR-1233-1-5p
ncRI-40000584	BCYRN1	NONHSAG027692	lncRNA	hsa-miR-1234-3p	MI0006324	miRNA	collections from lncRNome	CLIP	23846593	Homo sapiens	-	miRNA target interaction;RNA-RNA interaction	regulatory	RNA-RNA	Literature mining		BCYRN1hsa-miR-1234-3p
ncRI-40000585	BCYRN1	NONHSAG027692	lncRNA	hsa-miR-1273e	MI0016059	miRNA	collections from lncRNome	CLIP	23846593	Homo sapiens	-	miRNA target interaction;RNA-RNA interaction	regulatory	RNA-RNA	Literature mining		BCYRN1hsa-miR-1273e
ncRI-40000586	BCYRN1	NONHSAG027692	lncRNA	hsa-mir-3125	MI0014142	miRNA	collections from lncRNome	CLIP	23846593	Homo sapiens	-	miRNA target interaction;RNA-RNA interaction	regulatory	RNA-RNA	Literature mining		BCYRN1hsa-mir-3125
ncRI-40000587	BCYRN1	NONHSAG027692	lncRNA	hsa-mir-3176	MI0014210	miRNA	collections from lncRNome	CLIP	23846593	Homo sapiens	-	miRNA target interaction;RNA-RNA interaction	regulatory	RNA-RNA	Literature mining		BCYRN1hsa-mir-3176
ncRI-40000588	BCYRN1	NONHSAG027692	lncRNA	hsa-mir-3192	MI0014237	miRNA	collections from lncRNome	CLIP	23846593	Homo sapiens	-	miRNA target interaction;RNA-RNA interaction	regulatory	RNA-RNA	Literature mining		BCYRN1hsa-mir-3192
ncRI-40000589	BCYRN1	NONHSAG027692	lncRNA	hsa-mir-4254	MI0015862	miRNA	collections from lncRNome	CLIP	23846593	Homo sapiens	-	miRNA target interaction;RNA-RNA interaction	regulatory	RNA-RNA	Literature mining		BCYRN1hsa-mir-4254
ncRI-40000590	BCYRN1	NONHSAG027692	lncRNA	hsa-miR-450a-3p	MI0001652	miRNA	collections from lncRNome	CLIP	23846593	Homo sapiens	-	miRNA target interaction;RNA-RNA interaction	regulatory	RNA-RNA	Literature mining		BCYRN1hsa-miR-450a-3p
ncRI-40000591	BCYRN1	NONHSAG027692	lncRNA	hsa-mir-5094	MI0017983	miRNA	collections from lncRNome	CLIP	23846593	Homo sapiens	-	miRNA target interaction;RNA-RNA interaction	regulatory	RNA-RNA	Literature mining		BCYRN1hsa-mir-5094
ncRI-40000592	BCYRN1	NONHSAG027692	lncRNA	hsa-mir-6124	MI0021258	miRNA	collections from lncRNome	CLIP	23846593	Homo sapiens	-	miRNA target interaction;RNA-RNA interaction	regulatory	RNA-RNA	Literature mining		BCYRN1hsa-mir-6124
ncRI-40000593	BCYRN1	NONHSAG027692	lncRNA	hsa-mir-924	MI0005716	miRNA	collections from lncRNome	CLIP	23846593	Homo sapiens	-	miRNA target interaction;RNA-RNA interaction	regulatory	RNA-RNA	Literature mining		BCYRN1hsa-mir-924
ncRI-40000602	BOLA3-AS1	NONHSAG028200	lncRNA	hsa-miR-106a-3p	MI0000113	miRNA	mir-CLIp capture of a mirna targetome uncovers lncRNA-mirRNA interactions	CLIP	25531890	Homo sapiens	HeLa	miRNA target interaction;RNA-RNA interaction	binding	RNA-RNA	Literature mining		BOLA3-AS1hsa-miR-106a-3p
ncRI-40000603	BRWD1-IT1	NONHSAG032863	lncRNA	hsa-miR-106a-3p	MI0000113	miRNA	mir-CLIp capture of a mirna targetome uncovers lncRNA-mirRNA interactions	CLIP	25531890	Homo sapiens	HeLa	miRNA target interaction;RNA-RNA interaction	binding	RNA-RNA	Literature mining		BRWD1-IT1hsa-miR-106a-3p
ncRI-40000604	BSN-AS2	NONHSAG035074	lncRNA	hsa-miR-106a-3p	MI0000113	miRNA	mir-CLIp capture of a mirna targetome uncovers lncRNA-mirRNA interactions	CLIP	25531890	Homo sapiens	HeLa	miRNA target interaction;RNA-RNA interaction	binding	RNA-RNA	Literature mining		BSN-AS2hsa-miR-106a-3p
ncRI-40000605	BX284650.1	-	lncRNA	hsa-miR-106a-3p	MI0000113	miRNA	mir-CLIp capture of a mirna targetome uncovers lncRNA-mirRNA interactions	CLIP	25531890	Homo sapiens	HeLa	miRNA target interaction;RNA-RNA interaction	binding	RNA-RNA	Literature mining		BX284650.1hsa-miR-106a-3p
ncRI-40000606	BX322557.10	NONHSAG033071	lncRNA	hsa-miR-106a-3p	MI0000113	miRNA	mir-CLIp capture of a mirna targetome uncovers lncRNA-mirRNA interactions	CLIP	25531890	Homo sapiens	HeLa	miRNA target interaction;RNA-RNA interaction	binding	RNA-RNA	Literature mining		BX322557.10hsa-miR-106a-3p
ncRI-40000608	C11orf95	NONHSAG008572	lncRNA	hsa-miR-106a-3p	MI0000113	miRNA	mir-CLIp capture of a mirna targetome uncovers lncRNA-mirRNA interactions	CLIP	25531890	Homo sapiens	HeLa	miRNA target interaction;RNA-RNA interaction	binding	RNA-RNA	Literature mining		C11orf95hsa-miR-106a-3p
ncRI-40000609	C12orf33	-	lncRNA	hsa-miR-106a-3p	MI0000113	miRNA	mir-CLIp capture of a mirna targetome uncovers lncRNA-mirRNA interactions	CLIP	25531890	Homo sapiens	HeLa	miRNA target interaction;RNA-RNA interaction	binding	RNA-RNA	Literature mining		C12orf33hsa-miR-106a-3p
ncRI-40000610	C12orf47	-	lncRNA	hsa-miR-106a-3p	MI0000113	miRNA	mir-CLIp capture of a mirna targetome uncovers lncRNA-mirRNA interactions	CLIP	25531890	Homo sapiens	HeLa	miRNA target interaction;RNA-RNA interaction	binding	RNA-RNA	Literature mining		C12orf47hsa-miR-106a-3p
ncRI-40000611	C14orf165	-	lncRNA	hsa-miR-106a-3p	MI0000113	miRNA	mir-CLIp capture of a mirna targetome uncovers lncRNA-mirRNA interactions	CLIP	25531890	Homo sapiens	HeLa	miRNA target interaction;RNA-RNA interaction	binding	RNA-RNA	Literature mining		C14orf165hsa-miR-106a-3p
ncRI-40000612	C14orf167	-	lncRNA	hsa-miR-106a-3p	MI0000113	miRNA	mir-CLIp capture of a mirna targetome uncovers lncRNA-mirRNA interactions	CLIP	25531890	Homo sapiens	HeLa	miRNA target interaction;RNA-RNA interaction	binding	RNA-RNA	Literature mining		C14orf167hsa-miR-106a-3p
ncRI-40000613	C14orf55	-	lncRNA	hsa-miR-106a-3p	MI0000113	miRNA	mir-CLIp capture of a mirna targetome uncovers lncRNA-mirRNA interactions	CLIP	25531890	Homo sapiens	HeLa	miRNA target interaction;RNA-RNA interaction	binding	RNA-RNA	Literature mining		C14orf55hsa-miR-106a-3p
ncRI-40000614	C17orf76-AS1	NONHSAG020957	lncRNA	hsa-miR-544a	MI0003515	miRNA	collections from lncRNome	CLIP	23846593	Homo sapiens	-	miRNA target interaction;RNA-RNA interaction	regulatory	RNA-RNA	Literature mining		C17orf76-AS1hsa-miR-544a
ncRI-40000615	C17orf76-AS1	NONHSAG020957	lncRNA	hsa-miR-3169	MI0014200	miRNA	collections from lncRNome	CLIP	23846593	Homo sapiens	-	miRNA target interaction;RNA-RNA interaction	regulatory	RNA-RNA	Literature mining		C17orf76-AS1hsa-miR-3169
ncRI-40000616	C17orf76-AS1	NONHSAG020957	lncRNA	hsa-miR-6127	MI0021271	miRNA	collections from lncRNome	CLIP	23846593	Homo sapiens	-	miRNA target interaction;RNA-RNA interaction	regulatory	RNA-RNA	Literature mining		C17orf76-AS1hsa-miR-6127
ncRI-40000617	C17orf76-AS1	NONHSAG020957	lncRNA	hsa-mir-374a-3p	MI0000782	miRNA	collections from lncRNome	CLIP	23846593	Homo sapiens	-	miRNA target interaction;RNA-RNA interaction	regulatory	RNA-RNA	Literature mining		C17orf76-AS1hsa-mir-374a-3p
ncRI-40000618	C17orf76-AS1	NONHSAG020957	lncRNA	hsa-miR-4714-3p	MI0017348	miRNA	collections from lncRNome	CLIP	23846593	Homo sapiens	-	miRNA target interaction;RNA-RNA interaction	regulatory	RNA-RNA	Literature mining		C17orf76-AS1hsa-miR-4714-3p
ncRI-40000619	C17orf76-AS1	NONHSAG020957	lncRNA	hsa-mir-652-3p	MI0003667	miRNA	collections from lncRNome	CLIP	23846593	Homo sapiens	-	miRNA target interaction;RNA-RNA interaction	regulatory	RNA-RNA	Literature mining		C17orf76-AS1hsa-mir-652-3p
ncRI-40000620	C17orf76-AS1	NONHSAG020957	lncRNA	hsa-miR-106a-3p	MI0000113	miRNA	mir-CLIp capture of a mirna targetome uncovers lncRNA-mirRNA interactions	CLIP	25531890	Homo sapiens	HeLa	miRNA target interaction;RNA-RNA interaction	binding	RNA-RNA	Literature mining		C17orf76-AS1hsa-miR-106a-3p
ncRI-40000622	C1orf126	-	lncRNA	hsa-miR-106a-3p	MI0000113	miRNA	mir-CLIp capture of a mirna targetome uncovers lncRNA-mirRNA interactions	CLIP	25531890	Homo sapiens	HeLa	miRNA target interaction;RNA-RNA interaction	binding	RNA-RNA	Literature mining		C1orf126hsa-miR-106a-3p
ncRI-40000626	C8orf51	-	lncRNA	hsa-miR-106a-3p	MI0000113	miRNA	mir-CLIp capture of a mirna targetome uncovers lncRNA-mirRNA interactions	CLIP	25531890	Homo sapiens	HeLa	miRNA target interaction;RNA-RNA interaction	binding	RNA-RNA	Literature mining		C8orf51hsa-miR-106a-3p
ncRI-40000630	CARS-AS1	NONHSAG007444	lncRNA	hsa-miR-106a-3p	MI0000113	miRNA	mir-CLIp capture of a mirna targetome uncovers lncRNA-mirRNA interactions	CLIP	25531890	Homo sapiens	HeLa	miRNA target interaction;RNA-RNA interaction	binding	RNA-RNA	Literature mining		CARS-AS1hsa-miR-106a-3p
ncRI-40000631	CASP8AP2	NONHSAG044346	lncRNA	hsa-miR-106a-3p	MI0000113	miRNA	mir-CLIp capture of a mirna targetome uncovers lncRNA-mirRNA interactions	CLIP	25531890	Homo sapiens	HeLa	miRNA target interaction;RNA-RNA interaction	binding	RNA-RNA	Literature mining		CASP8AP2hsa-miR-106a-3p
ncRI-40000632	CBR3-AS1	NONHSAG032772	lncRNA	hsa-miR-106a-3p	MI0000113	miRNA	mir-CLIp capture of a mirna targetome uncovers lncRNA-mirRNA interactions	CLIP	25531890	Homo sapiens	HeLa	miRNA target interaction;RNA-RNA interaction	binding	RNA-RNA	Literature mining		CBR3-AS1hsa-miR-106a-3p
ncRI-40000634	CCAT2	-	lncRNA	hsa-mir-20a/106b	MI0000076	miRNA	We demonstrate that MYC, miR-17-5p, and miR-20a are up-regulated by CCAT2 through TCF7L2-mediated transcriptional regulation.	RT-PCR	23796952	Homo sapiens	-	expression correlation	regulatory	RNA-RNA	Literature mining		CCAT2hsa-mir-20a/106b
ncRI-40000635	CCAT2	-	lncRNA	hsa-miR-146a-3p	MI0000477	miRNA	overexpressing CCAT2 can change the expression of BAX (Mitchell et al. 2000), CDC25A (Galaktionov et al. 1996), and CDKN2A (Zindy et al. 1998), and the microRNA targets such as MIR17HG (O'Donnell et al. 2005) and miR-146a (Chang et al. 2008) .	RT-PCR	23796952	Homo sapiens	-	expression correlation;miRNA target interaction	regulatory	RNA-RNA	Literature mining		CCAT2hsa-miR-146a-3p
ncRI-40000636	CCAT2	-	lncRNA	hsa-mir-17/20b/93/51	MI0000071	miRNA	We demonstrate that MYC, miR-17-5p, and miR-20a are up-regulated by CCAT2 through TCF7L2-mediated transcriptional regulation.	RT-PCR	23796952	Homo sapiens	-	expression correlation;miRNA target interaction	regulatory	RNA-RNA	Literature mining		CCAT2hsa-mir-17/20b/93/51
ncRI-40000644	CDKN2B-AS1	NONHSAG051899	lncRNA	hsa-miR-106a-3p	MI0000113	miRNA	mir-CLIp capture of a mirna targetome uncovers lncRNA-mirRNA interactions	CLIP	25531890	Homo sapiens	HeLa	miRNA target interaction;RNA-RNA interaction	binding	RNA-RNA	Literature mining		CDKN2B-AS1hsa-miR-106a-3p
ncRI-40000655	CECR7	NONHSAG033183	lncRNA	hsa-miR-106a-3p	MI0000113	miRNA	mir-CLIp capture of a mirna targetome uncovers lncRNA-mirRNA interactions	CLIP	25531890	Homo sapiens	HeLa	miRNA target interaction;RNA-RNA interaction	binding	RNA-RNA	Literature mining		CECR7hsa-miR-106a-3p
ncRI-40000680	CHRF	-	lncRNA	miR-489	MI0003124	miRNA	The long noncoding RNA CHRF regulates cardiac hypertrophy by targeting miR-489	microArray	24557880	Homo sapiens	-	expression correlation;genetic interaction;miRNA;ncRNA affects synthesis or function of protein;regulatory	binding	RNA-RNA	Literature mining		CHRFmiR-489
ncRI-40000681	CLTC-IT1	-	lncRNA	hsa-miR-106a-3p	MI0000113	miRNA	mir-CLIp capture of a mirna targetome uncovers lncRNA-mirRNA interactions	CLIP	25531890	Homo sapiens	HeLa	miRNA target interaction;RNA-RNA interaction	binding	RNA-RNA	Literature mining		CLTC-IT1hsa-miR-106a-3p
ncRI-40000682	COX10-AS1	NONHSAG020869	lncRNA	hsa-miR-106a-3p	MI0000113	miRNA	mir-CLIp capture of a mirna targetome uncovers lncRNA-mirRNA interactions	Conserved miRNAs target sites predicted by TargetScan and miRanda overlap with the AGO CLIP dataset;CLIP	25531890	Homo sapiens	HeLa	miRNA target interaction;RNA-RNA interaction	binding	RNA-RNA	Literature mining;TargetScan with Ago CLIP data		COX10-AS1hsa-miR-106a-3p
ncRI-40000688	CROCCP2	NONHSAG000484	lncRNA	hsa-miR-106a-3p	MI0000113	miRNA	mir-CLIp capture of a mirna targetome uncovers lncRNA-mirRNA interactions	Conserved miRNAs target sites predicted by TargetScan and miRanda overlap with the AGO CLIP dataset;CLIP	25531890	Homo sapiens	HeLa	miRNA target interaction;RNA-RNA interaction	binding	RNA-RNA	Literature mining;TargetScan with Ago CLIP data		CROCCP2hsa-miR-106a-3p
ncRI-40000689	CRYM-AS1	NONHSAG018836	lncRNA	hsa-miR-106a-3p	MI0000113	miRNA	mir-CLIp capture of a mirna targetome uncovers lncRNA-mirRNA interactions	CLIP	25531890	Homo sapiens	HeLa	miRNA target interaction;RNA-RNA interaction	binding	RNA-RNA	Literature mining		CRYM-AS1hsa-miR-106a-3p
ncRI-40000690	CSPG4P5	-	lncRNA	hsa-miR-106a-3p	MI0000113	miRNA	mir-CLIp capture of a mirna targetome uncovers lncRNA-mirRNA interactions	CLIP	25531890	Homo sapiens	HeLa	miRNA target interaction;RNA-RNA interaction	binding	RNA-RNA	Literature mining		CSPG4P5hsa-miR-106a-3p
ncRI-40000693	CTA-14H9.5	NONHSAG043250	lncRNA	hsa-miR-106a-3p	MI0000113	miRNA	mir-CLIp capture of a mirna targetome uncovers lncRNA-mirRNA interactions	CLIP	25531890	Homo sapiens	HeLa	miRNA target interaction;RNA-RNA interaction	binding	RNA-RNA	Literature mining		CTA-14H9.5hsa-miR-106a-3p
ncRI-40000694	CTA-204B4.2	NONHSAG051398	lncRNA	hsa-miR-106a-3p	MI0000113	miRNA	mir-CLIp capture of a mirna targetome uncovers lncRNA-mirRNA interactions	CLIP	25531890	Homo sapiens	HeLa	miRNA target interaction;RNA-RNA interaction	binding	RNA-RNA	Literature mining		CTA-204B4.2hsa-miR-106a-3p
ncRI-40000695	CTA-204B4.6	-	lncRNA	hsa-mir-107	MI0000114	miRNA	collections from lncRNome	CLIP	23846593	Homo sapiens	-	miRNA target interaction;RNA-RNA interaction	regulatory	RNA-RNA	Literature mining		CTA-204B4.6hsa-mir-107
ncRI-40000696	CTA-204B4.6	-	lncRNA	hsa-mir-448	MI0001637	miRNA	collections from lncRNome	CLIP	23846593	Homo sapiens	-	miRNA target interaction;RNA-RNA interaction	regulatory	RNA-RNA	Literature mining		CTA-204B4.6hsa-mir-448
ncRI-40000697	CTA-204B4.6	-	lncRNA	hsa-miR-487a	MI0002471	miRNA	collections from lncRNome	CLIP	23846593	Homo sapiens	-	miRNA target interaction;RNA-RNA interaction	regulatory	RNA-RNA	Literature mining		CTA-204B4.6hsa-miR-487a
ncRI-40000698	CTA-204B4.6	-	lncRNA	hsa-miR-520e	MI0003143	miRNA	collections from lncRNome	CLIP	23846593	Homo sapiens	-	miRNA target interaction;RNA-RNA interaction	regulatory	RNA-RNA	Literature mining		CTA-204B4.6hsa-miR-520e
ncRI-40000699	CTA-204B4.6	-	lncRNA	hsa-miR-520b	MI0003155	miRNA	collections from lncRNome	CLIP	23846593	Homo sapiens	-	miRNA target interaction;RNA-RNA interaction	regulatory	RNA-RNA	Literature mining		CTA-204B4.6hsa-miR-520b
ncRI-40000700	CTA-204B4.6	-	lncRNA	hsa-miR-504	MI0003189	miRNA	collections from lncRNome	CLIP	23846593	Homo sapiens	-	miRNA target interaction;RNA-RNA interaction	regulatory	RNA-RNA	Literature mining		CTA-204B4.6hsa-miR-504
ncRI-40000701	CTA-204B4.6	-	lncRNA	hsa-miR-573	MI0003580	miRNA	collections from lncRNome	CLIP	23846593	Homo sapiens	-	miRNA target interaction;RNA-RNA interaction	regulatory	RNA-RNA	Literature mining		CTA-204B4.6hsa-miR-573
ncRI-40000702	CTA-204B4.6	-	lncRNA	hsa-miR-577	MI0003584	miRNA	collections from lncRNome	CLIP	23846593	Homo sapiens	-	miRNA target interaction;RNA-RNA interaction	regulatory	RNA-RNA	Literature mining		CTA-204B4.6hsa-miR-577
ncRI-40000703	CTA-204B4.6	-	lncRNA	hsa-miR-600	MI0003613	miRNA	collections from lncRNome	CLIP	23846593	Homo sapiens	-	miRNA target interaction;RNA-RNA interaction	regulatory	RNA-RNA	Literature mining		CTA-204B4.6hsa-miR-600
ncRI-40000704	CTA-204B4.6	-	lncRNA	hsa-miR-606	MI0003619	miRNA	collections from lncRNome	CLIP	23846593	Homo sapiens	-	miRNA target interaction;RNA-RNA interaction	regulatory	RNA-RNA	Literature mining		CTA-204B4.6hsa-miR-606
ncRI-40000705	CTA-204B4.6	-	lncRNA	hsa-miR-613	MI0003626	miRNA	collections from lncRNome	CLIP	23846593	Homo sapiens	-	miRNA target interaction;RNA-RNA interaction	regulatory	RNA-RNA	Literature mining		CTA-204B4.6hsa-miR-613
ncRI-40000706	CTA-204B4.6	-	lncRNA	hsa-miR-623	MI0003637	miRNA	collections from lncRNome	CLIP	23846593	Homo sapiens	-	miRNA target interaction;RNA-RNA interaction	regulatory	RNA-RNA	Literature mining		CTA-204B4.6hsa-miR-623
ncRI-40000707	CTA-204B4.6	-	lncRNA	hsa-mir-632-5p	MI0003647	miRNA	collections from lncRNome	CLIP	23846593	Homo sapiens	-	miRNA target interaction;RNA-RNA interaction	regulatory	RNA-RNA	Literature mining		CTA-204B4.6hsa-mir-632-5p
ncRI-40000708	CTA-204B4.6	-	lncRNA	hsa-miR-635	MI0003650	miRNA	collections from lncRNome	CLIP	23846593	Homo sapiens	-	miRNA target interaction;RNA-RNA interaction	regulatory	RNA-RNA	Literature mining		CTA-204B4.6hsa-miR-635
ncRI-40000709	CTA-204B4.6	-	lncRNA	hsa-miR-1468	MI0003782	miRNA	collections from lncRNome	CLIP	23846593	Homo sapiens	-	miRNA target interaction;RNA-RNA interaction	regulatory	RNA-RNA	Literature mining		CTA-204B4.6hsa-miR-1468
ncRI-40000710	CTA-204B4.6	-	lncRNA	hsa-mir-1301	MI0003815	miRNA	collections from lncRNome	CLIP	23846593	Homo sapiens	-	miRNA target interaction;RNA-RNA interaction	regulatory	RNA-RNA	Literature mining		CTA-204B4.6hsa-mir-1301
ncRI-40000711	CTA-204B4.6	-	lncRNA	hsa-miR-762	MI0003892	miRNA	collections from lncRNome	CLIP	23846593	Homo sapiens	-	miRNA target interaction;RNA-RNA interaction	regulatory	RNA-RNA	Literature mining		CTA-204B4.6hsa-miR-762
ncRI-40000712	CTA-204B4.6	-	lncRNA	hsa-miR-301b	MI0005568	miRNA	collections from lncRNome	CLIP	23846593	Homo sapiens	-	miRNA target interaction;RNA-RNA interaction	regulatory	RNA-RNA	Literature mining		CTA-204B4.6hsa-miR-301b
ncRI-40000713	CTA-204B4.6	-	lncRNA	hsa-miR-936	MI0005758	miRNA	collections from lncRNome	CLIP	23846593	Homo sapiens	-	miRNA target interaction;RNA-RNA interaction	regulatory	RNA-RNA	Literature mining		CTA-204B4.6hsa-miR-936
ncRI-40000714	CTA-204B4.6	-	lncRNA	hsa-mir-1305	MI0006372	miRNA	collections from lncRNome	CLIP	23846593	Homo sapiens	-	miRNA target interaction;RNA-RNA interaction	regulatory	RNA-RNA	Literature mining		CTA-204B4.6hsa-mir-1305
ncRI-40000715	CTA-204B4.6	-	lncRNA	hsa-miR-302f	MI0006418	miRNA	collections from lncRNome	CLIP	23846593	Homo sapiens	-	miRNA target interaction;RNA-RNA interaction	regulatory	RNA-RNA	Literature mining		CTA-204B4.6hsa-miR-302f
ncRI-40000716	CTA-204B4.6	-	lncRNA	hsa-miR-1976	MI0009986	miRNA	collections from lncRNome	CLIP	23846593	Homo sapiens	-	miRNA target interaction;RNA-RNA interaction	regulatory	RNA-RNA	Literature mining		CTA-204B4.6hsa-miR-1976
ncRI-40000717	CTA-204B4.6	-	lncRNA	hsa-miR-2054	MI0010488	miRNA	collections from lncRNome	CLIP	23846593	Homo sapiens	-	miRNA target interaction;RNA-RNA interaction	regulatory	RNA-RNA	Literature mining		CTA-204B4.6hsa-miR-2054
ncRI-40000718	CTA-204B4.6	-	lncRNA	hsa-miR-3122	MI0014138	miRNA	collections from lncRNome	CLIP	23846593	Homo sapiens	-	miRNA target interaction;RNA-RNA interaction	regulatory	RNA-RNA	Literature mining		CTA-204B4.6hsa-miR-3122
ncRI-40000719	CTA-204B4.6	-	lncRNA	hsa-miR-3163	MI0014193	miRNA	collections from lncRNome	CLIP	23846593	Homo sapiens	-	miRNA target interaction;RNA-RNA interaction	regulatory	RNA-RNA	Literature mining		CTA-204B4.6hsa-miR-3163
ncRI-40000720	CTA-204B4.6	-	lncRNA	hsa-miR-548w	MI0014222	miRNA	collections from lncRNome	CLIP	23846593	Homo sapiens	-	miRNA target interaction;RNA-RNA interaction	regulatory	RNA-RNA	Literature mining		CTA-204B4.6hsa-miR-548w
ncRI-40000721	CTA-204B4.6	-	lncRNA	hsa-miR-3182	MI0014224	miRNA	collections from lncRNome	CLIP	23846593	Homo sapiens	-	miRNA target interaction;RNA-RNA interaction	regulatory	RNA-RNA	Literature mining		CTA-204B4.6hsa-miR-3182
ncRI-40000722	CTA-204B4.6	-	lncRNA	hsa-miR-320e	MI0014234	miRNA	collections from lncRNome	CLIP	23846593	Homo sapiens	-	miRNA target interaction;RNA-RNA interaction	regulatory	RNA-RNA	Literature mining		CTA-204B4.6hsa-miR-320e
ncRI-40000723	CTA-204B4.6	-	lncRNA	hsa-miR-4303	MI0015834	miRNA	collections from lncRNome	CLIP	23846593	Homo sapiens	-	miRNA target interaction;RNA-RNA interaction	regulatory	RNA-RNA	Literature mining		CTA-204B4.6hsa-miR-4303
ncRI-40000724	CTA-204B4.6	-	lncRNA	hsa-miR-4269	MI0015875	miRNA	collections from lncRNome	CLIP	23846593	Homo sapiens	-	miRNA target interaction;RNA-RNA interaction	regulatory	RNA-RNA	Literature mining		CTA-204B4.6hsa-miR-4269
ncRI-40000725	CTA-204B4.6	-	lncRNA	hsa-mir-4292	MI0015897	miRNA	collections from lncRNome	CLIP	23846593	Homo sapiens	-	miRNA target interaction;RNA-RNA interaction	regulatory	RNA-RNA	Literature mining		CTA-204B4.6hsa-mir-4292
ncRI-40000726	CTA-204B4.6	-	lncRNA	hsa-mir-3658-5p	MI0016058	miRNA	collections from lncRNome	CLIP	23846593	Homo sapiens	-	miRNA target interaction;RNA-RNA interaction	regulatory	RNA-RNA	Literature mining		CTA-204B4.6hsa-mir-3658-5p
ncRI-40000727	CTA-204B4.6	-	lncRNA	hsa-miR-3685	MI0016086	miRNA	collections from lncRNome	CLIP	23846593	Homo sapiens	-	miRNA target interaction;RNA-RNA interaction	regulatory	RNA-RNA	Literature mining		CTA-204B4.6hsa-miR-3685
ncRI-40000728	CTA-204B4.6	-	lncRNA	hsa-miR-3916	MI0016422	miRNA	collections from lncRNome	CLIP	23846593	Homo sapiens	-	miRNA target interaction;RNA-RNA interaction	regulatory	RNA-RNA	Literature mining		CTA-204B4.6hsa-miR-3916
ncRI-40000729	CTA-204B4.6	-	lncRNA	hsa-miR-3918	MI0016424	miRNA	collections from lncRNome	CLIP	23846593	Homo sapiens	-	miRNA target interaction;RNA-RNA interaction	regulatory	RNA-RNA	Literature mining		CTA-204B4.6hsa-miR-3918
ncRI-40000730	CTA-204B4.6	-	lncRNA	hsa-miR-3941	MI0016598	miRNA	collections from lncRNome	CLIP	23846593	Homo sapiens	-	miRNA target interaction;RNA-RNA interaction	regulatory	RNA-RNA	Literature mining		CTA-204B4.6hsa-miR-3941
ncRI-40000731	CTA-204B4.6	-	lncRNA	hsa-miR-4429	MI0016768	miRNA	collections from lncRNome	CLIP	23846593	Homo sapiens	-	miRNA target interaction;RNA-RNA interaction	regulatory	RNA-RNA	Literature mining		CTA-204B4.6hsa-miR-4429
ncRI-40000732	CTA-204B4.6	-	lncRNA	hsa-miR-4452	MI0016798	miRNA	collections from lncRNome	CLIP	23846593	Homo sapiens	-	miRNA target interaction;RNA-RNA interaction	regulatory	RNA-RNA	Literature mining		CTA-204B4.6hsa-miR-4452
ncRI-40000733	CTA-204B4.6	-	lncRNA	hsa-miR-4476	MI0016828	miRNA	collections from lncRNome	CLIP	23846593	Homo sapiens	-	miRNA target interaction;RNA-RNA interaction	regulatory	RNA-RNA	Literature mining		CTA-204B4.6hsa-miR-4476
ncRI-40000734	CTA-204B4.6	-	lncRNA	hsa-miR-548ak	MI0016840	miRNA	collections from lncRNome	CLIP	23846593	Homo sapiens	-	miRNA target interaction;RNA-RNA interaction	regulatory	RNA-RNA	Literature mining		CTA-204B4.6hsa-miR-548ak
ncRI-40000735	CTA-204B4.6	-	lncRNA	hsa-miR-4493	MI0016855	miRNA	collections from lncRNome	CLIP	23846593	Homo sapiens	-	miRNA target interaction;RNA-RNA interaction	regulatory	RNA-RNA	Literature mining		CTA-204B4.6hsa-miR-4493
ncRI-40000736	CTA-204B4.6	-	lncRNA	hsa-mir-4519	MI0016885	miRNA	collections from lncRNome	CLIP	23846593	Homo sapiens	-	miRNA target interaction;RNA-RNA interaction	regulatory	RNA-RNA	Literature mining		CTA-204B4.6hsa-mir-4519
ncRI-40000737	CTA-204B4.6	-	lncRNA	hsa-miR-1269b	MI0016888	miRNA	collections from lncRNome	CLIP	23846593	Homo sapiens	-	miRNA target interaction;RNA-RNA interaction	regulatory	RNA-RNA	Literature mining		CTA-204B4.6hsa-miR-1269b
ncRI-40000738	CTA-204B4.6	-	lncRNA	hsa-miR-4539	MI0016910	miRNA	collections from lncRNome	CLIP	23846593	Homo sapiens	-	miRNA target interaction;RNA-RNA interaction	regulatory	RNA-RNA	Literature mining		CTA-204B4.6hsa-miR-4539
ncRI-40000739	CTA-204B4.6	-	lncRNA	hsa-miR-3978	MI0016996	miRNA	collections from lncRNome	CLIP	23846593	Homo sapiens	-	miRNA target interaction;RNA-RNA interaction	regulatory	RNA-RNA	Literature mining		CTA-204B4.6hsa-miR-3978
ncRI-40000740	CTA-204B4.6	-	lncRNA	hsa-miR-4644	MI0017271	miRNA	collections from lncRNome	CLIP	23846593	Homo sapiens	-	miRNA target interaction;RNA-RNA interaction	regulatory	RNA-RNA	Literature mining		CTA-204B4.6hsa-miR-4644
ncRI-40000741	CTA-204B4.6	-	lncRNA	hsa-miR-4656	MI0017284	miRNA	collections from lncRNome	CLIP	23846593	Homo sapiens	-	miRNA target interaction;RNA-RNA interaction	regulatory	RNA-RNA	Literature mining		CTA-204B4.6hsa-miR-4656
ncRI-40000742	CTA-204B4.6	-	lncRNA	hsa-miR-4673	MI0017304	miRNA	collections from lncRNome	CLIP	23846593	Homo sapiens	-	miRNA target interaction;RNA-RNA interaction	regulatory	RNA-RNA	Literature mining		CTA-204B4.6hsa-miR-4673
ncRI-40000743	CTA-204B4.6	-	lncRNA	hsa-miR-4692	MI0017325	miRNA	collections from lncRNome	CLIP	23846593	Homo sapiens	-	miRNA target interaction;RNA-RNA interaction	regulatory	RNA-RNA	Literature mining		CTA-204B4.6hsa-miR-4692
ncRI-40000744	CTA-204B4.6	-	lncRNA	hsa-miR-4719	MI0017354	miRNA	collections from lncRNome	CLIP	23846593	Homo sapiens	-	miRNA target interaction;RNA-RNA interaction	regulatory	RNA-RNA	Literature mining		CTA-204B4.6hsa-miR-4719
ncRI-40000745	CTA-204B4.6	-	lncRNA	hsa-miR-4739	MI0017377	miRNA	collections from lncRNome	CLIP	23846593	Homo sapiens	-	miRNA target interaction;RNA-RNA interaction	regulatory	RNA-RNA	Literature mining		CTA-204B4.6hsa-miR-4739
ncRI-40000746	CTA-204B4.6	-	lncRNA	hsa-miR-4775	MI0017418	miRNA	collections from lncRNome	CLIP	23846593	Homo sapiens	-	miRNA target interaction;RNA-RNA interaction	regulatory	RNA-RNA	Literature mining		CTA-204B4.6hsa-miR-4775
ncRI-40000747	CTA-204B4.6	-	lncRNA	hsa-miR-5682	MI0019282	miRNA	collections from lncRNome	CLIP	23846593	Homo sapiens	-	miRNA target interaction;RNA-RNA interaction	regulatory	RNA-RNA	Literature mining		CTA-204B4.6hsa-miR-5682
ncRI-40000748	CTA-204B4.6	-	lncRNA	hsa-miR-6085	MI0020362	miRNA	collections from lncRNome	CLIP	23846593	Homo sapiens	-	miRNA target interaction;RNA-RNA interaction	regulatory	RNA-RNA	Literature mining		CTA-204B4.6hsa-miR-6085
ncRI-40000749	CTA-204B4.6	-	lncRNA	hsa-miR-6127	MI0021271	miRNA	collections from lncRNome	CLIP	23846593	Homo sapiens	-	miRNA target interaction;RNA-RNA interaction	regulatory	RNA-RNA	Literature mining		CTA-204B4.6hsa-miR-6127
ncRI-40000750	CTA-204B4.6	-	lncRNA	hsa-miR-6133	MI0021278	miRNA	collections from lncRNome	CLIP	23846593	Homo sapiens	-	miRNA target interaction;RNA-RNA interaction	regulatory	RNA-RNA	Literature mining		CTA-204B4.6hsa-miR-6133
ncRI-40000751	CTA-204B4.6	-	lncRNA	hsa-let-7f-5p	MI0000067	miRNA	collections from lncRNome	CLIP	23846593	Homo sapiens	-	miRNA target interaction;RNA-RNA interaction	regulatory	RNA-RNA	Literature mining		CTA-204B4.6hsa-let-7f-5p
ncRI-40000752	CTA-204B4.6	-	lncRNA	hsa-mir-19b-1-5p	MI0000074	miRNA	collections from lncRNome	CLIP	23846593	Homo sapiens	-	miRNA target interaction;RNA-RNA interaction	regulatory	RNA-RNA	Literature mining		CTA-204B4.6hsa-mir-19b-1-5p
ncRI-40000753	CTA-204B4.6	-	lncRNA	hsa-miR-96-5p	MI0000098	miRNA	collections from lncRNome	CLIP	23846593	Homo sapiens	-	miRNA target interaction;RNA-RNA interaction	regulatory	RNA-RNA	Literature mining		CTA-204B4.6hsa-miR-96-5p
ncRI-40000754	CTA-204B4.6	-	lncRNA	hsa-mir-103a-2-5p	MI0000108	miRNA	collections from lncRNome	CLIP	23846593	Homo sapiens	-	miRNA target interaction;RNA-RNA interaction	regulatory	RNA-RNA	Literature mining		CTA-204B4.6hsa-mir-103a-2-5p
ncRI-40000755	CTA-204B4.6	-	lncRNA	hsa-miR-182-3p	MI0000272	miRNA	collections from lncRNome	CLIP	23846593	Homo sapiens	-	miRNA target interaction;RNA-RNA interaction	regulatory	RNA-RNA	Literature mining		CTA-204B4.6hsa-miR-182-3p
ncRI-40000756	CTA-204B4.6	-	lncRNA	hsa-miR-183-3p	MI0000273	miRNA	collections from lncRNome	CLIP	23846593	Homo sapiens	-	miRNA target interaction;RNA-RNA interaction	regulatory	RNA-RNA	Literature mining		CTA-204B4.6hsa-miR-183-3p
ncRI-40000757	CTA-204B4.6	-	lncRNA	hsa-miR-15b-5p	MI0000438	miRNA	collections from lncRNome	CLIP	23846593	Homo sapiens	-	miRNA target interaction;RNA-RNA interaction	regulatory	RNA-RNA	Literature mining		CTA-204B4.6hsa-miR-15b-5p
ncRI-40000758	CTA-204B4.6	-	lncRNA	hsa-miR-194-5p	MI0000488	miRNA	collections from lncRNome	CLIP	23846593	Homo sapiens	-	miRNA target interaction;RNA-RNA interaction	regulatory	RNA-RNA	Literature mining		CTA-204B4.6hsa-miR-194-5p
ncRI-40000759	CTA-204B4.6	-	lncRNA	hsa-mir-302a-3p	MI0000738	miRNA	collections from lncRNome	CLIP	23846593	Homo sapiens	-	miRNA target interaction;RNA-RNA interaction	regulatory	RNA-RNA	Literature mining		CTA-204B4.6hsa-mir-302a-3p
ncRI-40000760	CTA-204B4.6	-	lncRNA	hsa-mir-301a-3p	MI0000745	miRNA	collections from lncRNome	CLIP	23846593	Homo sapiens	-	miRNA target interaction;RNA-RNA interaction	regulatory	RNA-RNA	Literature mining		CTA-204B4.6hsa-mir-301a-3p
ncRI-40000761	CTA-204B4.6	-	lncRNA	hsa-mir-30e-3p	MI0000749	miRNA	collections from lncRNome	CLIP	23846593	Homo sapiens	-	miRNA target interaction;RNA-RNA interaction	regulatory	RNA-RNA	Literature mining		CTA-204B4.6hsa-mir-30e-3p
ncRI-40000762	CTA-204B4.6	-	lncRNA	hsa-miR-365a-3p	MI0000767	miRNA	collections from lncRNome	CLIP	23846593	Homo sapiens	-	miRNA target interaction;RNA-RNA interaction	regulatory	RNA-RNA	Literature mining		CTA-204B4.6hsa-miR-365a-3p
ncRI-40000763	CTA-204B4.6	-	lncRNA	hsa-mir-302b-3p	MI0000772	miRNA	collections from lncRNome	CLIP	23846593	Homo sapiens	-	miRNA target interaction;RNA-RNA interaction	regulatory	RNA-RNA	Literature mining		CTA-204B4.6hsa-mir-302b-3p
ncRI-40000764	CTA-204B4.6	-	lncRNA	hsa-mir-302c-3p	MI0000773	miRNA	collections from lncRNome	CLIP	23846593	Homo sapiens	-	miRNA target interaction;RNA-RNA interaction	regulatory	RNA-RNA	Literature mining		CTA-204B4.6hsa-mir-302c-3p
ncRI-40000765	CTA-204B4.6	-	lncRNA	hsa-mir-302d-3p	MI0000774	miRNA	collections from lncRNome	CLIP	23846593	Homo sapiens	-	miRNA target interaction;RNA-RNA interaction	regulatory	RNA-RNA	Literature mining		CTA-204B4.6hsa-mir-302d-3p
ncRI-40000766	CTA-204B4.6	-	lncRNA	hsa-miR-369-3p	MI0000777	miRNA	collections from lncRNome	CLIP	23846593	Homo sapiens	-	miRNA target interaction;RNA-RNA interaction	regulatory	RNA-RNA	Literature mining		CTA-204B4.6hsa-miR-369-3p
ncRI-40000767	CTA-204B4.6	-	lncRNA	hsa-miR-377-3p	MI0000785	miRNA	collections from lncRNome	CLIP	23846593	Homo sapiens	-	miRNA target interaction;RNA-RNA interaction	regulatory	RNA-RNA	Literature mining		CTA-204B4.6hsa-miR-377-3p
ncRI-40000768	CTA-204B4.6	-	lncRNA	hsa-miR-452-3p	MI0001733	miRNA	collections from lncRNome	CLIP	23846593	Homo sapiens	-	miRNA target interaction;RNA-RNA interaction	regulatory	RNA-RNA	Literature mining		CTA-204B4.6hsa-miR-452-3p
ncRI-40000769	CTA-204B4.6	-	lncRNA	hsa-miR-495-3p	MI0003135	miRNA	collections from lncRNome	CLIP	23846593	Homo sapiens	-	miRNA target interaction;RNA-RNA interaction	regulatory	RNA-RNA	Literature mining		CTA-204B4.6hsa-miR-495-3p
ncRI-40000770	CTA-204B4.6	-	lncRNA	hsa-miR-526b-3p	MI0003150	miRNA	collections from lncRNome	CLIP	23846593	Homo sapiens	-	miRNA target interaction;RNA-RNA interaction	regulatory	RNA-RNA	Literature mining		CTA-204B4.6hsa-miR-526b-3p
ncRI-40000771	CTA-204B4.6	-	lncRNA	hsa-miR-520c-3p	MI0003158	miRNA	collections from lncRNome	CLIP	23846593	Homo sapiens	-	miRNA target interaction;RNA-RNA interaction	regulatory	RNA-RNA	Literature mining		CTA-204B4.6hsa-miR-520c-3p
ncRI-40000772	CTA-204B4.6	-	lncRNA	hsa-miR-513a-3p	MI0003191	miRNA	collections from lncRNome	CLIP	23846593	Homo sapiens	-	miRNA target interaction;RNA-RNA interaction	regulatory	RNA-RNA	Literature mining		CTA-204B4.6hsa-miR-513a-3p
ncRI-40000773	CTA-204B4.6	-	lncRNA	hsa-miR-506-3p	MI0003193	miRNA	collections from lncRNome	CLIP	23846593	Homo sapiens	-	miRNA target interaction;RNA-RNA interaction	regulatory	RNA-RNA	Literature mining		CTA-204B4.6hsa-miR-506-3p
ncRI-40000774	CTA-204B4.6	-	lncRNA	hsa-miR-584-3p	MI0003591	miRNA	collections from lncRNome	CLIP	23846593	Homo sapiens	-	miRNA target interaction;RNA-RNA interaction	regulatory	RNA-RNA	Literature mining		CTA-204B4.6hsa-miR-584-3p
ncRI-40000775	CTA-204B4.6	-	lncRNA	hsa-miR-548c-3p	MI0003630	miRNA	collections from lncRNome	CLIP	23846593	Homo sapiens	-	miRNA target interaction;RNA-RNA interaction	regulatory	RNA-RNA	Literature mining		CTA-204B4.6hsa-miR-548c-3p
ncRI-40000776	CTA-204B4.6	-	lncRNA	hsa-miR-767-3p	MI0003763	miRNA	collections from lncRNome	CLIP	23846593	Homo sapiens	-	miRNA target interaction;RNA-RNA interaction	regulatory	RNA-RNA	Literature mining		CTA-204B4.6hsa-miR-767-3p
ncRI-40000777	CTA-204B4.6	-	lncRNA	hsa-miR-454-3p	MI0003820	miRNA	collections from lncRNome	CLIP	23846593	Homo sapiens	-	miRNA target interaction;RNA-RNA interaction	regulatory	RNA-RNA	Literature mining		CTA-204B4.6hsa-miR-454-3p
ncRI-40000778	CTA-204B4.6	-	lncRNA	hsa-miR-766-3p	MI0003836	miRNA	collections from lncRNome	CLIP	23846593	Homo sapiens	-	miRNA target interaction;RNA-RNA interaction	regulatory	RNA-RNA	Literature mining		CTA-204B4.6hsa-miR-766-3p
ncRI-40000779	CTA-204B4.6	-	lncRNA	hsa-mir-21-3p	MI0000077	miRNA	collections from lncRNome	CLIP	23846593	Homo sapiens	-	miRNA target interaction;RNA-RNA interaction	regulatory	RNA-RNA	Literature mining		CTA-204B4.6hsa-mir-21-3p
ncRI-40000780	CTA-204B4.6	-	lncRNA	hsa-miR-192-3p	MI0000234	miRNA	collections from lncRNome	CLIP	23846593	Homo sapiens	-	miRNA target interaction;RNA-RNA interaction	regulatory	RNA-RNA	Literature mining		CTA-204B4.6hsa-miR-192-3p
ncRI-40000781	CTA-204B4.6	-	lncRNA	hsa-miR-138-2-3p	MI0000455	miRNA	collections from lncRNome	CLIP	23846593	Homo sapiens	-	miRNA target interaction;RNA-RNA interaction	regulatory	RNA-RNA	Literature mining		CTA-204B4.6hsa-miR-138-2-3p
ncRI-40000782	CTA-204B4.6	-	lncRNA	hsa-mir-140-3p	MI0000456	miRNA	collections from lncRNome	CLIP	23846593	Homo sapiens	-	miRNA target interaction;RNA-RNA interaction	regulatory	RNA-RNA	Literature mining		CTA-204B4.6hsa-mir-140-3p
ncRI-40000783	CTA-204B4.6	-	lncRNA	hsa-miR-136-3p	MI0000475	miRNA	collections from lncRNome	CLIP	23846593	Homo sapiens	-	miRNA target interaction;RNA-RNA interaction	regulatory	RNA-RNA	Literature mining		CTA-204B4.6hsa-miR-136-3p
ncRI-40000784	CTA-204B4.6	-	lncRNA	hsa-miR-138-1-3p	MI0000476	miRNA	collections from lncRNome	CLIP	23846593	Homo sapiens	-	miRNA target interaction;RNA-RNA interaction	regulatory	RNA-RNA	Literature mining		CTA-204B4.6hsa-miR-138-1-3p
ncRI-40000785	CTA-204B4.6	-	lncRNA	hsa-miR-146a-3p	MI0000477	miRNA	collections from lncRNome	CLIP	23846593	Homo sapiens	-	miRNA target interaction;RNA-RNA interaction	regulatory	RNA-RNA	Literature mining		CTA-204B4.6hsa-miR-146a-3p
ncRI-40000786	CTA-204B4.6	-	lncRNA	hsa-mir-193a-3p/193b	MI0000487	miRNA	collections from lncRNome	CLIP	23846593	Homo sapiens	-	miRNA target interaction;RNA-RNA interaction	regulatory	RNA-RNA	Literature mining		CTA-204B4.6hsa-mir-193a-3p/193b
ncRI-40000787	CTA-204B4.6	-	lncRNA	hsa-mir-374a-3p	MI0000782	miRNA	collections from lncRNome	CLIP	23846593	Homo sapiens	-	miRNA target interaction;RNA-RNA interaction	regulatory	RNA-RNA	Literature mining		CTA-204B4.6hsa-mir-374a-3p
ncRI-40000788	CTA-204B4.6	-	lncRNA	hsa-miR-486-3p	MI0002470	miRNA	collections from lncRNome	CLIP	23846593	Homo sapiens	-	miRNA target interaction;RNA-RNA interaction	regulatory	RNA-RNA	Literature mining		CTA-204B4.6hsa-miR-486-3p
ncRI-40000789	CTA-204B4.6	-	lncRNA	hsa-miR-532-3p	MI0003205	miRNA	collections from lncRNome	CLIP	23846593	Homo sapiens	-	miRNA target interaction;RNA-RNA interaction	regulatory	RNA-RNA	Literature mining		CTA-204B4.6hsa-miR-532-3p
ncRI-40000790	CTA-204B4.6	-	lncRNA	hsa-miR-628-5p	MI0003642	miRNA	collections from lncRNome	CLIP	23846593	Homo sapiens	-	miRNA target interaction;RNA-RNA interaction	regulatory	RNA-RNA	Literature mining		CTA-204B4.6hsa-miR-628-5p
ncRI-40000791	CTA-204B4.6	-	lncRNA	hsa-miR-548d-5p	MI0003671	miRNA	collections from lncRNome	CLIP	23846593	Homo sapiens	-	miRNA target interaction;RNA-RNA interaction	regulatory	RNA-RNA	Literature mining		CTA-204B4.6hsa-miR-548d-5p
ncRI-40000792	CTA-204B4.6	-	lncRNA	hsa-miR-654-3p	MI0003676	miRNA	collections from lncRNome	CLIP	23846593	Homo sapiens	-	miRNA target interaction;RNA-RNA interaction	regulatory	RNA-RNA	Literature mining		CTA-204B4.6hsa-miR-654-3p
ncRI-40000793	CTA-204B4.6	-	lncRNA	hsa-miR-374b-3p	MI0005566	miRNA	collections from lncRNome	CLIP	23846593	Homo sapiens	-	miRNA target interaction;RNA-RNA interaction	regulatory	RNA-RNA	Literature mining		CTA-204B4.6hsa-miR-374b-3p
ncRI-40000794	CTA-204B4.6	-	lncRNA	hsa-mir-1226-3p	MI0006313	miRNA	collections from lncRNome	CLIP	23846593	Homo sapiens	-	miRNA target interaction;RNA-RNA interaction	regulatory	RNA-RNA	Literature mining		CTA-204B4.6hsa-mir-1226-3p
ncRI-40000795	CTA-204B4.6	-	lncRNA	hsa-miR-320b	MI0003776	miRNA	collections from lncRNome	CLIP	23846593	Homo sapiens	-	miRNA target interaction;RNA-RNA interaction	regulatory	RNA-RNA	Literature mining		CTA-204B4.6hsa-miR-320b
ncRI-40000796	CTA-204B4.6	-	lncRNA	hsa-miR-320c	MI0003778	miRNA	collections from lncRNome	CLIP	23846593	Homo sapiens	-	miRNA target interaction;RNA-RNA interaction	regulatory	RNA-RNA	Literature mining		CTA-204B4.6hsa-miR-320c
ncRI-40000797	CTA-204B4.6	-	lncRNA	hsa-miR-548h-5p	MI0006411	miRNA	collections from lncRNome	CLIP	23846593	Homo sapiens	-	miRNA target interaction;RNA-RNA interaction	regulatory	RNA-RNA	Literature mining		CTA-204B4.6hsa-miR-548h-5p
ncRI-40000798	CTA-204B4.6	-	lncRNA	hsa-miR-320d	MI0008190	miRNA	collections from lncRNome	CLIP	23846593	Homo sapiens	-	miRNA target interaction;RNA-RNA interaction	regulatory	RNA-RNA	Literature mining		CTA-204B4.6hsa-miR-320d
ncRI-40000799	CTA-204B4.6	-	lncRNA	hsa-miR-1915-3p	MI0008336	miRNA	collections from lncRNome	CLIP	23846593	Homo sapiens	-	miRNA target interaction;RNA-RNA interaction	regulatory	RNA-RNA	Literature mining		CTA-204B4.6hsa-miR-1915-3p
ncRI-40000800	CTA-204B4.6	-	lncRNA	hsa-miR-449c-5p	MI0003823	miRNA	collections from lncRNome	CLIP	23846593	Homo sapiens	-	miRNA target interaction;RNA-RNA interaction	regulatory	RNA-RNA	Literature mining		CTA-204B4.6hsa-miR-449c-5p
ncRI-40000801	CTA-204B4.6	-	lncRNA	hsa-miR-2116-3p	MI0010635	miRNA	collections from lncRNome	CLIP	23846593	Homo sapiens	-	miRNA target interaction;RNA-RNA interaction	regulatory	RNA-RNA	Literature mining		CTA-204B4.6hsa-miR-2116-3p
ncRI-40000802	CTA-204B4.6	-	lncRNA	hsa-miR-3179	MI0014213	miRNA	collections from lncRNome	CLIP	23846593	Homo sapiens	-	miRNA target interaction;RNA-RNA interaction	regulatory	RNA-RNA	Literature mining		CTA-204B4.6hsa-miR-3179
ncRI-40000803	CTA-204B4.6	-	lncRNA	hsa-miR-3194-3p	MI0014239	miRNA	collections from lncRNome	CLIP	23846593	Homo sapiens	-	miRNA target interaction;RNA-RNA interaction	regulatory	RNA-RNA	Literature mining		CTA-204B4.6hsa-miR-3194-3p
ncRI-40000804	CTA-204B4.6	-	lncRNA	hsa-mir-3200-5p	MI0014249	miRNA	collections from lncRNome	CLIP	23846593	Homo sapiens	-	miRNA target interaction;RNA-RNA interaction	regulatory	RNA-RNA	Literature mining		CTA-204B4.6hsa-mir-3200-5p
ncRI-40000805	CTA-204B4.6	-	lncRNA	hsa-miR-3617-3p	MI0016007	miRNA	collections from lncRNome	CLIP	23846593	Homo sapiens	-	miRNA target interaction;RNA-RNA interaction	regulatory	RNA-RNA	Literature mining		CTA-204B4.6hsa-miR-3617-3p
ncRI-40000806	CTA-204B4.6	-	lncRNA	hsa-miR-3680-3p	MI0016081	miRNA	collections from lncRNome	CLIP	23846593	Homo sapiens	-	miRNA target interaction;RNA-RNA interaction	regulatory	RNA-RNA	Literature mining		CTA-204B4.6hsa-miR-3680-3p
ncRI-40000807	CTA-204B4.6	-	lncRNA	hsa-miR-3681-3p	MI0016082	miRNA	collections from lncRNome	CLIP	23846593	Homo sapiens	-	miRNA target interaction;RNA-RNA interaction	regulatory	RNA-RNA	Literature mining		CTA-204B4.6hsa-miR-3681-3p
ncRI-40000808	CTA-204B4.6	-	lncRNA	hsa-miR-3692-3p	MI0016093	miRNA	collections from lncRNome	CLIP	23846593	Homo sapiens	-	miRNA target interaction;RNA-RNA interaction	regulatory	RNA-RNA	Literature mining		CTA-204B4.6hsa-miR-3692-3p
ncRI-40000809	CTA-204B4.6	-	lncRNA	hsa-miR-3926	MI0016434	miRNA	collections from lncRNome	CLIP	23846593	Homo sapiens	-	miRNA target interaction;RNA-RNA interaction	regulatory	RNA-RNA	Literature mining		CTA-204B4.6hsa-miR-3926
ncRI-40000810	CTA-204B4.6	-	lncRNA	hsa-miR-548am-3p	MI0016904	miRNA	collections from lncRNome	CLIP	23846593	Homo sapiens	-	miRNA target interaction;RNA-RNA interaction	regulatory	RNA-RNA	Literature mining		CTA-204B4.6hsa-miR-548am-3p
ncRI-40000811	CTA-204B4.6	-	lncRNA	hsa-miR-3136-3p	MI0014158	miRNA	collections from lncRNome	CLIP	23846593	Homo sapiens	-	miRNA target interaction;RNA-RNA interaction	regulatory	RNA-RNA	Literature mining		CTA-204B4.6hsa-miR-3136-3p
ncRI-40000812	CTA-204B4.6	-	lncRNA	hsa-miR-3152-3p	MI0014179	miRNA	collections from lncRNome	CLIP	23846593	Homo sapiens	-	miRNA target interaction;RNA-RNA interaction	regulatory	RNA-RNA	Literature mining		CTA-204B4.6hsa-miR-3152-3p
ncRI-40000813	CTA-204B4.6	-	lncRNA	hsa-miR-3922-3p	MI0016429	miRNA	collections from lncRNome	CLIP	23846593	Homo sapiens	-	miRNA target interaction;RNA-RNA interaction	regulatory	RNA-RNA	Literature mining		CTA-204B4.6hsa-miR-3922-3p
ncRI-40000814	CTA-204B4.6	-	lncRNA	hsa-miR-4650-3p	MI0017277	miRNA	collections from lncRNome	CLIP	23846593	Homo sapiens	-	miRNA target interaction;RNA-RNA interaction	regulatory	RNA-RNA	Literature mining		CTA-204B4.6hsa-miR-4650-3p
ncRI-40000815	CTA-204B4.6	-	lncRNA	hsa-miR-4667-3p	MI0017297	miRNA	collections from lncRNome	CLIP	23846593	Homo sapiens	-	miRNA target interaction;RNA-RNA interaction	regulatory	RNA-RNA	Literature mining		CTA-204B4.6hsa-miR-4667-3p
ncRI-40000816	CTA-204B4.6	-	lncRNA	hsa-miR-4668-3p	MI0017298	miRNA	collections from lncRNome	CLIP	23846593	Homo sapiens	-	miRNA target interaction;RNA-RNA interaction	regulatory	RNA-RNA	Literature mining		CTA-204B4.6hsa-miR-4668-3p
ncRI-40000817	CTA-204B4.6	-	lncRNA	hsa-miR-4676-3p	MI0017307	miRNA	collections from lncRNome	CLIP	23846593	Homo sapiens	-	miRNA target interaction;RNA-RNA interaction	regulatory	RNA-RNA	Literature mining		CTA-204B4.6hsa-miR-4676-3p
ncRI-40000818	CTA-204B4.6	-	lncRNA	hsa-miR-4695-3p	MI0017328	miRNA	collections from lncRNome	CLIP	23846593	Homo sapiens	-	miRNA target interaction;RNA-RNA interaction	regulatory	RNA-RNA	Literature mining		CTA-204B4.6hsa-miR-4695-3p
ncRI-40000819	CTA-204B4.6	-	lncRNA	hsa-miR-4700-3p	MI0017333	miRNA	collections from lncRNome	CLIP	23846593	Homo sapiens	-	miRNA target interaction;RNA-RNA interaction	regulatory	RNA-RNA	Literature mining		CTA-204B4.6hsa-miR-4700-3p
ncRI-40000820	CTA-204B4.6	-	lncRNA	hsa-miR-4703-3p	MI0017336	miRNA	collections from lncRNome	CLIP	23846593	Homo sapiens	-	miRNA target interaction;RNA-RNA interaction	regulatory	RNA-RNA	Literature mining		CTA-204B4.6hsa-miR-4703-3p
ncRI-40000821	CTA-204B4.6	-	lncRNA	hsa-miR-4712-5p	MI0017346	miRNA	collections from lncRNome	CLIP	23846593	Homo sapiens	-	miRNA target interaction;RNA-RNA interaction	regulatory	RNA-RNA	Literature mining		CTA-204B4.6hsa-miR-4712-5p
ncRI-40000822	CTA-204B4.6	-	lncRNA	hsa-miR-4713-5p	MI0017347	miRNA	collections from lncRNome	CLIP	23846593	Homo sapiens	-	miRNA target interaction;RNA-RNA interaction	regulatory	RNA-RNA	Literature mining		CTA-204B4.6hsa-miR-4713-5p
ncRI-40000823	CTA-204B4.6	-	lncRNA	hsa-miR-4714-3p	MI0017348	miRNA	collections from lncRNome	CLIP	23846593	Homo sapiens	-	miRNA target interaction;RNA-RNA interaction	regulatory	RNA-RNA	Literature mining		CTA-204B4.6hsa-miR-4714-3p
ncRI-40000824	CTA-204B4.6	-	lncRNA	hsa-miR-4716-3p	MI0017350	miRNA	collections from lncRNome	CLIP	23846593	Homo sapiens	-	miRNA target interaction;RNA-RNA interaction	regulatory	RNA-RNA	Literature mining		CTA-204B4.6hsa-miR-4716-3p
ncRI-40000825	CTA-204B4.6	-	lncRNA	hsa-miR-4723-3p	MI0017359	miRNA	collections from lncRNome	CLIP	23846593	Homo sapiens	-	miRNA target interaction;RNA-RNA interaction	regulatory	RNA-RNA	Literature mining		CTA-204B4.6hsa-miR-4723-3p
ncRI-40000826	CTA-204B4.6	-	lncRNA	hsa-miR-4728-3p	MI0017365	miRNA	collections from lncRNome	CLIP	23846593	Homo sapiens	-	miRNA target interaction;RNA-RNA interaction	regulatory	RNA-RNA	Literature mining		CTA-204B4.6hsa-miR-4728-3p
ncRI-40000827	CTA-204B4.6	-	lncRNA	hsa-miR-4755-3p	MI0017395	miRNA	collections from lncRNome	CLIP	23846593	Homo sapiens	-	miRNA target interaction;RNA-RNA interaction	regulatory	RNA-RNA	Literature mining		CTA-204B4.6hsa-miR-4755-3p
ncRI-40000828	CTA-204B4.6	-	lncRNA	hsa-miR-4758-3p	MI0017399	miRNA	collections from lncRNome	CLIP	23846593	Homo sapiens	-	miRNA target interaction;RNA-RNA interaction	regulatory	RNA-RNA	Literature mining		CTA-204B4.6hsa-miR-4758-3p
ncRI-40000829	CTA-204B4.6	-	lncRNA	hsa-miR-4762-3p	MI0017403	miRNA	collections from lncRNome	CLIP	23846593	Homo sapiens	-	miRNA target interaction;RNA-RNA interaction	regulatory	RNA-RNA	Literature mining		CTA-204B4.6hsa-miR-4762-3p
ncRI-40000830	CTA-204B4.6	-	lncRNA	hsa-miR-4769-3p	MI0017410	miRNA	collections from lncRNome	CLIP	23846593	Homo sapiens	-	miRNA target interaction;RNA-RNA interaction	regulatory	RNA-RNA	Literature mining		CTA-204B4.6hsa-miR-4769-3p
ncRI-40000831	CTA-204B4.6	-	lncRNA	hsa-miR-548ah-3p	MI0016796	miRNA	collections from lncRNome	CLIP	23846593	Homo sapiens	-	miRNA target interaction;RNA-RNA interaction	regulatory	RNA-RNA	Literature mining		CTA-204B4.6hsa-miR-548ah-3p
ncRI-40000832	CTA-204B4.6	-	lncRNA	hsa-miR-5008-3p	MI0017876	miRNA	collections from lncRNome	CLIP	23846593	Homo sapiens	-	miRNA target interaction;RNA-RNA interaction	regulatory	RNA-RNA	Literature mining		CTA-204B4.6hsa-miR-5008-3p
ncRI-40000833	CTA-204B4.6	-	lncRNA	hsa-miR-5009-5p	MI0017877	miRNA	collections from lncRNome	CLIP	23846593	Homo sapiens	-	miRNA target interaction;RNA-RNA interaction	regulatory	RNA-RNA	Literature mining		CTA-204B4.6hsa-miR-5009-5p
ncRI-40000834	CTA-204B4.6	-	lncRNA	hsa-miR-5011-3p	MI0017879	miRNA	collections from lncRNome	CLIP	23846593	Homo sapiens	-	miRNA target interaction;RNA-RNA interaction	regulatory	RNA-RNA	Literature mining		CTA-204B4.6hsa-miR-5011-3p
ncRI-40000835	CTA-204B4.6	-	lncRNA	hsa-miR-5195-3p	MI0018174	miRNA	collections from lncRNome	CLIP	23846593	Homo sapiens	-	miRNA target interaction;RNA-RNA interaction	regulatory	RNA-RNA	Literature mining		CTA-204B4.6hsa-miR-5195-3p
ncRI-40000836	CTA-204B4.6	-	lncRNA	hsa-miR-5197-3p	MI0018176	miRNA	collections from lncRNome	CLIP	23846593	Homo sapiens	-	miRNA target interaction;RNA-RNA interaction	regulatory	RNA-RNA	Literature mining		CTA-204B4.6hsa-miR-5197-3p
ncRI-40000837	CTA-204B4.6	-	lncRNA	hsa-miR-5582-3p	MI0019138	miRNA	collections from lncRNome	CLIP	23846593	Homo sapiens	-	miRNA target interaction;RNA-RNA interaction	regulatory	RNA-RNA	Literature mining		CTA-204B4.6hsa-miR-5582-3p
ncRI-40000838	CTA-204B4.6	-	lncRNA	hsa-miR-5586-3p	MI0019143	miRNA	collections from lncRNome	CLIP	23846593	Homo sapiens	-	miRNA target interaction;RNA-RNA interaction	regulatory	RNA-RNA	Literature mining		CTA-204B4.6hsa-miR-5586-3p
ncRI-40000839	CTA-204B4.6	-	lncRNA	hsa-miR-548au-3p	MI0019145	miRNA	collections from lncRNome	CLIP	23846593	Homo sapiens	-	miRNA target interaction;RNA-RNA interaction	regulatory	RNA-RNA	Literature mining		CTA-204B4.6hsa-miR-548au-3p
ncRI-40000840	CTA-204B4.6	-	lncRNA	hsa-miR-204-3p	MI0000284	miRNA	collections from lncRNome	CLIP	23846593	Homo sapiens	-	miRNA target interaction;RNA-RNA interaction	regulatory	RNA-RNA	Literature mining		CTA-204B4.6hsa-miR-204-3p
ncRI-40000841	CTA-204B4.6	-	lncRNA	hsa-miR-548o-3p	MI0016746	miRNA	collections from lncRNome	CLIP	23846593	Homo sapiens	-	miRNA target interaction;RNA-RNA interaction	regulatory	RNA-RNA	Literature mining		CTA-204B4.6hsa-miR-548o-3p
ncRI-40000842	CTA-204B4.6	-	lncRNA	hsa-miR-365b-3p	MI0000769	miRNA	collections from lncRNome	CLIP	23846593	Homo sapiens	-	miRNA target interaction;RNA-RNA interaction	regulatory	RNA-RNA	Literature mining		CTA-204B4.6hsa-miR-365b-3p
ncRI-40000843	CTA-204B4.6	-	lncRNA	hsa-miR-3606-3p	MI0015996	miRNA	collections from lncRNome	CLIP	23846593	Homo sapiens	-	miRNA target interaction;RNA-RNA interaction	regulatory	RNA-RNA	Literature mining		CTA-204B4.6hsa-miR-3606-3p
ncRI-40000844	CTA-204B4.6	-	lncRNA	hsa-miR-3620-5p	MI0016011	miRNA	collections from lncRNome	CLIP	23846593	Homo sapiens	-	miRNA target interaction;RNA-RNA interaction	regulatory	RNA-RNA	Literature mining		CTA-204B4.6hsa-miR-3620-5p
ncRI-40000845	CTA-204B4.6	-	lncRNA	hsa-miR-548ay-5p	MI0022210	miRNA	collections from lncRNome	CLIP	23846593	Homo sapiens	-	miRNA target interaction;RNA-RNA interaction	regulatory	RNA-RNA	Literature mining		CTA-204B4.6hsa-miR-548ay-5p
ncRI-40000846	CTA-204B4.6	-	lncRNA	hsa-miR-6502-3p	MI0022214	miRNA	collections from lncRNome	CLIP	23846593	Homo sapiens	-	miRNA target interaction;RNA-RNA interaction	regulatory	RNA-RNA	Literature mining		CTA-204B4.6hsa-miR-6502-3p
ncRI-40000847	CTA-204B4.6	-	lncRNA	hsa-miR-6505-3p	MI0022217	miRNA	collections from lncRNome	CLIP	23846593	Homo sapiens	-	miRNA target interaction;RNA-RNA interaction	regulatory	RNA-RNA	Literature mining		CTA-204B4.6hsa-miR-6505-3p
ncRI-40000848	CTA-204B4.6	-	lncRNA	hsa-miR-6513-5p	MI0022225	miRNA	collections from lncRNome	CLIP	23846593	Homo sapiens	-	miRNA target interaction;RNA-RNA interaction	regulatory	RNA-RNA	Literature mining		CTA-204B4.6hsa-miR-6513-5p
ncRI-40000849	CTA-204B4.6	-	lncRNA	hsa-miR-892c-3p	MI0022560	miRNA	collections from lncRNome	CLIP	23846593	Homo sapiens	-	miRNA target interaction;RNA-RNA interaction	regulatory	RNA-RNA	Literature mining		CTA-204B4.6hsa-miR-892c-3p
ncRI-40000850	CTA-204B4.6	-	lncRNA	hsa-miR-1233-1-5p	MI0017299	miRNA	collections from lncRNome	CLIP	23846593	Homo sapiens	-	miRNA target interaction;RNA-RNA interaction	regulatory	RNA-RNA	Literature mining		CTA-204B4.6hsa-miR-1233-1-5p
ncRI-40000851	CTA-204B4.6	-	lncRNA	hsa-miR-1234-3p	MI0006324	miRNA	collections from lncRNome	CLIP	23846593	Homo sapiens	-	miRNA target interaction;RNA-RNA interaction	regulatory	RNA-RNA	Literature mining		CTA-204B4.6hsa-miR-1234-3p
ncRI-40000852	CTA-204B4.6	-	lncRNA	hsa-miR-1273e	MI0016059	miRNA	collections from lncRNome	CLIP	23846593	Homo sapiens	-	miRNA target interaction;RNA-RNA interaction	regulatory	RNA-RNA	Literature mining		CTA-204B4.6hsa-miR-1273e
ncRI-40000853	CTA-204B4.6	-	lncRNA	hsa-mir-181d	MI0003139	miRNA	collections from lncRNome	CLIP	23846593	Homo sapiens	-	miRNA target interaction;RNA-RNA interaction	regulatory	RNA-RNA	Literature mining		CTA-204B4.6hsa-mir-181d
ncRI-40000854	CTA-204B4.6	-	lncRNA	hsa-mir-3138	MI0014161	miRNA	collections from lncRNome	CLIP	23846593	Homo sapiens	-	miRNA target interaction;RNA-RNA interaction	regulatory	RNA-RNA	Literature mining		CTA-204B4.6hsa-mir-3138
ncRI-40000855	CTA-204B4.6	-	lncRNA	hsa-mir-320a	MI0000542	miRNA	collections from lncRNome	CLIP	23846593	Homo sapiens	-	miRNA target interaction;RNA-RNA interaction	regulatory	RNA-RNA	Literature mining		CTA-204B4.6hsa-mir-320a
ncRI-40000856	CTA-204B4.6	-	lncRNA	hsa-mir-421	MI0003685	miRNA	collections from lncRNome	CLIP	23846593	Homo sapiens	-	miRNA target interaction;RNA-RNA interaction	regulatory	RNA-RNA	Literature mining		CTA-204B4.6hsa-mir-421
ncRI-40000857	CTA-204B4.6	-	lncRNA	hsa-mir-4526	MI0016893	miRNA	collections from lncRNome	CLIP	23846593	Homo sapiens	-	miRNA target interaction;RNA-RNA interaction	regulatory	RNA-RNA	Literature mining		CTA-204B4.6hsa-mir-4526
ncRI-40000858	CTA-204B4.6	-	lncRNA	hsa-mir-4641	MI0017268	miRNA	collections from lncRNome	CLIP	23846593	Homo sapiens	-	miRNA target interaction;RNA-RNA interaction	regulatory	RNA-RNA	Literature mining		CTA-204B4.6hsa-mir-4641
ncRI-40000859	CTA-204B4.6	-	lncRNA	hsa-mir-6124	MI0021258	miRNA	collections from lncRNome	CLIP	23846593	Homo sapiens	-	miRNA target interaction;RNA-RNA interaction	regulatory	RNA-RNA	Literature mining		CTA-204B4.6hsa-mir-6124
ncRI-40000860	CTA-204B4.6	-	lncRNA	hsa-miR-106a-3p	MI0000113	miRNA	mir-CLIp capture of a mirna targetome uncovers lncRNA-mirRNA interactions	CLIP	25531890	Homo sapiens	HeLa	miRNA target interaction;RNA-RNA interaction	binding	RNA-RNA	Literature mining		CTA-204B4.6hsa-miR-106a-3p
ncRI-40000861	ISCA2P1	NONHSAG033587	lncRNA	hsa-miR-106a-3p	MI0000113	miRNA	mir-CLIp capture of a mirna targetome uncovers lncRNA-mirRNA interactions	CLIP	25531890	Homo sapiens	HeLa	miRNA target interaction;RNA-RNA interaction	binding	RNA-RNA	Literature mining		ISCA2P1hsa-miR-106a-3p
ncRI-40000862	CTA-217C2.1	NONHSAG034128	lncRNA	hsa-miR-106a-3p	MI0000113	miRNA	mir-CLIp capture of a mirna targetome uncovers lncRNA-mirRNA interactions	Conserved miRNAs target sites predicted by TargetScan and miRanda overlap with the AGO CLIP dataset;CLIP	25531890	Homo sapiens	HeLa	miRNA target interaction;RNA-RNA interaction	binding	RNA-RNA	Literature mining;TargetScan with Ago CLIP data		CTA-217C2.1hsa-miR-106a-3p
ncRI-40000863	CTA-286B10.7	NONHSAG033803	lncRNA	hsa-miR-106a-3p	MI0000113	miRNA	mir-CLIp capture of a mirna targetome uncovers lncRNA-mirRNA interactions	CLIP	25531890	Homo sapiens	HeLa	miRNA target interaction;RNA-RNA interaction	binding	RNA-RNA	Literature mining		CTA-286B10.7hsa-miR-106a-3p
ncRI-40000864	CTA-397H3.3	NONHSAG050274	lncRNA	hsa-miR-106a-3p	MI0000113	miRNA	mir-CLIp capture of a mirna targetome uncovers lncRNA-mirRNA interactions	CLIP	25531890	Homo sapiens	HeLa	miRNA target interaction;RNA-RNA interaction	binding	RNA-RNA	Literature mining		CTA-397H3.3hsa-miR-106a-3p
ncRI-40000865	CTA-445C9.14	NONHSAG033584	lncRNA	hsa-miR-106a-3p	MI0000113	miRNA	mir-CLIp capture of a mirna targetome uncovers lncRNA-mirRNA interactions	CLIP	25531890	Homo sapiens	HeLa	miRNA target interaction;RNA-RNA interaction	binding	RNA-RNA	Literature mining		CTA-445C9.14hsa-miR-106a-3p
ncRI-40000866	CTA-445C9.15	NONHSAG033585	lncRNA	hsa-miR-106a-3p	MI0000113	miRNA	mir-CLIp capture of a mirna targetome uncovers lncRNA-mirRNA interactions	CLIP	25531890	Homo sapiens	HeLa	miRNA target interaction;RNA-RNA interaction	binding	RNA-RNA	Literature mining		CTA-445C9.15hsa-miR-106a-3p
ncRI-40000867	CTA-714B7.5	NONHSAG033788	lncRNA	hsa-miR-106a-3p	MI0000113	miRNA	mir-CLIp capture of a mirna targetome uncovers lncRNA-mirRNA interactions	CLIP	25531890	Homo sapiens	HeLa	miRNA target interaction;RNA-RNA interaction	binding	RNA-RNA	Literature mining		CTA-714B7.5hsa-miR-106a-3p
ncRI-40000868	CTB-131B5.2	NONHSAG041725	lncRNA	hsa-miR-106a-3p	MI0000113	miRNA	mir-CLIp capture of a mirna targetome uncovers lncRNA-mirRNA interactions	CLIP	25531890	Homo sapiens	HeLa	miRNA target interaction;RNA-RNA interaction	binding	RNA-RNA	Literature mining		CTB-131B5.2hsa-miR-106a-3p
ncRI-40000869	CTB-131B5.4	NONHSAG041716	lncRNA	hsa-miR-106a-3p	MI0000113	miRNA	mir-CLIp capture of a mirna targetome uncovers lncRNA-mirRNA interactions	CLIP	25531890	Homo sapiens	HeLa	miRNA target interaction;RNA-RNA interaction	binding	RNA-RNA	Literature mining		CTB-131B5.4hsa-miR-106a-3p
ncRI-40000870	CTB-85P21.2	NONHSAG041826	lncRNA	hsa-miR-106a-3p	MI0000113	miRNA	mir-CLIp capture of a mirna targetome uncovers lncRNA-mirRNA interactions	CLIP	25531890	Homo sapiens	HeLa	miRNA target interaction;RNA-RNA interaction	binding	RNA-RNA	Literature mining		CTB-85P21.2hsa-miR-106a-3p
ncRI-40000871	CTB-89H12.4	NONHSAG041905	lncRNA	hsa-miR-346	MI0000826	miRNA	collections from lncRNome	CLIP	23846593	Homo sapiens	-	miRNA target interaction;RNA-RNA interaction	regulatory	RNA-RNA	Literature mining		CTB-89H12.4hsa-miR-346
ncRI-40000872	CTB-89H12.4	NONHSAG041905	lncRNA	hsa-miR-527	MI0003179	miRNA	collections from lncRNome	CLIP	23846593	Homo sapiens	-	miRNA target interaction;RNA-RNA interaction	regulatory	RNA-RNA	Literature mining		CTB-89H12.4hsa-miR-527
ncRI-40000873	CTB-89H12.4	NONHSAG041905	lncRNA	hsa-miR-544a	MI0003515	miRNA	collections from lncRNome	CLIP	23846593	Homo sapiens	-	miRNA target interaction;RNA-RNA interaction	regulatory	RNA-RNA	Literature mining		CTB-89H12.4hsa-miR-544a
ncRI-40000874	CTB-89H12.4	NONHSAG041905	lncRNA	hsa-miR-553	MI0003558	miRNA	collections from lncRNome	CLIP	23846593	Homo sapiens	-	miRNA target interaction;RNA-RNA interaction	regulatory	RNA-RNA	Literature mining		CTB-89H12.4hsa-miR-553
ncRI-40000875	CTB-89H12.4	NONHSAG041905	lncRNA	hsa-miR-610	MI0003623	miRNA	collections from lncRNome	CLIP	23846593	Homo sapiens	-	miRNA target interaction;RNA-RNA interaction	regulatory	RNA-RNA	Literature mining		CTB-89H12.4hsa-miR-610
ncRI-40000876	CTB-89H12.4	NONHSAG041905	lncRNA	hsa-miR-1264	MI0003758	miRNA	collections from lncRNome	CLIP	23846593	Homo sapiens	-	miRNA target interaction;RNA-RNA interaction	regulatory	RNA-RNA	Literature mining		CTB-89H12.4hsa-miR-1264
ncRI-40000877	CTB-89H12.4	NONHSAG041905	lncRNA	hsa-miR-762	MI0003892	miRNA	collections from lncRNome	CLIP	23846593	Homo sapiens	-	miRNA target interaction;RNA-RNA interaction	regulatory	RNA-RNA	Literature mining		CTB-89H12.4hsa-miR-762
ncRI-40000878	CTB-89H12.4	NONHSAG041905	lncRNA	hsa-miR-300	MI0005525	miRNA	collections from lncRNome	Conserved miRNAs target sites predicted by TargetScan and miRanda overlap with the AGO CLIP dataset;CLIP	23846593	Homo sapiens	-	miRNA target interaction;RNA-RNA interaction	regulatory	RNA-RNA	Literature mining;TargetScan with Ago CLIP data		CTB-89H12.4hsa-miR-300
ncRI-40000879	CTB-89H12.4	NONHSAG041905	lncRNA	hsa-miR-944	MI0005769	miRNA	collections from lncRNome	CLIP	23846593	Homo sapiens	-	miRNA target interaction;RNA-RNA interaction	regulatory	RNA-RNA	Literature mining		CTB-89H12.4hsa-miR-944
ncRI-40000880	CTB-89H12.4	NONHSAG041905	lncRNA	hsa-miR-548l	MI0006361	miRNA	collections from lncRNome	CLIP	23846593	Homo sapiens	-	miRNA target interaction;RNA-RNA interaction	regulatory	RNA-RNA	Literature mining		CTB-89H12.4hsa-miR-548l
ncRI-40000881	CTB-89H12.4	NONHSAG041905	lncRNA	hsa-miR-3128	MI0014145	miRNA	collections from lncRNome	CLIP	23846593	Homo sapiens	-	miRNA target interaction;RNA-RNA interaction	regulatory	RNA-RNA	Literature mining		CTB-89H12.4hsa-miR-3128
ncRI-40000882	CTB-89H12.4	NONHSAG041905	lncRNA	hsa-miR-3132	MI0014152	miRNA	collections from lncRNome	CLIP	23846593	Homo sapiens	-	miRNA target interaction;RNA-RNA interaction	regulatory	RNA-RNA	Literature mining		CTB-89H12.4hsa-miR-3132
ncRI-40000883	CTB-89H12.4	NONHSAG041905	lncRNA	hsa-miR-3174	MI0014208	miRNA	collections from lncRNome	CLIP	23846593	Homo sapiens	-	miRNA target interaction;RNA-RNA interaction	regulatory	RNA-RNA	Literature mining		CTB-89H12.4hsa-miR-3174
ncRI-40000884	CTB-89H12.4	NONHSAG041905	lncRNA	hsa-miR-3919	MI0016425	miRNA	collections from lncRNome	CLIP	23846593	Homo sapiens	-	miRNA target interaction;RNA-RNA interaction	regulatory	RNA-RNA	Literature mining		CTB-89H12.4hsa-miR-3919
ncRI-40000885	CTB-89H12.4	NONHSAG041905	lncRNA	hsa-miR-3921	MI0016428	miRNA	collections from lncRNome	CLIP	23846593	Homo sapiens	-	miRNA target interaction;RNA-RNA interaction	regulatory	RNA-RNA	Literature mining		CTB-89H12.4hsa-miR-3921
ncRI-40000886	CTB-89H12.4	NONHSAG041905	lncRNA	hsa-miR-3928	MI0016438	miRNA	collections from lncRNome	CLIP	23846593	Homo sapiens	-	miRNA target interaction;RNA-RNA interaction	regulatory	RNA-RNA	Literature mining		CTB-89H12.4hsa-miR-3928
ncRI-40000887	CTB-89H12.4	NONHSAG041905	lncRNA	hsa-miR-4448	MI0016791	miRNA	collections from lncRNome	CLIP	23846593	Homo sapiens	-	miRNA target interaction;RNA-RNA interaction	regulatory	RNA-RNA	Literature mining		CTB-89H12.4hsa-miR-4448
ncRI-40000888	CTB-89H12.4	NONHSAG041905	lncRNA	hsa-miR-4452	MI0016798	miRNA	collections from lncRNome	CLIP	23846593	Homo sapiens	-	miRNA target interaction;RNA-RNA interaction	regulatory	RNA-RNA	Literature mining		CTB-89H12.4hsa-miR-4452
ncRI-40000889	CTB-89H12.4	NONHSAG041905	lncRNA	hsa-miR-4476	MI0016828	miRNA	collections from lncRNome	CLIP	23846593	Homo sapiens	-	miRNA target interaction;RNA-RNA interaction	regulatory	RNA-RNA	Literature mining		CTB-89H12.4hsa-miR-4476
ncRI-40000890	CTB-89H12.4	NONHSAG041905	lncRNA	hsa-miR-4477a	MI0016829	miRNA	collections from lncRNome	CLIP	23846593	Homo sapiens	-	miRNA target interaction;RNA-RNA interaction	regulatory	RNA-RNA	Literature mining		CTB-89H12.4hsa-miR-4477a
ncRI-40000891	CTB-89H12.4	NONHSAG041905	lncRNA	hsa-miR-4490	MI0016852	miRNA	collections from lncRNome	CLIP	23846593	Homo sapiens	-	miRNA target interaction;RNA-RNA interaction	regulatory	RNA-RNA	Literature mining		CTB-89H12.4hsa-miR-4490
ncRI-40000892	CTB-89H12.4	NONHSAG041905	lncRNA	hsa-miR-4494	MI0016856	miRNA	collections from lncRNome	CLIP	23846593	Homo sapiens	-	miRNA target interaction;RNA-RNA interaction	regulatory	RNA-RNA	Literature mining		CTB-89H12.4hsa-miR-4494
ncRI-40000893	CTB-89H12.4	NONHSAG041905	lncRNA	hsa-miR-4503	MI0016866	miRNA	collections from lncRNome	CLIP	23846593	Homo sapiens	-	miRNA target interaction;RNA-RNA interaction	regulatory	RNA-RNA	Literature mining		CTB-89H12.4hsa-miR-4503
ncRI-40000894	CTB-89H12.4	NONHSAG041905	lncRNA	hsa-miR-4686	MI0017318	miRNA	collections from lncRNome	CLIP	23846593	Homo sapiens	-	miRNA target interaction;RNA-RNA interaction	regulatory	RNA-RNA	Literature mining		CTB-89H12.4hsa-miR-4686
ncRI-40000895	CTB-89H12.4	NONHSAG041905	lncRNA	hsa-miR-4775	MI0017418	miRNA	collections from lncRNome	CLIP	23846593	Homo sapiens	-	miRNA target interaction;RNA-RNA interaction	regulatory	RNA-RNA	Literature mining		CTB-89H12.4hsa-miR-4775
ncRI-40000896	CTB-89H12.4	NONHSAG041905	lncRNA	hsa-miR-5093	MI0017982	miRNA	collections from lncRNome	CLIP	23846593	Homo sapiens	-	miRNA target interaction;RNA-RNA interaction	regulatory	RNA-RNA	Literature mining		CTB-89H12.4hsa-miR-5093
ncRI-40000897	CTB-89H12.4	NONHSAG041905	lncRNA	hsa-miR-5193	MI0018172	miRNA	collections from lncRNome	CLIP	23846593	Homo sapiens	-	miRNA target interaction;RNA-RNA interaction	regulatory	RNA-RNA	Literature mining		CTB-89H12.4hsa-miR-5193
ncRI-40000898	CTB-89H12.4	NONHSAG041905	lncRNA	hsa-miR-5700	MI0019307	miRNA	collections from lncRNome	CLIP	23846593	Homo sapiens	-	miRNA target interaction;RNA-RNA interaction	regulatory	RNA-RNA	Literature mining		CTB-89H12.4hsa-miR-5700
ncRI-40000899	CTB-89H12.4	NONHSAG041905	lncRNA	hsa-miR-5702	MI0019309	miRNA	collections from lncRNome	CLIP	23846593	Homo sapiens	-	miRNA target interaction;RNA-RNA interaction	regulatory	RNA-RNA	Literature mining		CTB-89H12.4hsa-miR-5702
ncRI-40000900	CTB-89H12.4	NONHSAG041905	lncRNA	hsa-miR-6085	MI0020362	miRNA	collections from lncRNome	CLIP	23846593	Homo sapiens	-	miRNA target interaction;RNA-RNA interaction	regulatory	RNA-RNA	Literature mining		CTB-89H12.4hsa-miR-6085
ncRI-40000901	CTB-89H12.4	NONHSAG041905	lncRNA	hsa-miR-6165	MI0021472	miRNA	collections from lncRNome	CLIP	23846593	Homo sapiens	-	miRNA target interaction;RNA-RNA interaction	regulatory	RNA-RNA	Literature mining		CTB-89H12.4hsa-miR-6165
ncRI-40000902	CTB-89H12.4	NONHSAG041905	lncRNA	hsa-mir-20a/106b	MI0000076	miRNA	collections from lncRNome	CLIP	23846593	Homo sapiens	-	miRNA target interaction;RNA-RNA interaction	regulatory	RNA-RNA	Literature mining		CTB-89H12.4hsa-mir-20a/106b
ncRI-40000903	CTB-89H12.4	NONHSAG041905	lncRNA	hsa-mir-10a-3p	MI0000266	miRNA	collections from lncRNome	CLIP	23846593	Homo sapiens	-	miRNA target interaction;RNA-RNA interaction	regulatory	RNA-RNA	Literature mining		CTB-89H12.4hsa-mir-10a-3p
ncRI-40000904	CTB-89H12.4	NONHSAG041905	lncRNA	hsa-mir-10b-3p	MI0000267	miRNA	collections from lncRNome	CLIP	23846593	Homo sapiens	-	miRNA target interaction;RNA-RNA interaction	regulatory	RNA-RNA	Literature mining		CTB-89H12.4hsa-mir-10b-3p
ncRI-40000905	CTB-89H12.4	NONHSAG041905	lncRNA	hsa-miR-221-3p	MI0000298	miRNA	collections from lncRNome	Conserved miRNAs target sites predicted by TargetScan and miRanda overlap with the AGO CLIP dataset;CLIP	23846593	Homo sapiens	-	miRNA target interaction;RNA-RNA interaction	regulatory	RNA-RNA	Literature mining;TargetScan with Ago CLIP data		CTB-89H12.4hsa-miR-221-3p
ncRI-40000906	CTB-89H12.4	NONHSAG041905	lncRNA	hsa-miR-15b-5p	MI0000438	miRNA	collections from lncRNome	Conserved miRNAs target sites predicted by TargetScan and miRanda overlap with the AGO CLIP dataset;CLIP	23846593	Homo sapiens	-	miRNA target interaction;RNA-RNA interaction	regulatory	RNA-RNA	Literature mining;TargetScan with Ago CLIP data		CTB-89H12.4hsa-miR-15b-5p
ncRI-40000907	CTB-89H12.4	NONHSAG041905	lncRNA	hsa-miR-9-5p	MI0000466	miRNA	collections from lncRNome	Conserved miRNAs target sites predicted by TargetScan and miRanda overlap with the AGO CLIP dataset;CLIP	23846593	Homo sapiens	-	miRNA target interaction;RNA-RNA interaction	regulatory	RNA-RNA	Literature mining;TargetScan with Ago CLIP data		CTB-89H12.4hsa-miR-9-5p
ncRI-40000908	CTB-89H12.4	NONHSAG041905	lncRNA	hsa-miR-188-3p	MI0000484	miRNA	collections from lncRNome	Conserved miRNAs target sites predicted by TargetScan and miRanda overlap with the AGO CLIP dataset;CLIP	23846593	Homo sapiens	-	miRNA target interaction;RNA-RNA interaction	regulatory	RNA-RNA	Literature mining;miRanda with Ago CLIP data		CTB-89H12.4hsa-miR-188-3p
ncRI-40000909	CTB-89H12.4	NONHSAG041905	lncRNA	hsa-miR-381-3p	MI0000789	miRNA	collections from lncRNome	Conserved miRNAs target sites predicted by TargetScan and miRanda overlap with the AGO CLIP dataset;CLIP	23846593	Homo sapiens	-	miRNA target interaction;RNA-RNA interaction	regulatory	RNA-RNA	Literature mining;TargetScan with Ago CLIP data		CTB-89H12.4hsa-miR-381-3p
ncRI-40000910	CTB-89H12.4	NONHSAG041905	lncRNA	hsa-mir-20b-3p	MI0001519	miRNA	collections from lncRNome	CLIP	23846593	Homo sapiens	-	miRNA target interaction;RNA-RNA interaction	regulatory	RNA-RNA	Literature mining		CTB-89H12.4hsa-mir-20b-3p
ncRI-40000911	CTB-89H12.4	NONHSAG041905	lncRNA	hsa-miR-497-3p	MI0003138	miRNA	collections from lncRNome	Conserved miRNAs target sites predicted by TargetScan and miRanda overlap with the AGO CLIP dataset;CLIP	23846593	Homo sapiens	-	miRNA target interaction;RNA-RNA interaction	regulatory	RNA-RNA	Literature mining;TargetScan with Ago CLIP data		CTB-89H12.4hsa-miR-497-3p
ncRI-40000912	CTB-89H12.4	NONHSAG041905	lncRNA	hsa-miR-519a-3p	MI0003178	miRNA	collections from lncRNome	CLIP	23846593	Homo sapiens	-	miRNA target interaction;RNA-RNA interaction	regulatory	RNA-RNA	Literature mining		CTB-89H12.4hsa-miR-519a-3p
ncRI-40000913	CTB-89H12.4	NONHSAG041905	lncRNA	hsa-miR-505-3p	MI0003190	miRNA	collections from lncRNome	CLIP	23846593	Homo sapiens	-	miRNA target interaction;RNA-RNA interaction	regulatory	RNA-RNA	Literature mining		CTB-89H12.4hsa-miR-505-3p
ncRI-40000914	CTB-89H12.4	NONHSAG041905	lncRNA	hsa-miR-561-3p	MI0003567	miRNA	collections from lncRNome	CLIP	23846593	Homo sapiens	-	miRNA target interaction;RNA-RNA interaction	regulatory	RNA-RNA	Literature mining		CTB-89H12.4hsa-miR-561-3p
ncRI-40000915	CTB-89H12.4	NONHSAG041905	lncRNA	hsa-miR-548a-3p	MI0003593	miRNA	collections from lncRNome	CLIP	23846593	Homo sapiens	-	miRNA target interaction;RNA-RNA interaction	regulatory	RNA-RNA	Literature mining		CTB-89H12.4hsa-miR-548a-3p
ncRI-40000916	CTB-89H12.4	NONHSAG041905	lncRNA	hsa-miR-548c-3p	MI0003630	miRNA	collections from lncRNome	CLIP	23846593	Homo sapiens	-	miRNA target interaction;RNA-RNA interaction	regulatory	RNA-RNA	Literature mining		CTB-89H12.4hsa-miR-548c-3p
ncRI-40000917	CTB-89H12.4	NONHSAG041905	lncRNA	hsa-miR-16-1-3p	MI0000070	miRNA	collections from lncRNome	Conserved miRNAs target sites predicted by TargetScan and miRanda overlap with the AGO CLIP dataset;CLIP	23846593	Homo sapiens	-	miRNA target interaction;RNA-RNA interaction	regulatory	RNA-RNA	Literature mining;TargetScan with Ago CLIP data		CTB-89H12.4hsa-miR-16-1-3p
ncRI-40000918	CTB-89H12.4	NONHSAG041905	lncRNA	hsa-mir-93-3p	MI0000095	miRNA	collections from lncRNome	CLIP	23846593	Homo sapiens	-	miRNA target interaction;RNA-RNA interaction	regulatory	RNA-RNA	Literature mining		CTB-89H12.4hsa-mir-93-3p
ncRI-40000919	CTB-89H12.4	NONHSAG041905	lncRNA	hsa-miR-187-3p	MI0000274	miRNA	collections from lncRNome	CLIP	23846593	Homo sapiens	-	miRNA target interaction;RNA-RNA interaction	regulatory	RNA-RNA	Literature mining		CTB-89H12.4hsa-miR-187-3p
ncRI-40000920	CTB-89H12.4	NONHSAG041905	lncRNA	hsa-miR-125b-2-3p	MI0000470	miRNA	collections from lncRNome	CLIP	23846593	Homo sapiens	-	miRNA target interaction;RNA-RNA interaction	regulatory	RNA-RNA	Literature mining		CTB-89H12.4hsa-miR-125b-2-3p
ncRI-40000921	CTB-89H12.4	NONHSAG041905	lncRNA	hsa-miR-338-3p	MI0000814	miRNA	collections from lncRNome	Conserved miRNAs target sites predicted by TargetScan and miRanda overlap with the AGO CLIP dataset;CLIP	23846593	Homo sapiens	-	miRNA target interaction;RNA-RNA interaction	regulatory	RNA-RNA	Literature mining;TargetScan with Ago CLIP data		CTB-89H12.4hsa-miR-338-3p
ncRI-40000922	CTB-89H12.4	NONHSAG041905	lncRNA	hsa-miR-491-3p	MI0003126	miRNA	collections from lncRNome	CLIP	23846593	Homo sapiens	-	miRNA target interaction;RNA-RNA interaction	regulatory	RNA-RNA	Literature mining		CTB-89H12.4hsa-miR-491-3p
ncRI-40000923	CTB-89H12.4	NONHSAG041905	lncRNA	hsa-miR-582-3p	MI0003589	miRNA	collections from lncRNome	Conserved miRNAs target sites predicted by TargetScan and miRanda overlap with the AGO CLIP dataset;CLIP	23846593	Homo sapiens	-	miRNA target interaction;RNA-RNA interaction	regulatory	RNA-RNA	Literature mining;miRanda with Ago CLIP data		CTB-89H12.4hsa-miR-582-3p
ncRI-40000924	CTB-89H12.4	NONHSAG041905	lncRNA	hsa-miR-518a-5p	MI0003170	miRNA	collections from lncRNome	CLIP	23846593	Homo sapiens	-	miRNA target interaction;RNA-RNA interaction	regulatory	RNA-RNA	Literature mining		CTB-89H12.4hsa-miR-518a-5p
ncRI-40000925	CTB-89H12.4	NONHSAG041905	lncRNA	hsa-miR-2681-3p	MI0012062	miRNA	collections from lncRNome	CLIP	23846593	Homo sapiens	-	miRNA target interaction;RNA-RNA interaction	regulatory	RNA-RNA	Literature mining		CTB-89H12.4hsa-miR-2681-3p
ncRI-40000926	CTB-89H12.4	NONHSAG041905	lncRNA	hsa-miR-3616-3p	MI0016006	miRNA	collections from lncRNome	CLIP	23846593	Homo sapiens	-	miRNA target interaction;RNA-RNA interaction	regulatory	RNA-RNA	Literature mining		CTB-89H12.4hsa-miR-3616-3p
ncRI-40000927	CTB-89H12.4	NONHSAG041905	lncRNA	hsa-miR-3678-3p	MI0016079	miRNA	collections from lncRNome	CLIP	23846593	Homo sapiens	-	miRNA target interaction;RNA-RNA interaction	regulatory	RNA-RNA	Literature mining		CTB-89H12.4hsa-miR-3678-3p
ncRI-40000928	CTB-89H12.4	NONHSAG041905	lncRNA	hsa-miR-3688-3p	MI0016089	miRNA	collections from lncRNome	CLIP	23846593	Homo sapiens	-	miRNA target interaction;RNA-RNA interaction	regulatory	RNA-RNA	Literature mining		CTB-89H12.4hsa-miR-3688-3p
ncRI-40000929	CTB-89H12.4	NONHSAG041905	lncRNA	hsa-miR-676-3p	MI0016436	miRNA	collections from lncRNome	CLIP	23846593	Homo sapiens	-	miRNA target interaction;RNA-RNA interaction	regulatory	RNA-RNA	Literature mining		CTB-89H12.4hsa-miR-676-3p
ncRI-40000930	CTB-89H12.4	NONHSAG041905	lncRNA	hsa-miR-548aa	MI0016690	miRNA	collections from lncRNome	CLIP	23846593	Homo sapiens	-	miRNA target interaction;RNA-RNA interaction	regulatory	RNA-RNA	Literature mining		CTB-89H12.4hsa-miR-548aa
ncRI-40000931	CTB-89H12.4	NONHSAG041905	lncRNA	hsa-miR-3145-3p	MI0014170	miRNA	collections from lncRNome	CLIP	23846593	Homo sapiens	-	miRNA target interaction;RNA-RNA interaction	regulatory	RNA-RNA	Literature mining		CTB-89H12.4hsa-miR-3145-3p
ncRI-40000932	CTB-89H12.4	NONHSAG041905	lncRNA	hsa-miR-3942-3p	MI0016599	miRNA	collections from lncRNome	CLIP	23846593	Homo sapiens	-	miRNA target interaction;RNA-RNA interaction	regulatory	RNA-RNA	Literature mining		CTB-89H12.4hsa-miR-3942-3p
ncRI-40000933	CTB-89H12.4	NONHSAG041905	lncRNA	hsa-miR-4659a-3p	MI0017287	miRNA	collections from lncRNome	CLIP	23846593	Homo sapiens	-	miRNA target interaction;RNA-RNA interaction	regulatory	RNA-RNA	Literature mining		CTB-89H12.4hsa-miR-4659a-3p
ncRI-40000934	CTB-89H12.4	NONHSAG041905	lncRNA	hsa-miR-4659b-3p	MI0017291	miRNA	collections from lncRNome	CLIP	23846593	Homo sapiens	-	miRNA target interaction;RNA-RNA interaction	regulatory	RNA-RNA	Literature mining		CTB-89H12.4hsa-miR-4659b-3p
ncRI-40000935	CTB-89H12.4	NONHSAG041905	lncRNA	hsa-miR-4666a-3p	MI0017296	miRNA	collections from lncRNome	CLIP	23846593	Homo sapiens	-	miRNA target interaction;RNA-RNA interaction	regulatory	RNA-RNA	Literature mining		CTB-89H12.4hsa-miR-4666a-3p
ncRI-40000936	CTB-89H12.4	NONHSAG041905	lncRNA	hsa-miR-4699-3p	MI0017332	miRNA	collections from lncRNome	CLIP	23846593	Homo sapiens	-	miRNA target interaction;RNA-RNA interaction	regulatory	RNA-RNA	Literature mining		CTB-89H12.4hsa-miR-4699-3p
ncRI-40000937	CTB-89H12.4	NONHSAG041905	lncRNA	hsa-miR-4722-3p	MI0017357	miRNA	collections from lncRNome	CLIP	23846593	Homo sapiens	-	miRNA target interaction;RNA-RNA interaction	regulatory	RNA-RNA	Literature mining		CTB-89H12.4hsa-miR-4722-3p
ncRI-40000938	CTB-89H12.4	NONHSAG041905	lncRNA	hsa-miR-548ap-3p	MI0017875	miRNA	collections from lncRNome	CLIP	23846593	Homo sapiens	-	miRNA target interaction;RNA-RNA interaction	regulatory	RNA-RNA	Literature mining		CTB-89H12.4hsa-miR-548ap-3p
ncRI-40000939	CTB-89H12.4	NONHSAG041905	lncRNA	hsa-miR-5011-3p	MI0017879	miRNA	collections from lncRNome	CLIP	23846593	Homo sapiens	-	miRNA target interaction;RNA-RNA interaction	regulatory	RNA-RNA	Literature mining		CTB-89H12.4hsa-miR-5011-3p
ncRI-40000940	CTB-89H12.4	NONHSAG041905	lncRNA	hsa-miR-5582-3p	MI0019138	miRNA	collections from lncRNome	CLIP	23846593	Homo sapiens	-	miRNA target interaction;RNA-RNA interaction	regulatory	RNA-RNA	Literature mining		CTB-89H12.4hsa-miR-5582-3p
ncRI-40000941	CTB-89H12.4	NONHSAG041905	lncRNA	hsa-miR-5585-3p	MI0019142	miRNA	collections from lncRNome	CLIP	23846593	Homo sapiens	-	miRNA target interaction;RNA-RNA interaction	regulatory	RNA-RNA	Literature mining;Literature Mining		CTB-89H12.4hsa-miR-5585-3p
ncRI-40000942	CTB-89H12.4	NONHSAG041905	lncRNA	hsa-miR-5586-3p	MI0019143	miRNA	collections from lncRNome	CLIP	23846593	Homo sapiens	-	miRNA target interaction;RNA-RNA interaction	regulatory	RNA-RNA	Literature mining		CTB-89H12.4hsa-miR-5586-3p
ncRI-40000943	CTB-89H12.4	NONHSAG041905	lncRNA	hsa-mir-652-3p	MI0003667	miRNA	collections from lncRNome	CLIP	23846593	Homo sapiens	-	miRNA target interaction;RNA-RNA interaction	regulatory	RNA-RNA	Literature mining		CTB-89H12.4hsa-mir-652-3p
ncRI-40000944	CTB-89H12.4	NONHSAG041905	lncRNA	hsa-miR-660-3p	MI0003684	miRNA	collections from lncRNome	CLIP	23846593	Homo sapiens	-	miRNA target interaction;RNA-RNA interaction	regulatory	RNA-RNA	Literature mining		CTB-89H12.4hsa-miR-660-3p
ncRI-40000945	CTB-89H12.4	NONHSAG041905	lncRNA	hsa-miR-1271-3p	MI0003814	miRNA	collections from lncRNome	CLIP	23846593	Homo sapiens	-	miRNA target interaction;RNA-RNA interaction	regulatory	RNA-RNA	Literature mining		CTB-89H12.4hsa-miR-1271-3p
ncRI-40000946	CTB-89H12.4	NONHSAG041905	lncRNA	hsa-miR-1255b-2-3p	MI0006436	miRNA	collections from lncRNome	CLIP	23846593	Homo sapiens	-	miRNA target interaction;RNA-RNA interaction	regulatory	RNA-RNA	Literature mining		CTB-89H12.4hsa-miR-1255b-2-3p
ncRI-40000947	CTB-89H12.4	NONHSAG041905	lncRNA	hsa-miR-548t-3p	MI0014164	miRNA	collections from lncRNome	CLIP	23846593	Homo sapiens	-	miRNA target interaction;RNA-RNA interaction	regulatory	RNA-RNA	Literature mining		CTB-89H12.4hsa-miR-548t-3p
ncRI-40000948	CTB-89H12.4	NONHSAG041905	lncRNA	hsa-miR-550b-2-5p	MI0016686	miRNA	collections from lncRNome	CLIP	23846593	Homo sapiens	-	miRNA target interaction;RNA-RNA interaction	regulatory	RNA-RNA	Literature mining		CTB-89H12.4hsa-miR-550b-2-5p
ncRI-40000949	CTB-89H12.4	NONHSAG041905	lncRNA	hsa-miR-758-3p	MI0003757	miRNA	collections from lncRNome	Conserved miRNAs target sites predicted by TargetScan and miRanda overlap with the AGO CLIP dataset;CLIP	23846593	Homo sapiens	-	miRNA target interaction;RNA-RNA interaction	regulatory	RNA-RNA	Literature mining;TargetScan with Ago CLIP data		CTB-89H12.4hsa-miR-758-3p
ncRI-40000950	CTB-89H12.4	NONHSAG041905	lncRNA	hsa-miR-937-3p	MI0005759	miRNA	collections from lncRNome	CLIP	23846593	Homo sapiens	-	miRNA target interaction;RNA-RNA interaction	regulatory	RNA-RNA	Literature mining		CTB-89H12.4hsa-miR-937-3p
ncRI-40000951	CTB-89H12.4	NONHSAG041905	lncRNA	hsa-miR-3606-3p	MI0015996	miRNA	collections from lncRNome	CLIP	23846593	Homo sapiens	-	miRNA target interaction;RNA-RNA interaction	regulatory	RNA-RNA	Literature mining		CTB-89H12.4hsa-miR-3606-3p
ncRI-40000952	CTB-89H12.4	NONHSAG041905	lncRNA	hsa-mir-153	MI0000463	miRNA	collections from lncRNome	CLIP	23846593	Homo sapiens	-	miRNA target interaction;RNA-RNA interaction	regulatory	RNA-RNA	Literature mining		CTB-89H12.4hsa-mir-153
ncRI-40000953	CTB-89H12.4	NONHSAG041905	lncRNA	hsa-mir-3138	MI0014161	miRNA	collections from lncRNome	CLIP	23846593	Homo sapiens	-	miRNA target interaction;RNA-RNA interaction	regulatory	RNA-RNA	Literature mining		CTB-89H12.4hsa-mir-3138
ncRI-40000954	CTB-89H12.4	NONHSAG041905	lncRNA	hsa-miR-450a-3p	MI0001652	miRNA	collections from lncRNome	CLIP	23846593	Homo sapiens	-	miRNA target interaction;RNA-RNA interaction	regulatory	RNA-RNA	Literature mining		CTB-89H12.4hsa-miR-450a-3p
ncRI-40000955	CTB-89H12.4	NONHSAG041905	lncRNA	hsa-miR-106a-3p	MI0000113	miRNA	mir-CLIp capture of a mirna targetome uncovers lncRNA-mirRNA interactions	CLIP	25531890	Homo sapiens	HeLa	miRNA target interaction;RNA-RNA interaction	binding	RNA-RNA	Literature mining		CTB-89H12.4hsa-miR-106a-3p
ncRI-40000956	CTB-96E2.3	-	lncRNA	hsa-miR-106a-3p	MI0000113	miRNA	mir-CLIp capture of a mirna targetome uncovers lncRNA-mirRNA interactions	CLIP	25531890	Homo sapiens	HeLa	miRNA target interaction;RNA-RNA interaction	binding	RNA-RNA	Literature mining		CTB-96E2.3hsa-miR-106a-3p
ncRI-40000957	CTC-205M6.2	-	lncRNA	hsa-miR-106a-3p	MI0000113	miRNA	mir-CLIp capture of a mirna targetome uncovers lncRNA-mirRNA interactions	CLIP	25531890	Homo sapiens	HeLa	miRNA target interaction;RNA-RNA interaction	binding	RNA-RNA	Literature mining		CTC-205M6.2hsa-miR-106a-3p
ncRI-40000958	RPI002_006674	NONHSAG042471	lncRNA	hsa-miR-106a-3p	MI0000113	miRNA	mir-CLIp capture of a mirna targetome uncovers lncRNA-mirRNA interactions	CLIP	25531890	Homo sapiens	HeLa	miRNA target interaction;RNA-RNA interaction	binding	RNA-RNA	Literature mining		RPI002_006674hsa-miR-106a-3p
ncRI-40000959	CTC-207P7.1	NONHSAG042143	lncRNA	hsa-miR-106a-3p	MI0000113	miRNA	mir-CLIp capture of a mirna targetome uncovers lncRNA-mirRNA interactions	CLIP	25531890	Homo sapiens	HeLa	miRNA target interaction;RNA-RNA interaction	binding	RNA-RNA	Literature mining		CTC-207P7.1hsa-miR-106a-3p
ncRI-40000960	CTC-228N24.3	NONHSAG041473	lncRNA	hsa-miR-106a-3p	MI0000113	miRNA	mir-CLIp capture of a mirna targetome uncovers lncRNA-mirRNA interactions	Conserved miRNAs target sites predicted by TargetScan and miRanda overlap with the AGO CLIP dataset;CLIP	25531890	Homo sapiens	HeLa	miRNA target interaction;RNA-RNA interaction	binding	RNA-RNA	Literature mining;TargetScan with Ago CLIP data		CTC-228N24.3hsa-miR-106a-3p
ncRI-40000961	CTC-277H1.7	NONHSAG019733	lncRNA	hsa-miR-106a-3p	MI0000113	miRNA	mir-CLIp capture of a mirna targetome uncovers lncRNA-mirRNA interactions	CLIP	25531890	Homo sapiens	HeLa	miRNA target interaction;RNA-RNA interaction	binding	RNA-RNA	Literature mining		CTC-277H1.7hsa-miR-106a-3p
ncRI-40000962	CTC-281B15.1	NONHSAG040867	lncRNA	hsa-miR-106a-3p	MI0000113	miRNA	mir-CLIp capture of a mirna targetome uncovers lncRNA-mirRNA interactions	Conserved miRNAs target sites predicted by TargetScan and miRanda overlap with the AGO CLIP dataset;CLIP	25531890	Homo sapiens	HeLa	miRNA target interaction;RNA-RNA interaction	binding	RNA-RNA	Literature mining;TargetScan with Ago CLIP data		CTC-281B15.1hsa-miR-106a-3p
ncRI-40000963	CTC-295J13.3	NONHSAG041876	lncRNA	hsa-miR-106a-3p	MI0000113	miRNA	mir-CLIp capture of a mirna targetome uncovers lncRNA-mirRNA interactions	CLIP	25531890	Homo sapiens	HeLa	miRNA target interaction;RNA-RNA interaction	binding	RNA-RNA	Literature mining		CTC-295J13.3hsa-miR-106a-3p
ncRI-40000964	CTC-338M12.3	NONHSAG042500	lncRNA	hsa-miR-106a-3p	MI0000113	miRNA	mir-CLIp capture of a mirna targetome uncovers lncRNA-mirRNA interactions	CLIP	25531890	Homo sapiens	HeLa	miRNA target interaction;RNA-RNA interaction	binding	RNA-RNA	Literature mining		CTC-338M12.3hsa-miR-106a-3p
ncRI-40000965	CTC-338M12.6	NONHSAG042491	lncRNA	hsa-miR-106a-3p	MI0000113	miRNA	mir-CLIp capture of a mirna targetome uncovers lncRNA-mirRNA interactions	CLIP	25531890	Homo sapiens	HeLa	miRNA target interaction;RNA-RNA interaction	binding	RNA-RNA	Literature mining		CTC-338M12.6hsa-miR-106a-3p
ncRI-40000966	CTC-338M12.9	NONHSAG042501	lncRNA	hsa-miR-106a-3p	MI0000113	miRNA	mir-CLIp capture of a mirna targetome uncovers lncRNA-mirRNA interactions	CLIP	25531890	Homo sapiens	HeLa	miRNA target interaction;RNA-RNA interaction	binding	RNA-RNA	Literature mining		CTC-338M12.9hsa-miR-106a-3p
ncRI-40000967	CTC-358I24.1	-	lncRNA	hsa-miR-106a-3p	MI0000113	miRNA	mir-CLIp capture of a mirna targetome uncovers lncRNA-mirRNA interactions	CLIP	25531890	Homo sapiens	HeLa	miRNA target interaction;RNA-RNA interaction	binding	RNA-RNA	Literature mining		CTC-358I24.1hsa-miR-106a-3p
ncRI-40000968	CTC-428G20.3	NONHSAG041280	lncRNA	hsa-miR-106a-3p	MI0000113	miRNA	mir-CLIp capture of a mirna targetome uncovers lncRNA-mirRNA interactions	CLIP	25531890	Homo sapiens	HeLa	miRNA target interaction;RNA-RNA interaction	binding	RNA-RNA	Literature mining		CTC-428G20.3hsa-miR-106a-3p
ncRI-40000969	CTC-436P18.3	NONHSAG040486	lncRNA	hsa-miR-106a-3p	MI0000113	miRNA	mir-CLIp capture of a mirna targetome uncovers lncRNA-mirRNA interactions	CLIP	25531890	Homo sapiens	HeLa	miRNA target interaction;RNA-RNA interaction	binding	RNA-RNA	Literature mining		CTC-436P18.3hsa-miR-106a-3p
ncRI-40000970	CTC-459F4.1	NONHSAG025377	lncRNA	hsa-miR-106a-3p	MI0000113	miRNA	mir-CLIp capture of a mirna targetome uncovers lncRNA-mirRNA interactions	CLIP	25531890	Homo sapiens	HeLa	miRNA target interaction;RNA-RNA interaction	binding	RNA-RNA	Literature mining		CTC-459F4.1hsa-miR-106a-3p
ncRI-40000971	CTC-459F4.2	-	lncRNA	hsa-miR-106a-3p	MI0000113	miRNA	mir-CLIp capture of a mirna targetome uncovers lncRNA-mirRNA interactions	CLIP	25531890	Homo sapiens	HeLa	miRNA target interaction;RNA-RNA interaction	binding	RNA-RNA	Literature mining		CTC-459F4.2hsa-miR-106a-3p
ncRI-40000972	CTC-462L7.1	NONHSAG022256	lncRNA	hsa-miR-106a-3p	MI0000113	miRNA	mir-CLIp capture of a mirna targetome uncovers lncRNA-mirRNA interactions	CLIP	25531890	Homo sapiens	HeLa	miRNA target interaction;RNA-RNA interaction	binding	RNA-RNA	Literature mining		CTC-462L7.1hsa-miR-106a-3p
ncRI-40000973	CTC-471C19.1	NONHSAG039740	lncRNA	hsa-miR-106a-3p	MI0000113	miRNA	mir-CLIp capture of a mirna targetome uncovers lncRNA-mirRNA interactions	CLIP	25531890	Homo sapiens	HeLa	miRNA target interaction;RNA-RNA interaction	binding	RNA-RNA	Literature mining		CTC-471C19.1hsa-miR-106a-3p
ncRI-40000974	CTC-471J1.2	NONHSAG026396	lncRNA	hsa-miR-106a-3p	MI0000113	miRNA	mir-CLIp capture of a mirna targetome uncovers lncRNA-mirRNA interactions	CLIP	25531890	Homo sapiens	HeLa	miRNA target interaction;RNA-RNA interaction	binding	RNA-RNA	Literature mining		CTC-471J1.2hsa-miR-106a-3p
ncRI-40000975	CTC-479C5.10	-	lncRNA	hsa-miR-106a-3p	MI0000113	miRNA	mir-CLIp capture of a mirna targetome uncovers lncRNA-mirRNA interactions	CLIP	25531890	Homo sapiens	HeLa	miRNA target interaction;RNA-RNA interaction	binding	RNA-RNA	Literature mining		CTC-479C5.10hsa-miR-106a-3p
ncRI-40000976	CTC-497E21.3	NONHSAG007696	lncRNA	hsa-miR-106a-3p	MI0000113	miRNA	mir-CLIp capture of a mirna targetome uncovers lncRNA-mirRNA interactions	CLIP	25531890	Homo sapiens	HeLa	miRNA target interaction;RNA-RNA interaction	binding	RNA-RNA	Literature mining		CTC-497E21.3hsa-miR-106a-3p
ncRI-40000977	CTC-497E21.4	-	lncRNA	hsa-miR-106a-3p	MI0000113	miRNA	mir-CLIp capture of a mirna targetome uncovers lncRNA-mirRNA interactions	CLIP	25531890	Homo sapiens	HeLa	miRNA target interaction;RNA-RNA interaction	binding	RNA-RNA	Literature mining		CTC-497E21.4hsa-miR-106a-3p
ncRI-40000978	CTC-524C5.2	NONHSAG020635	lncRNA	hsa-miR-106a-3p	MI0000113	miRNA	mir-CLIp capture of a mirna targetome uncovers lncRNA-mirRNA interactions	CLIP	25531890	Homo sapiens	HeLa	miRNA target interaction;RNA-RNA interaction	binding	RNA-RNA	Literature mining		CTC-524C5.2hsa-miR-106a-3p
ncRI-40000979	CTC-573M9.1	NONHSAG041482	lncRNA	hsa-miR-106a-3p	MI0000113	miRNA	mir-CLIp capture of a mirna targetome uncovers lncRNA-mirRNA interactions	CLIP	25531890	Homo sapiens	HeLa	miRNA target interaction;RNA-RNA interaction	binding	RNA-RNA	Literature mining		CTC-573M9.1hsa-miR-106a-3p
ncRI-40000980	CTD-2001E22.2	NONHSAG039839	lncRNA	hsa-miR-106a-3p	MI0000113	miRNA	mir-CLIp capture of a mirna targetome uncovers lncRNA-mirRNA interactions	CLIP	25531890	Homo sapiens	HeLa	miRNA target interaction;RNA-RNA interaction	binding	RNA-RNA	Literature mining		CTD-2001E22.2hsa-miR-106a-3p
ncRI-40000981	CTD-2003C8.1	-	lncRNA	hsa-miR-106a-3p	MI0000113	miRNA	mir-CLIp capture of a mirna targetome uncovers lncRNA-mirRNA interactions	CLIP	25531890	Homo sapiens	HeLa	miRNA target interaction;RNA-RNA interaction	binding	RNA-RNA	Literature mining		CTD-2003C8.1hsa-miR-106a-3p
ncRI-40000982	CTD-2005H7.1	NONHSAG009277	lncRNA	hsa-miR-106a-3p	MI0000113	miRNA	mir-CLIp capture of a mirna targetome uncovers lncRNA-mirRNA interactions	CLIP	25531890	Homo sapiens	HeLa	miRNA target interaction;RNA-RNA interaction	binding	RNA-RNA	Literature mining		CTD-2005H7.1hsa-miR-106a-3p
ncRI-40000983	CTD-2007A10.1	NONHSAG015645	lncRNA	hsa-miR-106a-3p	MI0000113	miRNA	mir-CLIp capture of a mirna targetome uncovers lncRNA-mirRNA interactions	CLIP	25531890	Homo sapiens	HeLa	miRNA target interaction;RNA-RNA interaction	binding	RNA-RNA	Literature mining		CTD-2007A10.1hsa-miR-106a-3p
ncRI-40000984	CTD-2008P7.1	NONHSAG021287	lncRNA	hsa-miR-106a-3p	MI0000113	miRNA	mir-CLIp capture of a mirna targetome uncovers lncRNA-mirRNA interactions	CLIP	25531890	Homo sapiens	HeLa	miRNA target interaction;RNA-RNA interaction	binding	RNA-RNA	Literature mining		CTD-2008P7.1hsa-miR-106a-3p
ncRI-40000985	CTD-2015H6.3	NONHSAG040851	lncRNA	hsa-miR-106a-3p	MI0000113	miRNA	mir-CLIp capture of a mirna targetome uncovers lncRNA-mirRNA interactions	CLIP	25531890	Homo sapiens	HeLa	miRNA target interaction;RNA-RNA interaction	binding	RNA-RNA	Literature mining		CTD-2015H6.3hsa-miR-106a-3p
ncRI-40000986	CTD-2037K23.2	NONHSAG040804	lncRNA	hsa-miR-106a-3p	MI0000113	miRNA	mir-CLIp capture of a mirna targetome uncovers lncRNA-mirRNA interactions	CLIP	25531890	Homo sapiens	HeLa	miRNA target interaction;RNA-RNA interaction	binding	RNA-RNA	Literature mining		CTD-2037K23.2hsa-miR-106a-3p
ncRI-40000987	CTD-2047H16.4	NONHSAG022953	lncRNA	hsa-miR-106a-3p	MI0000113	miRNA	mir-CLIp capture of a mirna targetome uncovers lncRNA-mirRNA interactions	CLIP	25531890	Homo sapiens	HeLa	miRNA target interaction;RNA-RNA interaction	binding	RNA-RNA	Literature mining		CTD-2047H16.4hsa-miR-106a-3p
ncRI-40000989	CTD-2050B12.2	NONHSAG019519	lncRNA	hsa-miR-106a-3p	MI0000113	miRNA	mir-CLIp capture of a mirna targetome uncovers lncRNA-mirRNA interactions	CLIP	25531890	Homo sapiens	HeLa	miRNA target interaction;RNA-RNA interaction	binding	RNA-RNA	Literature mining		CTD-2050B12.2hsa-miR-106a-3p
ncRI-40000990	CTD-2066L21.3	NONHSAG040143	lncRNA	hsa-miR-106a-3p	MI0000113	miRNA	mir-CLIp capture of a mirna targetome uncovers lncRNA-mirRNA interactions	CLIP	25531890	Homo sapiens	HeLa	miRNA target interaction;RNA-RNA interaction	binding	RNA-RNA	Literature mining		CTD-2066L21.3hsa-miR-106a-3p
ncRI-40000991	CTD-2072I24.1	NONHSAG039779	lncRNA	hsa-miR-106a-3p	MI0000113	miRNA	mir-CLIp capture of a mirna targetome uncovers lncRNA-mirRNA interactions	CLIP	25531890	Homo sapiens	HeLa	miRNA target interaction;RNA-RNA interaction	binding	RNA-RNA	Literature mining		CTD-2072I24.1hsa-miR-106a-3p
ncRI-40000992	CTD-2083E4.4	NONHSAG039617	lncRNA	hsa-miR-106a-3p	MI0000113	miRNA	mir-CLIp capture of a mirna targetome uncovers lncRNA-mirRNA interactions	CLIP	25531890	Homo sapiens	HeLa	miRNA target interaction;RNA-RNA interaction	binding	RNA-RNA	Literature mining		CTD-2083E4.4hsa-miR-106a-3p
ncRI-40000993	CTD-2089N3.3	NONHSAG040349	lncRNA	hsa-miR-106a-3p	MI0000113	miRNA	mir-CLIp capture of a mirna targetome uncovers lncRNA-mirRNA interactions	CLIP	25531890	Homo sapiens	HeLa	miRNA target interaction;RNA-RNA interaction	binding	RNA-RNA	Literature mining		CTD-2089N3.3hsa-miR-106a-3p
ncRI-40000994	CTD-2090I13.1	NONHSAG004501	lncRNA	hsa-miR-106a-3p	MI0000113	miRNA	mir-CLIp capture of a mirna targetome uncovers lncRNA-mirRNA interactions	CLIP	25531890	Homo sapiens	HeLa	miRNA target interaction;RNA-RNA interaction	binding	RNA-RNA	Literature mining		CTD-2090I13.1hsa-miR-106a-3p
ncRI-40000995	CTD-2116N20.1	NONHSAG040526	lncRNA	hsa-miR-106a-3p	MI0000113	miRNA	mir-CLIp capture of a mirna targetome uncovers lncRNA-mirRNA interactions	CLIP	25531890	Homo sapiens	HeLa	miRNA target interaction;RNA-RNA interaction	binding	RNA-RNA	Literature mining		CTD-2116N20.1hsa-miR-106a-3p
ncRI-40000996	CTD-2127H9.1	NONHSAG040233	lncRNA	hsa-miR-106a-3p	MI0000113	miRNA	mir-CLIp capture of a mirna targetome uncovers lncRNA-mirRNA interactions	CLIP	25531890	Homo sapiens	HeLa	miRNA target interaction;RNA-RNA interaction	binding	RNA-RNA	Literature mining		CTD-2127H9.1hsa-miR-106a-3p
ncRI-40000997	CTD-2154I11.2	NONHSAG041057	lncRNA	hsa-miR-106a-3p	MI0000113	miRNA	mir-CLIp capture of a mirna targetome uncovers lncRNA-mirRNA interactions	CLIP	25531890	Homo sapiens	HeLa	miRNA target interaction;RNA-RNA interaction	binding	RNA-RNA	Literature mining		CTD-2154I11.2hsa-miR-106a-3p
ncRI-40000998	CTD-2192J16.11	NONHSAG024883	lncRNA	hsa-miR-106a-3p	MI0000113	miRNA	mir-CLIp capture of a mirna targetome uncovers lncRNA-mirRNA interactions	CLIP	25531890	Homo sapiens	HeLa	miRNA target interaction;RNA-RNA interaction	binding	RNA-RNA	Literature mining		CTD-2192J16.11hsa-miR-106a-3p
ncRI-40000999	CTD-2196E14.4	NONHSAG018904	lncRNA	hsa-miR-106a-3p	MI0000113	miRNA	mir-CLIp capture of a mirna targetome uncovers lncRNA-mirRNA interactions	CLIP	25531890	Homo sapiens	HeLa	miRNA target interaction;RNA-RNA interaction	binding	RNA-RNA	Literature mining		CTD-2196E14.4hsa-miR-106a-3p
ncRI-40001000	CTD-2199O4.3	NONHSAG039857	lncRNA	hsa-miR-106a-3p	MI0000113	miRNA	mir-CLIp capture of a mirna targetome uncovers lncRNA-mirRNA interactions	CLIP	25531890	Homo sapiens	HeLa	miRNA target interaction;RNA-RNA interaction	binding	RNA-RNA	Literature mining		CTD-2199O4.3hsa-miR-106a-3p
ncRI-40001001	CTD-2201E18.3	NONHSAG040296	lncRNA	hsa-miR-106a-3p	MI0000113	miRNA	mir-CLIp capture of a mirna targetome uncovers lncRNA-mirRNA interactions	CLIP	25531890	Homo sapiens	HeLa	miRNA target interaction;RNA-RNA interaction	binding	RNA-RNA	Literature mining		CTD-2201E18.3hsa-miR-106a-3p
ncRI-40001002	CTD-2227C6.2	NONHSAG040899	lncRNA	hsa-miR-106a-3p	MI0000113	miRNA	mir-CLIp capture of a mirna targetome uncovers lncRNA-mirRNA interactions	CLIP	25531890	Homo sapiens	HeLa	miRNA target interaction;RNA-RNA interaction	binding	RNA-RNA	Literature mining		CTD-2227C6.2hsa-miR-106a-3p
ncRI-40001003	CTD-2228K2.7	NONHSAG039632	lncRNA	hsa-miR-106a-3p	MI0000113	miRNA	mir-CLIp capture of a mirna targetome uncovers lncRNA-mirRNA interactions	CLIP	25531890	Homo sapiens	HeLa	miRNA target interaction;RNA-RNA interaction	binding	RNA-RNA	Literature mining		CTD-2228K2.7hsa-miR-106a-3p
ncRI-40001004	CTD-2256P15.1	NONHSAG039861	lncRNA	hsa-miR-3609	MI0015999	miRNA	collections from lncRNome	CLIP	23846593	Homo sapiens	-	miRNA target interaction;RNA-RNA interaction	regulatory	RNA-RNA	Literature mining		CTD-2256P15.1hsa-miR-3609
ncRI-40001005	CTD-2256P15.1	NONHSAG039861	lncRNA	hsa-miR-4510	MI0016876	miRNA	collections from lncRNome	CLIP	23846593	Homo sapiens	-	miRNA target interaction;RNA-RNA interaction	regulatory	RNA-RNA	Literature mining		CTD-2256P15.1hsa-miR-4510
ncRI-40001006	CTD-2256P15.1	NONHSAG039861	lncRNA	hsa-miR-4739	MI0017377	miRNA	collections from lncRNome	CLIP	23846593	Homo sapiens	-	miRNA target interaction;RNA-RNA interaction	regulatory	RNA-RNA	Literature mining		CTD-2256P15.1hsa-miR-4739
ncRI-40001007	CTD-2256P15.1	NONHSAG039861	lncRNA	hsa-miR-4767	MI0017408	miRNA	collections from lncRNome	CLIP	23846593	Homo sapiens	-	miRNA target interaction;RNA-RNA interaction	regulatory	RNA-RNA	Literature mining		CTD-2256P15.1hsa-miR-4767
ncRI-40001008	CTD-2256P15.1	NONHSAG039861	lncRNA	hsa-miR-6133	MI0021278	miRNA	collections from lncRNome	CLIP	23846593	Homo sapiens	-	miRNA target interaction;RNA-RNA interaction	regulatory	RNA-RNA	Literature mining		CTD-2256P15.1hsa-miR-6133
ncRI-40001009	CTD-2256P15.1	NONHSAG039861	lncRNA	hsa-miR-512-3p	MI0003140	miRNA	collections from lncRNome	CLIP	23846593	Homo sapiens	-	miRNA target interaction;RNA-RNA interaction	regulatory	RNA-RNA	Literature mining		CTD-2256P15.1hsa-miR-512-3p
ncRI-40001010	CTD-2256P15.1	NONHSAG039861	lncRNA	hsa-miR-23a-3p	MI0000079	miRNA	collections from lncRNome	CLIP	23846593	Homo sapiens	-	miRNA target interaction;RNA-RNA interaction	regulatory	RNA-RNA	Literature mining		CTD-2256P15.1hsa-miR-23a-3p
ncRI-40001011	CTD-2256P15.1	NONHSAG039861	lncRNA	hsa-miR-26b-3p	MI0000084	miRNA	collections from lncRNome	CLIP	23846593	Homo sapiens	-	miRNA target interaction;RNA-RNA interaction	regulatory	RNA-RNA	Literature mining		CTD-2256P15.1hsa-miR-26b-3p
ncRI-40001012	CTD-2256P15.1	NONHSAG039861	lncRNA	hsa-miR-135a1	MI0000452	miRNA	collections from lncRNome	CLIP	23846593	Homo sapiens	-	miRNA target interaction;RNA-RNA interaction	regulatory	RNA-RNA	Literature mining		CTD-2256P15.1hsa-miR-135a1
ncRI-40001013	CTD-2256P15.1	NONHSAG039861	lncRNA	hsa-mir-4446-3p	MI0016789	miRNA	collections from lncRNome	CLIP	23846593	Homo sapiens	-	miRNA target interaction;RNA-RNA interaction	regulatory	RNA-RNA	Literature mining		CTD-2256P15.1hsa-mir-4446-3p
ncRI-40001014	CTD-2256P15.1	NONHSAG039861	lncRNA	hsa-miR-4677-3p	MI0017308	miRNA	collections from lncRNome	CLIP	23846593	Homo sapiens	-	miRNA target interaction;RNA-RNA interaction	regulatory	RNA-RNA	Literature mining		CTD-2256P15.1hsa-miR-4677-3p
ncRI-40001015	CTD-2256P15.1	NONHSAG039861	lncRNA	hsa-miR-4746-3p	MI0017385	miRNA	collections from lncRNome	CLIP	23846593	Homo sapiens	-	miRNA target interaction;RNA-RNA interaction	regulatory	RNA-RNA	Literature mining		CTD-2256P15.1hsa-miR-4746-3p
ncRI-40001016	CTD-2256P15.1	NONHSAG039861	lncRNA	hsa-miR-642b-5p	MI0016685	miRNA	collections from lncRNome	CLIP	23846593	Homo sapiens	-	miRNA target interaction;RNA-RNA interaction	regulatory	RNA-RNA	Literature mining		CTD-2256P15.1hsa-miR-642b-5p
ncRI-40001017	CTD-2256P15.1	NONHSAG039861	lncRNA	hsa-mir-4466	MI0016817	miRNA	collections from lncRNome	CLIP	23846593	Homo sapiens	-	miRNA target interaction;RNA-RNA interaction	regulatory	RNA-RNA	Literature mining		CTD-2256P15.1hsa-mir-4466
ncRI-40001018	CTD-2256P15.2	NONHSAG039873	lncRNA	hsa-miR-106a-3p	MI0000113	miRNA	mir-CLIp capture of a mirna targetome uncovers lncRNA-mirRNA interactions	CLIP	25531890	Homo sapiens	HeLa	miRNA target interaction;RNA-RNA interaction	binding	RNA-RNA	Literature mining		CTD-2256P15.2hsa-miR-106a-3p
ncRI-40001019	CTD-2258A20.4	-	lncRNA	hsa-miR-106a-3p	MI0000113	miRNA	mir-CLIp capture of a mirna targetome uncovers lncRNA-mirRNA interactions	CLIP	25531890	Homo sapiens	HeLa	miRNA target interaction;RNA-RNA interaction	binding	RNA-RNA	Literature mining		CTD-2258A20.4hsa-miR-106a-3p
ncRI-40001020	CTD-2269F5.1	NONHSAG040916	lncRNA	hsa-miR-106a-3p	MI0000113	miRNA	mir-CLIp capture of a mirna targetome uncovers lncRNA-mirRNA interactions	CLIP	25531890	Homo sapiens	HeLa	miRNA target interaction;RNA-RNA interaction	binding	RNA-RNA	Literature mining		CTD-2269F5.1hsa-miR-106a-3p
ncRI-40001021	CTD-2270L9.4	NONHSAG018893	lncRNA	hsa-miR-106a-3p	MI0000113	miRNA	mir-CLIp capture of a mirna targetome uncovers lncRNA-mirRNA interactions	CLIP	25531890	Homo sapiens	HeLa	miRNA target interaction;RNA-RNA interaction	binding	RNA-RNA	Literature mining		CTD-2270L9.4hsa-miR-106a-3p
ncRI-40001022	CTD-2270L9.5	NONHSAG018894	lncRNA	hsa-miR-106a-3p	MI0000113	miRNA	mir-CLIp capture of a mirna targetome uncovers lncRNA-mirRNA interactions	CLIP	25531890	Homo sapiens	HeLa	miRNA target interaction;RNA-RNA interaction	binding	RNA-RNA	Literature mining		CTD-2270L9.5hsa-miR-106a-3p
ncRI-40001023	CTD-2270P14.3	-	lncRNA	hsa-miR-106a-3p	MI0000113	miRNA	mir-CLIp capture of a mirna targetome uncovers lncRNA-mirRNA interactions	CLIP	25531890	Homo sapiens	HeLa	miRNA target interaction;RNA-RNA interaction	binding	RNA-RNA	Literature mining		CTD-2270P14.3hsa-miR-106a-3p
ncRI-40001024	CTD-2275D24.4	NONHSAG040722	lncRNA	hsa-miR-106a-3p	MI0000113	miRNA	mir-CLIp capture of a mirna targetome uncovers lncRNA-mirRNA interactions	CLIP	25531890	Homo sapiens	HeLa	miRNA target interaction;RNA-RNA interaction	binding	RNA-RNA	Literature mining		CTD-2275D24.4hsa-miR-106a-3p
ncRI-40001025	CTD-2292M16.2	-	lncRNA	hsa-miR-106a-3p	MI0000113	miRNA	mir-CLIp capture of a mirna targetome uncovers lncRNA-mirRNA interactions	CLIP	25531890	Homo sapiens	HeLa	miRNA target interaction;RNA-RNA interaction	binding	RNA-RNA	Literature mining		CTD-2292M16.2hsa-miR-106a-3p
ncRI-40001026	CTD-2313J17.1	NONHSAG017950	lncRNA	hsa-miR-106a-3p	MI0000113	miRNA	mir-CLIp capture of a mirna targetome uncovers lncRNA-mirRNA interactions	CLIP	25531890	Homo sapiens	HeLa	miRNA target interaction;RNA-RNA interaction	binding	RNA-RNA	Literature mining		CTD-2313J17.1hsa-miR-106a-3p
ncRI-40001027	CTD-2313J17.5	NONHSAG017947	lncRNA	hsa-miR-106a-3p	MI0000113	miRNA	mir-CLIp capture of a mirna targetome uncovers lncRNA-mirRNA interactions	CLIP	25531890	Homo sapiens	HeLa	miRNA target interaction;RNA-RNA interaction	binding	RNA-RNA	Literature mining		CTD-2313J17.5hsa-miR-106a-3p
ncRI-40001028	CTD-2314B22.2	NONHSAG014338	lncRNA	hsa-miR-106a-3p	MI0000113	miRNA	mir-CLIp capture of a mirna targetome uncovers lncRNA-mirRNA interactions	CLIP	25531890	Homo sapiens	HeLa	miRNA target interaction;RNA-RNA interaction	binding	RNA-RNA	Literature mining		CTD-2314B22.2hsa-miR-106a-3p
ncRI-40001029	CTD-2314G24.2	NONHSAG040353	lncRNA	hsa-miR-106a-3p	MI0000113	miRNA	mir-CLIp capture of a mirna targetome uncovers lncRNA-mirRNA interactions	CLIP	25531890	Homo sapiens	HeLa	miRNA target interaction;RNA-RNA interaction	binding	RNA-RNA	Literature mining		CTD-2314G24.2hsa-miR-106a-3p
ncRI-40001030	CTD-2314I6.1	-	lncRNA	hsa-miR-106a-3p	MI0000113	miRNA	mir-CLIp capture of a mirna targetome uncovers lncRNA-mirRNA interactions	CLIP	25531890	Homo sapiens	HeLa	miRNA target interaction;RNA-RNA interaction	binding	RNA-RNA	Literature mining		CTD-2314I6.1hsa-miR-106a-3p
ncRI-40001031	CTD-2319I12.1	NONHSAG022376	lncRNA	hsa-miR-106a-3p	MI0000113	miRNA	mir-CLIp capture of a mirna targetome uncovers lncRNA-mirRNA interactions	CLIP	25531890	Homo sapiens	HeLa	miRNA target interaction;RNA-RNA interaction	binding	RNA-RNA	Literature mining		CTD-2319I12.1hsa-miR-106a-3p
ncRI-40001032	CTD-2320G14.2	NONHSAG050535	lncRNA	hsa-miR-106a-3p	MI0000113	miRNA	mir-CLIp capture of a mirna targetome uncovers lncRNA-mirRNA interactions	CLIP	25531890	Homo sapiens	HeLa	miRNA target interaction;RNA-RNA interaction	binding	RNA-RNA	Literature mining		CTD-2320G14.2hsa-miR-106a-3p
ncRI-40001033	CTD-2323K18.1	-	lncRNA	hsa-miR-106a-3p	MI0000113	miRNA	mir-CLIp capture of a mirna targetome uncovers lncRNA-mirRNA interactions	CLIP	25531890	Homo sapiens	HeLa	miRNA target interaction;RNA-RNA interaction	binding	RNA-RNA	Literature mining		CTD-2323K18.1hsa-miR-106a-3p
ncRI-40001034	CTD-2325P2.4	NONHSAG015303	lncRNA	hsa-miR-106a-3p	MI0000113	miRNA	mir-CLIp capture of a mirna targetome uncovers lncRNA-mirRNA interactions	CLIP	25531890	Homo sapiens	HeLa	miRNA target interaction;RNA-RNA interaction	binding	RNA-RNA	Literature mining		CTD-2325P2.4hsa-miR-106a-3p
ncRI-40001035	CTD-2330J20.2	NONHSAG017009	lncRNA	hsa-miR-106a-3p	MI0000113	miRNA	mir-CLIp capture of a mirna targetome uncovers lncRNA-mirRNA interactions	CLIP	25531890	Homo sapiens	HeLa	miRNA target interaction;RNA-RNA interaction	binding	RNA-RNA	Literature mining		CTD-2330J20.2hsa-miR-106a-3p
ncRI-40001036	CTD-2336O2.1	NONHSAG049366	lncRNA	hsa-miR-106a-3p	MI0000113	miRNA	mir-CLIp capture of a mirna targetome uncovers lncRNA-mirRNA interactions	CLIP	25531890	Homo sapiens	HeLa	miRNA target interaction;RNA-RNA interaction	binding	RNA-RNA	Literature mining		CTD-2336O2.1hsa-miR-106a-3p
ncRI-40001037	CTD-2354A18.1	NONHSAG024146	lncRNA	hsa-miR-106a-3p	MI0000113	miRNA	mir-CLIp capture of a mirna targetome uncovers lncRNA-mirRNA interactions	CLIP	25531890	Homo sapiens	HeLa	miRNA target interaction;RNA-RNA interaction	binding	RNA-RNA	Literature mining		CTD-2354A18.1hsa-miR-106a-3p
ncRI-40001038	CTD-2366F13.1	NONHSAG040370	lncRNA	hsa-miR-106a-3p	MI0000113	miRNA	mir-CLIp capture of a mirna targetome uncovers lncRNA-mirRNA interactions	CLIP	25531890	Homo sapiens	HeLa	miRNA target interaction;RNA-RNA interaction	binding	RNA-RNA	Literature mining		CTD-2366F13.1hsa-miR-106a-3p
ncRI-40001039	CTD-2384B11.2	NONHSAG040774	lncRNA	hsa-miR-106a-3p	MI0000113	miRNA	mir-CLIp capture of a mirna targetome uncovers lncRNA-mirRNA interactions	CLIP	25531890	Homo sapiens	HeLa	miRNA target interaction;RNA-RNA interaction	binding	RNA-RNA	Literature mining		CTD-2384B11.2hsa-miR-106a-3p
ncRI-40001040	CTD-2514K5.2	NONHSAG022690	lncRNA	hsa-miR-106a-3p	MI0000113	miRNA	mir-CLIp capture of a mirna targetome uncovers lncRNA-mirRNA interactions	CLIP	25531890	Homo sapiens	HeLa	miRNA target interaction;RNA-RNA interaction	binding	RNA-RNA	Literature mining		CTD-2514K5.2hsa-miR-106a-3p
ncRI-40001041	FOXH1	NONHSAG051562	lncRNA	hsa-miR-106a-3p	MI0000113	miRNA	mir-CLIp capture of a mirna targetome uncovers lncRNA-mirRNA interactions	CLIP	25531890	Homo sapiens	HeLa	miRNA target interaction;RNA-RNA interaction	binding	RNA-RNA	Literature mining		FOXH1hsa-miR-106a-3p
ncRI-40001042	CTD-2523D13.2	NONHSAG009834	lncRNA	hsa-miR-106a-3p	MI0000113	miRNA	mir-CLIp capture of a mirna targetome uncovers lncRNA-mirRNA interactions	CLIP	25531890	Homo sapiens	HeLa	miRNA target interaction;RNA-RNA interaction	binding	RNA-RNA	Literature mining		CTD-2523D13.2hsa-miR-106a-3p
ncRI-40001043	CTD-2524L6.2	NONHSAG017329	lncRNA	hsa-miR-106a-3p	MI0000113	miRNA	mir-CLIp capture of a mirna targetome uncovers lncRNA-mirRNA interactions	CLIP	25531890	Homo sapiens	HeLa	miRNA target interaction;RNA-RNA interaction	binding	RNA-RNA	Literature mining		CTD-2524L6.2hsa-miR-106a-3p
ncRI-40001044	CTD-2530H12.2	NONHSAG009114	lncRNA	hsa-miR-106a-3p	MI0000113	miRNA	mir-CLIp capture of a mirna targetome uncovers lncRNA-mirRNA interactions	CLIP	25531890	Homo sapiens	HeLa	miRNA target interaction;RNA-RNA interaction	binding	RNA-RNA	Literature mining		CTD-2530H12.2hsa-miR-106a-3p
ncRI-40001045	CTD-2531D15.4	NONHSAG008514	lncRNA	hsa-miR-106a-3p	MI0000113	miRNA	mir-CLIp capture of a mirna targetome uncovers lncRNA-mirRNA interactions	CLIP	25531890	Homo sapiens	HeLa	miRNA target interaction;RNA-RNA interaction	binding	RNA-RNA	Literature mining		CTD-2531D15.4hsa-miR-106a-3p
ncRI-40001046	CTD-2540L5.5	-	lncRNA	hsa-miR-106a-3p	MI0000113	miRNA	mir-CLIp capture of a mirna targetome uncovers lncRNA-mirRNA interactions	CLIP	25531890	Homo sapiens	HeLa	miRNA target interaction;RNA-RNA interaction	binding	RNA-RNA	Literature mining		CTD-2540L5.5hsa-miR-106a-3p
ncRI-40001047	CTD-2541J13.1	NONHSAG024080	lncRNA	hsa-miR-106a-3p	MI0000113	miRNA	mir-CLIp capture of a mirna targetome uncovers lncRNA-mirRNA interactions	CLIP	25531890	Homo sapiens	HeLa	miRNA target interaction;RNA-RNA interaction	binding	RNA-RNA	Literature mining		CTD-2541J13.1hsa-miR-106a-3p
ncRI-40001048	CTD-2552B11.4	-	lncRNA	hsa-miR-106a-3p	MI0000113	miRNA	mir-CLIp capture of a mirna targetome uncovers lncRNA-mirRNA interactions	CLIP	25531890	Homo sapiens	HeLa	miRNA target interaction;RNA-RNA interaction	binding	RNA-RNA	Literature mining		CTD-2552B11.4hsa-miR-106a-3p
ncRI-40001049	CTD-2555A7.2	NONHSAG020319	lncRNA	hsa-miR-106a-3p	MI0000113	miRNA	mir-CLIp capture of a mirna targetome uncovers lncRNA-mirRNA interactions	CLIP	25531890	Homo sapiens	HeLa	miRNA target interaction;RNA-RNA interaction	binding	RNA-RNA	Literature mining		CTD-2555A7.2hsa-miR-106a-3p
ncRI-40001050	CTD-2555O16.2	NONHSAG015215	lncRNA	hsa-miR-106a-3p	MI0000113	miRNA	mir-CLIp capture of a mirna targetome uncovers lncRNA-mirRNA interactions	CLIP	25531890	Homo sapiens	HeLa	miRNA target interaction;RNA-RNA interaction	binding	RNA-RNA	Literature mining		CTD-2555O16.2hsa-miR-106a-3p
ncRI-40001051	CTD-2561B21.9	-	lncRNA	hsa-miR-106a-3p	MI0000113	miRNA	mir-CLIp capture of a mirna targetome uncovers lncRNA-mirRNA interactions	CLIP	25531890	Homo sapiens	HeLa	miRNA target interaction;RNA-RNA interaction	binding	RNA-RNA	Literature mining		CTD-2561B21.9hsa-miR-106a-3p
ncRI-40001052	CTD-2574D22.2	NONHSAG019061	lncRNA	hsa-miR-106a-3p	MI0000113	miRNA	mir-CLIp capture of a mirna targetome uncovers lncRNA-mirRNA interactions	CLIP	25531890	Homo sapiens	HeLa	miRNA target interaction;RNA-RNA interaction	binding	RNA-RNA	Literature mining		CTD-2574D22.2hsa-miR-106a-3p
ncRI-40001053	CTD-2574D22.4	NONHSAG019060	lncRNA	hsa-miR-106a-3p	MI0000113	miRNA	mir-CLIp capture of a mirna targetome uncovers lncRNA-mirRNA interactions	Conserved miRNAs target sites predicted by TargetScan and miRanda overlap with the AGO CLIP dataset;CLIP	25531890	Homo sapiens	HeLa	miRNA target interaction;RNA-RNA interaction	binding	RNA-RNA	Literature mining;TargetScan with Ago CLIP data		CTD-2574D22.4hsa-miR-106a-3p
ncRI-40001054	CTD-2576F9.2	NONHSAG017984	lncRNA	hsa-miR-106a-3p	MI0000113	miRNA	mir-CLIp capture of a mirna targetome uncovers lncRNA-mirRNA interactions	CLIP	25531890	Homo sapiens	HeLa	miRNA target interaction;RNA-RNA interaction	binding	RNA-RNA	Literature mining		CTD-2576F9.2hsa-miR-106a-3p
ncRI-40001055	CTD-2587M2.1	NONHSAG041207	lncRNA	hsa-miR-106a-3p	MI0000113	miRNA	mir-CLIp capture of a mirna targetome uncovers lncRNA-mirRNA interactions	CLIP	25531890	Homo sapiens	HeLa	miRNA target interaction;RNA-RNA interaction	binding	RNA-RNA	Literature mining		CTD-2587M2.1hsa-miR-106a-3p
ncRI-40001056	CTD-2591A6.2	NONHSAG014584	lncRNA	hsa-miR-106a-3p	MI0000113	miRNA	mir-CLIp capture of a mirna targetome uncovers lncRNA-mirRNA interactions	CLIP	25531890	Homo sapiens	HeLa	miRNA target interaction;RNA-RNA interaction	binding	RNA-RNA	Literature mining		CTD-2591A6.2hsa-miR-106a-3p
ncRI-40001057	CTD-2647L4.3	-	lncRNA	hsa-miR-106a-3p	MI0000113	miRNA	mir-CLIp capture of a mirna targetome uncovers lncRNA-mirRNA interactions	CLIP	25531890	Homo sapiens	HeLa	miRNA target interaction;RNA-RNA interaction	binding	RNA-RNA	Literature mining		CTD-2647L4.3hsa-miR-106a-3p
ncRI-40001058	CTD-2647L4.4	NONHSAG049868	lncRNA	hsa-miR-106a-3p	MI0000113	miRNA	mir-CLIp capture of a mirna targetome uncovers lncRNA-mirRNA interactions	CLIP	25531890	Homo sapiens	HeLa	miRNA target interaction;RNA-RNA interaction	binding	RNA-RNA	Literature mining		CTD-2647L4.4hsa-miR-106a-3p
ncRI-40001059	CTD-2651B20.6	NONHSAG016771	lncRNA	hsa-mir-1226-3p	MI0006313	miRNA	collections from lncRNome	CLIP	23846593	Homo sapiens	-	miRNA target interaction;RNA-RNA interaction	regulatory	RNA-RNA	Literature mining		CTD-2651B20.6hsa-mir-1226-3p
ncRI-40001060	CTD-2651B20.6	NONHSAG016771	lncRNA	hsa-mir-3200-5p	MI0014249	miRNA	collections from lncRNome	CLIP	23846593	Homo sapiens	-	miRNA target interaction;RNA-RNA interaction	regulatory	RNA-RNA	Literature mining		CTD-2651B20.6hsa-mir-3200-5p
ncRI-40001061	CTD-2651B20.6	NONHSAG016771	lncRNA	hsa-miR-3664-3p	MI0016065	miRNA	collections from lncRNome	CLIP	23846593	Homo sapiens	-	miRNA target interaction;RNA-RNA interaction	regulatory	RNA-RNA	Literature mining		CTD-2651B20.6hsa-miR-3664-3p
ncRI-40001062	CTD-2651B20.6	NONHSAG016771	lncRNA	hsa-miR-106a-3p	MI0000113	miRNA	mir-CLIp capture of a mirna targetome uncovers lncRNA-mirRNA interactions	CLIP	25531890	Homo sapiens	HeLa	miRNA target interaction;RNA-RNA interaction	binding	RNA-RNA	Literature mining		CTD-2651B20.6hsa-miR-106a-3p
ncRI-40001063	CTD-2651B20.7	NONHSAG016770	lncRNA	hsa-miR-1225-3p	MI0006311	miRNA	collections from lncRNome	CLIP	23846593	Homo sapiens	-	miRNA target interaction;RNA-RNA interaction	regulatory	RNA-RNA	Literature mining		CTD-2651B20.7hsa-miR-1225-3p
ncRI-40001064	CTD-2651B20.7	NONHSAG016770	lncRNA	hsa-miR-4433-3p	MI0016773	miRNA	collections from lncRNome	CLIP	23846593	Homo sapiens	-	miRNA target interaction;RNA-RNA interaction	regulatory	RNA-RNA	Literature mining		CTD-2651B20.7hsa-miR-4433-3p
ncRI-40001065	CTD-2651B20.7	NONHSAG016770	lncRNA	hsa-miR-4667-3p	MI0017297	miRNA	collections from lncRNome	CLIP	23846593	Homo sapiens	-	miRNA target interaction;RNA-RNA interaction	regulatory	RNA-RNA	Literature mining		CTD-2651B20.7hsa-miR-4667-3p
ncRI-40001066	CTD-2651B20.7	NONHSAG016770	lncRNA	hsa-miR-4668-3p	MI0017298	miRNA	collections from lncRNome	CLIP	23846593	Homo sapiens	-	miRNA target interaction;RNA-RNA interaction	regulatory	RNA-RNA	Literature mining		CTD-2651B20.7hsa-miR-4668-3p
ncRI-40001067	CTD-2653M23.2	-	lncRNA	hsa-miR-106a-3p	MI0000113	miRNA	mir-CLIp capture of a mirna targetome uncovers lncRNA-mirRNA interactions	CLIP	25531890	Homo sapiens	HeLa	miRNA target interaction;RNA-RNA interaction	binding	RNA-RNA	Literature mining		CTD-2653M23.2hsa-miR-106a-3p
ncRI-40001068	CTD-2666L21.1	NONHSAG024870	lncRNA	hsa-miR-106a-3p	MI0000113	miRNA	mir-CLIp capture of a mirna targetome uncovers lncRNA-mirRNA interactions	CLIP	25531890	Homo sapiens	HeLa	miRNA target interaction;RNA-RNA interaction	binding	RNA-RNA	Literature mining		CTD-2666L21.1hsa-miR-106a-3p
ncRI-40001069	CTD-3065B20.3	NONHSAG017881	lncRNA	hsa-miR-106a-3p	MI0000113	miRNA	mir-CLIp capture of a mirna targetome uncovers lncRNA-mirRNA interactions	CLIP	25531890	Homo sapiens	HeLa	miRNA target interaction;RNA-RNA interaction	binding	RNA-RNA	Literature mining		CTD-3065B20.3hsa-miR-106a-3p
ncRI-40001070	CTD-3065J16.9	NONHSAG051532	lncRNA	hsa-miR-106a-3p	MI0000113	miRNA	mir-CLIp capture of a mirna targetome uncovers lncRNA-mirRNA interactions	CLIP	25531890	Homo sapiens	HeLa	miRNA target interaction;RNA-RNA interaction	binding	RNA-RNA	Literature mining		CTD-3065J16.9hsa-miR-106a-3p
ncRI-40001071	CTD-3110H11.2	-	lncRNA	hsa-miR-106a-3p	MI0000113	miRNA	mir-CLIp capture of a mirna targetome uncovers lncRNA-mirRNA interactions	CLIP	25531890	Homo sapiens	HeLa	miRNA target interaction;RNA-RNA interaction	binding	RNA-RNA	Literature mining		CTD-3110H11.2hsa-miR-106a-3p
ncRI-40001072	CTD-3184A7.4	NONHSAG032297	lncRNA	hsa-miR-106a-3p	MI0000113	miRNA	mir-CLIp capture of a mirna targetome uncovers lncRNA-mirRNA interactions	CLIP	25531890	Homo sapiens	HeLa	miRNA target interaction;RNA-RNA interaction	binding	RNA-RNA	Literature mining		CTD-3184A7.4hsa-miR-106a-3p
ncRI-40001073	CTD-3185P2.1	NONHSAG017223	lncRNA	hsa-miR-106a-3p	MI0000113	miRNA	mir-CLIp capture of a mirna targetome uncovers lncRNA-mirRNA interactions	CLIP	25531890	Homo sapiens	HeLa	miRNA target interaction;RNA-RNA interaction	binding	RNA-RNA	Literature mining		CTD-3185P2.1hsa-miR-106a-3p
ncRI-40001074	CTD-3195I5.1	NONHSAG020551	lncRNA	hsa-miR-106a-3p	MI0000113	miRNA	mir-CLIp capture of a mirna targetome uncovers lncRNA-mirRNA interactions	CLIP	25531890	Homo sapiens	HeLa	miRNA target interaction;RNA-RNA interaction	binding	RNA-RNA	Literature mining		CTD-3195I5.1hsa-miR-106a-3p
ncRI-40001075	CTD-3203P2.1	NONHSAG018958	lncRNA	hsa-miR-106a-3p	MI0000113	miRNA	mir-CLIp capture of a mirna targetome uncovers lncRNA-mirRNA interactions	CLIP	25531890	Homo sapiens	HeLa	miRNA target interaction;RNA-RNA interaction	binding	RNA-RNA	Literature mining		CTD-3203P2.1hsa-miR-106a-3p
ncRI-40001076	DANCR	NONHSAG037936	lncRNA	hsa-miR-106a-3p	MI0000113	miRNA	mir-CLIp capture of a mirna targetome uncovers lncRNA-mirRNA interactions	CLIP	25531890	Homo sapiens	HeLa	miRNA target interaction;RNA-RNA interaction	binding	RNA-RNA	Literature mining		DANCRhsa-miR-106a-3p
ncRI-40001080	DIO3OS	NONHSAG015952	lncRNA	hsa-miR-106a-3p	MI0000113	miRNA	mir-CLIp capture of a mirna targetome uncovers lncRNA-mirRNA interactions	CLIP	25531890	Homo sapiens	HeLa	miRNA target interaction;RNA-RNA interaction	binding	RNA-RNA	Literature mining		DIO3OShsa-miR-106a-3p
ncRI-40001081	MRPL51P2	NONHSAG033134	lncRNA	hsa-miR-106a-3p	MI0000113	miRNA	mir-CLIp capture of a mirna targetome uncovers lncRNA-mirRNA interactions	CLIP	25531890	Homo sapiens	HeLa	miRNA target interaction;RNA-RNA interaction	binding	RNA-RNA	Literature mining		MRPL51P2hsa-miR-106a-3p
ncRI-40001082	NONHSAG013514	NONHSAG013515	lncRNA	hsa-miR-106a-3p	MI0000113	miRNA	mir-CLIp capture of a mirna targetome uncovers lncRNA-mirRNA interactions	CLIP	25531890	Homo sapiens	HeLa	miRNA target interaction;RNA-RNA interaction	binding	RNA-RNA	Literature mining		NONHSAG013514hsa-miR-106a-3p
ncRI-40001095	DNAJC3-AS1	NONHSAG013992	lncRNA	hsa-miR-106a-3p	MI0000113	miRNA	mir-CLIp capture of a mirna targetome uncovers lncRNA-mirRNA interactions	CLIP	25531890	Homo sapiens	HeLa	miRNA target interaction;RNA-RNA interaction	binding	RNA-RNA	Literature mining		DNAJC3-AS1hsa-miR-106a-3p
ncRI-40001112	DYX1C1-CCPG1	-	lncRNA	hsa-miR-106a-3p	MI0000113	miRNA	mir-CLIp capture of a mirna targetome uncovers lncRNA-mirRNA interactions	CLIP	25531890	Homo sapiens	HeLa	miRNA target interaction;RNA-RNA interaction	binding	RNA-RNA	Literature mining		DYX1C1-CCPG1hsa-miR-106a-3p
ncRI-40001117	ENO1-IT1	NONHSAG000301	lncRNA	hsa-miR-106a-3p	MI0000113	miRNA	mir-CLIp capture of a mirna targetome uncovers lncRNA-mirRNA interactions	CLIP	25531890	Homo sapiens	HeLa	miRNA target interaction;RNA-RNA interaction	binding	RNA-RNA	Literature mining		ENO1-IT1hsa-miR-106a-3p
ncRI-40001118	EPB41L4A-AS1	NONHSAG041241	lncRNA	hsa-miR-106a-3p	MI0000113	miRNA	mir-CLIp capture of a mirna targetome uncovers lncRNA-mirRNA interactions	Conserved miRNAs target sites predicted by TargetScan and miRanda overlap with the AGO CLIP dataset;CLIP	25531890	Homo sapiens	HeLa	miRNA target interaction;RNA-RNA interaction	binding	RNA-RNA	Literature mining;miRanda with Ago CLIP data		EPB41L4A-AS1hsa-miR-106a-3p
ncRI-40001119	ERI3-IT1	NONHSAG001269	lncRNA	hsa-miR-106a-3p	MI0000113	miRNA	mir-CLIp capture of a mirna targetome uncovers lncRNA-mirRNA interactions	CLIP	25531890	Homo sapiens	HeLa	miRNA target interaction;RNA-RNA interaction	binding	RNA-RNA	Literature mining		ERI3-IT1hsa-miR-106a-3p
ncRI-40001120	ERVK13-1	NONHSAG018350	lncRNA	hsa-miR-106a-3p	MI0000113	miRNA	mir-CLIp capture of a mirna targetome uncovers lncRNA-mirRNA interactions	CLIP	25531890	Homo sapiens	HeLa	miRNA target interaction;RNA-RNA interaction	binding	RNA-RNA	Literature mining		ERVK13-1hsa-miR-106a-3p
ncRI-40001123	FAM41AY1	NONHSAG055809	lncRNA	hsa-miR-106a-3p	MI0000113	miRNA	mir-CLIp capture of a mirna targetome uncovers lncRNA-mirRNA interactions	CLIP	25531890	Homo sapiens	HeLa	miRNA target interaction;RNA-RNA interaction	binding	RNA-RNA	Literature mining		FAM41AY1hsa-miR-106a-3p
ncRI-40001124	FAM41AY2	NONHSAG055834	lncRNA	hsa-miR-106a-3p	MI0000113	miRNA	mir-CLIp capture of a mirna targetome uncovers lncRNA-mirRNA interactions	CLIP	25531890	Homo sapiens	HeLa	miRNA target interaction;RNA-RNA interaction	binding	RNA-RNA	Literature mining		FAM41AY2hsa-miR-106a-3p
ncRI-40001125	FAM87B	NONHSAG000047	lncRNA	hsa-miR-106a-3p	MI0000113	miRNA	mir-CLIp capture of a mirna targetome uncovers lncRNA-mirRNA interactions	CLIP	25531890	Homo sapiens	HeLa	miRNA target interaction;RNA-RNA interaction	binding	RNA-RNA	Literature mining		FAM87Bhsa-miR-106a-3p
ncRI-40001126	FBXL19-AS1	NONHSAG019125	lncRNA	hsa-miR-106a-3p	MI0000113	miRNA	mir-CLIp capture of a mirna targetome uncovers lncRNA-mirRNA interactions	CLIP	25531890	Homo sapiens	HeLa	miRNA target interaction;RNA-RNA interaction	binding	RNA-RNA	Literature mining		FBXL19-AS1hsa-miR-106a-3p
ncRI-40001132	FGD5-AS1	NONHSAG034508	lncRNA	hsa-miR-106a-3p	MI0000113	miRNA	mir-CLIp capture of a mirna targetome uncovers lncRNA-mirRNA interactions	Conserved miRNAs target sites predicted by TargetScan and miRanda overlap with the AGO CLIP dataset;CLIP	25531890	Homo sapiens	HeLa	miRNA target interaction;RNA-RNA interaction	binding	RNA-RNA	Literature mining;miRanda with Ago CLIP data		FGD5-AS1hsa-miR-106a-3p
ncRI-40001133	FKBP1A-SDCBP2	-	lncRNA	hsa-miR-106a-3p	MI0000113	miRNA	mir-CLIp capture of a mirna targetome uncovers lncRNA-mirRNA interactions	CLIP	25531890	Homo sapiens	HeLa	miRNA target interaction;RNA-RNA interaction	binding	RNA-RNA	Literature mining		FKBP1A-SDCBP2hsa-miR-106a-3p
ncRI-40001134	FLG-AS1	NONHSAG002948	lncRNA	hsa-miR-106a-3p	MI0000113	miRNA	mir-CLIp capture of a mirna targetome uncovers lncRNA-mirRNA interactions	CLIP	25531890	Homo sapiens	HeLa	miRNA target interaction;RNA-RNA interaction	binding	RNA-RNA	Literature mining		FLG-AS1hsa-miR-106a-3p
ncRI-40001135	FLNB-AS1	NONHSAG035271	lncRNA	hsa-miR-106a-3p	MI0000113	miRNA	mir-CLIp capture of a mirna targetome uncovers lncRNA-mirRNA interactions	CLIP	25531890	Homo sapiens	HeLa	miRNA target interaction;RNA-RNA interaction	binding	RNA-RNA	Literature mining		FLNB-AS1hsa-miR-106a-3p
ncRI-40001136	FMR1-IT1	NONHSAG055482	lncRNA	hsa-miR-106a-3p	MI0000113	miRNA	mir-CLIp capture of a mirna targetome uncovers lncRNA-mirRNA interactions	CLIP	25531890	Homo sapiens	HeLa	miRNA target interaction;RNA-RNA interaction	binding	RNA-RNA	Literature mining		FMR1-IT1hsa-miR-106a-3p
ncRI-40001137	FOXP1-IT1	NONHSAG035401	lncRNA	hsa-miR-106a-3p	MI0000113	miRNA	mir-CLIp capture of a mirna targetome uncovers lncRNA-mirRNA interactions	CLIP	25531890	Homo sapiens	HeLa	miRNA target interaction;RNA-RNA interaction	binding	RNA-RNA	Literature mining		FOXP1-IT1hsa-miR-106a-3p
ncRI-40001139	FTO-IT1	NONHSAG019491	lncRNA	hsa-miR-106a-3p	MI0000113	miRNA	mir-CLIp capture of a mirna targetome uncovers lncRNA-mirRNA interactions	CLIP	25531890	Homo sapiens	HeLa	miRNA target interaction;RNA-RNA interaction	binding	RNA-RNA	Literature mining		FTO-IT1hsa-miR-106a-3p
ncRI-40001140	Ftx	NONHSAG054788	lncRNA	hsa-miR-106a-3p	MI0000113	miRNA	mir-CLIp capture of a mirna targetome uncovers lncRNA-mirRNA interactions	CLIP	25531890	Homo sapiens	HeLa	miRNA target interaction;RNA-RNA interaction	binding	RNA-RNA	Literature mining		Ftxhsa-miR-106a-3p
ncRI-40001149	GAS5	NONHSAG003504	lncRNA	hsa-miR-3175	MI0014209	miRNA	collections from lncRNome	CLIP	23846593	Homo sapiens	-	miRNA target interaction;RNA-RNA interaction	regulatory	RNA-RNA	Literature mining		GAS5hsa-miR-3175
ncRI-40001150	GAS5	NONHSAG003504	lncRNA	hsa-miR-3609	MI0015999	miRNA	collections from lncRNome	CLIP	23846593	Homo sapiens	-	miRNA target interaction;RNA-RNA interaction	regulatory	RNA-RNA	Literature mining		GAS5hsa-miR-3609
ncRI-40001151	GAS5	NONHSAG003504	lncRNA	hsa-mir-3658-5p	MI0016058	miRNA	collections from lncRNome	CLIP	23846593	Homo sapiens	-	miRNA target interaction;RNA-RNA interaction	regulatory	RNA-RNA	Literature mining		GAS5hsa-mir-3658-5p
ncRI-40001152	GAS5	NONHSAG003504	lncRNA	hsa-miR-4452	MI0016798	miRNA	collections from lncRNome	CLIP	23846593	Homo sapiens	-	miRNA target interaction;RNA-RNA interaction	regulatory	RNA-RNA	Literature mining		GAS5hsa-miR-4452
ncRI-40001153	GAS5	NONHSAG003504	lncRNA	hsa-miR-4686	MI0017318	miRNA	collections from lncRNome	CLIP	23846593	Homo sapiens	-	miRNA target interaction;RNA-RNA interaction	regulatory	RNA-RNA	Literature mining		GAS5hsa-miR-4686
ncRI-40001154	GAS5	NONHSAG003504	lncRNA	hsa-miR-6072	MI0020349	miRNA	collections from lncRNome	CLIP	23846593	Homo sapiens	-	miRNA target interaction;RNA-RNA interaction	regulatory	RNA-RNA	Literature mining		GAS5hsa-miR-6072
ncRI-40001155	GAS5	NONHSAG003504	lncRNA	hsa-miR-18a-3p	MI0000072	miRNA	collections from lncRNome	RNA pull-down assay;Conserved miRNAs target sites predicted by TargetScan and miRanda overlap with the AGO CLIP dataset;Luciferase reporter assay;CLIP;RIP assay	23846593;29748618	Homo sapiens	-	miRNA target interaction;RNA-RNA interaction	regulatory	RNA-RNA	Literature mining;Literature Mining;TargetScan with Ago CLIP data		GAS5hsa-miR-18a-3p
ncRI-40001156	GAS5	NONHSAG003504	lncRNA	hsa-miR-18b-5p	MI0001518	miRNA	collections from lncRNome	Conserved miRNAs target sites predicted by TargetScan and miRanda overlap with the AGO CLIP dataset;CLIP	23846593	Homo sapiens	-	miRNA target interaction;RNA-RNA interaction	regulatory	RNA-RNA	Literature mining;TargetScan with Ago CLIP data		GAS5hsa-miR-18b-5p
ncRI-40001157	GAS5	NONHSAG003504	lncRNA	hsa-miR-524-5p	MI0003160	miRNA	collections from lncRNome	CLIP	23846593	Homo sapiens	-	miRNA target interaction;RNA-RNA interaction	regulatory	RNA-RNA	Literature mining		GAS5hsa-miR-524-5p
ncRI-40001158	GAS5	NONHSAG003504	lncRNA	hsa-miR-548a-3p	MI0003593	miRNA	collections from lncRNome	CLIP	23846593	Homo sapiens	-	miRNA target interaction;RNA-RNA interaction	regulatory	RNA-RNA	Literature mining		GAS5hsa-miR-548a-3p
ncRI-40001159	GAS5	NONHSAG003504	lncRNA	hsa-mir-93-3p	MI0000095	miRNA	collections from lncRNome	CLIP	23846593	Homo sapiens	-	miRNA target interaction;RNA-RNA interaction	regulatory	RNA-RNA	Literature mining		GAS5hsa-mir-93-3p
ncRI-40001160	GAS5	NONHSAG003504	lncRNA	hsa-miR-30b-3p	MI0000441	miRNA	collections from lncRNome	CLIP	23846593	Homo sapiens	-	miRNA target interaction;RNA-RNA interaction	regulatory	RNA-RNA	Literature mining		GAS5hsa-miR-30b-3p
ncRI-40001161	GAS5	NONHSAG003504	lncRNA	hsa-miR-377-3p	MI0000785	miRNA	collections from lncRNome	Conserved miRNAs target sites predicted by TargetScan and miRanda overlap with the AGO CLIP dataset;CLIP	23846593	Homo sapiens	-	miRNA target interaction;RNA-RNA interaction	regulatory	RNA-RNA	Literature mining;TargetScan with Ago CLIP data		GAS5hsa-miR-377-3p
ncRI-40001162	GAS5	NONHSAG003504	lncRNA	hsa-miR-335-3p	MI0000816	miRNA	collections from lncRNome	Conserved miRNAs target sites predicted by TargetScan and miRanda overlap with the AGO CLIP dataset;CLIP	23846593	Homo sapiens	-	miRNA target interaction;RNA-RNA interaction	regulatory	RNA-RNA	Literature mining;TargetScan with Ago CLIP data		GAS5hsa-miR-335-3p
ncRI-40001163	GAS5	NONHSAG003504	lncRNA	hsa-miR-548g-3p	MI0006395	miRNA	collections from lncRNome	CLIP	23846593	Homo sapiens	-	miRNA target interaction;RNA-RNA interaction	regulatory	RNA-RNA	Literature mining		GAS5hsa-miR-548g-3p
ncRI-40001164	GAS5	NONHSAG003504	lncRNA	hsa-miR-548o-3p	MI0016746	miRNA	collections from lncRNome	CLIP	23846593	Homo sapiens	-	miRNA target interaction;RNA-RNA interaction	regulatory	RNA-RNA	Literature mining		GAS5hsa-miR-548o-3p
ncRI-40001165	GAS5	NONHSAG003504	lncRNA	hsa-mir-103a-2-5p	MI0000108	miRNA	collections from lncRNome	CLIP	23846593	Homo sapiens	-	miRNA target interaction;RNA-RNA interaction	regulatory	RNA-RNA	Literature mining		GAS5hsa-mir-103a-2-5p
ncRI-40001166	GAS5	NONHSAG003504	lncRNA	hsa-miR-449b-3p	MI0003673	miRNA	collections from lncRNome	Conserved miRNAs target sites predicted by TargetScan and miRanda overlap with the AGO CLIP dataset;CLIP	23846593	Homo sapiens	-	miRNA target interaction;RNA-RNA interaction	regulatory	RNA-RNA	Literature mining;TargetScan with Ago CLIP data		GAS5hsa-miR-449b-3p
ncRI-40001167	GAS5	NONHSAG003504	lncRNA	hsa-miR-3116	MI0014128	miRNA	collections from lncRNome	CLIP	23846593	Homo sapiens	-	miRNA target interaction;RNA-RNA interaction	regulatory	RNA-RNA	Literature mining		GAS5hsa-miR-3116
ncRI-40001168	GAS5	NONHSAG003504	lncRNA	hsa-miR-3613-3p	MI0016003	miRNA	collections from lncRNome	CLIP	23846593	Homo sapiens	-	miRNA target interaction;RNA-RNA interaction	regulatory	RNA-RNA	Literature mining		GAS5hsa-miR-3613-3p
ncRI-40001169	GAS5	NONHSAG003504	lncRNA	hsa-miR-4715-3p	MI0017349	miRNA	collections from lncRNome	CLIP	23846593	Homo sapiens	-	miRNA target interaction;RNA-RNA interaction	regulatory	RNA-RNA	Literature mining		GAS5hsa-miR-4715-3p
ncRI-40001170	GAS5	NONHSAG003504	lncRNA	hsa-miR-4786-3p	MI0017433	miRNA	collections from lncRNome	CLIP	23846593	Homo sapiens	-	miRNA target interaction;RNA-RNA interaction	regulatory	RNA-RNA	Literature mining		GAS5hsa-miR-4786-3p
ncRI-40001171	GAS5	NONHSAG003504	lncRNA	hsa-miR-1273g-3p	MI0018003	miRNA	collections from lncRNome	CLIP	23846593	Homo sapiens	-	miRNA target interaction;RNA-RNA interaction	regulatory	RNA-RNA	Literature mining		GAS5hsa-miR-1273g-3p
ncRI-40001172	GAS5	NONHSAG003504	lncRNA	hsa-miR-3606-3p	MI0015996	miRNA	collections from lncRNome	CLIP	23846593	Homo sapiens	-	miRNA target interaction;RNA-RNA interaction	regulatory	RNA-RNA	Literature mining		GAS5hsa-miR-3606-3p
ncRI-40001173	GAS5	NONHSAG003504	lncRNA	hsa-mir-3192	MI0014237	miRNA	collections from lncRNome	CLIP	23846593	Homo sapiens	-	miRNA target interaction;RNA-RNA interaction	regulatory	RNA-RNA	Literature mining		GAS5hsa-mir-3192
ncRI-40001174	GAS5	NONHSAG003504	lncRNA	hsa-miR-106a-3p	MI0000113	miRNA	mir-CLIp capture of a mirna targetome uncovers lncRNA-mirRNA interactions	CLIP	25531890	Homo sapiens	HeLa	miRNA target interaction;RNA-RNA interaction	binding	RNA-RNA	Literature mining		GAS5hsa-miR-106a-3p
ncRI-40001184	GHRLOS	NONHSAG034421	lncRNA	hsa-miR-106a-3p	MI0000113	miRNA	mir-CLIp capture of a mirna targetome uncovers lncRNA-mirRNA interactions	CLIP	25531890	Homo sapiens	HeLa	miRNA target interaction;RNA-RNA interaction	binding	RNA-RNA	Literature mining		GHRLOShsa-miR-106a-3p
ncRI-40001185	GHRLOS2	-	lncRNA	hsa-miR-106a-3p	MI0000113	miRNA	mir-CLIp capture of a mirna targetome uncovers lncRNA-mirRNA interactions	CLIP	25531890	Homo sapiens	HeLa	miRNA target interaction;RNA-RNA interaction	binding	RNA-RNA	Literature mining		GHRLOS2hsa-miR-106a-3p
ncRI-40001186	GNAS-AS1	NONHSAG032157	lncRNA	hsa-miR-106a-3p	MI0000113	miRNA	mir-CLIp capture of a mirna targetome uncovers lncRNA-mirRNA interactions	CLIP	25531890	Homo sapiens	HeLa	miRNA target interaction;RNA-RNA interaction	binding	RNA-RNA	Literature mining		GNAS-AS1hsa-miR-106a-3p
ncRI-40001188	GRIFIN	NONHSAG046799	lncRNA	hsa-miR-106a-3p	MI0000113	miRNA	mir-CLIp capture of a mirna targetome uncovers lncRNA-mirRNA interactions	CLIP	25531890	Homo sapiens	HeLa	miRNA target interaction;RNA-RNA interaction	binding	RNA-RNA	Literature mining		GRIFINhsa-miR-106a-3p
ncRI-40001189	GS1-124K5.11	NONHSAG047847	lncRNA	hsa-miR-106a-3p	MI0000113	miRNA	mir-CLIp capture of a mirna targetome uncovers lncRNA-mirRNA interactions	CLIP	25531890	Homo sapiens	HeLa	miRNA target interaction;RNA-RNA interaction	binding	RNA-RNA	Literature mining		GS1-124K5.11hsa-miR-106a-3p
ncRI-40001190	GS1-124K5.4	NONHSAG047842	lncRNA	hsa-miR-106a-3p	MI0000113	miRNA	mir-CLIp capture of a mirna targetome uncovers lncRNA-mirRNA interactions	CLIP	25531890	Homo sapiens	HeLa	miRNA target interaction;RNA-RNA interaction	binding	RNA-RNA	Literature mining		GS1-124K5.4hsa-miR-106a-3p
ncRI-40001191	GS1-251I9.4	NONHSAG050725	lncRNA	hsa-miR-106a-3p	MI0000113	miRNA	mir-CLIp capture of a mirna targetome uncovers lncRNA-mirRNA interactions	CLIP	25531890	Homo sapiens	HeLa	miRNA target interaction;RNA-RNA interaction	binding	RNA-RNA	Literature mining		GS1-251I9.4hsa-miR-106a-3p
ncRI-40001192	GS1-358P8.4	NONHSAG054167	lncRNA	hsa-miR-106a-3p	MI0000113	miRNA	mir-CLIp capture of a mirna targetome uncovers lncRNA-mirRNA interactions	CLIP	25531890	Homo sapiens	HeLa	miRNA target interaction;RNA-RNA interaction	binding	RNA-RNA	Literature mining		GS1-358P8.4hsa-miR-106a-3p
ncRI-40001193	GS1-393G12.12	NONHSAG051542	lncRNA	hsa-miR-106a-3p	MI0000113	miRNA	mir-CLIp capture of a mirna targetome uncovers lncRNA-mirRNA interactions	CLIP	25531890	Homo sapiens	HeLa	miRNA target interaction;RNA-RNA interaction	binding	RNA-RNA	Literature mining		GS1-393G12.12hsa-miR-106a-3p
ncRI-40001194	GUSBP4	NONHSAG044022	lncRNA	hsa-miR-106a-3p	MI0000113	miRNA	mir-CLIp capture of a mirna targetome uncovers lncRNA-mirRNA interactions	CLIP	25531890	Homo sapiens	HeLa	miRNA target interaction;RNA-RNA interaction	binding	RNA-RNA	Literature mining		GUSBP4hsa-miR-106a-3p
ncRI-40001195	h19	NONHSAG007409	lncRNA	hsa-miR-106a-3p	MI0000113	miRNA	mir-CLIp capture of a mirna targetome uncovers lncRNA-mirRNA interactions	RNA pull-down assay;Conserved miRNAs target sites predicted by TargetScan and miRanda overlap with the AGO CLIP dataset;RIP;CLIP;luciferase reporter assays	29350287;25531890	Homo sapiens	A375;SK-MEL-1;HeLa	miRNA target interaction;RNA-RNA interaction	binding	RNA-RNA	Literature mining;Literature Mining;TargetScan with Ago CLIP data		h19hsa-miR-106a-3p
ncRI-40001196	h19	NONHSAG007409	lncRNA	miR-675	MI0005416	miRNA	Recently, it was found that the H19 RNA is host to an exonic microRNA, miR-675, which, as a result, is also imprinted and maternally expressed.	RIP,Luciferase reporter assay	19239885;26853553	Homo sapiens	-	expression correlation	expression correlation	RNA-RNA	Literature mining;Literature Mining		h19miR-675
ncRI-40001219	H1FX-AS1	NONHSAG036047	lncRNA	hsa-miR-106a-3p	MI0000113	miRNA	mir-CLIp capture of a mirna targetome uncovers lncRNA-mirRNA interactions	CLIP	25531890	Homo sapiens	HeLa	miRNA target interaction;RNA-RNA interaction	binding	RNA-RNA	Literature mining		H1FX-AS1hsa-miR-106a-3p
ncRI-40001222	HAS2-AS1	NONHSAG051141	lncRNA	hsa-miR-106a-3p	MI0000113	miRNA	mir-CLIp capture of a mirna targetome uncovers lncRNA-mirRNA interactions	CLIP	25531890	Homo sapiens	HeLa	miRNA target interaction;RNA-RNA interaction	binding	RNA-RNA	Literature mining		HAS2-AS1hsa-miR-106a-3p
ncRI-40001224	HCG17	NONHSAG043403	lncRNA	hsa-miR-106a-3p	MI0000113	miRNA	mir-CLIp capture of a mirna targetome uncovers lncRNA-mirRNA interactions	CLIP	25531890	Homo sapiens	HeLa	miRNA target interaction;RNA-RNA interaction	binding	RNA-RNA	Literature mining		HCG17hsa-miR-106a-3p
ncRI-40001225	HCG18	NONHSAG043405	lncRNA	hsa-miR-106a-3p	MI0000113	miRNA	mir-CLIp capture of a mirna targetome uncovers lncRNA-mirRNA interactions	Conserved miRNAs target sites predicted by TargetScan and miRanda overlap with the AGO CLIP dataset;CLIP	25531890	Homo sapiens	HeLa	miRNA target interaction;RNA-RNA interaction	binding	RNA-RNA	Literature mining;TargetScan with Ago CLIP data		HCG18hsa-miR-106a-3p
ncRI-40001226	HCP5	NONHSAG043479	lncRNA	hsa-miR-106a-3p	MI0000113	miRNA	mir-CLIp capture of a mirna targetome uncovers lncRNA-mirRNA interactions	CLIP	25531890	Homo sapiens	HeLa	miRNA target interaction;RNA-RNA interaction	binding	RNA-RNA	Literature mining		HCP5hsa-miR-106a-3p
ncRI-40001228	HLA-F-AS1	NONHSAG043371	lncRNA	hsa-miR-106a-3p	MI0000113	miRNA	mir-CLIp capture of a mirna targetome uncovers lncRNA-mirRNA interactions	CLIP	25531890	Homo sapiens	HeLa	miRNA target interaction;RNA-RNA interaction	binding	RNA-RNA	Literature mining		HLA-F-AS1hsa-miR-106a-3p
ncRI-40001229	NONHSAG004866	NONHSAG004868	lncRNA	hsa-mir-448	MI0001637	miRNA	collections from lncRNome	Conserved miRNAs target sites predicted by TargetScan and miRanda overlap with the AGO CLIP dataset;CLIP	23846593	Homo sapiens	-	miRNA target interaction;RNA-RNA interaction	regulatory	RNA-RNA	Literature mining;TargetScan with Ago CLIP data		NONHSAG004866hsa-mir-448
ncRI-40001230	NONHSAG004866	NONHSAG004868	lncRNA	hsa-miR-511	MI0003127	miRNA	collections from lncRNome	CLIP	23846593	Homo sapiens	-	miRNA target interaction;RNA-RNA interaction	regulatory	RNA-RNA	Literature mining		NONHSAG004866hsa-miR-511
ncRI-40001231	NONHSAG004866	NONHSAG004868	lncRNA	hsa-miR-587	MI0003595	miRNA	collections from lncRNome	CLIP	23846593	Homo sapiens	-	miRNA target interaction;RNA-RNA interaction	regulatory	RNA-RNA	Literature mining		NONHSAG004866hsa-miR-587
ncRI-40001232	NONHSAG004866	NONHSAG004868	lncRNA	hsa-miR-603	MI0003616	miRNA	collections from lncRNome	CLIP	23846593	Homo sapiens	-	miRNA target interaction;RNA-RNA interaction	regulatory	RNA-RNA	Literature mining		NONHSAG004866hsa-miR-603
ncRI-40001233	NONHSAG004866	NONHSAG004868	lncRNA	hsa-miR-621	MI0003635	miRNA	collections from lncRNome	CLIP	23846593	Homo sapiens	-	miRNA target interaction;RNA-RNA interaction	regulatory	RNA-RNA	Literature mining		NONHSAG004866hsa-miR-621
ncRI-40001234	NONHSAG004866	NONHSAG004868	lncRNA	hsa-miR-630	MI0003644	miRNA	collections from lncRNome	CLIP	23846593	Homo sapiens	-	miRNA target interaction;RNA-RNA interaction	regulatory	RNA-RNA	Literature mining		NONHSAG004866hsa-miR-630
ncRI-40001235	NONHSAG004866	NONHSAG004868	lncRNA	hsa-mir-658	MI0003682	miRNA	collections from lncRNome	CLIP	23846593	Homo sapiens	-	miRNA target interaction;RNA-RNA interaction	regulatory	RNA-RNA	Literature mining		NONHSAG004866hsa-mir-658
ncRI-40001236	NONHSAG004866	NONHSAG004868	lncRNA	hsa-miR-761	MI0003941	miRNA	collections from lncRNome	CLIP	23846593	Homo sapiens	-	miRNA target interaction;RNA-RNA interaction	regulatory	RNA-RNA	Literature mining		NONHSAG004866hsa-miR-761
ncRI-40001237	NONHSAG004866	NONHSAG004868	lncRNA	hsa-miR-665	MI0005563	miRNA	collections from lncRNome	CLIP	23846593	Homo sapiens	-	miRNA target interaction;RNA-RNA interaction	regulatory	RNA-RNA	Literature mining		NONHSAG004866hsa-miR-665
ncRI-40001238	NONHSAG004866	NONHSAG004868	lncRNA	hsa-miR-1290	MI0006352	miRNA	collections from lncRNome	CLIP	23846593	Homo sapiens	-	miRNA target interaction;RNA-RNA interaction	regulatory	RNA-RNA	Literature mining		NONHSAG004866hsa-miR-1290
ncRI-40001239	NONHSAG004866	NONHSAG004868	lncRNA	hsa-miR-1268a	MI0006405	miRNA	collections from lncRNome	CLIP	23846593	Homo sapiens	-	miRNA target interaction;RNA-RNA interaction	regulatory	RNA-RNA	Literature mining		NONHSAG004866hsa-miR-1268a
ncRI-40001240	NONHSAG004866	NONHSAG004868	lncRNA	hsa-miR-1252	MI0006434	miRNA	collections from lncRNome	CLIP	23846593	Homo sapiens	-	miRNA target interaction;RNA-RNA interaction	regulatory	RNA-RNA	Literature mining		NONHSAG004866hsa-miR-1252
ncRI-40001241	NONHSAG004866	NONHSAG004868	lncRNA	hsa-miR-544b	MI0014159	miRNA	collections from lncRNome	CLIP	23846593	Homo sapiens	-	miRNA target interaction;RNA-RNA interaction	regulatory	RNA-RNA	Literature mining		NONHSAG004866hsa-miR-544b
ncRI-40001242	NONHSAG004866	NONHSAG004868	lncRNA	hsa-miR-3672	MI0016073	miRNA	collections from lncRNome	CLIP	23846593	Homo sapiens	-	miRNA target interaction;RNA-RNA interaction	regulatory	RNA-RNA	Literature mining		NONHSAG004866hsa-miR-3672
ncRI-40001243	NONHSAG004866	NONHSAG004868	lncRNA	hsa-miR-3937	MI0016593	miRNA	collections from lncRNome	CLIP	23846593	Homo sapiens	-	miRNA target interaction;RNA-RNA interaction	regulatory	RNA-RNA	Literature mining		NONHSAG004866hsa-miR-3937
ncRI-40001244	NONHSAG004866	NONHSAG004868	lncRNA	hsa-miR-548z	MI0016688	miRNA	collections from lncRNome	CLIP	23846593	Homo sapiens	-	miRNA target interaction;RNA-RNA interaction	regulatory	RNA-RNA	Literature mining		NONHSAG004866hsa-miR-548z
ncRI-40001245	NONHSAG004866	NONHSAG004868	lncRNA	hsa-miR-1268b	MI0016748	miRNA	collections from lncRNome	CLIP	23846593	Homo sapiens	-	miRNA target interaction;RNA-RNA interaction	regulatory	RNA-RNA	Literature mining		NONHSAG004866hsa-miR-1268b
ncRI-40001246	NONHSAG004866	NONHSAG004868	lncRNA	hsa-miR-4459	MI0016805	miRNA	collections from lncRNome	CLIP	23846593	Homo sapiens	-	miRNA target interaction;RNA-RNA interaction	regulatory	RNA-RNA	Literature mining		NONHSAG004866hsa-miR-4459
ncRI-40001247	NONHSAG004866	NONHSAG004868	lncRNA	hsa-miR-4461	MI0016807	miRNA	collections from lncRNome	CLIP	23846593	Homo sapiens	-	miRNA target interaction;RNA-RNA interaction	regulatory	RNA-RNA	Literature mining		NONHSAG004866hsa-miR-4461
ncRI-40001248	NONHSAG004866	NONHSAG004868	lncRNA	hsa-miR-548ai	MI0016813	miRNA	collections from lncRNome	CLIP	23846593	Homo sapiens	-	miRNA target interaction;RNA-RNA interaction	regulatory	RNA-RNA	Literature mining		NONHSAG004866hsa-miR-548ai
ncRI-40001249	NONHSAG004866	NONHSAG004868	lncRNA	hsa-miR-4476	MI0016828	miRNA	collections from lncRNome	CLIP	23846593	Homo sapiens	-	miRNA target interaction;RNA-RNA interaction	regulatory	RNA-RNA	Literature mining		NONHSAG004866hsa-miR-4476
ncRI-40001250	NONHSAG004866	NONHSAG004868	lncRNA	hsa-miR-4495	MI0016857	miRNA	collections from lncRNome	CLIP	23846593	Homo sapiens	-	miRNA target interaction;RNA-RNA interaction	regulatory	RNA-RNA	Literature mining		NONHSAG004866hsa-miR-4495
ncRI-40001251	NONHSAG004866	NONHSAG004868	lncRNA	hsa-miR-4517	MI0016883	miRNA	collections from lncRNome	CLIP	23846593	Homo sapiens	-	miRNA target interaction;RNA-RNA interaction	regulatory	RNA-RNA	Literature mining		NONHSAG004866hsa-miR-4517
ncRI-40001252	NONHSAG004866	NONHSAG004868	lncRNA	hsa-miR-5684	MI0019285	miRNA	collections from lncRNome	CLIP	23846593	Homo sapiens	-	miRNA target interaction;RNA-RNA interaction	regulatory	RNA-RNA	Literature mining		NONHSAG004866hsa-miR-5684
ncRI-40001253	NONHSAG004866	NONHSAG004868	lncRNA	hsa-miR-5696	MI0019303	miRNA	collections from lncRNome	CLIP	23846593	Homo sapiens	-	miRNA target interaction;RNA-RNA interaction	regulatory	RNA-RNA	Literature mining		NONHSAG004866hsa-miR-5696
ncRI-40001254	NONHSAG004866	NONHSAG004868	lncRNA	hsa-miR-5700	MI0019307	miRNA	collections from lncRNome	CLIP	23846593	Homo sapiens	-	miRNA target interaction;RNA-RNA interaction	regulatory	RNA-RNA	Literature mining		NONHSAG004866hsa-miR-5700
ncRI-40001255	NONHSAG004866	NONHSAG004868	lncRNA	hsa-mir-25-3p	MI0000082	miRNA	collections from lncRNome	CLIP	23846593	Homo sapiens	-	miRNA target interaction;RNA-RNA interaction	regulatory	RNA-RNA	Literature mining		NONHSAG004866hsa-mir-25-3p
ncRI-40001256	NONHSAG004866	NONHSAG004868	lncRNA	hsa-miR-135a2	MI0000453	miRNA	collections from lncRNome	CLIP	23846593	Homo sapiens	-	miRNA target interaction;RNA-RNA interaction	regulatory	RNA-RNA	Literature mining		NONHSAG004866hsa-miR-135a2
ncRI-40001257	NONHSAG004866	NONHSAG004868	lncRNA	hsa-miR-149-3p	MI0000478	miRNA	collections from lncRNome	CLIP	23846593	Homo sapiens	-	miRNA target interaction;RNA-RNA interaction	regulatory	RNA-RNA	Literature mining		NONHSAG004866hsa-miR-149-3p
ncRI-40001258	NONHSAG004866	NONHSAG004868	lncRNA	hsa-miR-34b-3p	MI0000742	miRNA	collections from lncRNome	CLIP	23846593	Homo sapiens	-	miRNA target interaction;RNA-RNA interaction	regulatory	RNA-RNA	Literature mining		NONHSAG004866hsa-miR-34b-3p
ncRI-40001259	NONHSAG004866	NONHSAG004868	lncRNA	hsa-mir-367-3p	MI0000775	miRNA	collections from lncRNome	CLIP	23846593	Homo sapiens	-	miRNA target interaction;RNA-RNA interaction	regulatory	RNA-RNA	Literature mining		NONHSAG004866hsa-mir-367-3p
ncRI-40001260	NONHSAG004866	NONHSAG004868	lncRNA	hsa-miR-337-3p	MI0000806	miRNA	collections from lncRNome	CLIP	23846593	Homo sapiens	-	miRNA target interaction;RNA-RNA interaction	regulatory	RNA-RNA	Literature mining		NONHSAG004866hsa-miR-337-3p
ncRI-40001261	NONHSAG004866	NONHSAG004868	lncRNA	hsa-miR-135b-5p	MI0000810	miRNA	collections from lncRNome	CLIP	23846593	Homo sapiens	-	miRNA target interaction;RNA-RNA interaction	regulatory	RNA-RNA	Literature mining		NONHSAG004866hsa-miR-135b-5p
ncRI-40001262	NONHSAG004866	NONHSAG004868	lncRNA	hsa-mir-324-3p	MI0000813	miRNA	collections from lncRNome	CLIP	23846593	Homo sapiens	-	miRNA target interaction;RNA-RNA interaction	regulatory	RNA-RNA	Literature mining		NONHSAG004866hsa-mir-324-3p
ncRI-40001263	NONHSAG004866	NONHSAG004868	lncRNA	hsa-miR-424-5p	MI0001446	miRNA	collections from lncRNome	CLIP	23846593	Homo sapiens	-	miRNA target interaction;RNA-RNA interaction	regulatory	RNA-RNA	Literature mining		NONHSAG004866hsa-miR-424-5p
ncRI-40001264	NONHSAG004866	NONHSAG004868	lncRNA	hsa-miR-323b-5p	MI0014206	miRNA	collections from lncRNome	CLIP	23846593	Homo sapiens	-	miRNA target interaction;RNA-RNA interaction	regulatory	RNA-RNA	Literature mining		NONHSAG004866hsa-miR-323b-5p
ncRI-40001265	NONHSAG004866	NONHSAG004868	lncRNA	hsa-miR-526b-3p	MI0003150	miRNA	collections from lncRNome	CLIP	23846593	Homo sapiens	-	miRNA target interaction;RNA-RNA interaction	regulatory	RNA-RNA	Literature mining		NONHSAG004866hsa-miR-526b-3p
ncRI-40001266	NONHSAG004866	NONHSAG004868	lncRNA	hsa-miR-519b-3p	MI0003151	miRNA	collections from lncRNome	CLIP	23846593	Homo sapiens	-	miRNA target interaction;RNA-RNA interaction	regulatory	RNA-RNA	Literature mining		NONHSAG004866hsa-miR-519b-3p
ncRI-40001267	NONHSAG004866	NONHSAG004868	lncRNA	hsa-miR-539-3p	MI0003514	miRNA	collections from lncRNome	CLIP	23846593	Homo sapiens	-	miRNA target interaction;RNA-RNA interaction	regulatory	RNA-RNA	Literature mining		NONHSAG004866hsa-miR-539-3p
ncRI-40001268	NONHSAG004866	NONHSAG004868	lncRNA	hsa-miR-545-3p	MI0003516	miRNA	collections from lncRNome	CLIP	23846593	Homo sapiens	-	miRNA target interaction;RNA-RNA interaction	regulatory	RNA-RNA	Literature mining		NONHSAG004866hsa-miR-545-3p
ncRI-40001269	NONHSAG004866	NONHSAG004868	lncRNA	hsa-miR-542-3p	MI0003686	miRNA	collections from lncRNome	CLIP	23846593	Homo sapiens	-	miRNA target interaction;RNA-RNA interaction	regulatory	RNA-RNA	Literature mining		NONHSAG004866hsa-miR-542-3p
ncRI-40001270	NONHSAG004866	NONHSAG004868	lncRNA	hsa-miR-24-2-5p	MI0000081	miRNA	collections from lncRNome	CLIP	23846593	Homo sapiens	-	miRNA target interaction;RNA-RNA interaction	regulatory	RNA-RNA	Literature mining		NONHSAG004866hsa-miR-24-2-5p
ncRI-40001271	NONHSAG004866	NONHSAG004868	lncRNA	hsa-miR-29b-1-5p	MI0000105	miRNA	collections from lncRNome	CLIP	23846593	Homo sapiens	-	miRNA target interaction;RNA-RNA interaction	regulatory	RNA-RNA	Literature mining		NONHSAG004866hsa-miR-29b-1-5p
ncRI-40001272	NONHSAG004866	NONHSAG004868	lncRNA	hsa-miR-141-3p	MI0000457	miRNA	collections from lncRNome	CLIP	23846593	Homo sapiens	-	miRNA target interaction;RNA-RNA interaction	regulatory	RNA-RNA	Literature mining		NONHSAG004866hsa-miR-141-3p
ncRI-40001273	NONHSAG004866	NONHSAG004868	lncRNA	hsa-miR-335-3p	MI0000816	miRNA	collections from lncRNome	CLIP	23846593	Homo sapiens	-	miRNA target interaction;RNA-RNA interaction	regulatory	RNA-RNA	Literature mining		NONHSAG004866hsa-miR-335-3p
ncRI-40001274	NONHSAG004866	NONHSAG004868	lncRNA	hsa-mir-488-3p	MI0003123	miRNA	collections from lncRNome	CLIP	23846593	Homo sapiens	-	miRNA target interaction;RNA-RNA interaction	regulatory	RNA-RNA	Literature mining		NONHSAG004866hsa-mir-488-3p
ncRI-40001275	NONHSAG004866	NONHSAG004868	lncRNA	hsa-miR-590-3p	MI0003602	miRNA	collections from lncRNome	Conserved miRNAs target sites predicted by TargetScan and miRanda overlap with the AGO CLIP dataset;CLIP	23846593	Homo sapiens	-	miRNA target interaction;RNA-RNA interaction	regulatory	RNA-RNA	Literature mining;miRanda with Ago CLIP data		NONHSAG004866hsa-miR-590-3p
ncRI-40001276	NONHSAG004866	NONHSAG004868	lncRNA	hsa-miR-616-3p	MI0003629	miRNA	collections from lncRNome	CLIP	23846593	Homo sapiens	-	miRNA target interaction;RNA-RNA interaction	regulatory	RNA-RNA	Literature mining		NONHSAG004866hsa-miR-616-3p
ncRI-40001277	NONHSAG004866	NONHSAG004868	lncRNA	hsa-miR-449c-5p	MI0003823	miRNA	collections from lncRNome	CLIP	23846593	Homo sapiens	-	miRNA target interaction;RNA-RNA interaction	regulatory	RNA-RNA	Literature mining		NONHSAG004866hsa-miR-449c-5p
ncRI-40001278	NONHSAG004866	NONHSAG004868	lncRNA	hsa-miR-2115-3p	MI0010634	miRNA	collections from lncRNome	CLIP	23846593	Homo sapiens	-	miRNA target interaction;RNA-RNA interaction	regulatory	RNA-RNA	Literature mining		NONHSAG004866hsa-miR-2115-3p
ncRI-40001279	NONHSAG004866	NONHSAG004868	lncRNA	hsa-miR-3119	MI0014134	miRNA	collections from lncRNome	CLIP	23846593	Homo sapiens	-	miRNA target interaction;RNA-RNA interaction	regulatory	RNA-RNA	Literature mining		NONHSAG004866hsa-miR-3119
ncRI-40001280	NONHSAG004866	NONHSAG004868	lncRNA	hsa-miR-3613-3p	MI0016003	miRNA	collections from lncRNome	CLIP	23846593	Homo sapiens	-	miRNA target interaction;RNA-RNA interaction	regulatory	RNA-RNA	Literature mining		NONHSAG004866hsa-miR-3613-3p
ncRI-40001281	NONHSAG004866	NONHSAG004868	lncRNA	hsa-miR-3680-3p	MI0016081	miRNA	collections from lncRNome	CLIP	23846593	Homo sapiens	-	miRNA target interaction;RNA-RNA interaction	regulatory	RNA-RNA	Literature mining		NONHSAG004866hsa-miR-3680-3p
ncRI-40001282	NONHSAG004866	NONHSAG004868	lncRNA	hsa-miR-3692-3p	MI0016093	miRNA	collections from lncRNome	CLIP	23846593	Homo sapiens	-	miRNA target interaction;RNA-RNA interaction	regulatory	RNA-RNA	Literature mining		NONHSAG004866hsa-miR-3692-3p
ncRI-40001283	NONHSAG004866	NONHSAG004868	lncRNA	hsa-mir-4446-3p	MI0016789	miRNA	collections from lncRNome	CLIP	23846593	Homo sapiens	-	miRNA target interaction;RNA-RNA interaction	regulatory	RNA-RNA	Literature mining		NONHSAG004866hsa-mir-4446-3p
ncRI-40001284	NONHSAG004866	NONHSAG004868	lncRNA	hsa-miR-3152-3p	MI0014179	miRNA	collections from lncRNome	CLIP	23846593	Homo sapiens	-	miRNA target interaction;RNA-RNA interaction	regulatory	RNA-RNA	Literature mining		NONHSAG004866hsa-miR-3152-3p
ncRI-40001285	NONHSAG004866	NONHSAG004868	lncRNA	hsa-miR-3187-5p	MI0014231	miRNA	collections from lncRNome	CLIP	23846593	Homo sapiens	-	miRNA target interaction;RNA-RNA interaction	regulatory	RNA-RNA	Literature mining		NONHSAG004866hsa-miR-3187-5p
ncRI-40001286	NONHSAG004866	NONHSAG004868	lncRNA	hsa-miR-3925-3p	MI0016433	miRNA	collections from lncRNome	CLIP	23846593	Homo sapiens	-	miRNA target interaction;RNA-RNA interaction	regulatory	RNA-RNA	Literature mining		NONHSAG004866hsa-miR-3925-3p
ncRI-40001287	NONHSAG004866	NONHSAG004868	lncRNA	hsa-miR-4668-3p	MI0017298	miRNA	collections from lncRNome	CLIP	23846593	Homo sapiens	-	miRNA target interaction;RNA-RNA interaction	regulatory	RNA-RNA	Literature mining		NONHSAG004866hsa-miR-4668-3p
ncRI-40001288	NONHSAG004866	NONHSAG004868	lncRNA	hsa-miR-4699-3p	MI0017332	miRNA	collections from lncRNome	CLIP	23846593	Homo sapiens	-	miRNA target interaction;RNA-RNA interaction	regulatory	RNA-RNA	Literature mining		NONHSAG004866hsa-miR-4699-3p
ncRI-40001289	NONHSAG004866	NONHSAG004868	lncRNA	hsa-miR-4724-3p	MI0017361	miRNA	collections from lncRNome	CLIP	23846593	Homo sapiens	-	miRNA target interaction;RNA-RNA interaction	regulatory	RNA-RNA	Literature mining		NONHSAG004866hsa-miR-4724-3p
ncRI-40001290	NONHSAG004866	NONHSAG004868	lncRNA	hsa-miR-4728-3p	MI0017365	miRNA	collections from lncRNome	CLIP	23846593	Homo sapiens	-	miRNA target interaction;RNA-RNA interaction	regulatory	RNA-RNA	Literature mining		NONHSAG004866hsa-miR-4728-3p
ncRI-40001291	NONHSAG004866	NONHSAG004868	lncRNA	hsa-miR-4774-5p	MI0017417	miRNA	collections from lncRNome	CLIP	23846593	Homo sapiens	-	miRNA target interaction;RNA-RNA interaction	regulatory	RNA-RNA	Literature mining		NONHSAG004866hsa-miR-4774-5p
ncRI-40001292	NONHSAG004866	NONHSAG004868	lncRNA	hsa-miR-2467-3p	MI0017432	miRNA	collections from lncRNome	CLIP	23846593	Homo sapiens	-	miRNA target interaction;RNA-RNA interaction	regulatory	RNA-RNA	Literature mining		NONHSAG004866hsa-miR-2467-3p
ncRI-40001293	NONHSAG004866	NONHSAG004868	lncRNA	hsa-miR-5000-3p	MI0017866	miRNA	collections from lncRNome	CLIP	23846593	Homo sapiens	-	miRNA target interaction;RNA-RNA interaction	regulatory	RNA-RNA	Literature mining		NONHSAG004866hsa-miR-5000-3p
ncRI-40001294	NONHSAG004866	NONHSAG004868	lncRNA	hsa-miR-570-5p	MI0003577	miRNA	collections from lncRNome	CLIP	23846593	Homo sapiens	-	miRNA target interaction;RNA-RNA interaction	regulatory	RNA-RNA	Literature mining		NONHSAG004866hsa-miR-570-5p
ncRI-40001295	NONHSAG004866	NONHSAG004868	lncRNA	hsa-miR-548h-5p	MI0006414	miRNA	collections from lncRNome	CLIP	23846593	Homo sapiens	-	miRNA target interaction;RNA-RNA interaction	regulatory	RNA-RNA	Literature mining		NONHSAG004866hsa-miR-548h-5p
ncRI-40001296	NONHSAG004866	NONHSAG004868	lncRNA	hsa-miR-6500-3p	MI0022211	miRNA	collections from lncRNome	CLIP	23846593	Homo sapiens	-	miRNA target interaction;RNA-RNA interaction	regulatory	RNA-RNA	Literature mining		NONHSAG004866hsa-miR-6500-3p
ncRI-40001297	NONHSAG004866	NONHSAG004868	lncRNA	hsa-miR-6511a-3p	MI0022223	miRNA	collections from lncRNome	CLIP	23846593	Homo sapiens	-	miRNA target interaction;RNA-RNA interaction	regulatory	RNA-RNA	Literature mining		NONHSAG004866hsa-miR-6511a-3p
ncRI-40001298	NONHSAG004866	NONHSAG004868	lncRNA	hsa-miR-1273e	MI0016059	miRNA	collections from lncRNome	CLIP	23846593	Homo sapiens	-	miRNA target interaction;RNA-RNA interaction	regulatory	RNA-RNA	Literature mining		NONHSAG004866hsa-miR-1273e
ncRI-40001299	NONHSAG004866	NONHSAG004868	lncRNA	hsa-miR-106a-3p	MI0000113	miRNA	mir-CLIp capture of a mirna targetome uncovers lncRNA-mirRNA interactions	CLIP	25531890	Homo sapiens	HeLa	miRNA target interaction;RNA-RNA interaction	binding	RNA-RNA	Literature mining		NONHSAG004866hsa-miR-106a-3p
ncRI-40001300	HOTAIR	NONHSAG011264	lncRNA	hsa-mir-124	MI0000443	miRNA	MiR-331-3p and miR-124 can directly bind to HOTAIR through respective miRNA recognition sites.	qRT-PCR	24775712	Homo sapiens	-	expression correlation;ncRNA-protein binding	binding	RNA-RNA	Literature mining		HOTAIRhsa-mir-124
ncRI-40001301	HOTAIR	NONHSAG011264	lncRNA	hsa-mir-331-3p	MI0000812	miRNA	MiR-331-3p and miR-124 can directly bind to HOTAIR through respective miRNA recognition sites.	qRT-PCR	24775712	Homo sapiens	-	expression correlation;ncRNA-protein binding	binding	RNA-RNA	Literature mining		HOTAIRhsa-mir-331-3p
ncRI-40001302	HOTAIR	NONHSAG011264	lncRNA	hsa-miR-106a-3p	MI0000113	miRNA	mir-CLIp capture of a mirna targetome uncovers lncRNA-mirRNA interactions	CLIP	25531890	Homo sapiens	HeLa	miRNA target interaction;RNA-RNA interaction	binding	RNA-RNA	Literature mining		HOTAIRhsa-miR-106a-3p
ncRI-40001325	HOTAIRM1	NONHSAG047181	lncRNA	hsa-miR-106a-3p	MI0000113	miRNA	mir-CLIp capture of a mirna targetome uncovers lncRNA-mirRNA interactions	CLIP	25531890	Homo sapiens	HeLa	miRNA target interaction;RNA-RNA interaction	binding	RNA-RNA	Literature mining		HOTAIRM1hsa-miR-106a-3p
ncRI-40001326	HOTTIP	NONHSAG047197	lncRNA	hsa-miR-106a-3p	MI0000113	miRNA	mir-CLIp capture of a mirna targetome uncovers lncRNA-mirRNA interactions	CLIP	25531890	Homo sapiens	HeLa	miRNA target interaction;RNA-RNA interaction	binding	RNA-RNA	Literature mining		HOTTIPhsa-miR-106a-3p
ncRI-40001330	HOXA11-AS	NONHSAG047191	lncRNA	hsa-miR-106a-3p	MI0000113	miRNA	mir-CLIp capture of a mirna targetome uncovers lncRNA-mirRNA interactions	CLIP	25531890	Homo sapiens	HeLa	miRNA target interaction;RNA-RNA interaction	binding	RNA-RNA	Literature mining		HOXA11-AShsa-miR-106a-3p
ncRI-40001331	HOXA-AS4	NONHSAG047189	lncRNA	hsa-miR-511	MI0003127	miRNA	collections from lncRNome	CLIP	23846593	Homo sapiens	-	miRNA target interaction;RNA-RNA interaction	regulatory	RNA-RNA	Literature mining		HOXA-AS4hsa-miR-511
ncRI-40001332	HOXA-AS4	NONHSAG047189	lncRNA	hsa-miR-762	MI0003892	miRNA	collections from lncRNome	CLIP	23846593	Homo sapiens	-	miRNA target interaction;RNA-RNA interaction	regulatory	RNA-RNA	Literature mining		HOXA-AS4hsa-miR-762
ncRI-40001333	HOXA-AS4	NONHSAG047189	lncRNA	hsa-miR-466	MI0014157	miRNA	collections from lncRNome	CLIP	23846593	Homo sapiens	-	miRNA target interaction;RNA-RNA interaction	regulatory	RNA-RNA	Literature mining		HOXA-AS4hsa-miR-466
ncRI-40001334	HOXA-AS4	NONHSAG047189	lncRNA	hsa-miR-378g	MI0016761	miRNA	collections from lncRNome	CLIP	23846593	Homo sapiens	-	miRNA target interaction;RNA-RNA interaction	regulatory	RNA-RNA	Literature mining		HOXA-AS4hsa-miR-378g
ncRI-40001335	HOXA-AS4	NONHSAG047189	lncRNA	hsa-miR-4467	MI0016818	miRNA	collections from lncRNome	CLIP	23846593	Homo sapiens	-	miRNA target interaction;RNA-RNA interaction	regulatory	RNA-RNA	Literature mining		HOXA-AS4hsa-miR-4467
ncRI-40001336	HOXA-AS4	NONHSAG047189	lncRNA	hsa-mir-4498	MI0016860	miRNA	collections from lncRNome	CLIP	23846593	Homo sapiens	-	miRNA target interaction;RNA-RNA interaction	regulatory	RNA-RNA	Literature mining		HOXA-AS4hsa-mir-4498
ncRI-40001337	HOXA-AS4	NONHSAG047189	lncRNA	hsa-miR-4505	MI0016868	miRNA	collections from lncRNome	CLIP	23846593	Homo sapiens	-	miRNA target interaction;RNA-RNA interaction	regulatory	RNA-RNA	Literature mining		HOXA-AS4hsa-miR-4505
ncRI-40001338	HOXA-AS4	NONHSAG047189	lncRNA	hsa-miR-4507	MI0016871	miRNA	collections from lncRNome	CLIP	23846593	Homo sapiens	-	miRNA target interaction;RNA-RNA interaction	regulatory	RNA-RNA	Literature mining		HOXA-AS4hsa-miR-4507
ncRI-40001339	HOXA-AS4	NONHSAG047189	lncRNA	hsa-miR-1587	MI0016905	miRNA	collections from lncRNome	CLIP	23846593	Homo sapiens	-	miRNA target interaction;RNA-RNA interaction	regulatory	RNA-RNA	Literature mining		HOXA-AS4hsa-miR-1587
ncRI-40001340	HOXA-AS4	NONHSAG047189	lncRNA	hsa-mir-196a-2	MI0000279	miRNA	collections from lncRNome	Conserved miRNAs target sites predicted by TargetScan and miRanda overlap with the AGO CLIP dataset;CLIP	23846593	Homo sapiens	-	miRNA target interaction;RNA-RNA interaction	regulatory	RNA-RNA	Literature mining;miRanda with Ago CLIP data		HOXA-AS4hsa-mir-196a-2
ncRI-40001341	HOXA-AS4	NONHSAG047189	lncRNA	hsa-miR-187-3p	MI0000274	miRNA	collections from lncRNome	CLIP	23846593	Homo sapiens	-	miRNA target interaction;RNA-RNA interaction	regulatory	RNA-RNA	Literature mining		HOXA-AS4hsa-miR-187-3p
ncRI-40001342	HOXA-AS4	NONHSAG047189	lncRNA	hsa-miR-196b-3p	MI0001150	miRNA	collections from lncRNome	Conserved miRNAs target sites predicted by TargetScan and miRanda overlap with the AGO CLIP dataset;CLIP	23846593	Homo sapiens	-	miRNA target interaction;RNA-RNA interaction	regulatory	RNA-RNA	Literature mining;miRanda with Ago CLIP data		HOXA-AS4hsa-miR-196b-3p
ncRI-40001343	HOXA-AS4	NONHSAG047189	lncRNA	hsa-miR-3065-3p	MI0014228	miRNA	collections from lncRNome	CLIP	23846593	Homo sapiens	-	miRNA target interaction;RNA-RNA interaction	regulatory	RNA-RNA	Literature mining		HOXA-AS4hsa-miR-3065-3p
ncRI-40001344	HOXA-AS4	NONHSAG047189	lncRNA	hsa-miR-4763-3p	MI0017404	miRNA	collections from lncRNome	CLIP	23846593	Homo sapiens	-	miRNA target interaction;RNA-RNA interaction	regulatory	RNA-RNA	Literature mining		HOXA-AS4hsa-miR-4763-3p
ncRI-40001345	HOXA-AS4	NONHSAG047189	lncRNA	hsa-miR-4787-5p	MI0017434	miRNA	collections from lncRNome	CLIP	23846593	Homo sapiens	-	miRNA target interaction;RNA-RNA interaction	regulatory	RNA-RNA	Literature mining		HOXA-AS4hsa-miR-4787-5p
ncRI-40001346	HOXA-AS4	NONHSAG047189	lncRNA	hsa-miR-3620-5p	MI0016011	miRNA	collections from lncRNome	CLIP	23846593	Homo sapiens	-	miRNA target interaction;RNA-RNA interaction	regulatory	RNA-RNA	Literature mining		HOXA-AS4hsa-miR-3620-5p
ncRI-40001347	HOXA-AS4	NONHSAG047189	lncRNA	hsa-mir-3960	MI0016964	miRNA	collections from lncRNome	CLIP	23846593	Homo sapiens	-	miRNA target interaction;RNA-RNA interaction	regulatory	RNA-RNA	Literature mining		HOXA-AS4hsa-mir-3960
ncRI-40001348	HOXA-AS4	NONHSAG047189	lncRNA	hsa-mir-663a	MI0003672	miRNA	collections from lncRNome	CLIP	23846593	Homo sapiens	-	miRNA target interaction;RNA-RNA interaction	regulatory	RNA-RNA	Literature mining		HOXA-AS4hsa-mir-663a
ncRI-40001349	HOXA-AS4	NONHSAG047189	lncRNA	hsa-miR-106a-3p	MI0000113	miRNA	mir-CLIp capture of a mirna targetome uncovers lncRNA-mirRNA interactions	CLIP	25531890	Homo sapiens	HeLa	miRNA target interaction;RNA-RNA interaction	binding	RNA-RNA	Literature mining		HOXA-AS4hsa-miR-106a-3p
ncRI-40001350	HOXC-AS3	NONHSAG011265	lncRNA	hsa-miR-106a-3p	MI0000113	miRNA	mir-CLIp capture of a mirna targetome uncovers lncRNA-mirRNA interactions	CLIP	25531890	Homo sapiens	HeLa	miRNA target interaction;RNA-RNA interaction	binding	RNA-RNA	Literature mining		HOXC-AS3hsa-miR-106a-3p
ncRI-40001351	HOXD-AS1	NONHSAG029906	lncRNA	hsa-miR-106a-3p	MI0000113	miRNA	mir-CLIp capture of a mirna targetome uncovers lncRNA-mirRNA interactions	CLIP	25531890	Homo sapiens	HeLa	miRNA target interaction;RNA-RNA interaction	binding	RNA-RNA	Literature mining		HOXD-AS1hsa-miR-106a-3p
ncRI-40001641	HYI-AS1	NONHSAG001238	lncRNA	hsa-miR-106a-3p	MI0000113	miRNA	mir-CLIp capture of a mirna targetome uncovers lncRNA-mirRNA interactions	CLIP	25531890	Homo sapiens	HeLa	miRNA target interaction;RNA-RNA interaction	binding	RNA-RNA	Literature mining		HYI-AS1hsa-miR-106a-3p
ncRI-40001648	IDI2-AS1	NONHSAG004975	lncRNA	hsa-miR-106a-3p	MI0000113	miRNA	mir-CLIp capture of a mirna targetome uncovers lncRNA-mirRNA interactions	CLIP	25531890	Homo sapiens	HeLa	miRNA target interaction;RNA-RNA interaction	binding	RNA-RNA	Literature mining		IDI2-AS1hsa-miR-106a-3p
ncRI-40001649	ITCH-IT1	NONHSAG031651	lncRNA	hsa-miR-106a-3p	MI0000113	miRNA	mir-CLIp capture of a mirna targetome uncovers lncRNA-mirRNA interactions	CLIP	25531890	Homo sapiens	HeLa	miRNA target interaction;RNA-RNA interaction	binding	RNA-RNA	Literature mining		ITCH-IT1hsa-miR-106a-3p
ncRI-40001650	JPX	NONHSAG054784	lncRNA	hsa-miR-106a-3p	MI0000113	miRNA	mir-CLIp capture of a mirna targetome uncovers lncRNA-mirRNA interactions	CLIP	25531890	Homo sapiens	HeLa	miRNA target interaction;RNA-RNA interaction	binding	RNA-RNA	Literature mining		JPXhsa-miR-106a-3p
ncRI-40001652	JRK	NONHSAG051448	lncRNA	hsa-miR-106a-3p	MI0000113	miRNA	mir-CLIp capture of a mirna targetome uncovers lncRNA-mirRNA interactions	CLIP	25531890	Homo sapiens	HeLa	miRNA target interaction;RNA-RNA interaction	binding	RNA-RNA	Literature mining		JRKhsa-miR-106a-3p
ncRI-40001653	KANSL1-AS1	NONHSAG022018	lncRNA	hsa-miR-106a-3p	MI0000113	miRNA	mir-CLIp capture of a mirna targetome uncovers lncRNA-mirRNA interactions	CLIP	25531890	Homo sapiens	HeLa	miRNA target interaction;RNA-RNA interaction	binding	RNA-RNA	Literature mining		KANSL1-AS1hsa-miR-106a-3p
ncRI-40001654	KB-1047C11.2	NONHSAG050809	lncRNA	hsa-miR-106a-3p	MI0000113	miRNA	mir-CLIp capture of a mirna targetome uncovers lncRNA-mirRNA interactions	CLIP	25531890	Homo sapiens	HeLa	miRNA target interaction;RNA-RNA interaction	binding	RNA-RNA	Literature mining		KB-1047C11.2hsa-miR-106a-3p
ncRI-40001655	KB-1107E3.1	NONHSAG050934	lncRNA	hsa-miR-106a-3p	MI0000113	miRNA	mir-CLIp capture of a mirna targetome uncovers lncRNA-mirRNA interactions	CLIP	25531890	Homo sapiens	HeLa	miRNA target interaction;RNA-RNA interaction	binding	RNA-RNA	Literature mining		KB-1107E3.1hsa-miR-106a-3p
ncRI-40001656	KB-1460A1.1	NONHSAG050909	lncRNA	hsa-miR-106a-3p	MI0000113	miRNA	mir-CLIp capture of a mirna targetome uncovers lncRNA-mirRNA interactions	CLIP	25531890	Homo sapiens	HeLa	miRNA target interaction;RNA-RNA interaction	binding	RNA-RNA	Literature mining		KB-1460A1.1hsa-miR-106a-3p
ncRI-40001657	KB-1471A8.1	NONHSAG051128	lncRNA	hsa-miR-106a-3p	MI0000113	miRNA	mir-CLIp capture of a mirna targetome uncovers lncRNA-mirRNA interactions	CLIP	25531890	Homo sapiens	HeLa	miRNA target interaction;RNA-RNA interaction	binding	RNA-RNA	Literature mining		KB-1471A8.1hsa-miR-106a-3p
ncRI-40001658	KB-1732A1.1	NONHSAG050961	lncRNA	hsa-miR-106a-3p	MI0000113	miRNA	mir-CLIp capture of a mirna targetome uncovers lncRNA-mirRNA interactions	Conserved miRNAs target sites predicted by TargetScan and miRanda overlap with the AGO CLIP dataset;CLIP	25531890	Homo sapiens	HeLa	miRNA target interaction;RNA-RNA interaction	binding	RNA-RNA	Literature mining;TargetScan with Ago CLIP data		KB-1732A1.1hsa-miR-106a-3p
ncRI-40001659	KB-1836B5.1	NONHSAG049989	lncRNA	hsa-miR-106a-3p	MI0000113	miRNA	mir-CLIp capture of a mirna targetome uncovers lncRNA-mirRNA interactions	CLIP	25531890	Homo sapiens	HeLa	miRNA target interaction;RNA-RNA interaction	binding	RNA-RNA	Literature mining		KB-1836B5.1hsa-miR-106a-3p
ncRI-40001660	KB-318B8.7	NONHSAG033510	lncRNA	hsa-miR-106a-3p	MI0000113	miRNA	mir-CLIp capture of a mirna targetome uncovers lncRNA-mirRNA interactions	CLIP	25531890	Homo sapiens	HeLa	miRNA target interaction;RNA-RNA interaction	binding	RNA-RNA	Literature mining		KB-318B8.7hsa-miR-106a-3p
ncRI-40001661	KCNH1-IT1	NONHSAG004188	lncRNA	hsa-miR-106a-3p	MI0000113	miRNA	mir-CLIp capture of a mirna targetome uncovers lncRNA-mirRNA interactions	CLIP	25531890	Homo sapiens	HeLa	miRNA target interaction;RNA-RNA interaction	binding	RNA-RNA	Literature mining		KCNH1-IT1hsa-miR-106a-3p
ncRI-40001662	KCNQ1OT1	NONHSAG007431	lncRNA	hsa-miR-106a-3p	MI0000113	miRNA	mir-CLIp capture of a mirna targetome uncovers lncRNA-mirRNA interactions	Conserved miRNAs target sites predicted by TargetScan and miRanda overlap with the AGO CLIP dataset;CLIP	25531890	Homo sapiens	HeLa	miRNA target interaction;RNA-RNA interaction	binding	RNA-RNA	Literature mining;TargetScan with Ago CLIP data		KCNQ1OT1hsa-miR-106a-3p
ncRI-40001673	KIRREL3-AS3	NONHSAG010003	lncRNA	hsa-miR-106a-3p	MI0000113	miRNA	mir-CLIp capture of a mirna targetome uncovers lncRNA-mirRNA interactions	CLIP	25531890	Homo sapiens	HeLa	miRNA target interaction;RNA-RNA interaction	binding	RNA-RNA	Literature mining		KIRREL3-AS3hsa-miR-106a-3p
ncRI-40001674	KIRREL-IT1	NONHSAG003164	lncRNA	hsa-miR-106a-3p	MI0000113	miRNA	mir-CLIp capture of a mirna targetome uncovers lncRNA-mirRNA interactions	CLIP	25531890	Homo sapiens	HeLa	miRNA target interaction;RNA-RNA interaction	binding	RNA-RNA	Literature mining		KIRREL-IT1hsa-miR-106a-3p
ncRI-40001675	KLF7-IT1	NONHSAG030355	lncRNA	hsa-miR-106a-3p	MI0000113	miRNA	mir-CLIp capture of a mirna targetome uncovers lncRNA-mirRNA interactions	CLIP	25531890	Homo sapiens	HeLa	miRNA target interaction;RNA-RNA interaction	binding	RNA-RNA	Literature mining		KLF7-IT1hsa-miR-106a-3p
ncRI-40001676	KPNA3-IT1	-	lncRNA	hsa-miR-106a-3p	MI0000113	miRNA	mir-CLIp capture of a mirna targetome uncovers lncRNA-mirRNA interactions	CLIP	25531890	Homo sapiens	HeLa	miRNA target interaction;RNA-RNA interaction	binding	RNA-RNA	Literature mining		KPNA3-IT1hsa-miR-106a-3p
ncRI-40001678	LA16c-23H5.4	NONHSAG033154	lncRNA	hsa-miR-106a-3p	MI0000113	miRNA	mir-CLIp capture of a mirna targetome uncovers lncRNA-mirRNA interactions	CLIP	25531890	Homo sapiens	HeLa	miRNA target interaction;RNA-RNA interaction	binding	RNA-RNA	Literature mining		LA16c-23H5.4hsa-miR-106a-3p
ncRI-40001679	LA16c-306E5.2	NONHSAG018406	lncRNA	hsa-miR-106a-3p	MI0000113	miRNA	mir-CLIp capture of a mirna targetome uncovers lncRNA-mirRNA interactions	CLIP	25531890	Homo sapiens	HeLa	miRNA target interaction;RNA-RNA interaction	binding	RNA-RNA	Literature mining		LA16c-306E5.2hsa-miR-106a-3p
ncRI-40001680	LA16c-306E5.3	-	lncRNA	hsa-miR-106a-3p	MI0000113	miRNA	mir-CLIp capture of a mirna targetome uncovers lncRNA-mirRNA interactions	CLIP	25531890	Homo sapiens	HeLa	miRNA target interaction;RNA-RNA interaction	binding	RNA-RNA	Literature mining		LA16c-306E5.3hsa-miR-106a-3p
ncRI-40001681	LA16c-313D11.10	NONHSAG018201	lncRNA	hsa-miR-106a-3p	MI0000113	miRNA	mir-CLIp capture of a mirna targetome uncovers lncRNA-mirRNA interactions	CLIP	25531890	Homo sapiens	HeLa	miRNA target interaction;RNA-RNA interaction	binding	RNA-RNA	Literature mining		LA16c-313D11.10hsa-miR-106a-3p
ncRI-40001682	LA16c-313D11.12	NONHSAG018203	lncRNA	hsa-miR-106a-3p	MI0000113	miRNA	mir-CLIp capture of a mirna targetome uncovers lncRNA-mirRNA interactions	CLIP	25531890	Homo sapiens	HeLa	miRNA target interaction;RNA-RNA interaction	binding	RNA-RNA	Literature mining		LA16c-313D11.12hsa-miR-106a-3p
ncRI-40001683	LA16c-316G12.2	NONHSAG018250	lncRNA	hsa-miR-106a-3p	MI0000113	miRNA	mir-CLIp capture of a mirna targetome uncovers lncRNA-mirRNA interactions	CLIP	25531890	Homo sapiens	HeLa	miRNA target interaction;RNA-RNA interaction	binding	RNA-RNA	Literature mining		LA16c-316G12.2hsa-miR-106a-3p
ncRI-40001684	LA16c-325D7.2	NONHSAG018368	lncRNA	hsa-miR-106a-3p	MI0000113	miRNA	mir-CLIp capture of a mirna targetome uncovers lncRNA-mirRNA interactions	CLIP	25531890	Homo sapiens	HeLa	miRNA target interaction;RNA-RNA interaction	binding	RNA-RNA	Literature mining		LA16c-325D7.2hsa-miR-106a-3p
ncRI-40001685	WDR90	NONHSAG018196	lncRNA	hsa-miR-106a-3p	MI0000113	miRNA	mir-CLIp capture of a mirna targetome uncovers lncRNA-mirRNA interactions	CLIP	25531890	Homo sapiens	HeLa	miRNA target interaction;RNA-RNA interaction	binding	RNA-RNA	Literature mining		WDR90hsa-miR-106a-3p
ncRI-40001686	LA16c-358B7.3	NONHSAG018244	lncRNA	hsa-miR-106a-3p	MI0000113	miRNA	mir-CLIp capture of a mirna targetome uncovers lncRNA-mirRNA interactions	CLIP	25531890	Homo sapiens	HeLa	miRNA target interaction;RNA-RNA interaction	binding	RNA-RNA	Literature mining		LA16c-358B7.3hsa-miR-106a-3p
ncRI-40001687	LA16c-360H6.3	NONHSAG018403	lncRNA	hsa-miR-605	MI0003618	miRNA	collections from lncRNome	CLIP	23846593	Homo sapiens	-	miRNA target interaction;RNA-RNA interaction	regulatory	RNA-RNA	Literature mining		LA16c-360H6.3hsa-miR-605
ncRI-40001688	LA16c-360H6.3	NONHSAG018403	lncRNA	hsa-miR-1206	MI0006339	miRNA	collections from lncRNome	CLIP	23846593	Homo sapiens	-	miRNA target interaction;RNA-RNA interaction	regulatory	RNA-RNA	Literature mining		LA16c-360H6.3hsa-miR-1206
ncRI-40001689	LA16c-360H6.3	NONHSAG018403	lncRNA	hsa-mir-1303	MI0006370	miRNA	collections from lncRNome	CLIP	23846593	Homo sapiens	-	miRNA target interaction;RNA-RNA interaction	regulatory	RNA-RNA	Literature mining		LA16c-360H6.3hsa-mir-1303
ncRI-40001690	LA16c-360H6.3	NONHSAG018403	lncRNA	hsa-mir-1260a	MI0006394	miRNA	collections from lncRNome	CLIP	23846593	Homo sapiens	-	miRNA target interaction;RNA-RNA interaction	regulatory	RNA-RNA	Literature mining		LA16c-360H6.3hsa-mir-1260a
ncRI-40001691	LA16c-360H6.3	NONHSAG018403	lncRNA	hsa-miR-1267	MI0006404	miRNA	collections from lncRNome	CLIP	23846593	Homo sapiens	-	miRNA target interaction;RNA-RNA interaction	regulatory	RNA-RNA	Literature mining		LA16c-360H6.3hsa-miR-1267
ncRI-40001692	LA16c-360H6.3	NONHSAG018403	lncRNA	hsa-mir-1260b	MI0014197	miRNA	collections from lncRNome	CLIP	23846593	Homo sapiens	-	miRNA target interaction;RNA-RNA interaction	regulatory	RNA-RNA	Literature mining		LA16c-360H6.3hsa-mir-1260b
ncRI-40001693	LA16c-360H6.3	NONHSAG018403	lncRNA	hsa-miR-4452	MI0016798	miRNA	collections from lncRNome	CLIP	23846593	Homo sapiens	-	miRNA target interaction;RNA-RNA interaction	regulatory	RNA-RNA	Literature mining		LA16c-360H6.3hsa-miR-4452
ncRI-40001694	LA16c-360H6.3	NONHSAG018403	lncRNA	hsa-mir-17/20b/93/51	MI0000071	miRNA	collections from lncRNome	CLIP	23846593	Homo sapiens	-	miRNA target interaction;RNA-RNA interaction	regulatory	RNA-RNA	Literature mining		LA16c-360H6.3hsa-mir-17/20b/93/51
ncRI-40001695	LA16c-360H6.3	NONHSAG018403	lncRNA	hsa-mir-20a/106b	MI0000076	miRNA	collections from lncRNome	CLIP	23846593	Homo sapiens	-	miRNA target interaction;RNA-RNA interaction	regulatory	RNA-RNA	Literature mining		LA16c-360H6.3hsa-mir-20a/106b
ncRI-40001696	LA16c-360H6.3	NONHSAG018403	lncRNA	hsa-mir-93-3p	MI0000095	miRNA	collections from lncRNome	CLIP	23846593	Homo sapiens	-	miRNA target interaction;RNA-RNA interaction	regulatory	RNA-RNA	Literature mining		LA16c-360H6.3hsa-mir-93-3p
ncRI-40001697	LA16c-360H6.3	NONHSAG018403	lncRNA	hsa-miR-106a-3p	MI0000113	miRNA	collections from lncRNome	CLIP	23846593	Homo sapiens	-	miRNA target interaction;RNA-RNA interaction	regulatory	RNA-RNA	Literature mining		LA16c-360H6.3hsa-miR-106a-3p
ncRI-40001698	LA16c-360H6.3	NONHSAG018403	lncRNA	hsa-mir-106b-3p	MI0000734	miRNA	collections from lncRNome	CLIP	23846593	Homo sapiens	-	miRNA target interaction;RNA-RNA interaction	regulatory	RNA-RNA	Literature mining		LA16c-360H6.3hsa-mir-106b-3p
ncRI-40001699	LA16c-360H6.3	NONHSAG018403	lncRNA	hsa-mir-20b-3p	MI0001519	miRNA	collections from lncRNome	CLIP	23846593	Homo sapiens	-	miRNA target interaction;RNA-RNA interaction	regulatory	RNA-RNA	Literature mining		LA16c-360H6.3hsa-mir-20b-3p
ncRI-40001700	LA16c-360H6.3	NONHSAG018403	lncRNA	hsa-miR-500a-3p	MI0003184	miRNA	collections from lncRNome	CLIP	23846593	Homo sapiens	-	miRNA target interaction;RNA-RNA interaction	regulatory	RNA-RNA	Literature mining		LA16c-360H6.3hsa-miR-500a-3p
ncRI-40001701	LA16c-360H6.3	NONHSAG018403	lncRNA	hsa-miR-181a-2-3p	MI0000269	miRNA	collections from lncRNome	CLIP	23846593	Homo sapiens	-	miRNA target interaction;RNA-RNA interaction	regulatory	RNA-RNA	Literature mining		LA16c-360H6.3hsa-miR-181a-2-3p
ncRI-40001702	LA16c-360H6.3	NONHSAG018403	lncRNA	hsa-mir-200c-3p	MI0000650	miRNA	collections from lncRNome	CLIP	23846593	Homo sapiens	-	miRNA target interaction;RNA-RNA interaction	regulatory	RNA-RNA	Literature mining		LA16c-360H6.3hsa-mir-200c-3p
ncRI-40001703	LA16c-360H6.3	NONHSAG018403	lncRNA	hsa-miR-1224-3p	MI0003764	miRNA	collections from lncRNome	CLIP	23846593	Homo sapiens	-	miRNA target interaction;RNA-RNA interaction	regulatory	RNA-RNA	Literature mining		LA16c-360H6.3hsa-miR-1224-3p
ncRI-40001704	LA16c-360H6.3	NONHSAG018403	lncRNA	hsa-miR-2355-3p	MI0015873	miRNA	collections from lncRNome	CLIP	23846593	Homo sapiens	-	miRNA target interaction;RNA-RNA interaction	regulatory	RNA-RNA	Literature mining		LA16c-360H6.3hsa-miR-2355-3p
ncRI-40001705	LA16c-360H6.3	NONHSAG018403	lncRNA	hsa-miR-3605-5p	MI0015995	miRNA	collections from lncRNome	CLIP	23846593	Homo sapiens	-	miRNA target interaction;RNA-RNA interaction	regulatory	RNA-RNA	Literature mining		LA16c-360H6.3hsa-miR-3605-5p
ncRI-40001706	LA16c-360H6.3	NONHSAG018403	lncRNA	hsa-miR-3613-3p	MI0016003	miRNA	collections from lncRNome	CLIP	23846593	Homo sapiens	-	miRNA target interaction;RNA-RNA interaction	regulatory	RNA-RNA	Literature mining		LA16c-360H6.3hsa-miR-3613-3p
ncRI-40001707	LA16c-360H6.3	NONHSAG018403	lncRNA	hsa-miR-3944-3p	MI0016601	miRNA	collections from lncRNome	CLIP	23846593	Homo sapiens	-	miRNA target interaction;RNA-RNA interaction	regulatory	RNA-RNA	Literature mining		LA16c-360H6.3hsa-miR-3944-3p
ncRI-40001708	LA16c-360H6.3	NONHSAG018403	lncRNA	hsa-miR-4676-3p	MI0017307	miRNA	collections from lncRNome	CLIP	23846593	Homo sapiens	-	miRNA target interaction;RNA-RNA interaction	regulatory	RNA-RNA	Literature mining		LA16c-360H6.3hsa-miR-4676-3p
ncRI-40001709	LA16c-360H6.3	NONHSAG018403	lncRNA	hsa-miR-4677-3p	MI0017308	miRNA	collections from lncRNome	CLIP	23846593	Homo sapiens	-	miRNA target interaction;RNA-RNA interaction	regulatory	RNA-RNA	Literature mining		LA16c-360H6.3hsa-miR-4677-3p
ncRI-40001710	LA16c-360H6.3	NONHSAG018403	lncRNA	hsa-miR-4713-5p	MI0017347	miRNA	collections from lncRNome	CLIP	23846593	Homo sapiens	-	miRNA target interaction;RNA-RNA interaction	regulatory	RNA-RNA	Literature mining		LA16c-360H6.3hsa-miR-4713-5p
ncRI-40001711	LA16c-360H6.3	NONHSAG018403	lncRNA	hsa-miR-5000-3p	MI0017866	miRNA	collections from lncRNome	CLIP	23846593	Homo sapiens	-	miRNA target interaction;RNA-RNA interaction	regulatory	RNA-RNA	Literature mining		LA16c-360H6.3hsa-miR-5000-3p
ncRI-40001712	LA16c-360H6.3	NONHSAG018403	lncRNA	hsa-miR-1304-3p	MI0006371	miRNA	collections from lncRNome	CLIP	23846593	Homo sapiens	-	miRNA target interaction;RNA-RNA interaction	regulatory	RNA-RNA	Literature mining		LA16c-360H6.3hsa-miR-1304-3p
ncRI-40001713	LA16c-360H6.3	NONHSAG018403	lncRNA	hsa-miR-1273g-3p	MI0018003	miRNA	collections from lncRNome	CLIP	23846593	Homo sapiens	-	miRNA target interaction;RNA-RNA interaction	regulatory	RNA-RNA	Literature mining		LA16c-360H6.3hsa-miR-1273g-3p
ncRI-40001714	LA16c-360H6.3	NONHSAG018403	lncRNA	hsa-miR-6716-5p	MI0022550	miRNA	collections from lncRNome	CLIP	23846593	Homo sapiens	-	miRNA target interaction;RNA-RNA interaction	regulatory	RNA-RNA	Literature mining		LA16c-360H6.3hsa-miR-6716-5p
ncRI-40001715	LENG8-AS1	NONHSAG026523	lncRNA	hsa-miR-106a-3p	MI0000113	miRNA	mir-CLIp capture of a mirna targetome uncovers lncRNA-mirRNA interactions	CLIP	25531890	Homo sapiens	HeLa	miRNA target interaction;RNA-RNA interaction	binding	RNA-RNA	Literature mining		LENG8-AS1hsa-miR-106a-3p
ncRI-40001716	LIFR-AS1	NONHSAG040229	lncRNA	hsa-miR-106a-3p	MI0000113	miRNA	mir-CLIp capture of a mirna targetome uncovers lncRNA-mirRNA interactions	CLIP	25531890	Homo sapiens	HeLa	miRNA target interaction;RNA-RNA interaction	binding	RNA-RNA	Literature mining		LIFR-AS1hsa-miR-106a-3p
ncRI-40001719	LINC00094	NONHSAG053716	lncRNA	hsa-miR-106a-3p	MI0000113	miRNA	mir-CLIp capture of a mirna targetome uncovers lncRNA-mirRNA interactions	CLIP	25531890	Homo sapiens	HeLa	miRNA target interaction;RNA-RNA interaction	binding	RNA-RNA	Literature mining		LINC00094hsa-miR-106a-3p
ncRI-40001720	LINC00116	NONHSAG028912	lncRNA	hsa-miR-106a-3p	MI0000113	miRNA	mir-CLIp capture of a mirna targetome uncovers lncRNA-mirRNA interactions	CLIP	25531890	Homo sapiens	HeLa	miRNA target interaction;RNA-RNA interaction	binding	RNA-RNA	Literature mining		LINC00116hsa-miR-106a-3p
ncRI-40001721	LINC00152	NONHSAG028438	lncRNA	hsa-miR-106a-3p	MI0000113	miRNA	mir-CLIp capture of a mirna targetome uncovers lncRNA-mirRNA interactions	CLIP	25531890	Homo sapiens	HeLa	miRNA target interaction;RNA-RNA interaction	binding	RNA-RNA	Literature mining		LINC00152hsa-miR-106a-3p
ncRI-40001722	LINC00173	NONHSAG012421	lncRNA	hsa-miR-106a-3p	MI0000113	miRNA	mir-CLIp capture of a mirna targetome uncovers lncRNA-mirRNA interactions	CLIP	25531890	Homo sapiens	HeLa	miRNA target interaction;RNA-RNA interaction	binding	RNA-RNA	Literature mining		LINC00173hsa-miR-106a-3p
ncRI-40001723	LINC00174	NONHSAG047834	lncRNA	hsa-miR-106a-3p	MI0000113	miRNA	mir-CLIp capture of a mirna targetome uncovers lncRNA-mirRNA interactions	CLIP	25531890	Homo sapiens	HeLa	miRNA target interaction;RNA-RNA interaction	binding	RNA-RNA	Literature mining		LINC00174hsa-miR-106a-3p
ncRI-40001724	LINC00221	NONHSAG016155	lncRNA	hsa-miR-106a-3p	MI0000113	miRNA	mir-CLIp capture of a mirna targetome uncovers lncRNA-mirRNA interactions	CLIP	25531890	Homo sapiens	HeLa	miRNA target interaction;RNA-RNA interaction	binding	RNA-RNA	Literature mining		LINC00221hsa-miR-106a-3p
ncRI-40001725	LINC00256A	-	lncRNA	hsa-miR-106a-3p	MI0000113	miRNA	mir-CLIp capture of a mirna targetome uncovers lncRNA-mirRNA interactions	CLIP	25531890	Homo sapiens	HeLa	miRNA target interaction;RNA-RNA interaction	binding	RNA-RNA	Literature mining		LINC00256Ahsa-miR-106a-3p
ncRI-40001726	LINC00263	NONHSAG006679	lncRNA	hsa-miR-106a-3p	MI0000113	miRNA	mir-CLIp capture of a mirna targetome uncovers lncRNA-mirRNA interactions	CLIP	25531890	Homo sapiens	HeLa	miRNA target interaction;RNA-RNA interaction	binding	RNA-RNA	Literature mining		LINC00263hsa-miR-106a-3p
ncRI-40001727	AC004837.5	NONHSAG047406	lncRNA	hsa-miR-106a-3p	MI0000113	miRNA	mir-CLIp capture of a mirna targetome uncovers lncRNA-mirRNA interactions	CLIP	25531890	Homo sapiens	HeLa	miRNA target interaction;RNA-RNA interaction	binding	RNA-RNA	Literature mining		AC004837.5hsa-miR-106a-3p
ncRI-40001728	LINC00305	NONHSAG024064	lncRNA	hsa-miR-106a-3p	MI0000113	miRNA	mir-CLIp capture of a mirna targetome uncovers lncRNA-mirRNA interactions	CLIP	25531890	Homo sapiens	HeLa	miRNA target interaction;RNA-RNA interaction	binding	RNA-RNA	Literature mining		LINC00305hsa-miR-106a-3p
ncRI-40001730	LINC00313	NONHSAG032984	lncRNA	hsa-miR-106a-3p	MI0000113	miRNA	mir-CLIp capture of a mirna targetome uncovers lncRNA-mirRNA interactions	CLIP	25531890	Homo sapiens	HeLa	miRNA target interaction;RNA-RNA interaction	binding	RNA-RNA	Literature mining		LINC00313hsa-miR-106a-3p
ncRI-40001731	LINC00319	NONHSAG032985	lncRNA	hsa-miR-106a-3p	MI0000113	miRNA	mir-CLIp capture of a mirna targetome uncovers lncRNA-mirRNA interactions	CLIP	25531890	Homo sapiens	HeLa	miRNA target interaction;RNA-RNA interaction	binding	RNA-RNA	Literature mining		LINC00319hsa-miR-106a-3p
ncRI-40001732	LINC00322	NONHSAG032977	lncRNA	hsa-miR-106a-3p	MI0000113	miRNA	mir-CLIp capture of a mirna targetome uncovers lncRNA-mirRNA interactions	CLIP	25531890	Homo sapiens	HeLa	miRNA target interaction;RNA-RNA interaction	binding	RNA-RNA	Literature mining		LINC00322hsa-miR-106a-3p
ncRI-40001733	LINC00324	NONHSAG020759	lncRNA	hsa-miR-600	MI0003613	miRNA	collections from lncRNome	CLIP	23846593	Homo sapiens	-	miRNA target interaction;RNA-RNA interaction	regulatory	RNA-RNA	Literature mining		LINC00324hsa-miR-600
ncRI-40001734	LINC00324	NONHSAG020759	lncRNA	hsa-miR-378g	MI0016761	miRNA	collections from lncRNome	CLIP	23846593	Homo sapiens	-	miRNA target interaction;RNA-RNA interaction	regulatory	RNA-RNA	Literature mining		LINC00324hsa-miR-378g
ncRI-40001735	LINC00324	NONHSAG020759	lncRNA	hsa-miR-4476	MI0016828	miRNA	collections from lncRNome	CLIP	23846593	Homo sapiens	-	miRNA target interaction;RNA-RNA interaction	regulatory	RNA-RNA	Literature mining		LINC00324hsa-miR-4476
ncRI-40001736	LINC00324	NONHSAG020759	lncRNA	hsa-miR-4779	MI0017423	miRNA	collections from lncRNome	CLIP	23846593	Homo sapiens	-	miRNA target interaction;RNA-RNA interaction	regulatory	RNA-RNA	Literature mining		LINC00324hsa-miR-4779
ncRI-40001737	LINC00324	NONHSAG020759	lncRNA	hsa-miR-9-5p	MI0000466	miRNA	collections from lncRNome	Conserved miRNAs target sites predicted by TargetScan and miRanda overlap with the AGO CLIP dataset;CLIP	23846593	Homo sapiens	-	miRNA target interaction;RNA-RNA interaction	regulatory	RNA-RNA	Literature mining;miRanda with Ago CLIP data		LINC00324hsa-miR-9-5p
ncRI-40001738	LINC00324	NONHSAG020759	lncRNA	hsa-miR-493-5p	MI0003132	miRNA	collections from lncRNome	CLIP	23846593	Homo sapiens	-	miRNA target interaction;RNA-RNA interaction	regulatory	RNA-RNA	Literature mining		LINC00324hsa-miR-493-5p
ncRI-40001739	LINC00324	NONHSAG020759	lncRNA	hsa-miR-574-3p	MI0003581	miRNA	collections from lncRNome	CLIP	23846593	Homo sapiens	-	miRNA target interaction;RNA-RNA interaction	regulatory	RNA-RNA	Literature mining		LINC00324hsa-miR-574-3p
ncRI-40001740	LINC00324	NONHSAG020759	lncRNA	hsa-miR-23a-3p	MI0000079	miRNA	collections from lncRNome	CLIP	23846593	Homo sapiens	-	miRNA target interaction;RNA-RNA interaction	regulatory	RNA-RNA	Literature mining		LINC00324hsa-miR-23a-3p
ncRI-40001741	LINC00324	NONHSAG020759	lncRNA	hsa-mir-27b-3p	MI0000440	miRNA	collections from lncRNome	CLIP	23846593	Homo sapiens	-	miRNA target interaction;RNA-RNA interaction	regulatory	RNA-RNA	Literature mining		LINC00324hsa-mir-27b-3p
ncRI-40001742	LINC00324	NONHSAG020759	lncRNA	hsa-miR-33b-3p	MI0003646	miRNA	collections from lncRNome	CLIP	23846593	Homo sapiens	-	miRNA target interaction;RNA-RNA interaction	regulatory	RNA-RNA	Literature mining		LINC00324hsa-miR-33b-3p
ncRI-40001743	LINC00324	NONHSAG020759	lncRNA	hsa-miR-3691-3p	MI0016092	miRNA	collections from lncRNome	CLIP	23846593	Homo sapiens	-	miRNA target interaction;RNA-RNA interaction	regulatory	RNA-RNA	Literature mining		LINC00324hsa-miR-3691-3p
ncRI-40001744	LINC00324	NONHSAG020759	lncRNA	hsa-miR-4652-3p	MI0017280	miRNA	collections from lncRNome	CLIP	23846593	Homo sapiens	-	miRNA target interaction;RNA-RNA interaction	regulatory	RNA-RNA	Literature mining		LINC00324hsa-miR-4652-3p
ncRI-40001745	LINC00324	NONHSAG020759	lncRNA	hsa-miR-5589-5p	MI0019148	miRNA	collections from lncRNome	CLIP	23846593	Homo sapiens	-	miRNA target interaction;RNA-RNA interaction	regulatory	RNA-RNA	Literature mining		LINC00324hsa-miR-5589-5p
ncRI-40001746	LINC00324	NONHSAG020759	lncRNA	hsa-mir-4526	MI0016893	miRNA	collections from lncRNome	CLIP	23846593	Homo sapiens	-	miRNA target interaction;RNA-RNA interaction	regulatory	RNA-RNA	Literature mining		LINC00324hsa-mir-4526
ncRI-40001747	LINC00324	NONHSAG020759	lncRNA	hsa-miR-106a-3p	MI0000113	miRNA	mir-CLIp capture of a mirna targetome uncovers lncRNA-mirRNA interactions	CLIP	25531890	Homo sapiens	HeLa	miRNA target interaction;RNA-RNA interaction	binding	RNA-RNA	Literature mining		LINC00324hsa-miR-106a-3p
ncRI-40001748	LINC00337	NONHSAG000235	lncRNA	hsa-miR-106a-3p	MI0000113	miRNA	mir-CLIp capture of a mirna targetome uncovers lncRNA-mirRNA interactions	CLIP	25531890	Homo sapiens	HeLa	miRNA target interaction;RNA-RNA interaction	binding	RNA-RNA	Literature mining		LINC00337hsa-miR-106a-3p
ncRI-40001749	LINC00338	NONHSAG022845	lncRNA	hsa-miR-106a-3p	MI0000113	miRNA	mir-CLIp capture of a mirna targetome uncovers lncRNA-mirRNA interactions	Conserved miRNAs target sites predicted by TargetScan and miRanda overlap with the AGO CLIP dataset;CLIP	25531890	Homo sapiens	HeLa	miRNA target interaction;RNA-RNA interaction	binding	RNA-RNA	Literature mining;miRanda with Ago CLIP data		LINC00338hsa-miR-106a-3p
ncRI-40001750	LINC00339	NONHSAG000626	lncRNA	hsa-miR-106a-3p	MI0000113	miRNA	mir-CLIp capture of a mirna targetome uncovers lncRNA-mirRNA interactions	CLIP	25531890	Homo sapiens	HeLa	miRNA target interaction;RNA-RNA interaction	binding	RNA-RNA	Literature mining		LINC00339hsa-miR-106a-3p
ncRI-40001751	LINC00341	NONHSAG015795	lncRNA	hsa-miR-106a-3p	MI0000113	miRNA	mir-CLIp capture of a mirna targetome uncovers lncRNA-mirRNA interactions	CLIP	25531890	Homo sapiens	HeLa	miRNA target interaction;RNA-RNA interaction	binding	RNA-RNA	Literature mining		LINC00341hsa-miR-106a-3p
ncRI-40001752	LINC00342	NONHSAG028595	lncRNA	hsa-miR-106a-3p	MI0000113	miRNA	mir-CLIp capture of a mirna targetome uncovers lncRNA-mirRNA interactions	CLIP	25531890	Homo sapiens	HeLa	miRNA target interaction;RNA-RNA interaction	binding	RNA-RNA	Literature mining		LINC00342hsa-miR-106a-3p
ncRI-40001753	LINC00433	NONHSAG013921	lncRNA	hsa-miR-106a-3p	MI0000113	miRNA	mir-CLIp capture of a mirna targetome uncovers lncRNA-mirRNA interactions	CLIP	25531890	Homo sapiens	HeLa	miRNA target interaction;RNA-RNA interaction	binding	RNA-RNA	Literature mining		LINC00433hsa-miR-106a-3p
ncRI-40001754	LINC00461	NONHSAG040968	lncRNA	hsa-miR-548p	MI0006420	miRNA	collections from lncRNome	CLIP	23846593	Homo sapiens	-	miRNA target interaction;RNA-RNA interaction	regulatory	RNA-RNA	Literature mining		LINC00461hsa-miR-548p
ncRI-40001755	LINC00461	NONHSAG040968	lncRNA	hsa-miR-3618	MI0016008	miRNA	collections from lncRNome	CLIP	23846593	Homo sapiens	-	miRNA target interaction;RNA-RNA interaction	regulatory	RNA-RNA	Literature mining		LINC00461hsa-miR-3618
ncRI-40001756	LINC00461	NONHSAG040968	lncRNA	hsa-miR-3646	MI0016046	miRNA	collections from lncRNome	CLIP	23846593	Homo sapiens	-	miRNA target interaction;RNA-RNA interaction	regulatory	RNA-RNA	Literature mining		LINC00461hsa-miR-3646
ncRI-40001757	LINC00461	NONHSAG040968	lncRNA	hsa-miR-3672	MI0016073	miRNA	collections from lncRNome	CLIP	23846593	Homo sapiens	-	miRNA target interaction;RNA-RNA interaction	regulatory	RNA-RNA	Literature mining		LINC00461hsa-miR-3672
ncRI-40001758	LINC00461	NONHSAG040968	lncRNA	hsa-miR-4477b	MI0016830	miRNA	collections from lncRNome	CLIP	23846593	Homo sapiens	-	miRNA target interaction;RNA-RNA interaction	regulatory	RNA-RNA	Literature mining		LINC00461hsa-miR-4477b
ncRI-40001759	LINC00461	NONHSAG040968	lncRNA	hsa-miR-4696	MI0017329	miRNA	collections from lncRNome	CLIP	23846593	Homo sapiens	-	miRNA target interaction;RNA-RNA interaction	regulatory	RNA-RNA	Literature mining		LINC00461hsa-miR-4696
ncRI-40001760	LINC00461	NONHSAG040968	lncRNA	hsa-mir-25-3p	MI0000082	miRNA	collections from lncRNome	CLIP	23846593	Homo sapiens	-	miRNA target interaction;RNA-RNA interaction	regulatory	RNA-RNA	Literature mining		LINC00461hsa-mir-25-3p
ncRI-40001761	LINC00461	NONHSAG040968	lncRNA	hsa-miR-33a-3p	MI0000091	miRNA	collections from lncRNome	CLIP	23846593	Homo sapiens	-	miRNA target interaction;RNA-RNA interaction	regulatory	RNA-RNA	Literature mining		LINC00461hsa-miR-33a-3p
ncRI-40001762	LINC00461	NONHSAG040968	lncRNA	hsa-miR-135a2	MI0000453	miRNA	collections from lncRNome	CLIP	23846593	Homo sapiens	-	miRNA target interaction;RNA-RNA interaction	regulatory	RNA-RNA	Literature mining		LINC00461hsa-miR-135a2
ncRI-40001763	LINC00461	NONHSAG040968	lncRNA	hsa-miR-9-5p	MI0000466	miRNA	collections from lncRNome	CLIP	23846593	Homo sapiens	-	miRNA target interaction;RNA-RNA interaction	regulatory	RNA-RNA	Literature mining		LINC00461hsa-miR-9-5p
ncRI-40001764	LINC00461	NONHSAG040968	lncRNA	hsa-miR-126-5p	MI0000471	miRNA	collections from lncRNome	CLIP	23846593	Homo sapiens	-	miRNA target interaction;RNA-RNA interaction	regulatory	RNA-RNA	Literature mining		LINC00461hsa-miR-126-5p
ncRI-40001765	LINC00461	NONHSAG040968	lncRNA	hsa-miR-524-5p	MI0003160	miRNA	collections from lncRNome	CLIP	23846593	Homo sapiens	-	miRNA target interaction;RNA-RNA interaction	regulatory	RNA-RNA	Literature mining		LINC00461hsa-miR-524-5p
ncRI-40001766	LINC00461	NONHSAG040968	lncRNA	hsa-miR-545-3p	MI0003516	miRNA	collections from lncRNome	CLIP	23846593	Homo sapiens	-	miRNA target interaction;RNA-RNA interaction	regulatory	RNA-RNA	Literature mining		LINC00461hsa-miR-545-3p
ncRI-40001767	LINC00461	NONHSAG040968	lncRNA	hsa-miR-548c-3p	MI0003630	miRNA	collections from lncRNome	CLIP	23846593	Homo sapiens	-	miRNA target interaction;RNA-RNA interaction	regulatory	RNA-RNA	Literature mining		LINC00461hsa-miR-548c-3p
ncRI-40001768	LINC00461	NONHSAG040968	lncRNA	hsa-miR-767-3p	MI0003763	miRNA	collections from lncRNome	CLIP	23846593	Homo sapiens	-	miRNA target interaction;RNA-RNA interaction	regulatory	RNA-RNA	Literature mining		LINC00461hsa-miR-767-3p
ncRI-40001769	LINC00461	NONHSAG040968	lncRNA	hsa-miR-218-2-3p	MI0000295	miRNA	collections from lncRNome	CLIP	23846593	Homo sapiens	-	miRNA target interaction;RNA-RNA interaction	regulatory	RNA-RNA	Literature mining		LINC00461hsa-miR-218-2-3p
ncRI-40001770	LINC00461	NONHSAG040968	lncRNA	hsa-miR-335-3p	MI0000816	miRNA	collections from lncRNome	CLIP	23846593	Homo sapiens	-	miRNA target interaction;RNA-RNA interaction	regulatory	RNA-RNA	Literature mining		LINC00461hsa-miR-335-3p
ncRI-40001771	LINC00461	NONHSAG040968	lncRNA	hsa-miR-497-3p	MI0003138	miRNA	collections from lncRNome	CLIP	23846593	Homo sapiens	-	miRNA target interaction;RNA-RNA interaction	regulatory	RNA-RNA	Literature mining		LINC00461hsa-miR-497-3p
ncRI-40001772	LINC00461	NONHSAG040968	lncRNA	hsa-miR-1283	MI0003832	miRNA	collections from lncRNome	CLIP	23846593	Homo sapiens	-	miRNA target interaction;RNA-RNA interaction	regulatory	RNA-RNA	Literature mining		LINC00461hsa-miR-1283
ncRI-40001773	LINC00461	NONHSAG040968	lncRNA	hsa-miR-3145-3p	MI0014170	miRNA	collections from lncRNome	CLIP	23846593	Homo sapiens	-	miRNA target interaction;RNA-RNA interaction	regulatory	RNA-RNA	Literature mining		LINC00461hsa-miR-3145-3p
ncRI-40001774	LINC00461	NONHSAG040968	lncRNA	hsa-miR-3617-3p	MI0016007	miRNA	collections from lncRNome	CLIP	23846593	Homo sapiens	-	miRNA target interaction;RNA-RNA interaction	regulatory	RNA-RNA	Literature mining		LINC00461hsa-miR-3617-3p
ncRI-40001775	LINC00461	NONHSAG040968	lncRNA	hsa-miR-548aa	MI0016690	miRNA	collections from lncRNome	CLIP	23846593	Homo sapiens	-	miRNA target interaction;RNA-RNA interaction	regulatory	RNA-RNA	Literature mining		LINC00461hsa-miR-548aa
ncRI-40001776	LINC00461	NONHSAG040968	lncRNA	hsa-miR-3682-5p	MI0016083	miRNA	collections from lncRNome	CLIP	23846593	Homo sapiens	-	miRNA target interaction;RNA-RNA interaction	regulatory	RNA-RNA	Literature mining		LINC00461hsa-miR-3682-5p
ncRI-40001777	LINC00461	NONHSAG040968	lncRNA	hsa-miR-4646-5p	MI0017273	miRNA	collections from lncRNome	CLIP	23846593	Homo sapiens	-	miRNA target interaction;RNA-RNA interaction	regulatory	RNA-RNA	Literature mining		LINC00461hsa-miR-4646-5p
ncRI-40001778	LINC00461	NONHSAG040968	lncRNA	hsa-miR-4650-3p	MI0017277	miRNA	collections from lncRNome	CLIP	23846593	Homo sapiens	-	miRNA target interaction;RNA-RNA interaction	regulatory	RNA-RNA	Literature mining		LINC00461hsa-miR-4650-3p
ncRI-40001779	LINC00461	NONHSAG040968	lncRNA	hsa-miR-4661-5p	MI0017289	miRNA	collections from lncRNome	CLIP	23846593	Homo sapiens	-	miRNA target interaction;RNA-RNA interaction	regulatory	RNA-RNA	Literature mining		LINC00461hsa-miR-4661-5p
ncRI-40001780	LINC00461	NONHSAG040968	lncRNA	hsa-miR-4662a-3p	MI0017290	miRNA	collections from lncRNome	CLIP	23846593	Homo sapiens	-	miRNA target interaction;RNA-RNA interaction	regulatory	RNA-RNA	Literature mining		LINC00461hsa-miR-4662a-3p
ncRI-40001781	LINC00461	NONHSAG040968	lncRNA	hsa-miR-4708-5p	MI0017341	miRNA	collections from lncRNome	CLIP	23846593	Homo sapiens	-	miRNA target interaction;RNA-RNA interaction	regulatory	RNA-RNA	Literature mining		LINC00461hsa-miR-4708-5p
ncRI-40001782	LINC00461	NONHSAG040968	lncRNA	hsa-miR-4716-3p	MI0017350	miRNA	collections from lncRNome	CLIP	23846593	Homo sapiens	-	miRNA target interaction;RNA-RNA interaction	regulatory	RNA-RNA	Literature mining		LINC00461hsa-miR-4716-3p
ncRI-40001783	LINC00461	NONHSAG040968	lncRNA	hsa-miR-5196-3p	MI0018175	miRNA	collections from lncRNome	CLIP	23846593	Homo sapiens	-	miRNA target interaction;RNA-RNA interaction	regulatory	RNA-RNA	Literature mining		LINC00461hsa-miR-5196-3p
ncRI-40001784	LINC00461	NONHSAG040968	lncRNA	hsa-miR-204-3p	MI0000284	miRNA	collections from lncRNome	CLIP	23846593	Homo sapiens	-	miRNA target interaction;RNA-RNA interaction	regulatory	RNA-RNA	Literature mining		LINC00461hsa-miR-204-3p
ncRI-40001785	LINC00461	NONHSAG040968	lncRNA	hsa-miR-548t-3p	MI0014164	miRNA	collections from lncRNome	CLIP	23846593	Homo sapiens	-	miRNA target interaction;RNA-RNA interaction	regulatory	RNA-RNA	Literature mining		LINC00461hsa-miR-548t-3p
ncRI-40001786	LINC00461	NONHSAG040968	lncRNA	hsa-miR-3190-3p	MI0014235	miRNA	collections from lncRNome	CLIP	23846593	Homo sapiens	-	miRNA target interaction;RNA-RNA interaction	regulatory	RNA-RNA	Literature mining		LINC00461hsa-miR-3190-3p
ncRI-40001787	LINC00467	NONHSAG004197	lncRNA	hsa-miR-106a-3p	MI0000113	miRNA	mir-CLIp capture of a mirna targetome uncovers lncRNA-mirRNA interactions	CLIP	25531890	Homo sapiens	HeLa	miRNA target interaction;RNA-RNA interaction	binding	RNA-RNA	Literature mining		LINC00467hsa-miR-106a-3p
ncRI-40001788	LINC00472	NONHSAG044098	lncRNA	hsa-miR-106a-3p	MI0000113	miRNA	mir-CLIp capture of a mirna targetome uncovers lncRNA-mirRNA interactions	CLIP	25531890	Homo sapiens	HeLa	miRNA target interaction;RNA-RNA interaction	binding	RNA-RNA	Literature mining		LINC00472hsa-miR-106a-3p
ncRI-40001789	LINC00473	NONHSAG045383	lncRNA	hsa-miR-106a-3p	MI0000113	miRNA	mir-CLIp capture of a mirna targetome uncovers lncRNA-mirRNA interactions	CLIP	25531890	Homo sapiens	HeLa	miRNA target interaction;RNA-RNA interaction	binding	RNA-RNA	Literature mining		LINC00473hsa-miR-106a-3p
ncRI-40001790	LINC00476	NONHSAG052943	lncRNA	hsa-miR-106a-3p	MI0000113	miRNA	mir-CLIp capture of a mirna targetome uncovers lncRNA-mirRNA interactions	CLIP	25531890	Homo sapiens	HeLa	miRNA target interaction;RNA-RNA interaction	binding	RNA-RNA	Literature mining		LINC00476hsa-miR-106a-3p
ncRI-40001791	LINC00478	NONHSAG032423	lncRNA	hsa-miR-106a-3p	MI0000113	miRNA	mir-CLIp capture of a mirna targetome uncovers lncRNA-mirRNA interactions	CLIP	25531890	Homo sapiens	HeLa	miRNA target interaction;RNA-RNA interaction	binding	RNA-RNA	Literature mining		LINC00478hsa-miR-106a-3p
ncRI-40001792	LINC00514	NONHSAG018377	lncRNA	hsa-miR-106a-3p	MI0000113	miRNA	mir-CLIp capture of a mirna targetome uncovers lncRNA-mirRNA interactions	CLIP	25531890	Homo sapiens	HeLa	miRNA target interaction;RNA-RNA interaction	binding	RNA-RNA	Literature mining		LINC00514hsa-miR-106a-3p
ncRI-40001793	LINC00518	NONHSAG042991	lncRNA	hsa-miR-106a-3p	MI0000113	miRNA	mir-CLIp capture of a mirna targetome uncovers lncRNA-mirRNA interactions	CLIP	25531890	Homo sapiens	HeLa	miRNA target interaction;RNA-RNA interaction	binding	RNA-RNA	Literature mining		LINC00518hsa-miR-106a-3p
ncRI-40001794	LINC00520	NONHSAG015051	lncRNA	hsa-miR-106a-3p	MI0000113	miRNA	mir-CLIp capture of a mirna targetome uncovers lncRNA-mirRNA interactions	CLIP	25531890	Homo sapiens	HeLa	miRNA target interaction;RNA-RNA interaction	binding	RNA-RNA	Literature mining		LINC00520hsa-miR-106a-3p
ncRI-40002039	linc-MD1	-	lncRNA	hsa-miR-133a1	MI0000450	miRNA	A Feedforward Regulatory Loop between HuR and the Long Noncoding RNA linc-MD1 Controls Early Phases of Myogenesis	RNA interference;ChIP;OverExpression	24440503;22000014	Homo sapiens	-	expression correlation;genetic interaction;miRNA;miRNA target interaction;ncRNA affects synthesis or function of protein;ncRNA targets mRNA;RNA-RNA interaction	regulatory	RNA-RNA	Literature mining		linc-MD1hsa-miR-133a1
ncRI-40002040	linc-MD1	-	lncRNA	hsa-miR-135a1	MI0000452	miRNA	A Feedforward Regulatory Loop between HuR and the Long Noncoding RNA linc-MD2 Controls Early Phases of Myogenesis	RNA interference;ChIP;OverExpression	24440503;22000014	Homo sapiens	-	expression correlation;genetic interaction;miRNA;ncRNA affects synthesis or function of protein;regulatory	regulatory	RNA-RNA	Literature mining		linc-MD1hsa-miR-135a1
ncRI-40002059	LL09NC01-254D11.1	NONHSAG053702	lncRNA	hsa-miR-106a-3p	MI0000113	miRNA	mir-CLIp capture of a mirna targetome uncovers lncRNA-mirRNA interactions	CLIP	25531890	Homo sapiens	HeLa	miRNA target interaction;RNA-RNA interaction	binding	RNA-RNA	Literature mining		LL09NC01-254D11.1hsa-miR-106a-3p
ncRI-40002060	LL0XNC01-116E7.2	NONHSAG055050	lncRNA	hsa-miR-106a-3p	MI0000113	miRNA	mir-CLIp capture of a mirna targetome uncovers lncRNA-mirRNA interactions	CLIP	25531890	Homo sapiens	HeLa	miRNA target interaction;RNA-RNA interaction	binding	RNA-RNA	Literature mining		LL0XNC01-116E7.2hsa-miR-106a-3p
ncRI-40002061	LL0XNC01-157D4.1	-	lncRNA	hsa-miR-106a-3p	MI0000113	miRNA	mir-CLIp capture of a mirna targetome uncovers lncRNA-mirRNA interactions	CLIP	25531890	Homo sapiens	HeLa	miRNA target interaction;RNA-RNA interaction	binding	RNA-RNA	Literature mining		LL0XNC01-157D4.1hsa-miR-106a-3p
ncRI-40002063	LINC00630	NONHSAG055008	lncRNA	hsa-miR-106a-3p	MI0000113	miRNA	mir-CLIp capture of a mirna targetome uncovers lncRNA-mirRNA interactions	CLIP	25531890	Homo sapiens	HeLa	miRNA target interaction;RNA-RNA interaction	binding	RNA-RNA	Literature mining		LINC00630hsa-miR-106a-3p
ncRI-40002064	LL0XNC01-250H12.3	NONHSAG055032	lncRNA	hsa-miR-106a-3p	MI0000113	miRNA	mir-CLIp capture of a mirna targetome uncovers lncRNA-mirRNA interactions	CLIP	25531890	Homo sapiens	HeLa	miRNA target interaction;RNA-RNA interaction	binding	RNA-RNA	Literature mining		LL0XNC01-250H12.3hsa-miR-106a-3p
ncRI-40002065	LL0XNC01-37G1.1	NONHSAG055541	lncRNA	hsa-miR-106a-3p	MI0000113	miRNA	mir-CLIp capture of a mirna targetome uncovers lncRNA-mirRNA interactions	CLIP	25531890	Homo sapiens	HeLa	miRNA target interaction;RNA-RNA interaction	binding	RNA-RNA	Literature mining		LL0XNC01-37G1.1hsa-miR-106a-3p
ncRI-40002068	LMO7-AS1	-	lncRNA	hsa-miR-106a-3p	MI0000113	miRNA	mir-CLIp capture of a mirna targetome uncovers lncRNA-mirRNA interactions	CLIP	25531890	Homo sapiens	HeLa	miRNA target interaction;RNA-RNA interaction	binding	RNA-RNA	Literature mining		LMO7-AS1hsa-miR-106a-3p
ncRI-40002072	LOC678655	-	lncRNA	hsa-miR-106a-3p	MI0000113	miRNA	mir-CLIp capture of a mirna targetome uncovers lncRNA-mirRNA interactions	CLIP	25531890	Homo sapiens	HeLa	miRNA target interaction;RNA-RNA interaction	binding	RNA-RNA	Literature mining		LOC678655hsa-miR-106a-3p
ncRI-40002073	LRRC37A11P	NONHSAG021683	lncRNA	hsa-miR-106a-3p	MI0000113	miRNA	mir-CLIp capture of a mirna targetome uncovers lncRNA-mirRNA interactions	CLIP	25531890	Homo sapiens	HeLa	miRNA target interaction;RNA-RNA interaction	binding	RNA-RNA	Literature mining		LRRC37A11Phsa-miR-106a-3p
ncRI-40002074	AC005562.1	NONHSAG021404	lncRNA	hsa-miR-106a-3p	MI0000113	miRNA	mir-CLIp capture of a mirna targetome uncovers lncRNA-mirRNA interactions	CLIP	25531890	Homo sapiens	HeLa	miRNA target interaction;RNA-RNA interaction	binding	RNA-RNA	Literature mining		AC005562.1hsa-miR-106a-3p
ncRI-40002077	MAGI2-AS3	NONHSAG048073	lncRNA	hsa-miR-4430	MI0016769	miRNA	collections from lncRNome	CLIP	23846593	Homo sapiens	-	miRNA target interaction;RNA-RNA interaction	regulatory	RNA-RNA	Literature mining		MAGI2-AS3hsa-miR-4430
ncRI-40002078	MAGI2-AS3	NONHSAG048073	lncRNA	hsa-miR-3135b	MI0016809	miRNA	collections from lncRNome	CLIP	23846593	Homo sapiens	-	miRNA target interaction;RNA-RNA interaction	regulatory	RNA-RNA	Literature mining		MAGI2-AS3hsa-miR-3135b
ncRI-40002079	MAGI2-AS3	NONHSAG048073	lncRNA	hsa-miR-106a-3p	MI0000113	miRNA	mir-CLIp capture of a mirna targetome uncovers lncRNA-mirRNA interactions	CLIP	25531890	Homo sapiens	HeLa	miRNA target interaction;RNA-RNA interaction	binding	RNA-RNA	Literature mining		MAGI2-AS3hsa-miR-106a-3p
ncRI-40002080	MALAT1	NONHSAG008675	lncRNA	hsa-miR-412	MI0002464	miRNA	collections from lncRNome	CLIP	23846593	Homo sapiens	-	miRNA target interaction;RNA-RNA interaction	regulatory	RNA-RNA	Literature mining		MALAT1hsa-miR-412
ncRI-40002081	MALAT1	NONHSAG008675	lncRNA	hsa-miR-527	MI0003179	miRNA	collections from lncRNome	CLIP	23846593	Homo sapiens	-	miRNA target interaction;RNA-RNA interaction	regulatory	RNA-RNA	Literature mining		MALAT1hsa-miR-527
ncRI-40002082	MALAT1	NONHSAG008675	lncRNA	hsa-miR-544a	MI0003515	miRNA	collections from lncRNome	CLIP	23846593	Homo sapiens	-	miRNA target interaction;RNA-RNA interaction	regulatory	RNA-RNA	Literature mining		MALAT1hsa-miR-544a
ncRI-40002083	MALAT1	NONHSAG008675	lncRNA	hsa-miR-558	MI0003564	miRNA	collections from lncRNome	CLIP	23846593	Homo sapiens	-	miRNA target interaction;RNA-RNA interaction	regulatory	RNA-RNA	Literature mining		MALAT1hsa-miR-558
ncRI-40002084	MALAT1	NONHSAG008675	lncRNA	hsa-miR-559	MI0003565	miRNA	collections from lncRNome	CLIP	23846593	Homo sapiens	-	miRNA target interaction;RNA-RNA interaction	regulatory	RNA-RNA	Literature mining		MALAT1hsa-miR-559
ncRI-40002085	MALAT1	NONHSAG008675	lncRNA	hsa-mir-581-5p	MI0003588	miRNA	collections from lncRNome	CLIP	23846593	Homo sapiens	-	miRNA target interaction;RNA-RNA interaction	regulatory	RNA-RNA	Literature mining		MALAT1hsa-mir-581-5p
ncRI-40002086	MALAT1	NONHSAG008675	lncRNA	hsa-miR-605	MI0003618	miRNA	collections from lncRNome	CLIP	23846593	Homo sapiens	-	miRNA target interaction;RNA-RNA interaction	regulatory	RNA-RNA	Literature mining		MALAT1hsa-miR-605
ncRI-40002087	MALAT1	NONHSAG008675	lncRNA	hsa-miR-608	MI0003621	miRNA	collections from lncRNome	CLIP	23846593	Homo sapiens	-	miRNA target interaction;RNA-RNA interaction	regulatory	RNA-RNA	Literature mining		MALAT1hsa-miR-608
ncRI-40002088	MALAT1	NONHSAG008675	lncRNA	hsa-miR-613	MI0003626	miRNA	collections from lncRNome	Conserved miRNAs target sites predicted by TargetScan and miRanda overlap with the AGO CLIP dataset;CLIP	23846593	Homo sapiens	-	miRNA target interaction;RNA-RNA interaction	regulatory	RNA-RNA	Literature mining;TargetScan with Ago CLIP data		MALAT1hsa-miR-613
ncRI-40002089	MALAT1	NONHSAG008675	lncRNA	hsa-miR-639	MI0003654	miRNA	collections from lncRNome	CLIP	23846593	Homo sapiens	-	miRNA target interaction;RNA-RNA interaction	regulatory	RNA-RNA	Literature mining		MALAT1hsa-miR-639
ncRI-40002090	MALAT1	NONHSAG008675	lncRNA	hsa-miR-647	MI0003662	miRNA	collections from lncRNome	CLIP	23846593	Homo sapiens	-	miRNA target interaction;RNA-RNA interaction	regulatory	RNA-RNA	Literature mining		MALAT1hsa-miR-647
ncRI-40002091	MALAT1	NONHSAG008675	lncRNA	hsa-miR-1323	MI0003786	miRNA	collections from lncRNome	CLIP	23846593	Homo sapiens	-	miRNA target interaction;RNA-RNA interaction	regulatory	RNA-RNA	Literature mining		MALAT1hsa-miR-1323
ncRI-40002092	MALAT1	NONHSAG008675	lncRNA	hsa-miR-670	MI0003933	miRNA	collections from lncRNome	Conserved miRNAs target sites predicted by TargetScan and miRanda overlap with the AGO CLIP dataset;CLIP	23846593	Homo sapiens	-	miRNA target interaction;RNA-RNA interaction	regulatory	RNA-RNA	Literature mining;TargetScan with Ago CLIP data		MALAT1hsa-miR-670
ncRI-40002093	MALAT1	NONHSAG008675	lncRNA	hsa-miR-548e	MI0006344	miRNA	collections from lncRNome	CLIP	23846593	Homo sapiens	-	miRNA target interaction;RNA-RNA interaction	regulatory	RNA-RNA	Literature mining		MALAT1hsa-miR-548e
ncRI-40002094	MALAT1	NONHSAG008675	lncRNA	hsa-miR-1243	MI0006373	miRNA	collections from lncRNome	CLIP	23846593	Homo sapiens	-	miRNA target interaction;RNA-RNA interaction	regulatory	RNA-RNA	Literature mining		MALAT1hsa-miR-1243
ncRI-40002095	MALAT1	NONHSAG008675	lncRNA	hsa-miR-1252	MI0006434	miRNA	collections from lncRNome	CLIP	23846593	Homo sapiens	-	miRNA target interaction;RNA-RNA interaction	regulatory	RNA-RNA	Literature mining		MALAT1hsa-miR-1252
ncRI-40002096	MALAT1	NONHSAG008675	lncRNA	hsa-miR-513b	MI0006648	miRNA	collections from lncRNome	CLIP	23846593	Homo sapiens	-	miRNA target interaction;RNA-RNA interaction	regulatory	RNA-RNA	Literature mining		MALAT1hsa-miR-513b
ncRI-40002097	MALAT1	NONHSAG008675	lncRNA	hsa-miR-1913	MI0008334	miRNA	collections from lncRNome	CLIP	23846593	Homo sapiens	-	miRNA target interaction;RNA-RNA interaction	regulatory	RNA-RNA	Literature mining		MALAT1hsa-miR-1913
ncRI-40002098	MALAT1	NONHSAG008675	lncRNA	hsa-miR-3142	MI0014166	miRNA	collections from lncRNome	CLIP	23846593	Homo sapiens	-	miRNA target interaction;RNA-RNA interaction	regulatory	RNA-RNA	Literature mining		MALAT1hsa-miR-3142
ncRI-40002099	MALAT1	NONHSAG008675	lncRNA	hsa-miR-548w	MI0014222	miRNA	collections from lncRNome	CLIP	23846593	Homo sapiens	-	miRNA target interaction;RNA-RNA interaction	regulatory	RNA-RNA	Literature mining		MALAT1hsa-miR-548w
ncRI-40002100	MALAT1	NONHSAG008675	lncRNA	hsa-miR-4273	MI0015881	miRNA	collections from lncRNome	CLIP	23846593	Homo sapiens	-	miRNA target interaction;RNA-RNA interaction	regulatory	RNA-RNA	Literature mining		MALAT1hsa-miR-4273
ncRI-40002101	MALAT1	NONHSAG008675	lncRNA	hsa-miR-4288	MI0015896	miRNA	collections from lncRNome	CLIP	23846593	Homo sapiens	-	miRNA target interaction;RNA-RNA interaction	regulatory	RNA-RNA	Literature mining		MALAT1hsa-miR-4288
ncRI-40002102	MALAT1	NONHSAG008675	lncRNA	hsa-miR-3686	MI0016087	miRNA	collections from lncRNome	CLIP	23846593	Homo sapiens	-	miRNA target interaction;RNA-RNA interaction	regulatory	RNA-RNA	Literature mining		MALAT1hsa-miR-3686
ncRI-40002103	MALAT1	NONHSAG008675	lncRNA	hsa-miR-548y	MI0016595	miRNA	collections from lncRNome	CLIP	23846593	Homo sapiens	-	miRNA target interaction;RNA-RNA interaction	regulatory	RNA-RNA	Literature mining		MALAT1hsa-miR-548y
ncRI-40002104	MALAT1	NONHSAG008675	lncRNA	hsa-miR-3941	MI0016598	miRNA	collections from lncRNome	CLIP	23846593	Homo sapiens	-	miRNA target interaction;RNA-RNA interaction	regulatory	RNA-RNA	Literature mining		MALAT1hsa-miR-3941
ncRI-40002105	MALAT1	NONHSAG008675	lncRNA	hsa-miR-4420	MI0016757	miRNA	collections from lncRNome	CLIP	23846593	Homo sapiens	-	miRNA target interaction;RNA-RNA interaction	regulatory	RNA-RNA	Literature mining		MALAT1hsa-miR-4420
ncRI-40002106	MALAT1	NONHSAG008675	lncRNA	hsa-miR-4421	MI0016758	miRNA	collections from lncRNome	CLIP	23846593	Homo sapiens	-	miRNA target interaction;RNA-RNA interaction	regulatory	RNA-RNA	Literature mining		MALAT1hsa-miR-4421
ncRI-40002107	MALAT1	NONHSAG008675	lncRNA	hsa-mir-548ac	MI0016762	miRNA	collections from lncRNome	CLIP	23846593	Homo sapiens	-	miRNA target interaction;RNA-RNA interaction	regulatory	RNA-RNA	Literature mining		MALAT1hsa-mir-548ac
ncRI-40002108	MALAT1	NONHSAG008675	lncRNA	hsa-miR-548ak	MI0016840	miRNA	collections from lncRNome	CLIP	23846593	Homo sapiens	-	miRNA target interaction;RNA-RNA interaction	regulatory	RNA-RNA	Literature mining		MALAT1hsa-miR-548ak
ncRI-40002109	MALAT1	NONHSAG008675	lncRNA	hsa-miR-4511	MI0016877	miRNA	collections from lncRNome	CLIP	23846593	Homo sapiens	-	miRNA target interaction;RNA-RNA interaction	regulatory	RNA-RNA	Literature mining		MALAT1hsa-miR-4511
ncRI-40002110	MALAT1	NONHSAG008675	lncRNA	hsa-miR-4643	MI0017270	miRNA	collections from lncRNome	CLIP	23846593	Homo sapiens	-	miRNA target interaction;RNA-RNA interaction	regulatory	RNA-RNA	Literature mining		MALAT1hsa-miR-4643
ncRI-40002111	MALAT1	NONHSAG008675	lncRNA	hsa-miR-4644	MI0017271	miRNA	collections from lncRNome	Conserved miRNAs target sites predicted by TargetScan and miRanda overlap with the AGO CLIP dataset;CLIP	23846593	Homo sapiens	-	miRNA target interaction;RNA-RNA interaction	regulatory	RNA-RNA	Literature mining;TargetScan with Ago CLIP data		MALAT1hsa-miR-4644
ncRI-40002112	MALAT1	NONHSAG008675	lncRNA	hsa-miR-4647	MI0017274	miRNA	collections from lncRNome	CLIP	23846593	Homo sapiens	-	miRNA target interaction;RNA-RNA interaction	regulatory	RNA-RNA	Literature mining		MALAT1hsa-miR-4647
ncRI-40002113	MALAT1	NONHSAG008675	lncRNA	hsa-miR-4739	MI0017377	miRNA	collections from lncRNome	CLIP	23846593	Homo sapiens	-	miRNA target interaction;RNA-RNA interaction	regulatory	RNA-RNA	Literature mining		MALAT1hsa-miR-4739
ncRI-40002114	MALAT1	NONHSAG008675	lncRNA	hsa-miR-1273f	MI0018002	miRNA	collections from lncRNome	CLIP	23846593	Homo sapiens	-	miRNA target interaction;RNA-RNA interaction	regulatory	RNA-RNA	Literature mining		MALAT1hsa-miR-1273f
ncRI-40002115	MALAT1	NONHSAG008675	lncRNA	hsa-miR-5682	MI0019282	miRNA	collections from lncRNome	CLIP	23846593	Homo sapiens	-	miRNA target interaction;RNA-RNA interaction	regulatory	RNA-RNA	Literature mining		MALAT1hsa-miR-5682
ncRI-40002116	MALAT1	NONHSAG008675	lncRNA	hsa-miR-4666b	MI0019299	miRNA	collections from lncRNome	CLIP	23846593	Homo sapiens	-	miRNA target interaction;RNA-RNA interaction	regulatory	RNA-RNA	Literature mining		MALAT1hsa-miR-4666b
ncRI-40002117	MALAT1	NONHSAG008675	lncRNA	hsa-miR-5700	MI0019307	miRNA	collections from lncRNome	CLIP	23846593	Homo sapiens	-	miRNA target interaction;RNA-RNA interaction	regulatory	RNA-RNA	Literature mining		MALAT1hsa-miR-5700
ncRI-40002118	MALAT1	NONHSAG008675	lncRNA	hsa-miR-5704	MI0019312	miRNA	collections from lncRNome	CLIP	23846593	Homo sapiens	-	miRNA target interaction;RNA-RNA interaction	regulatory	RNA-RNA	Literature mining		MALAT1hsa-miR-5704
ncRI-40002119	MALAT1	NONHSAG008675	lncRNA	hsa-miR-6129	MI0021274	miRNA	collections from lncRNome	CLIP	23846593	Homo sapiens	-	miRNA target interaction;RNA-RNA interaction	regulatory	RNA-RNA	Literature mining		MALAT1hsa-miR-6129
ncRI-40002120	MALAT1	NONHSAG008675	lncRNA	hsa-mir-17/20b/93/51	MI0000071	miRNA	collections from lncRNome	Conserved miRNAs target sites predicted by TargetScan and miRanda overlap with the AGO CLIP dataset;CLIP	23846593	Homo sapiens	-	miRNA target interaction;RNA-RNA interaction	regulatory	RNA-RNA	Literature mining;TargetScan with Ago CLIP data		MALAT1hsa-mir-17/20b/93/51
ncRI-40002121	MALAT1	NONHSAG008675	lncRNA	hsa-mir-20a/106b	MI0000076	miRNA	collections from lncRNome	Conserved miRNAs target sites predicted by TargetScan and miRanda overlap with the AGO CLIP dataset;CLIP	23846593	Homo sapiens	-	miRNA target interaction;RNA-RNA interaction	regulatory	RNA-RNA	Literature mining;TargetScan with Ago CLIP data		MALAT1hsa-mir-20a/106b
ncRI-40002122	MALAT1	NONHSAG008675	lncRNA	hsa-mir-25-3p	MI0000082	miRNA	collections from lncRNome	CLIP;Conserved miRNAs target sites predicted by TargetScan and miRanda overlap with the AGO CLIP dataset;ChIP	23846593;27584791	Homo sapiens	-	miRNA target interaction;RNA-RNA interaction	regulatory	RNA-RNA	Literature mining;Literature Mining;TargetScan with Ago CLIP data		MALAT1hsa-mir-25-3p
ncRI-40002123	MALAT1	NONHSAG008675	lncRNA	hsa-mir-30a/30b/30c/	MI0000088	miRNA	collections from lncRNome	Conserved miRNAs target sites predicted by TargetScan and miRanda overlap with the AGO CLIP dataset;CLIP	23846593	Homo sapiens	-	miRNA target interaction;RNA-RNA interaction	regulatory	RNA-RNA	Literature mining;TargetScan with Ago CLIP data		MALAT1hsa-mir-30a/30b/30c/
ncRI-40002124	MALAT1	NONHSAG008675	lncRNA	hsa-mir-92a-1-5p	MI0000093	miRNA	collections from lncRNome	Conserved miRNAs target sites predicted by TargetScan and miRanda overlap with the AGO CLIP dataset;CLIP	23846593	Homo sapiens	-	miRNA target interaction;RNA-RNA interaction	regulatory	RNA-RNA	Literature mining;TargetScan with Ago CLIP data		MALAT1hsa-mir-92a-1-5p
ncRI-40002125	MALAT1	NONHSAG008675	lncRNA	hsa-miR-96-5p	MI0000098	miRNA	collections from lncRNome	Conserved miRNAs target sites predicted by TargetScan and miRanda overlap with the AGO CLIP dataset;CLIP	23846593	Homo sapiens	-	miRNA target interaction;RNA-RNA interaction	regulatory	RNA-RNA	Literature mining;TargetScan with Ago CLIP data		MALAT1hsa-miR-96-5p
ncRI-40002126	MALAT1	NONHSAG008675	lncRNA	hsa-mir-101-1	MI0000103	miRNA	collections from lncRNome	RNA pull-down assay;Luciferase reporter assay;CLIP;RNA immunoprecipitation assays;Luciferase assays	29212230;23846593;28738500	Homo sapiens	-	miRNA target interaction;RNA-RNA interaction	regulatory	RNA-RNA	Literature mining;Literature Mining		MALAT1hsa-mir-101-1
ncRI-40002127	MALAT1	NONHSAG008675	lncRNA	hsa-miR-106a-3p	MI0000113	miRNA	collections from lncRNome	Conserved miRNAs target sites predicted by TargetScan and miRanda overlap with the AGO CLIP dataset;CLIP	23846593;25531890	Homo sapiens	-	miRNA target interaction;RNA-RNA interaction	regulatory	RNA-RNA	Literature mining;TargetScan with Ago CLIP data		MALAT1hsa-miR-106a-3p
ncRI-40002128	MALAT1	NONHSAG008675	lncRNA	hsa-mir-30c-1	MI0000736	miRNA	collections from lncRNome	Conserved miRNAs target sites predicted by TargetScan and miRanda overlap with the AGO CLIP dataset;CLIP	23846593	Homo sapiens	-	miRNA target interaction;RNA-RNA interaction	regulatory	RNA-RNA	Literature mining;TargetScan with Ago CLIP data		MALAT1hsa-mir-30c-1
ncRI-40002129	MALAT1	NONHSAG008675	lncRNA	hsa-miR-30d-3p	MI0000255	miRNA	collections from lncRNome	Conserved miRNAs target sites predicted by TargetScan and miRanda overlap with the AGO CLIP dataset;CLIP	23846593	Homo sapiens	-	miRNA target interaction;RNA-RNA interaction	regulatory	RNA-RNA	Literature mining;TargetScan with Ago CLIP data		MALAT1hsa-miR-30d-3p
ncRI-40002130	MALAT1	NONHSAG008675	lncRNA	hsa-mir-1	MI0000437	miRNA	collections from lncRNome	Conserved miRNAs target sites predicted by TargetScan and miRanda overlap with the AGO CLIP dataset;CLIP	23846593	Homo sapiens	-	miRNA target interaction;RNA-RNA interaction	regulatory	RNA-RNA	Literature mining;TargetScan with Ago CLIP data		MALAT1hsa-mir-1
ncRI-40002131	MALAT1	NONHSAG008675	lncRNA	hsa-miR-15b-5p	MI0000438	miRNA	collections from lncRNome	Conserved miRNAs target sites predicted by TargetScan and miRanda overlap with the AGO CLIP dataset;CLIP	23846593	Homo sapiens	-	miRNA target interaction;RNA-RNA interaction	regulatory	RNA-RNA	Literature mining;TargetScan with Ago CLIP data		MALAT1hsa-miR-15b-5p
ncRI-40002132	MALAT1	NONHSAG008675	lncRNA	hsa-mir-124	MI0000445	miRNA	collections from lncRNome	CLIP;Luciferase reporter gene assay	23846593;30500989	Homo sapiens	-	miRNA target interaction;RNA-RNA interaction	regulatory	RNA-RNA	Literature mining;Literature Mining		MALAT1hsa-mir-124
ncRI-40002133	MALAT1	NONHSAG008675	lncRNA	hsa-miR-145-3p	MI0000461	miRNA	collections from lncRNome	RIP assay and RNA pull-down assay;Conserved miRNAs target sites predicted by TargetScan and miRanda overlap with the AGO CLIP dataset;CLIP;RIP assay;luciferase assay	23846593;28535533;26311052	Homo sapiens	-	miRNA target interaction;RNA-RNA interaction	regulatory	RNA-RNA	Literature mining;Literature Mining;TargetScan with Ago CLIP data		MALAT1hsa-miR-145-3p
ncRI-40002134	MALAT1	NONHSAG008675	lncRNA	hsa-mir-106b-3p	MI0000734	miRNA	collections from lncRNome	Conserved miRNAs target sites predicted by TargetScan and miRanda overlap with the AGO CLIP dataset;CLIP	23846593	Homo sapiens	-	miRNA target interaction;RNA-RNA interaction	regulatory	RNA-RNA	Literature mining;TargetScan with Ago CLIP data		MALAT1hsa-mir-106b-3p
ncRI-40002135	MALAT1	NONHSAG008675	lncRNA	hsa-mir-30e-3p	MI0000749	miRNA	collections from lncRNome	Conserved miRNAs target sites predicted by TargetScan and miRanda overlap with the AGO CLIP dataset;CLIP	23846593	Homo sapiens	-	miRNA target interaction;RNA-RNA interaction	regulatory	RNA-RNA	Literature mining;TargetScan with Ago CLIP data		MALAT1hsa-mir-30e-3p
ncRI-40002136	MALAT1	NONHSAG008675	lncRNA	hsa-miR-330-3p	MI0000803	miRNA	collections from lncRNome	Conserved miRNAs target sites predicted by TargetScan and miRanda overlap with the AGO CLIP dataset;CLIP	23846593	Homo sapiens	-	miRNA target interaction;RNA-RNA interaction	regulatory	RNA-RNA	Literature mining;TargetScan with Ago CLIP data		MALAT1hsa-miR-330-3p
ncRI-40002137	MALAT1	NONHSAG008675	lncRNA	hsa-mir-20b-3p	MI0001519	miRNA	collections from lncRNome	Conserved miRNAs target sites predicted by TargetScan and miRanda overlap with the AGO CLIP dataset;CLIP	23846593	Homo sapiens	-	miRNA target interaction;RNA-RNA interaction	regulatory	RNA-RNA	Literature mining;TargetScan with Ago CLIP data		MALAT1hsa-mir-20b-3p
ncRI-40002138	MALAT1	NONHSAG008675	lncRNA	hsa-miR-497-3p	MI0003138	miRNA	collections from lncRNome	Conserved miRNAs target sites predicted by TargetScan and miRanda overlap with the AGO CLIP dataset;CLIP	23846593	Homo sapiens	-	miRNA target interaction;RNA-RNA interaction	regulatory	RNA-RNA	Literature mining;TargetScan with Ago CLIP data		MALAT1hsa-miR-497-3p
ncRI-40002139	MALAT1	NONHSAG008675	lncRNA	hsa-miR-512-3p	MI0003140	miRNA	collections from lncRNome	CLIP	23846593	Homo sapiens	-	miRNA target interaction;RNA-RNA interaction	regulatory	RNA-RNA	Literature mining		MALAT1hsa-miR-512-3p
ncRI-40002140	MALAT1	NONHSAG008675	lncRNA	hsa-miR-515-3p	MI0003144	miRNA	collections from lncRNome	CLIP	23846593	Homo sapiens	-	miRNA target interaction;RNA-RNA interaction	regulatory	RNA-RNA	Literature mining		MALAT1hsa-miR-515-3p
ncRI-40002141	MALAT1	NONHSAG008675	lncRNA	hsa-miR-525-3p	MI0003152	miRNA	collections from lncRNome	CLIP	23846593	Homo sapiens	-	miRNA target interaction;RNA-RNA interaction	regulatory	RNA-RNA	Literature mining		MALAT1hsa-miR-525-3p
ncRI-40002142	MALAT1	NONHSAG008675	lncRNA	hsa-miR-503-3p	MI0003188	miRNA	collections from lncRNome	Conserved miRNAs target sites predicted by TargetScan and miRanda overlap with the AGO CLIP dataset;CLIP	23846593	Homo sapiens	-	miRNA target interaction;RNA-RNA interaction	regulatory	RNA-RNA	Literature mining;TargetScan with Ago CLIP data		MALAT1hsa-miR-503-3p
ncRI-40002143	MALAT1	NONHSAG008675	lncRNA	hsa-miR-508-3p	MI0003195	miRNA	collections from lncRNome	CLIP	23846593	Homo sapiens	-	miRNA target interaction;RNA-RNA interaction	regulatory	RNA-RNA	Literature mining		MALAT1hsa-miR-508-3p
ncRI-40002144	MALAT1	NONHSAG008675	lncRNA	hsa-miR-92b-3p	MI0003560	miRNA	collections from lncRNome	Conserved miRNAs target sites predicted by TargetScan and miRanda overlap with the AGO CLIP dataset;CLIP	23846593	Homo sapiens	-	miRNA target interaction;RNA-RNA interaction	regulatory	RNA-RNA	Literature mining;TargetScan with Ago CLIP data		MALAT1hsa-miR-92b-3p
ncRI-40002145	MALAT1	NONHSAG008675	lncRNA	hsa-miR-576-3p	MI0003583	miRNA	collections from lncRNome	CLIP	23846593	Homo sapiens	-	miRNA target interaction;RNA-RNA interaction	regulatory	RNA-RNA	Literature mining		MALAT1hsa-miR-576-3p
ncRI-40002146	MALAT1	NONHSAG008675	lncRNA	hsa-miR-582-3p	MI0003589	miRNA	collections from lncRNome	Conserved miRNAs target sites predicted by TargetScan and miRanda overlap with the AGO CLIP dataset;CLIP	23846593	Homo sapiens	-	miRNA target interaction;RNA-RNA interaction	regulatory	RNA-RNA	Literature mining;TargetScan with Ago CLIP data		MALAT1hsa-miR-582-3p
ncRI-40002147	MALAT1	NONHSAG008675	lncRNA	hsa-miR-548a-3p	MI0003593	miRNA	collections from lncRNome	CLIP	23846593	Homo sapiens	-	miRNA target interaction;RNA-RNA interaction	regulatory	RNA-RNA	Literature mining		MALAT1hsa-miR-548a-3p
ncRI-40002148	MALAT1	NONHSAG008675	lncRNA	hsa-mir-15a/15b/16/1	MI0000069	miRNA	collections from lncRNome	Conserved miRNAs target sites predicted by TargetScan and miRanda overlap with the AGO CLIP dataset;CLIP	23846593	Homo sapiens	-	miRNA target interaction;RNA-RNA interaction	regulatory	RNA-RNA	Literature mining;TargetScan with Ago CLIP data		MALAT1hsa-mir-15a/15b/16/1
ncRI-40002149	MALAT1	NONHSAG008675	lncRNA	hsa-mir-19b-1-5p	MI0000074	miRNA	collections from lncRNome	CLIP	23846593	Homo sapiens	-	miRNA target interaction;RNA-RNA interaction	regulatory	RNA-RNA	Literature mining		MALAT1hsa-mir-19b-1-5p
ncRI-40002150	MALAT1	NONHSAG008675	lncRNA	hsa-miR-19b-2-5p	MI0000075	miRNA	collections from lncRNome	CLIP	23846593	Homo sapiens	-	miRNA target interaction;RNA-RNA interaction	regulatory	RNA-RNA	Literature mining		MALAT1hsa-miR-19b-2-5p
ncRI-40002151	MALAT1	NONHSAG008675	lncRNA	hsa-mir-21-3p	MI0000077	miRNA	collections from lncRNome	CLIP	23846593	Homo sapiens	-	miRNA target interaction;RNA-RNA interaction	regulatory	RNA-RNA	Literature mining		MALAT1hsa-mir-21-3p
ncRI-40002152	MALAT1	NONHSAG008675	lncRNA	hsa-miR-29b-1-5p	MI0000105	miRNA	collections from lncRNome	CLIP	23846593	Homo sapiens	-	miRNA target interaction;RNA-RNA interaction	regulatory	RNA-RNA	Literature mining		MALAT1hsa-miR-29b-1-5p
ncRI-40002153	MALAT1	NONHSAG008675	lncRNA	hsa-mir-10a-3p	MI0000266	miRNA	collections from lncRNome	CLIP	23846593	Homo sapiens	-	miRNA target interaction;RNA-RNA interaction	regulatory	RNA-RNA	Literature mining		MALAT1hsa-mir-10a-3p
ncRI-40002154	MALAT1	NONHSAG008675	lncRNA	hsa-miR-188-3p	MI0000484	miRNA	collections from lncRNome	Conserved miRNAs target sites predicted by TargetScan and miRanda overlap with the AGO CLIP dataset;CLIP	23846593	Homo sapiens	-	miRNA target interaction;RNA-RNA interaction	regulatory	RNA-RNA	Literature mining;TargetScan with Ago CLIP data		MALAT1hsa-miR-188-3p
ncRI-40002155	MALAT1	NONHSAG008675	lncRNA	hsa-miR-34b-3p	MI0000742	miRNA	collections from lncRNome	CLIP	23846593	Homo sapiens	-	miRNA target interaction;RNA-RNA interaction	regulatory	RNA-RNA	Literature mining		MALAT1hsa-miR-34b-3p
ncRI-40002156	MALAT1	NONHSAG008675	lncRNA	hsa-miR-490-3p	MI0003125	miRNA	collections from lncRNome	Conserved miRNAs target sites predicted by TargetScan and miRanda overlap with the AGO CLIP dataset;CLIP	23846593	Homo sapiens	-	miRNA target interaction;RNA-RNA interaction	regulatory	RNA-RNA	Literature mining;TargetScan with Ago CLIP data		MALAT1hsa-miR-490-3p
ncRI-40002157	MALAT1	NONHSAG008675	lncRNA	hsa-miR-499a-3p	MI0003183	miRNA	collections from lncRNome	Conserved miRNAs target sites predicted by TargetScan and miRanda overlap with the AGO CLIP dataset;CLIP	23846593	Homo sapiens	-	miRNA target interaction;RNA-RNA interaction	regulatory	RNA-RNA	Literature mining;TargetScan with Ago CLIP data		MALAT1hsa-miR-499a-3p
ncRI-40002158	MALAT1	NONHSAG008675	lncRNA	hsa-miR-513a-3p	MI0003191	miRNA	collections from lncRNome	CLIP	23846593	Homo sapiens	-	miRNA target interaction;RNA-RNA interaction	regulatory	RNA-RNA	Literature mining		MALAT1hsa-miR-513a-3p
ncRI-40002159	MALAT1	NONHSAG008675	lncRNA	hsa-miR-532-3p	MI0003205	miRNA	collections from lncRNome	Conserved miRNAs target sites predicted by TargetScan and miRanda overlap with the AGO CLIP dataset;CLIP	23846593	Homo sapiens	-	miRNA target interaction;RNA-RNA interaction	regulatory	RNA-RNA	Literature mining;TargetScan with Ago CLIP data		MALAT1hsa-miR-532-3p
ncRI-40002160	MALAT1	NONHSAG008675	lncRNA	hsa-miR-589-3p	MI0003599	miRNA	collections from lncRNome	CLIP	23846593	Homo sapiens	-	miRNA target interaction;RNA-RNA interaction	regulatory	RNA-RNA	Literature mining		MALAT1hsa-miR-589-3p
ncRI-40002161	MALAT1	NONHSAG008675	lncRNA	hsa-miR-548c-3p	MI0003630	miRNA	collections from lncRNome	CLIP	23846593	Homo sapiens	-	miRNA target interaction;RNA-RNA interaction	regulatory	RNA-RNA	Literature mining		MALAT1hsa-miR-548c-3p
ncRI-40002162	MALAT1	NONHSAG008675	lncRNA	hsa-miR-518a-5p	MI0003170	miRNA	collections from lncRNome	CLIP	23846593	Homo sapiens	-	miRNA target interaction;RNA-RNA interaction	regulatory	RNA-RNA	Literature mining		MALAT1hsa-miR-518a-5p
ncRI-40002163	MALAT1	NONHSAG008675	lncRNA	hsa-miR-1224-3p	MI0003764	miRNA	collections from lncRNome	Conserved miRNAs target sites predicted by TargetScan and miRanda overlap with the AGO CLIP dataset;CLIP	23846593	Homo sapiens	-	miRNA target interaction;RNA-RNA interaction	regulatory	RNA-RNA	Literature mining;TargetScan with Ago CLIP data		MALAT1hsa-miR-1224-3p
ncRI-40002164	MALAT1	NONHSAG008675	lncRNA	hsa-miR-1229-3p	MI0006319	miRNA	collections from lncRNome	CLIP	23846593	Homo sapiens	-	miRNA target interaction;RNA-RNA interaction	regulatory	RNA-RNA	Literature mining		MALAT1hsa-miR-1229-3p
ncRI-40002165	MALAT1	NONHSAG008675	lncRNA	hsa-miR-1271-3p	MI0003814	miRNA	collections from lncRNome	Conserved miRNAs target sites predicted by TargetScan and miRanda overlap with the AGO CLIP dataset;CLIP	23846593	Homo sapiens	-	miRNA target interaction;RNA-RNA interaction	regulatory	RNA-RNA	Literature mining;TargetScan with Ago CLIP data		MALAT1hsa-miR-1271-3p
ncRI-40002166	MALAT1	NONHSAG008675	lncRNA	hsa-mir-1244-3	MI0015975	miRNA	collections from lncRNome	CLIP	23846593	Homo sapiens	-	miRNA target interaction;RNA-RNA interaction	regulatory	RNA-RNA	Literature mining		MALAT1hsa-mir-1244-3
ncRI-40002167	MALAT1	NONHSAG008675	lncRNA	hsa-miR-548g-3p	MI0006395	miRNA	collections from lncRNome	CLIP	23846593	Homo sapiens	-	miRNA target interaction;RNA-RNA interaction	regulatory	RNA-RNA	Literature mining		MALAT1hsa-miR-548g-3p
ncRI-40002168	MALAT1	NONHSAG008675	lncRNA	hsa-miR-548o-3p	MI0016746	miRNA	collections from lncRNome	CLIP	23846593	Homo sapiens	-	miRNA target interaction;RNA-RNA interaction	regulatory	RNA-RNA	Literature mining		MALAT1hsa-miR-548o-3p
ncRI-40002169	MALAT1	NONHSAG008675	lncRNA	hsa-miR-1306-3p	MI0006443	miRNA	collections from lncRNome	Conserved miRNAs target sites predicted by TargetScan and miRanda overlap with the AGO CLIP dataset;CLIP	23846593	Homo sapiens	-	miRNA target interaction;RNA-RNA interaction	regulatory	RNA-RNA	Literature mining;TargetScan with Ago CLIP data		MALAT1hsa-miR-1306-3p
ncRI-40002170	MALAT1	NONHSAG008675	lncRNA	hsa-miR-2115-3p	MI0010634	miRNA	collections from lncRNome	CLIP	23846593	Homo sapiens	-	miRNA target interaction;RNA-RNA interaction	regulatory	RNA-RNA	Literature mining		MALAT1hsa-miR-2115-3p
ncRI-40002171	MALAT1	NONHSAG008675	lncRNA	hsa-miR-3613-3p	MI0016003	miRNA	collections from lncRNome	CLIP	23846593	Homo sapiens	-	miRNA target interaction;RNA-RNA interaction	regulatory	RNA-RNA	Literature mining		MALAT1hsa-miR-3613-3p
ncRI-40002172	MALAT1	NONHSAG008675	lncRNA	hsa-miR-3614-3p	MI0016004	miRNA	collections from lncRNome	CLIP	23846593	Homo sapiens	-	miRNA target interaction;RNA-RNA interaction	regulatory	RNA-RNA	Literature mining		MALAT1hsa-miR-3614-3p
ncRI-40002173	MALAT1	NONHSAG008675	lncRNA	hsa-miR-3663-5p	MI0016064	miRNA	collections from lncRNome	CLIP	23846593	Homo sapiens	-	miRNA target interaction;RNA-RNA interaction	regulatory	RNA-RNA	Literature mining		MALAT1hsa-miR-3663-5p
ncRI-40002174	MALAT1	NONHSAG008675	lncRNA	hsa-miR-3678-3p	MI0016079	miRNA	collections from lncRNome	CLIP	23846593	Homo sapiens	-	miRNA target interaction;RNA-RNA interaction	regulatory	RNA-RNA	Literature mining		MALAT1hsa-miR-3678-3p
ncRI-40002175	MALAT1	NONHSAG008675	lncRNA	hsa-miR-3926	MI0016434	miRNA	collections from lncRNome	CLIP	23846593	Homo sapiens	-	miRNA target interaction;RNA-RNA interaction	regulatory	RNA-RNA	Literature mining		MALAT1hsa-miR-3926
ncRI-40002176	MALAT1	NONHSAG008675	lncRNA	hsa-miR-4524a-3p	MI0016891	miRNA	collections from lncRNome	CLIP	23846593	Homo sapiens	-	miRNA target interaction;RNA-RNA interaction	regulatory	RNA-RNA	Literature mining		MALAT1hsa-miR-4524a-3p
ncRI-40002177	MALAT1	NONHSAG008675	lncRNA	hsa-miR-3664-3p	MI0016065	miRNA	collections from lncRNome	CLIP	23846593	Homo sapiens	-	miRNA target interaction;RNA-RNA interaction	regulatory	RNA-RNA	Literature mining		MALAT1hsa-miR-3664-3p
ncRI-40002178	MALAT1	NONHSAG008675	lncRNA	hsa-miR-4633-5p	MI0017260	miRNA	collections from lncRNome	CLIP	23846593	Homo sapiens	-	miRNA target interaction;RNA-RNA interaction	regulatory	RNA-RNA	Literature mining		MALAT1hsa-miR-4633-5p
ncRI-40002179	MALAT1	NONHSAG008675	lncRNA	hsa-miR-4640-3p	MI0017267	miRNA	collections from lncRNome	CLIP	23846593	Homo sapiens	-	miRNA target interaction;RNA-RNA interaction	regulatory	RNA-RNA	Literature mining		MALAT1hsa-miR-4640-3p
ncRI-40002180	MALAT1	NONHSAG008675	lncRNA	hsa-miR-4653-3p	MI0017281	miRNA	collections from lncRNome	CLIP	23846593	Homo sapiens	-	miRNA target interaction;RNA-RNA interaction	regulatory	RNA-RNA	Literature mining		MALAT1hsa-miR-4653-3p
ncRI-40002181	MALAT1	NONHSAG008675	lncRNA	hsa-miR-4667-3p	MI0017297	miRNA	collections from lncRNome	CLIP	23846593	Homo sapiens	-	miRNA target interaction;RNA-RNA interaction	regulatory	RNA-RNA	Literature mining		MALAT1hsa-miR-4667-3p
ncRI-40002182	MALAT1	NONHSAG008675	lncRNA	hsa-miR-4668-3p	MI0017298	miRNA	collections from lncRNome	CLIP	23846593	Homo sapiens	-	miRNA target interaction;RNA-RNA interaction	regulatory	RNA-RNA	Literature mining		MALAT1hsa-miR-4668-3p
ncRI-40002183	MALAT1	NONHSAG008675	lncRNA	hsa-mir-4691-5p	MI0017324	miRNA	collections from lncRNome	CLIP	23846593	Homo sapiens	-	miRNA target interaction;RNA-RNA interaction	regulatory	RNA-RNA	Literature mining		MALAT1hsa-mir-4691-5p
ncRI-40002184	MALAT1	NONHSAG008675	lncRNA	hsa-miR-4699-3p	MI0017332	miRNA	collections from lncRNome	CLIP	23846593	Homo sapiens	-	miRNA target interaction;RNA-RNA interaction	regulatory	RNA-RNA	Literature mining		MALAT1hsa-miR-4699-3p
ncRI-40002185	MALAT1	NONHSAG008675	lncRNA	hsa-miR-4703-3p	MI0017336	miRNA	collections from lncRNome	CLIP	23846593	Homo sapiens	-	miRNA target interaction;RNA-RNA interaction	regulatory	RNA-RNA	Literature mining		MALAT1hsa-miR-4703-3p
ncRI-40002186	MALAT1	NONHSAG008675	lncRNA	hsa-miR-203b-3p	MI0017343	miRNA	collections from lncRNome	CLIP	23846593	Homo sapiens	-	miRNA target interaction;RNA-RNA interaction	regulatory	RNA-RNA	Literature mining		MALAT1hsa-miR-203b-3p
ncRI-40002187	MALAT1	NONHSAG008675	lncRNA	hsa-miR-4717-5p	MI0017352	miRNA	collections from lncRNome	CLIP	23846593	Homo sapiens	-	miRNA target interaction;RNA-RNA interaction	regulatory	RNA-RNA	Literature mining		MALAT1hsa-miR-4717-5p
ncRI-40002188	MALAT1	NONHSAG008675	lncRNA	hsa-miR-4724-3p	MI0017361	miRNA	collections from lncRNome	CLIP	23846593	Homo sapiens	-	miRNA target interaction;RNA-RNA interaction	regulatory	RNA-RNA	Literature mining		MALAT1hsa-miR-4724-3p
ncRI-40002189	MALAT1	NONHSAG008675	lncRNA	hsa-miR-4728-3p	MI0017365	miRNA	collections from lncRNome	CLIP	23846593	Homo sapiens	-	miRNA target interaction;RNA-RNA interaction	regulatory	RNA-RNA	Literature mining		MALAT1hsa-miR-4728-3p
ncRI-40002190	MALAT1	NONHSAG008675	lncRNA	hsa-miR-4753-3p	MI0017392	miRNA	collections from lncRNome	CLIP	23846593	Homo sapiens	-	miRNA target interaction;RNA-RNA interaction	regulatory	RNA-RNA	Literature mining		MALAT1hsa-miR-4753-3p
ncRI-40002191	MALAT1	NONHSAG008675	lncRNA	hsa-miR-4758-3p	MI0017399	miRNA	collections from lncRNome	CLIP	23846593	Homo sapiens	-	miRNA target interaction;RNA-RNA interaction	regulatory	RNA-RNA	Literature mining		MALAT1hsa-miR-4758-3p
ncRI-40002192	MALAT1	NONHSAG008675	lncRNA	hsa-miR-4766-3p	MI0017407	miRNA	collections from lncRNome	CLIP	23846593	Homo sapiens	-	miRNA target interaction;RNA-RNA interaction	regulatory	RNA-RNA	Literature mining		MALAT1hsa-miR-4766-3p
ncRI-40002193	MALAT1	NONHSAG008675	lncRNA	hsa-mir-4436b-3p	MI0017425	miRNA	collections from lncRNome	CLIP	23846593	Homo sapiens	-	miRNA target interaction;RNA-RNA interaction	regulatory	RNA-RNA	Literature mining		MALAT1hsa-mir-4436b-3p
ncRI-40002194	MALAT1	NONHSAG008675	lncRNA	hsa-miR-4799-3p	MI0017446	miRNA	collections from lncRNome	CLIP	23846593	Homo sapiens	-	miRNA target interaction;RNA-RNA interaction	regulatory	RNA-RNA	Literature mining		MALAT1hsa-miR-4799-3p
ncRI-40002195	MALAT1	NONHSAG008675	lncRNA	hsa-miR-5003-3p	MI0017869	miRNA	collections from lncRNome	CLIP	23846593	Homo sapiens	-	miRNA target interaction;RNA-RNA interaction	regulatory	RNA-RNA	Literature mining		MALAT1hsa-miR-5003-3p
ncRI-40002196	MALAT1	NONHSAG008675	lncRNA	hsa-miR-5004-3p	MI0017870	miRNA	collections from lncRNome	CLIP	23846593	Homo sapiens	-	miRNA target interaction;RNA-RNA interaction	regulatory	RNA-RNA	Literature mining		MALAT1hsa-miR-5004-3p
ncRI-40002197	MALAT1	NONHSAG008675	lncRNA	hsa-miR-5187-3p	MI0018166	miRNA	collections from lncRNome	CLIP	23846593	Homo sapiens	-	miRNA target interaction;RNA-RNA interaction	regulatory	RNA-RNA	Literature mining		MALAT1hsa-miR-5187-3p
ncRI-40002198	MALAT1	NONHSAG008675	lncRNA	hsa-miR-5196-3p	MI0018175	miRNA	collections from lncRNome	CLIP	23846593	Homo sapiens	-	miRNA target interaction;RNA-RNA interaction	regulatory	RNA-RNA	Literature mining		MALAT1hsa-miR-5196-3p
ncRI-40002199	MALAT1	NONHSAG008675	lncRNA	hsa-miR-4524b-5p	MI0019114	miRNA	collections from lncRNome	CLIP	23846593	Homo sapiens	-	miRNA target interaction;RNA-RNA interaction	regulatory	RNA-RNA	Literature mining		MALAT1hsa-miR-4524b-5p
ncRI-40002200	MALAT1	NONHSAG008675	lncRNA	hsa-miR-548aq-3p	MI0019130	miRNA	collections from lncRNome	CLIP	23846593	Homo sapiens	-	miRNA target interaction;RNA-RNA interaction	regulatory	RNA-RNA	Literature mining		MALAT1hsa-miR-548aq-3p
ncRI-40002201	MALAT1	NONHSAG008675	lncRNA	hsa-miR-548ar-3p	MI0019131	miRNA	collections from lncRNome	CLIP	23846593	Homo sapiens	-	miRNA target interaction;RNA-RNA interaction	regulatory	RNA-RNA	Literature mining		MALAT1hsa-miR-548ar-3p
ncRI-40002202	MALAT1	NONHSAG008675	lncRNA	hsa-miR-548as-3p	MI0019132	miRNA	collections from lncRNome	CLIP	23846593	Homo sapiens	-	miRNA target interaction;RNA-RNA interaction	regulatory	RNA-RNA	Literature mining		MALAT1hsa-miR-548as-3p
ncRI-40002203	MALAT1	NONHSAG008675	lncRNA	hsa-miR-5583-3p	MI0019140	miRNA	collections from lncRNome	CLIP	23846593	Homo sapiens	-	miRNA target interaction;RNA-RNA interaction	regulatory	RNA-RNA	Literature mining		MALAT1hsa-miR-5583-3p
ncRI-40002204	MALAT1	NONHSAG008675	lncRNA	hsa-miR-548au-3p	MI0019145	miRNA	collections from lncRNome	CLIP	23846593	Homo sapiens	-	miRNA target interaction;RNA-RNA interaction	regulatory	RNA-RNA	Literature mining		MALAT1hsa-miR-548au-3p
ncRI-40002205	MALAT1	NONHSAG008675	lncRNA	hsa-miR-1255b-2-3p	MI0006436	miRNA	collections from lncRNome	CLIP	23846593	Homo sapiens	-	miRNA target interaction;RNA-RNA interaction	regulatory	RNA-RNA	Literature mining		MALAT1hsa-miR-1255b-2-3p
ncRI-40002206	MALAT1	NONHSAG008675	lncRNA	hsa-miR-513c-3p	MI0006649	miRNA	collections from lncRNome	CLIP	23846593	Homo sapiens	-	miRNA target interaction;RNA-RNA interaction	regulatory	RNA-RNA	Literature mining		MALAT1hsa-miR-513c-3p
ncRI-40002207	MALAT1	NONHSAG008675	lncRNA	hsa-miR-548am-3p	MI0016904	miRNA	collections from lncRNome	CLIP	23846593	Homo sapiens	-	miRNA target interaction;RNA-RNA interaction	regulatory	RNA-RNA	Literature mining		MALAT1hsa-miR-548am-3p
ncRI-40002208	MALAT1	NONHSAG008675	lncRNA	hsa-miR-3606-3p	MI0015996	miRNA	collections from lncRNome	CLIP	23846593	Homo sapiens	-	miRNA target interaction;RNA-RNA interaction	regulatory	RNA-RNA	Literature mining		MALAT1hsa-miR-3606-3p
ncRI-40002209	MALAT1	NONHSAG008675	lncRNA	hsa-miR-548az-3p	MI0022212	miRNA	collections from lncRNome	CLIP	23846593	Homo sapiens	-	miRNA target interaction;RNA-RNA interaction	regulatory	RNA-RNA	Literature mining		MALAT1hsa-miR-548az-3p
ncRI-40002210	MALAT1	NONHSAG008675	lncRNA	hsa-miR-6506-5p	MI0022218	miRNA	collections from lncRNome	CLIP	23846593	Homo sapiens	-	miRNA target interaction;RNA-RNA interaction	regulatory	RNA-RNA	Literature mining		MALAT1hsa-miR-6506-5p
ncRI-40002211	MALAT1	NONHSAG008675	lncRNA	hsa-miR-6507-3p	MI0022219	miRNA	collections from lncRNome	CLIP	23846593	Homo sapiens	-	miRNA target interaction;RNA-RNA interaction	regulatory	RNA-RNA	Literature mining		MALAT1hsa-miR-6507-3p
ncRI-40002212	MALAT1	NONHSAG008675	lncRNA	hsa-miR-6717-5p	MI0022551	miRNA	collections from lncRNome	CLIP	23846593	Homo sapiens	-	miRNA target interaction;RNA-RNA interaction	regulatory	RNA-RNA	Literature mining		MALAT1hsa-miR-6717-5p
ncRI-40002213	MALAT1	NONHSAG008675	lncRNA	hsa-mir-548f1	MI0006374	miRNA	collections from lncRNome	CLIP	23846593	Homo sapiens	-	miRNA target interaction;RNA-RNA interaction	regulatory	RNA-RNA	Literature mining		MALAT1hsa-mir-548f1
ncRI-40002214	MALAT1	NONHSAG008675	lncRNA	hsa-mir-6124	MI0021258	miRNA	collections from lncRNome	CLIP	23846593	Homo sapiens	-	miRNA target interaction;RNA-RNA interaction	regulatory	RNA-RNA	Literature mining		MALAT1hsa-mir-6124
ncRI-40002227	MCM3AP-AS1	NONHSAG033120	lncRNA	hsa-miR-106a-3p	MI0000113	miRNA	mir-CLIp capture of a mirna targetome uncovers lncRNA-mirRNA interactions	CLIP	25531890	Homo sapiens	HeLa	miRNA target interaction;RNA-RNA interaction	binding	RNA-RNA	Literature mining		MCM3AP-AS1hsa-miR-106a-3p
ncRI-40002228	MED14-AS1	NONHSAG054279	lncRNA	hsa-miR-106a-3p	MI0000113	miRNA	mir-CLIp capture of a mirna targetome uncovers lncRNA-mirRNA interactions	CLIP	25531890	Homo sapiens	HeLa	miRNA target interaction;RNA-RNA interaction	binding	RNA-RNA	Literature mining		MED14-AS1hsa-miR-106a-3p
ncRI-40002229	MEG3	NONHSAG015923	lncRNA	hsa-miR-106a-3p	MI0000113	miRNA	mir-CLIp capture of a mirna targetome uncovers lncRNA-mirRNA interactions	CLIP	25531890	Homo sapiens	HeLa	miRNA target interaction;RNA-RNA interaction	binding	RNA-RNA	Literature mining		MEG3hsa-miR-106a-3p
ncRI-40002235	MEIS1-AS2	NONHSAG028021	lncRNA	hsa-miR-106a-3p	MI0000113	miRNA	mir-CLIp capture of a mirna targetome uncovers lncRNA-mirRNA interactions	CLIP	25531890	Homo sapiens	HeLa	miRNA target interaction;RNA-RNA interaction	binding	RNA-RNA	Literature mining		MEIS1-AS2hsa-miR-106a-3p
ncRI-40002236	MEIS1-AS3	NONHSAG028019	lncRNA	hsa-miR-106a-3p	MI0000113	miRNA	mir-CLIp capture of a mirna targetome uncovers lncRNA-mirRNA interactions	CLIP	25531890	Homo sapiens	HeLa	miRNA target interaction;RNA-RNA interaction	binding	RNA-RNA	Literature mining		MEIS1-AS3hsa-miR-106a-3p
ncRI-40002239	MGC14436	-	lncRNA	hsa-miR-106a-3p	MI0000113	miRNA	mir-CLIp capture of a mirna targetome uncovers lncRNA-mirRNA interactions	CLIP	25531890	Homo sapiens	HeLa	miRNA target interaction;RNA-RNA interaction	binding	RNA-RNA	Literature mining		MGC14436hsa-miR-106a-3p
ncRI-40002258	MIR137HG	NONHSAG002178	lncRNA	hsa-miR-639	MI0003654	miRNA	collections from lncRNome	CLIP	23846593	Homo sapiens	-	miRNA target interaction;RNA-RNA interaction	regulatory	RNA-RNA	Literature mining		MIR137HGhsa-miR-639
ncRI-40002259	MIR137HG	NONHSAG002178	lncRNA	hsa-miR-762	MI0003892	miRNA	collections from lncRNome	CLIP	23846593	Homo sapiens	-	miRNA target interaction;RNA-RNA interaction	regulatory	RNA-RNA	Literature mining		MIR137HGhsa-miR-762
ncRI-40002260	MIR137HG	NONHSAG002178	lncRNA	hsa-miR-1181	MI0006274	miRNA	collections from lncRNome	CLIP	23846593	Homo sapiens	-	miRNA target interaction;RNA-RNA interaction	regulatory	RNA-RNA	Literature mining		MIR137HGhsa-miR-1181
ncRI-40002261	MIR137HG	NONHSAG002178	lncRNA	hsa-miR-1913	MI0008334	miRNA	collections from lncRNome	CLIP	23846593	Homo sapiens	-	miRNA target interaction;RNA-RNA interaction	regulatory	RNA-RNA	Literature mining		MIR137HGhsa-miR-1913
ncRI-40002262	MIR137HG	NONHSAG002178	lncRNA	hsa-miR-1587	MI0016905	miRNA	collections from lncRNome	CLIP	23846593	Homo sapiens	-	miRNA target interaction;RNA-RNA interaction	regulatory	RNA-RNA	Literature mining		MIR137HGhsa-miR-1587
ncRI-40002263	MIR137HG	NONHSAG002178	lncRNA	hsa-miR-149-3p	MI0000478	miRNA	collections from lncRNome	CLIP	23846593	Homo sapiens	-	miRNA target interaction;RNA-RNA interaction	regulatory	RNA-RNA	Literature mining		MIR137HGhsa-miR-149-3p
ncRI-40002264	MIR137HG	NONHSAG002178	lncRNA	hsa-miR-4680-3p	MI0017312	miRNA	collections from lncRNome	CLIP	23846593	Homo sapiens	-	miRNA target interaction;RNA-RNA interaction	regulatory	RNA-RNA	Literature mining		MIR137HGhsa-miR-4680-3p
ncRI-40002265	MIR137HG	NONHSAG002178	lncRNA	hsa-miR-4707-3p	MI0017340	miRNA	collections from lncRNome	CLIP	23846593	Homo sapiens	-	miRNA target interaction;RNA-RNA interaction	regulatory	RNA-RNA	Literature mining		MIR137HGhsa-miR-4707-3p
ncRI-40002266	MIR137HG	NONHSAG002178	lncRNA	hsa-miR-3620-5p	MI0016011	miRNA	collections from lncRNome	CLIP	23846593	Homo sapiens	-	miRNA target interaction;RNA-RNA interaction	regulatory	RNA-RNA	Literature mining		MIR137HGhsa-miR-3620-5p
ncRI-40002267	MIR137HG	NONHSAG002178	lncRNA	hsa-miR-106a-3p	MI0000113	miRNA	mir-CLIp capture of a mirna targetome uncovers lncRNA-mirRNA interactions	CLIP	25531890	Homo sapiens	HeLa	miRNA target interaction;RNA-RNA interaction	binding	RNA-RNA	Literature mining		MIR137HGhsa-miR-106a-3p
ncRI-40002268	MIR155HG	NONHSAG032560	lncRNA	hsa-miR-761	MI0003941	miRNA	collections from lncRNome	CLIP	23846593	Homo sapiens	-	miRNA target interaction;RNA-RNA interaction	regulatory	RNA-RNA	Literature mining		MIR155HGhsa-miR-761
ncRI-40002269	MIR155HG	NONHSAG032560	lncRNA	hsa-miR-1255a	MI0006389	miRNA	collections from lncRNome	CLIP	23846593	Homo sapiens	-	miRNA target interaction;RNA-RNA interaction	regulatory	RNA-RNA	Literature mining		MIR155HGhsa-miR-1255a
ncRI-40002270	MIR155HG	NONHSAG032560	lncRNA	hsa-miR-3143	MI0014167	miRNA	collections from lncRNome	CLIP	23846593	Homo sapiens	-	miRNA target interaction;RNA-RNA interaction	regulatory	RNA-RNA	Literature mining		MIR155HGhsa-miR-3143
ncRI-40002271	MIR155HG	NONHSAG032560	lncRNA	hsa-miR-548z	MI0016688	miRNA	collections from lncRNome	CLIP	23846593	Homo sapiens	-	miRNA target interaction;RNA-RNA interaction	regulatory	RNA-RNA	Literature mining		MIR155HGhsa-miR-548z
ncRI-40002272	MIR155HG	NONHSAG032560	lncRNA	hsa-miR-4438	MI0016781	miRNA	collections from lncRNome	CLIP	23846593	Homo sapiens	-	miRNA target interaction;RNA-RNA interaction	regulatory	RNA-RNA	Literature mining		MIR155HGhsa-miR-4438
ncRI-40002273	MIR155HG	NONHSAG032560	lncRNA	hsa-miR-4698	MI0017331	miRNA	collections from lncRNome	CLIP	23846593	Homo sapiens	-	miRNA target interaction;RNA-RNA interaction	regulatory	RNA-RNA	Literature mining		MIR155HGhsa-miR-4698
ncRI-40002274	MIR155HG	NONHSAG032560	lncRNA	hsa-mir-223-3p	MI0000300	miRNA	collections from lncRNome	Conserved miRNAs target sites predicted by TargetScan and miRanda overlap with the AGO CLIP dataset;CLIP	23846593	Homo sapiens	-	miRNA target interaction;RNA-RNA interaction	regulatory	RNA-RNA	Literature mining;TargetScan with Ago CLIP data		MIR155HGhsa-mir-223-3p
ncRI-40002275	MIR155HG	NONHSAG032560	lncRNA	hsa-miR-154-3p	MI0000480	miRNA	collections from lncRNome	Conserved miRNAs target sites predicted by TargetScan and miRanda overlap with the AGO CLIP dataset;CLIP	23846593	Homo sapiens	-	miRNA target interaction;RNA-RNA interaction	regulatory	RNA-RNA	Literature mining;TargetScan with Ago CLIP data		MIR155HGhsa-miR-154-3p
ncRI-40002276	MIR155HG	NONHSAG032560	lncRNA	hsa-miR-155-3p	MI0000681	miRNA	collections from lncRNome	Conserved miRNAs target sites predicted by TargetScan and miRanda overlap with the AGO CLIP dataset;CLIP	23846593	Homo sapiens	-	miRNA target interaction;RNA-RNA interaction	regulatory	RNA-RNA	Literature mining;miRanda with Ago CLIP data		MIR155HGhsa-miR-155-3p
ncRI-40002277	MIR155HG	NONHSAG032560	lncRNA	hsa-miR-495-3p	MI0003135	miRNA	collections from lncRNome	Conserved miRNAs target sites predicted by TargetScan and miRanda overlap with the AGO CLIP dataset;CLIP	23846593	Homo sapiens	-	miRNA target interaction;RNA-RNA interaction	regulatory	RNA-RNA	Literature mining;TargetScan with Ago CLIP data		MIR155HGhsa-miR-495-3p
ncRI-40002278	MIR155HG	NONHSAG032560	lncRNA	hsa-miR-625-3p	MI0003639	miRNA	collections from lncRNome	CLIP	23846593	Homo sapiens	-	miRNA target interaction;RNA-RNA interaction	regulatory	RNA-RNA	Literature mining		MIR155HGhsa-miR-625-3p
ncRI-40002279	MIR155HG	NONHSAG032560	lncRNA	hsa-miR-3614-3p	MI0016004	miRNA	collections from lncRNome	CLIP	23846593	Homo sapiens	-	miRNA target interaction;RNA-RNA interaction	regulatory	RNA-RNA	Literature mining		MIR155HGhsa-miR-3614-3p
ncRI-40002280	MIR155HG	NONHSAG032560	lncRNA	hsa-miR-3619-5p	MI0016009	miRNA	collections from lncRNome	CLIP	23846593	Homo sapiens	-	miRNA target interaction;RNA-RNA interaction	regulatory	RNA-RNA	Literature mining		MIR155HGhsa-miR-3619-5p
ncRI-40002281	MIR155HG	NONHSAG032560	lncRNA	hsa-miR-3690	MI0016091	miRNA	collections from lncRNome	CLIP	23846593	Homo sapiens	-	miRNA target interaction;RNA-RNA interaction	regulatory	RNA-RNA	Literature mining		MIR155HGhsa-miR-3690
ncRI-40002282	MIR155HG	NONHSAG032560	lncRNA	hsa-mir-5002-5p	MI0017868	miRNA	collections from lncRNome	CLIP	23846593	Homo sapiens	-	miRNA target interaction;RNA-RNA interaction	regulatory	RNA-RNA	Literature mining		MIR155HGhsa-mir-5002-5p
ncRI-40002283	MIR155HG	NONHSAG032560	lncRNA	hsa-miR-5003-3p	MI0017869	miRNA	collections from lncRNome	CLIP	23846593	Homo sapiens	-	miRNA target interaction;RNA-RNA interaction	regulatory	RNA-RNA	Literature mining		MIR155HGhsa-miR-5003-3p
ncRI-40002284	MIR155HG	NONHSAG032560	lncRNA	hsa-miR-548as-3p	MI0019132	miRNA	collections from lncRNome	CLIP	23846593	Homo sapiens	-	miRNA target interaction;RNA-RNA interaction	regulatory	RNA-RNA	Literature mining		MIR155HGhsa-miR-548as-3p
ncRI-40002285	MIR155HG	NONHSAG032560	lncRNA	hsa-miR-548h-5p	MI0006414	miRNA	collections from lncRNome	CLIP	23846593	Homo sapiens	-	miRNA target interaction;RNA-RNA interaction	regulatory	RNA-RNA	Literature mining		MIR155HGhsa-miR-548h-5p
ncRI-40002290	MIR1792	NONHSAG013949	lncRNA	hsa-miR-106a-3p	MI0000113	miRNA	mir-CLIp capture of a mirna targetome uncovers lncRNA-mirRNA interactions	Conserved miRNAs target sites predicted by TargetScan and miRanda overlap with the AGO CLIP dataset;CLIP	25531890	Homo sapiens	HeLa	miRNA target interaction;RNA-RNA interaction	binding	RNA-RNA	Literature mining;miRanda with Ago CLIP data		MIR1792hsa-miR-106a-3p
ncRI-40002294	MIR181A2HG	NONHSAG053417	lncRNA	hsa-miR-106a-3p	MI0000113	miRNA	mir-CLIp capture of a mirna targetome uncovers lncRNA-mirRNA interactions	Conserved miRNAs target sites predicted by TargetScan and miRanda overlap with the AGO CLIP dataset;CLIP	25531890	Homo sapiens	HeLa	miRNA target interaction;RNA-RNA interaction	binding	RNA-RNA	Literature mining;miRanda with Ago CLIP data		MIR181A2HGhsa-miR-106a-3p
ncRI-40002298	MIR210HG	NONHSAG007324	lncRNA	hsa-miR-106a-3p	MI0000113	miRNA	mir-CLIp capture of a mirna targetome uncovers lncRNA-mirRNA interactions	CLIP	25531890	Homo sapiens	HeLa	miRNA target interaction;RNA-RNA interaction	binding	RNA-RNA	Literature mining		MIR210HGhsa-miR-106a-3p
ncRI-40002301	MIR22HG	NONHSAG020474	lncRNA	hsa-miR-647	MI0003662	miRNA	collections from lncRNome	CLIP	23846593	Homo sapiens	-	miRNA target interaction;RNA-RNA interaction	regulatory	RNA-RNA	Literature mining		MIR22HGhsa-miR-647
ncRI-40002302	MIR22HG	NONHSAG020474	lncRNA	hsa-mir-658	MI0003682	miRNA	collections from lncRNome	CLIP	23846593	Homo sapiens	-	miRNA target interaction;RNA-RNA interaction	regulatory	RNA-RNA	Literature mining		MIR22HGhsa-mir-658
ncRI-40002303	MIR22HG	NONHSAG020474	lncRNA	hsa-miR-298	MI0005523	miRNA	collections from lncRNome	CLIP	23846593	Homo sapiens	-	miRNA target interaction;RNA-RNA interaction	regulatory	RNA-RNA	Literature mining		MIR22HGhsa-miR-298
ncRI-40002304	MIR22HG	NONHSAG020474	lncRNA	hsa-miR-922	MI0005714	miRNA	collections from lncRNome	CLIP	23846593	Homo sapiens	-	miRNA target interaction;RNA-RNA interaction	regulatory	RNA-RNA	Literature mining		MIR22HGhsa-miR-922
ncRI-40002305	MIR22HG	NONHSAG020474	lncRNA	hsa-mir-1182-5p	MI0006275	miRNA	collections from lncRNome	CLIP	23846593	Homo sapiens	-	miRNA target interaction;RNA-RNA interaction	regulatory	RNA-RNA	Literature mining		MIR22HGhsa-mir-1182-5p
ncRI-40002306	MIR22HG	NONHSAG020474	lncRNA	hsa-miR-1183	MI0006276	miRNA	collections from lncRNome	CLIP	23846593	Homo sapiens	-	miRNA target interaction;RNA-RNA interaction	regulatory	RNA-RNA	Literature mining		MIR22HGhsa-miR-1183
ncRI-40002307	MIR22HG	NONHSAG020474	lncRNA	hsa-miR-1913	MI0008334	miRNA	collections from lncRNome	CLIP	23846593	Homo sapiens	-	miRNA target interaction;RNA-RNA interaction	regulatory	RNA-RNA	Literature mining		MIR22HGhsa-miR-1913
ncRI-40002308	MIR22HG	NONHSAG020474	lncRNA	hsa-mir-3137	MI0014160	miRNA	collections from lncRNome	CLIP	23846593	Homo sapiens	-	miRNA target interaction;RNA-RNA interaction	regulatory	RNA-RNA	Literature mining		MIR22HGhsa-mir-3137
ncRI-40002309	MIR22HG	NONHSAG020474	lncRNA	hsa-miR-3153	MI0014180	miRNA	collections from lncRNome	CLIP	23846593	Homo sapiens	-	miRNA target interaction;RNA-RNA interaction	regulatory	RNA-RNA	Literature mining		MIR22HGhsa-miR-3153
ncRI-40002310	MIR22HG	NONHSAG020474	lncRNA	hsa-mir-3652-5p	MI0016052	miRNA	collections from lncRNome	CLIP	23846593	Homo sapiens	-	miRNA target interaction;RNA-RNA interaction	regulatory	RNA-RNA	Literature mining		MIR22HGhsa-mir-3652-5p
ncRI-40002311	MIR22HG	NONHSAG020474	lncRNA	hsa-miR-3135b	MI0016809	miRNA	collections from lncRNome	CLIP	23846593	Homo sapiens	-	miRNA target interaction;RNA-RNA interaction	regulatory	RNA-RNA	Literature mining		MIR22HGhsa-miR-3135b
ncRI-40002312	MIR22HG	NONHSAG020474	lncRNA	hsa-miR-4468	MI0016819	miRNA	collections from lncRNome	CLIP	23846593	Homo sapiens	-	miRNA target interaction;RNA-RNA interaction	regulatory	RNA-RNA	Literature mining		MIR22HGhsa-miR-4468
ncRI-40002313	MIR22HG	NONHSAG020474	lncRNA	hsa-mir-4498	MI0016860	miRNA	collections from lncRNome	CLIP	23846593	Homo sapiens	-	miRNA target interaction;RNA-RNA interaction	regulatory	RNA-RNA	Literature mining		MIR22HGhsa-mir-4498
ncRI-40002314	MIR22HG	NONHSAG020474	lncRNA	hsa-miR-4533	MI0016900	miRNA	collections from lncRNome	CLIP	23846593	Homo sapiens	-	miRNA target interaction;RNA-RNA interaction	regulatory	RNA-RNA	Literature mining		MIR22HGhsa-miR-4533
ncRI-40002315	MIR22HG	NONHSAG020474	lncRNA	hsa-miR-4637	MI0017264	miRNA	collections from lncRNome	CLIP	23846593	Homo sapiens	-	miRNA target interaction;RNA-RNA interaction	regulatory	RNA-RNA	Literature mining		MIR22HGhsa-miR-4637
ncRI-40002316	MIR22HG	NONHSAG020474	lncRNA	hsa-miR-4739	MI0017377	miRNA	collections from lncRNome	CLIP	23846593	Homo sapiens	-	miRNA target interaction;RNA-RNA interaction	regulatory	RNA-RNA	Literature mining		MIR22HGhsa-miR-4739
ncRI-40002317	MIR22HG	NONHSAG020474	lncRNA	hsa-miR-5193	MI0018172	miRNA	collections from lncRNome	CLIP	23846593	Homo sapiens	-	miRNA target interaction;RNA-RNA interaction	regulatory	RNA-RNA	Literature mining		MIR22HGhsa-miR-5193
ncRI-40002318	MIR22HG	NONHSAG020474	lncRNA	hsa-miR-5689	MI0019294	miRNA	collections from lncRNome	CLIP	23846593	Homo sapiens	-	miRNA target interaction;RNA-RNA interaction	regulatory	RNA-RNA	Literature mining		MIR22HGhsa-miR-5689
ncRI-40002319	MIR22HG	NONHSAG020474	lncRNA	hsa-mir-30a/30b/30c/	MI0000088	miRNA	collections from lncRNome	CLIP	23846593	Homo sapiens	-	miRNA target interaction;RNA-RNA interaction	regulatory	RNA-RNA	Literature mining		MIR22HGhsa-mir-30a/30b/30c/
ncRI-40002320	MIR22HG	NONHSAG020474	lncRNA	hsa-mir-30e-3p	MI0000749	miRNA	collections from lncRNome	CLIP	23846593	Homo sapiens	-	miRNA target interaction;RNA-RNA interaction	regulatory	RNA-RNA	Literature mining		MIR22HGhsa-mir-30e-3p
ncRI-40002321	MIR22HG	NONHSAG020474	lncRNA	hsa-miR-377-3p	MI0000785	miRNA	collections from lncRNome	CLIP	23846593	Homo sapiens	-	miRNA target interaction;RNA-RNA interaction	regulatory	RNA-RNA	Literature mining		MIR22HGhsa-miR-377-3p
ncRI-40002322	MIR22HG	NONHSAG020474	lncRNA	hsa-miR-524-5p	MI0003160	miRNA	collections from lncRNome	CLIP	23846593	Homo sapiens	-	miRNA target interaction;RNA-RNA interaction	regulatory	RNA-RNA	Literature mining		MIR22HGhsa-miR-524-5p
ncRI-40002323	MIR22HG	NONHSAG020474	lncRNA	hsa-miR-584-3p	MI0003591	miRNA	collections from lncRNome	CLIP	23846593	Homo sapiens	-	miRNA target interaction;RNA-RNA interaction	regulatory	RNA-RNA	Literature mining		MIR22HGhsa-miR-584-3p
ncRI-40002324	MIR22HG	NONHSAG020474	lncRNA	hsa-miR-425-5p	MI0001448	miRNA	collections from lncRNome	CLIP	23846593	Homo sapiens	-	miRNA target interaction;RNA-RNA interaction	regulatory	RNA-RNA	Literature mining		MIR22HGhsa-miR-425-5p
ncRI-40002325	MIR22HG	NONHSAG020474	lncRNA	hsa-miR-22-3p	MI0000078	miRNA	collections from lncRNome	Conserved miRNAs target sites predicted by TargetScan and miRanda overlap with the AGO CLIP dataset;CLIP	23846593	Homo sapiens	-	miRNA target interaction;RNA-RNA interaction	regulatory	RNA-RNA	Literature mining;miRanda with Ago CLIP data		MIR22HGhsa-miR-22-3p
ncRI-40002326	MIR22HG	NONHSAG020474	lncRNA	hsa-miR-30d-3p	MI0000255	miRNA	collections from lncRNome	CLIP	23846593	Homo sapiens	-	miRNA target interaction;RNA-RNA interaction	regulatory	RNA-RNA	Literature mining		MIR22HGhsa-miR-30d-3p
ncRI-40002327	MIR22HG	NONHSAG020474	lncRNA	hsa-mir-125a-3p	MI0000469	miRNA	collections from lncRNome	CLIP	23846593	Homo sapiens	-	miRNA target interaction;RNA-RNA interaction	regulatory	RNA-RNA	Literature mining		MIR22HGhsa-mir-125a-3p
ncRI-40002328	MIR22HG	NONHSAG020474	lncRNA	hsa-miR-149-3p	MI0000478	miRNA	collections from lncRNome	CLIP	23846593	Homo sapiens	-	miRNA target interaction;RNA-RNA interaction	regulatory	RNA-RNA	Literature mining		MIR22HGhsa-miR-149-3p
ncRI-40002329	MIR22HG	NONHSAG020474	lncRNA	hsa-mir-186-3p	MI0000483	miRNA	collections from lncRNome	CLIP	23846593	Homo sapiens	-	miRNA target interaction;RNA-RNA interaction	regulatory	RNA-RNA	Literature mining		MIR22HGhsa-mir-186-3p
ncRI-40002330	MIR22HG	NONHSAG020474	lncRNA	hsa-miR-188-3p	MI0000484	miRNA	collections from lncRNome	CLIP	23846593	Homo sapiens	-	miRNA target interaction;RNA-RNA interaction	regulatory	RNA-RNA	Literature mining		MIR22HGhsa-miR-188-3p
ncRI-40002331	MIR22HG	NONHSAG020474	lncRNA	hsa-miR-532-3p	MI0003205	miRNA	collections from lncRNome	CLIP	23846593	Homo sapiens	-	miRNA target interaction;RNA-RNA interaction	regulatory	RNA-RNA	Literature mining		MIR22HGhsa-miR-532-3p
ncRI-40002332	MIR22HG	NONHSAG020474	lncRNA	hsa-miR-576-3p	MI0003583	miRNA	collections from lncRNome	CLIP	23846593	Homo sapiens	-	miRNA target interaction;RNA-RNA interaction	regulatory	RNA-RNA	Literature mining		MIR22HGhsa-miR-576-3p
ncRI-40002333	MIR22HG	NONHSAG020474	lncRNA	hsa-miR-1224-3p	MI0003764	miRNA	collections from lncRNome	CLIP	23846593	Homo sapiens	-	miRNA target interaction;RNA-RNA interaction	regulatory	RNA-RNA	Literature mining		MIR22HGhsa-miR-1224-3p
ncRI-40002334	MIR22HG	NONHSAG020474	lncRNA	hsa-mir-3157-5p	MI0014185	miRNA	collections from lncRNome	CLIP	23846593	Homo sapiens	-	miRNA target interaction;RNA-RNA interaction	regulatory	RNA-RNA	Literature mining		MIR22HGhsa-mir-3157-5p
ncRI-40002335	MIR22HG	NONHSAG020474	lncRNA	hsa-miR-3173-3p	MI0014204	miRNA	collections from lncRNome	CLIP	23846593	Homo sapiens	-	miRNA target interaction;RNA-RNA interaction	regulatory	RNA-RNA	Literature mining		MIR22HGhsa-miR-3173-3p
ncRI-40002336	MIR22HG	NONHSAG020474	lncRNA	hsa-miR-3934-5p	MI0016590	miRNA	collections from lncRNome	CLIP	23846593	Homo sapiens	-	miRNA target interaction;RNA-RNA interaction	regulatory	RNA-RNA	Literature mining		MIR22HGhsa-miR-3934-5p
ncRI-40002337	MIR22HG	NONHSAG020474	lncRNA	hsa-mir-4446-3p	MI0016789	miRNA	collections from lncRNome	CLIP	23846593	Homo sapiens	-	miRNA target interaction;RNA-RNA interaction	regulatory	RNA-RNA	Literature mining		MIR22HGhsa-mir-4446-3p
ncRI-40002338	MIR22HG	NONHSAG020474	lncRNA	hsa-miR-4667-3p	MI0017297	miRNA	collections from lncRNome	CLIP	23846593	Homo sapiens	-	miRNA target interaction;RNA-RNA interaction	regulatory	RNA-RNA	Literature mining		MIR22HGhsa-miR-4667-3p
ncRI-40002339	MIR22HG	NONHSAG020474	lncRNA	hsa-miR-4699-3p	MI0017332	miRNA	collections from lncRNome	CLIP	23846593	Homo sapiens	-	miRNA target interaction;RNA-RNA interaction	regulatory	RNA-RNA	Literature mining		MIR22HGhsa-miR-4699-3p
ncRI-40002340	MIR22HG	NONHSAG020474	lncRNA	hsa-miR-4731-5p	MI0017368	miRNA	collections from lncRNome	CLIP	23846593	Homo sapiens	-	miRNA target interaction;RNA-RNA interaction	regulatory	RNA-RNA	Literature mining		MIR22HGhsa-miR-4731-5p
ncRI-40002341	MIR22HG	NONHSAG020474	lncRNA	hsa-mir-4436b-3p	MI0017425	miRNA	collections from lncRNome	CLIP	23846593	Homo sapiens	-	miRNA target interaction;RNA-RNA interaction	regulatory	RNA-RNA	Literature mining		MIR22HGhsa-mir-4436b-3p
ncRI-40002342	MIR22HG	NONHSAG020474	lncRNA	hsa-miR-4793-3p	MI0017440	miRNA	collections from lncRNome	CLIP	23846593	Homo sapiens	-	miRNA target interaction;RNA-RNA interaction	regulatory	RNA-RNA	Literature mining		MIR22HGhsa-miR-4793-3p
ncRI-40002343	MIR22HG	NONHSAG020474	lncRNA	hsa-miR-4802-5p	MI0017450	miRNA	collections from lncRNome	CLIP	23846593	Homo sapiens	-	miRNA target interaction;RNA-RNA interaction	regulatory	RNA-RNA	Literature mining		MIR22HGhsa-miR-4802-5p
ncRI-40002344	MIR22HG	NONHSAG020474	lncRNA	hsa-miR-5008-3p	MI0017876	miRNA	collections from lncRNome	CLIP	23846593	Homo sapiens	-	miRNA target interaction;RNA-RNA interaction	regulatory	RNA-RNA	Literature mining		MIR22HGhsa-miR-5008-3p
ncRI-40002345	MIR22HG	NONHSAG020474	lncRNA	hsa-miR-5584-5p	MI0019141	miRNA	collections from lncRNome	CLIP	23846593	Homo sapiens	-	miRNA target interaction;RNA-RNA interaction	regulatory	RNA-RNA	Literature mining		MIR22HGhsa-miR-5584-5p
ncRI-40002346	MIR22HG	NONHSAG020474	lncRNA	hsa-miR-659-5p	MI0003683	miRNA	collections from lncRNome	CLIP	23846593	Homo sapiens	-	miRNA target interaction;RNA-RNA interaction	regulatory	RNA-RNA	Literature mining		MIR22HGhsa-miR-659-5p
ncRI-40002347	MIR22HG	NONHSAG020474	lncRNA	hsa-miR-1306-3p	MI0006443	miRNA	collections from lncRNome	CLIP	23846593	Homo sapiens	-	miRNA target interaction;RNA-RNA interaction	regulatory	RNA-RNA	Literature mining		MIR22HGhsa-miR-1306-3p
ncRI-40002348	MIR22HG	NONHSAG020474	lncRNA	hsa-miR-6504-3p	MI0022216	miRNA	collections from lncRNome	CLIP	23846593	Homo sapiens	-	miRNA target interaction;RNA-RNA interaction	regulatory	RNA-RNA	Literature mining		MIR22HGhsa-miR-6504-3p
ncRI-40002349	MIR22HG	NONHSAG020474	lncRNA	hsa-miR-6510-5p	MI0022222	miRNA	collections from lncRNome	CLIP	23846593	Homo sapiens	-	miRNA target interaction;RNA-RNA interaction	regulatory	RNA-RNA	Literature mining		MIR22HGhsa-miR-6510-5p
ncRI-40002350	MIR22HG	NONHSAG020474	lncRNA	hsa-mir-612	MI0003625	miRNA	collections from lncRNome	CLIP	23846593	Homo sapiens	-	miRNA target interaction;RNA-RNA interaction	regulatory	RNA-RNA	Literature mining		MIR22HGhsa-mir-612
ncRI-40002351	MIR22HG	NONHSAG020474	lncRNA	hsa-mir-4453	MI0016799	miRNA	collections from lncRNome	CLIP	23846593	Homo sapiens	-	miRNA target interaction;RNA-RNA interaction	regulatory	RNA-RNA	Literature mining		MIR22HGhsa-mir-4453
ncRI-40002352	MIR22HG	NONHSAG020474	lncRNA	hsa-mir-6124	MI0021258	miRNA	collections from lncRNome	CLIP	23846593	Homo sapiens	-	miRNA target interaction;RNA-RNA interaction	regulatory	RNA-RNA	Literature mining		MIR22HGhsa-mir-6124
ncRI-40002353	MIR22HG	NONHSAG020474	lncRNA	hsa-miR-106a-3p	MI0000113	miRNA	mir-CLIp capture of a mirna targetome uncovers lncRNA-mirRNA interactions	Conserved miRNAs target sites predicted by TargetScan and miRanda overlap with the AGO CLIP dataset;CLIP	25531890	Homo sapiens	HeLa	miRNA target interaction;RNA-RNA interaction	binding	RNA-RNA	Literature mining;miRanda with Ago CLIP data		MIR22HGhsa-miR-106a-3p
ncRI-40002357	MIR31HG	NONHSAG051889	lncRNA	hsa-miR-106a-3p	MI0000113	miRNA	mir-CLIp capture of a mirna targetome uncovers lncRNA-mirRNA interactions	CLIP	25531890	Homo sapiens	HeLa	miRNA target interaction;RNA-RNA interaction	binding	RNA-RNA	Literature mining		MIR31HGhsa-miR-106a-3p
ncRI-40002359	MIR4500HG	NONHSAG013907	lncRNA	hsa-miR-106a-3p	MI0000113	miRNA	mir-CLIp capture of a mirna targetome uncovers lncRNA-mirRNA interactions	CLIP	25531890	Homo sapiens	HeLa	miRNA target interaction;RNA-RNA interaction	binding	RNA-RNA	Literature mining		MIR4500HGhsa-miR-106a-3p
ncRI-40002361	MIR600HG	NONHSAG053387	lncRNA	hsa-miR-106a-3p	MI0000113	miRNA	mir-CLIp capture of a mirna targetome uncovers lncRNA-mirRNA interactions	CLIP	25531890	Homo sapiens	HeLa	miRNA target interaction;RNA-RNA interaction	binding	RNA-RNA	Literature mining		MIR600HGhsa-miR-106a-3p
ncRI-40002460	MT1P3	NONHSAT079477	lncRNA	hsa-miR-106a-3p	MI0000113	miRNA	mir-CLIp capture of a mirna targetome uncovers lncRNA-mirRNA interactions	CLIP	25531890	Homo sapiens	HeLa	miRNA target interaction;RNA-RNA interaction	binding	RNA-RNA	Literature mining		MT1P3hsa-miR-106a-3p
ncRI-40002462	MYLK-AS1	NONHSAG035913	lncRNA	hsa-miR-106a-3p	MI0000113	miRNA	mir-CLIp capture of a mirna targetome uncovers lncRNA-mirRNA interactions	CLIP	25531890	Homo sapiens	HeLa	miRNA target interaction;RNA-RNA interaction	binding	RNA-RNA	Literature mining		MYLK-AS1hsa-miR-106a-3p
ncRI-40002463	N4BP2L2-IT1	-	lncRNA	hsa-miR-106a-3p	MI0000113	miRNA	mir-CLIp capture of a mirna targetome uncovers lncRNA-mirRNA interactions	CLIP	25531890	Homo sapiens	HeLa	miRNA target interaction;RNA-RNA interaction	binding	RNA-RNA	Literature mining		N4BP2L2-IT1hsa-miR-106a-3p
ncRI-40002464	NAV2-AS5	NONHSAG007826	lncRNA	hsa-miR-106a-3p	MI0000113	miRNA	mir-CLIp capture of a mirna targetome uncovers lncRNA-mirRNA interactions	CLIP	25531890	Homo sapiens	HeLa	miRNA target interaction;RNA-RNA interaction	binding	RNA-RNA	Literature mining		NAV2-AS5hsa-miR-106a-3p
ncRI-40002481	NEAT1	NONHSAG008670	lncRNA	hsa-miR-106a-3p	MI0000113	miRNA	mir-CLIp capture of a mirna targetome uncovers lncRNA-mirRNA interactions	Conserved miRNAs target sites predicted by TargetScan and miRanda overlap with the AGO CLIP dataset;CLIP	25531890	Homo sapiens	HeLa	miRNA target interaction;RNA-RNA interaction	binding	RNA-RNA	Literature mining;TargetScan with Ago CLIP data		NEAT1hsa-miR-106a-3p
ncRI-40002496	NKAPP1	NONHSAG055212	lncRNA	hsa-miR-106a-3p	MI0000113	miRNA	mir-CLIp capture of a mirna targetome uncovers lncRNA-mirRNA interactions	Conserved miRNAs target sites predicted by TargetScan and miRanda overlap with the AGO CLIP dataset;CLIP	25531890	Homo sapiens	HeLa	miRNA target interaction;RNA-RNA interaction	binding	RNA-RNA	Literature mining;TargetScan with Ago CLIP data		NKAPP1hsa-miR-106a-3p
ncRI-40002498	NOP14-AS1	NONHSAG037320	lncRNA	hsa-miR-106a-3p	MI0000113	miRNA	mir-CLIp capture of a mirna targetome uncovers lncRNA-mirRNA interactions	CLIP	25531890	Homo sapiens	HeLa	miRNA target interaction;RNA-RNA interaction	binding	RNA-RNA	Literature mining		NOP14-AS1hsa-miR-106a-3p
ncRI-40002499	NPPA-AS1	NONHSAG000386	lncRNA	hsa-miR-106a-3p	MI0000113	miRNA	mir-CLIp capture of a mirna targetome uncovers lncRNA-mirRNA interactions	CLIP	25531890	Homo sapiens	HeLa	miRNA target interaction;RNA-RNA interaction	binding	RNA-RNA	Literature mining		NPPA-AS1hsa-miR-106a-3p
ncRI-40002504	OIP5-AS1	NONHSAG016639	lncRNA	hsa-mir-137	MI0000454	miRNA	collections from lncRNome	CLIP;RNA pull-down assay;Conserved miRNAs target sites predicted by TargetScan and miRanda overlap with the AGO CLIP dataset;Luciferase reporter assay	23846593;30846207	Homo sapiens	-	miRNA target interaction;RNA-RNA interaction	regulatory	RNA-RNA	Literature mining;Literature Mining;TargetScan with Ago CLIP data		OIP5-AS1hsa-mir-137
ncRI-40002505	OIP5-AS1	NONHSAG016639	lncRNA	hsa-mir-448	MI0001637	miRNA	collections from lncRNome	Dual luciferase reporter assays;Conserved miRNAs target sites predicted by TargetScan and miRanda overlap with the AGO CLIP dataset;RNA-binding protein immunoprecipitation;CLIP;RNA-pulldown assay	23846593;29247949	Homo sapiens	-	miRNA target interaction;RNA-RNA interaction	regulatory	RNA-RNA	Literature mining;Literature Mining;TargetScan with Ago CLIP data		OIP5-AS1hsa-mir-448
ncRI-40002506	OIP5-AS1	NONHSAG016639	lncRNA	hsa-miR-429	MI0001641	miRNA	collections from lncRNome	Conserved miRNAs target sites predicted by TargetScan and miRanda overlap with the AGO CLIP dataset;CLIP	23846593	Homo sapiens	-	miRNA target interaction;RNA-RNA interaction	regulatory	RNA-RNA	Literature mining;TargetScan with Ago CLIP data		OIP5-AS1hsa-miR-429
ncRI-40002507	OIP5-AS1	NONHSAG016639	lncRNA	hsa-miR-554	MI0003559	miRNA	collections from lncRNome	CLIP	23846593	Homo sapiens	-	miRNA target interaction;RNA-RNA interaction	regulatory	RNA-RNA	Literature mining		OIP5-AS1hsa-miR-554
ncRI-40002508	OIP5-AS1	NONHSAG016639	lncRNA	hsa-mir-598	MI0003610	miRNA	collections from lncRNome	CLIP	23846593	Homo sapiens	-	miRNA target interaction;RNA-RNA interaction	regulatory	RNA-RNA	Literature mining		OIP5-AS1hsa-mir-598
ncRI-40002509	OIP5-AS1	NONHSAG016639	lncRNA	hsa-miR-649	MI0003664	miRNA	collections from lncRNome	CLIP	23846593	Homo sapiens	-	miRNA target interaction;RNA-RNA interaction	regulatory	RNA-RNA	Literature mining		OIP5-AS1hsa-miR-649
ncRI-40002510	OIP5-AS1	NONHSAG016639	lncRNA	hsa-miR-549a	MI0003679	miRNA	collections from lncRNome	CLIP	23846593	Homo sapiens	-	miRNA target interaction;RNA-RNA interaction	regulatory	RNA-RNA	Literature mining		OIP5-AS1hsa-miR-549a
ncRI-40002511	OIP5-AS1	NONHSAG016639	lncRNA	hsa-miR-548l	MI0006361	miRNA	collections from lncRNome	CLIP	23846593	Homo sapiens	-	miRNA target interaction;RNA-RNA interaction	regulatory	RNA-RNA	Literature mining		OIP5-AS1hsa-miR-548l
ncRI-40002512	OIP5-AS1	NONHSAG016639	lncRNA	hsa-mir-1305	MI0006372	miRNA	collections from lncRNome	CLIP	23846593	Homo sapiens	-	miRNA target interaction;RNA-RNA interaction	regulatory	RNA-RNA	Literature mining		OIP5-AS1hsa-mir-1305
ncRI-40002513	OIP5-AS1	NONHSAG016639	lncRNA	hsa-miR-1255a	MI0006389	miRNA	collections from lncRNome	CLIP	23846593	Homo sapiens	-	miRNA target interaction;RNA-RNA interaction	regulatory	RNA-RNA	Literature mining		OIP5-AS1hsa-miR-1255a
ncRI-40002514	OIP5-AS1	NONHSAG016639	lncRNA	hsa-mir-548n	MI0006399	miRNA	collections from lncRNome	CLIP	23846593	Homo sapiens	-	miRNA target interaction;RNA-RNA interaction	regulatory	RNA-RNA	Literature mining		OIP5-AS1hsa-mir-548n
ncRI-40002515	OIP5-AS1	NONHSAG016639	lncRNA	hsa-miR-1268a	MI0006405	miRNA	collections from lncRNome	CLIP	23846593	Homo sapiens	-	miRNA target interaction;RNA-RNA interaction	regulatory	RNA-RNA	Literature mining		OIP5-AS1hsa-miR-1268a
ncRI-40002516	OIP5-AS1	NONHSAG016639	lncRNA	hsa-miR-1273a	MI0006409	miRNA	collections from lncRNome	CLIP	23846593	Homo sapiens	-	miRNA target interaction;RNA-RNA interaction	regulatory	RNA-RNA	Literature mining		OIP5-AS1hsa-miR-1273a
ncRI-40002517	OIP5-AS1	NONHSAG016639	lncRNA	hsa-miR-513b	MI0006648	miRNA	collections from lncRNome	CLIP	23846593	Homo sapiens	-	miRNA target interaction;RNA-RNA interaction	regulatory	RNA-RNA	Literature mining		OIP5-AS1hsa-miR-513b
ncRI-40002518	OIP5-AS1	NONHSAG016639	lncRNA	hsa-miR-2054	MI0010488	miRNA	collections from lncRNome	CLIP	23846593	Homo sapiens	-	miRNA target interaction;RNA-RNA interaction	regulatory	RNA-RNA	Literature mining		OIP5-AS1hsa-miR-2054
ncRI-40002519	OIP5-AS1	NONHSAG016639	lncRNA	hsa-miR-548s	MI0014141	miRNA	collections from lncRNome	CLIP	23846593	Homo sapiens	-	miRNA target interaction;RNA-RNA interaction	regulatory	RNA-RNA	Literature mining		OIP5-AS1hsa-miR-548s
ncRI-40002520	OIP5-AS1	NONHSAG016639	lncRNA	hsa-miR-3135a	MI0014156	miRNA	collections from lncRNome	CLIP	23846593	Homo sapiens	-	miRNA target interaction;RNA-RNA interaction	regulatory	RNA-RNA	Literature mining		OIP5-AS1hsa-miR-3135a
ncRI-40002521	OIP5-AS1	NONHSAG016639	lncRNA	hsa-miR-3148	MI0014175	miRNA	collections from lncRNome	CLIP	23846593	Homo sapiens	-	miRNA target interaction;RNA-RNA interaction	regulatory	RNA-RNA	Literature mining		OIP5-AS1hsa-miR-3148
ncRI-40002522	OIP5-AS1	NONHSAG016639	lncRNA	hsa-miR-3159	MI0014188	miRNA	collections from lncRNome	CLIP	23846593	Homo sapiens	-	miRNA target interaction;RNA-RNA interaction	regulatory	RNA-RNA	Literature mining		OIP5-AS1hsa-miR-3159
ncRI-40002523	OIP5-AS1	NONHSAG016639	lncRNA	hsa-miR-548w	MI0014222	miRNA	collections from lncRNome	CLIP	23846593	Homo sapiens	-	miRNA target interaction;RNA-RNA interaction	regulatory	RNA-RNA	Literature mining		OIP5-AS1hsa-miR-548w
ncRI-40002524	OIP5-AS1	NONHSAG016639	lncRNA	hsa-miR-1273d	MI0014254	miRNA	collections from lncRNome	CLIP	23846593	Homo sapiens	-	miRNA target interaction;RNA-RNA interaction	regulatory	RNA-RNA	Literature mining		OIP5-AS1hsa-miR-1273d
ncRI-40002525	OIP5-AS1	NONHSAG016639	lncRNA	hsa-miR-4310	MI0015840	miRNA	collections from lncRNome	CLIP	23846593	Homo sapiens	-	miRNA target interaction;RNA-RNA interaction	regulatory	RNA-RNA	Literature mining		OIP5-AS1hsa-miR-4310
ncRI-40002526	OIP5-AS1	NONHSAG016639	lncRNA	hsa-miR-4311	MI0015841	miRNA	collections from lncRNome	CLIP	23846593	Homo sapiens	-	miRNA target interaction;RNA-RNA interaction	regulatory	RNA-RNA	Literature mining		OIP5-AS1hsa-miR-4311
ncRI-40002527	OIP5-AS1	NONHSAG016639	lncRNA	hsa-miR-4323	MI0015853	miRNA	collections from lncRNome	CLIP	23846593	Homo sapiens	-	miRNA target interaction;RNA-RNA interaction	regulatory	RNA-RNA	Literature mining		OIP5-AS1hsa-miR-4323
ncRI-40002528	OIP5-AS1	NONHSAG016639	lncRNA	hsa-miR-3660	MI0016061	miRNA	collections from lncRNome	CLIP	23846593	Homo sapiens	-	miRNA target interaction;RNA-RNA interaction	regulatory	RNA-RNA	Literature mining		OIP5-AS1hsa-miR-3660
ncRI-40002529	OIP5-AS1	NONHSAG016639	lncRNA	hsa-miR-3662	MI0016063	miRNA	collections from lncRNome	CLIP	23846593	Homo sapiens	-	miRNA target interaction;RNA-RNA interaction	regulatory	RNA-RNA	Literature mining		OIP5-AS1hsa-miR-3662
ncRI-40002530	OIP5-AS1	NONHSAG016639	lncRNA	hsa-miR-3685	MI0016086	miRNA	collections from lncRNome	CLIP	23846593	Homo sapiens	-	miRNA target interaction;RNA-RNA interaction	regulatory	RNA-RNA	Literature mining		OIP5-AS1hsa-miR-3685
ncRI-40002531	OIP5-AS1	NONHSAG016639	lncRNA	hsa-miR-548y	MI0016595	miRNA	collections from lncRNome	CLIP	23846593	Homo sapiens	-	miRNA target interaction;RNA-RNA interaction	regulatory	RNA-RNA	Literature mining		OIP5-AS1hsa-miR-548y
ncRI-40002532	OIP5-AS1	NONHSAG016639	lncRNA	hsa-miR-1268b	MI0016748	miRNA	collections from lncRNome	CLIP	23846593	Homo sapiens	-	miRNA target interaction;RNA-RNA interaction	regulatory	RNA-RNA	Literature mining		OIP5-AS1hsa-miR-1268b
ncRI-40002533	OIP5-AS1	NONHSAG016639	lncRNA	hsa-miR-548ab	MI0016752	miRNA	collections from lncRNome	CLIP	23846593	Homo sapiens	-	miRNA target interaction;RNA-RNA interaction	regulatory	RNA-RNA	Literature mining		OIP5-AS1hsa-miR-548ab
ncRI-40002534	OIP5-AS1	NONHSAG016639	lncRNA	hsa-miR-4422	MI0016759	miRNA	collections from lncRNome	CLIP	23846593	Homo sapiens	-	miRNA target interaction;RNA-RNA interaction	regulatory	RNA-RNA	Literature mining		OIP5-AS1hsa-miR-4422
ncRI-40002535	OIP5-AS1	NONHSAG016639	lncRNA	hsa-miR-4430	MI0016769	miRNA	collections from lncRNome	CLIP	23846593	Homo sapiens	-	miRNA target interaction;RNA-RNA interaction	regulatory	RNA-RNA	Literature mining		OIP5-AS1hsa-miR-4430
ncRI-40002536	OIP5-AS1	NONHSAG016639	lncRNA	hsa-miR-548ak	MI0016840	miRNA	collections from lncRNome	CLIP	23846593	Homo sapiens	-	miRNA target interaction;RNA-RNA interaction	regulatory	RNA-RNA	Literature mining		OIP5-AS1hsa-miR-548ak
ncRI-40002537	OIP5-AS1	NONHSAG016639	lncRNA	hsa-miR-4518	MI0016884	miRNA	collections from lncRNome	CLIP	23846593	Homo sapiens	-	miRNA target interaction;RNA-RNA interaction	regulatory	RNA-RNA	Literature mining		OIP5-AS1hsa-miR-4518
ncRI-40002538	OIP5-AS1	NONHSAG016639	lncRNA	hsa-miR-4540	MI0016911	miRNA	collections from lncRNome	CLIP	23846593	Homo sapiens	-	miRNA target interaction;RNA-RNA interaction	regulatory	RNA-RNA	Literature mining		OIP5-AS1hsa-miR-4540
ncRI-40002539	OIP5-AS1	NONHSAG016639	lncRNA	hsa-miR-4644	MI0017271	miRNA	collections from lncRNome	Conserved miRNAs target sites predicted by TargetScan and miRanda overlap with the AGO CLIP dataset;CLIP	23846593	Homo sapiens	-	miRNA target interaction;RNA-RNA interaction	regulatory	RNA-RNA	Literature mining;miRanda with Ago CLIP data		OIP5-AS1hsa-miR-4644
ncRI-40002540	OIP5-AS1	NONHSAG016639	lncRNA	hsa-miR-4689	MI0017322	miRNA	collections from lncRNome	CLIP	23846593	Homo sapiens	-	miRNA target interaction;RNA-RNA interaction	regulatory	RNA-RNA	Literature mining		OIP5-AS1hsa-miR-4689
ncRI-40002541	OIP5-AS1	NONHSAG016639	lncRNA	hsa-miR-4705	MI0017338	miRNA	collections from lncRNome	CLIP	23846593	Homo sapiens	-	miRNA target interaction;RNA-RNA interaction	regulatory	RNA-RNA	Literature mining		OIP5-AS1hsa-miR-4705
ncRI-40002542	OIP5-AS1	NONHSAG016639	lncRNA	hsa-miR-4775	MI0017418	miRNA	collections from lncRNome	CLIP	23846593	Homo sapiens	-	miRNA target interaction;RNA-RNA interaction	regulatory	RNA-RNA	Literature mining		OIP5-AS1hsa-miR-4775
ncRI-40002543	OIP5-AS1	NONHSAG016639	lncRNA	hsa-mir-5095	MI0018001	miRNA	collections from lncRNome	CLIP	23846593	Homo sapiens	-	miRNA target interaction;RNA-RNA interaction	regulatory	RNA-RNA	Literature mining		OIP5-AS1hsa-mir-5095
ncRI-40002544	OIP5-AS1	NONHSAG016639	lncRNA	hsa-miR-5096	MI0018004	miRNA	collections from lncRNome	CLIP	23846593	Homo sapiens	-	miRNA target interaction;RNA-RNA interaction	regulatory	RNA-RNA	Literature mining		OIP5-AS1hsa-miR-5096
ncRI-40002545	OIP5-AS1	NONHSAG016639	lncRNA	hsa-miR-5189	MI0018168	miRNA	collections from lncRNome	CLIP	23846593	Homo sapiens	-	miRNA target interaction;RNA-RNA interaction	regulatory	RNA-RNA	Literature mining		OIP5-AS1hsa-miR-5189
ncRI-40002546	OIP5-AS1	NONHSAG016639	lncRNA	hsa-miR-5680	MI0019280	miRNA	collections from lncRNome	CLIP	23846593	Homo sapiens	-	miRNA target interaction;RNA-RNA interaction	regulatory	RNA-RNA	Literature mining		OIP5-AS1hsa-miR-5680
ncRI-40002547	OIP5-AS1	NONHSAG016639	lncRNA	hsa-miR-5684	MI0019285	miRNA	collections from lncRNome	CLIP	23846593	Homo sapiens	-	miRNA target interaction;RNA-RNA interaction	regulatory	RNA-RNA	Literature mining		OIP5-AS1hsa-miR-5684
ncRI-40002548	OIP5-AS1	NONHSAG016639	lncRNA	hsa-miR-4666b	MI0019299	miRNA	collections from lncRNome	CLIP	23846593	Homo sapiens	-	miRNA target interaction;RNA-RNA interaction	regulatory	RNA-RNA	Literature mining		OIP5-AS1hsa-miR-4666b
ncRI-40002549	OIP5-AS1	NONHSAG016639	lncRNA	hsa-miR-5787	MI0019797	miRNA	collections from lncRNome	CLIP	23846593	Homo sapiens	-	miRNA target interaction;RNA-RNA interaction	regulatory	RNA-RNA	Literature mining		OIP5-AS1hsa-miR-5787
ncRI-40002550	OIP5-AS1	NONHSAG016639	lncRNA	hsa-mir-17/20b/93/51	MI0000071	miRNA	collections from lncRNome	Conserved miRNAs target sites predicted by TargetScan and miRanda overlap with the AGO CLIP dataset;CLIP	23846593	Homo sapiens	-	miRNA target interaction;RNA-RNA interaction	regulatory	RNA-RNA	Literature mining;TargetScan with Ago CLIP data		OIP5-AS1hsa-mir-17/20b/93/51
ncRI-40002551	OIP5-AS1	NONHSAG016639	lncRNA	hsa-mir-20a/106b	MI0000076	miRNA	collections from lncRNome	Conserved miRNAs target sites predicted by TargetScan and miRanda overlap with the AGO CLIP dataset;CLIP	23846593	Homo sapiens	-	miRNA target interaction;RNA-RNA interaction	regulatory	RNA-RNA	Literature mining;TargetScan with Ago CLIP data		OIP5-AS1hsa-mir-20a/106b
ncRI-40002552	OIP5-AS1	NONHSAG016639	lncRNA	hsa-miR-22-3p	MI0000078	miRNA	collections from lncRNome	Conserved miRNAs target sites predicted by TargetScan and miRanda overlap with the AGO CLIP dataset;CLIP	23846593	Homo sapiens	-	miRNA target interaction;RNA-RNA interaction	regulatory	RNA-RNA	Literature mining;miRanda with Ago CLIP data		OIP5-AS1hsa-miR-22-3p
ncRI-40002553	OIP5-AS1	NONHSAG016639	lncRNA	hsa-mir-25-3p	MI0000082	miRNA	collections from lncRNome	Conserved miRNAs target sites predicted by TargetScan and miRanda overlap with the AGO CLIP dataset;CLIP	23846593	Homo sapiens	-	miRNA target interaction;RNA-RNA interaction	regulatory	RNA-RNA	Literature mining;TargetScan with Ago CLIP data		OIP5-AS1hsa-mir-25-3p
ncRI-40002554	OIP5-AS1	NONHSAG016639	lncRNA	hsa-miR-26b-3p	MI0000084	miRNA	collections from lncRNome	CLIP	23846593	Homo sapiens	-	miRNA target interaction;RNA-RNA interaction	regulatory	RNA-RNA	Literature mining		OIP5-AS1hsa-miR-26b-3p
ncRI-40002555	OIP5-AS1	NONHSAG016639	lncRNA	hsa-mir-92a-1-5p	MI0000093	miRNA	collections from lncRNome	Conserved miRNAs target sites predicted by TargetScan and miRanda overlap with the AGO CLIP dataset;CLIP	23846593	Homo sapiens	-	miRNA target interaction;RNA-RNA interaction	regulatory	RNA-RNA	Literature mining;TargetScan with Ago CLIP data		OIP5-AS1hsa-mir-92a-1-5p
ncRI-40002556	OIP5-AS1	NONHSAG016639	lncRNA	hsa-mir-93-3p	MI0000095	miRNA	collections from lncRNome	Conserved miRNAs target sites predicted by TargetScan and miRanda overlap with the AGO CLIP dataset;CLIP	23846593	Homo sapiens	-	miRNA target interaction;RNA-RNA interaction	regulatory	RNA-RNA	Literature mining;TargetScan with Ago CLIP data		OIP5-AS1hsa-mir-93-3p
ncRI-40002557	OIP5-AS1	NONHSAG016639	lncRNA	hsa-miR-106a-3p	MI0000113	miRNA	collections from lncRNome	Conserved miRNAs target sites predicted by TargetScan and miRanda overlap with the AGO CLIP dataset;CLIP	23846593;25531890	Homo sapiens	-	miRNA target interaction;RNA-RNA interaction	regulatory	RNA-RNA	Literature mining;TargetScan with Ago CLIP data		OIP5-AS1hsa-miR-106a-3p
ncRI-40002558	OIP5-AS1	NONHSAG016639	lncRNA	hsa-miR-7-2-3p	MI0000264	miRNA	collections from lncRNome	Conserved miRNAs target sites predicted by TargetScan and miRanda overlap with the AGO CLIP dataset;CLIP	23846593	Homo sapiens	-	miRNA target interaction;RNA-RNA interaction	regulatory	RNA-RNA	Literature mining;TargetScan with Ago CLIP data		OIP5-AS1hsa-miR-7-2-3p
ncRI-40002559	OIP5-AS1	NONHSAG016639	lncRNA	hsa-miR-224-5p	MI0000301	miRNA	collections from lncRNome	Conserved miRNAs target sites predicted by TargetScan and miRanda overlap with the AGO CLIP dataset;CLIP	23846593	Homo sapiens	-	miRNA target interaction;RNA-RNA interaction	regulatory	RNA-RNA	Literature mining;TargetScan with Ago CLIP data		OIP5-AS1hsa-miR-224-5p
ncRI-40002560	OIP5-AS1	NONHSAG016639	lncRNA	hsa-let-7i-5p	MI0000434	miRNA	collections from lncRNome	Conserved miRNAs target sites predicted by TargetScan and miRanda overlap with the AGO CLIP dataset;CLIP	23846593	Homo sapiens	-	miRNA target interaction;RNA-RNA interaction	regulatory	RNA-RNA	Literature mining;TargetScan with Ago CLIP data		OIP5-AS1hsa-let-7i-5p
ncRI-40002561	OIP5-AS1	NONHSAG016639	lncRNA	hsa-miR-135a2	MI0000453	miRNA	collections from lncRNome	Conserved miRNAs target sites predicted by TargetScan and miRanda overlap with the AGO CLIP dataset;CLIP	23846593	Homo sapiens	-	miRNA target interaction;RNA-RNA interaction	regulatory	RNA-RNA	Literature mining;TargetScan with Ago CLIP data		OIP5-AS1hsa-miR-135a2
ncRI-40002562	OIP5-AS1	NONHSAG016639	lncRNA	hsa-mir-142-3p	MI0000458	miRNA	collections from lncRNome	Conserved miRNAs target sites predicted by TargetScan and miRanda overlap with the AGO CLIP dataset;CLIP	23846593	Homo sapiens	-	miRNA target interaction;RNA-RNA interaction	regulatory	RNA-RNA	Literature mining;TargetScan with Ago CLIP data		OIP5-AS1hsa-mir-142-3p
ncRI-40002563	OIP5-AS1	NONHSAG016639	lncRNA	hsa-miR-136-3p	MI0000475	miRNA	collections from lncRNome	Conserved miRNAs target sites predicted by TargetScan and miRanda overlap with the AGO CLIP dataset;CLIP	23846593	Homo sapiens	-	miRNA target interaction;RNA-RNA interaction	regulatory	RNA-RNA	Literature mining;miRanda with Ago CLIP data		OIP5-AS1hsa-miR-136-3p
ncRI-40002564	OIP5-AS1	NONHSAG016639	lncRNA	hsa-miR-194-5p	MI0000488	miRNA	collections from lncRNome	CLIP	23846593	Homo sapiens	-	miRNA target interaction;RNA-RNA interaction	regulatory	RNA-RNA	Literature mining		OIP5-AS1hsa-miR-194-5p
ncRI-40002565	OIP5-AS1	NONHSAG016639	lncRNA	hsa-miR-373-3p	MI0000781	miRNA	collections from lncRNome	Conserved miRNAs target sites predicted by TargetScan and miRanda overlap with the AGO CLIP dataset;CLIP	23846593	Homo sapiens	-	miRNA target interaction;RNA-RNA interaction	regulatory	RNA-RNA	Literature mining;TargetScan with Ago CLIP data		OIP5-AS1hsa-miR-373-3p
ncRI-40002566	OIP5-AS1	NONHSAG016639	lncRNA	hsa-miR-337-3p	MI0000806	miRNA	collections from lncRNome	CLIP	23846593	Homo sapiens	-	miRNA target interaction;RNA-RNA interaction	regulatory	RNA-RNA	Literature mining		OIP5-AS1hsa-miR-337-3p
ncRI-40002567	OIP5-AS1	NONHSAG016639	lncRNA	hsa-miR-135b-5p	MI0000810	miRNA	collections from lncRNome	Conserved miRNAs target sites predicted by TargetScan and miRanda overlap with the AGO CLIP dataset;CLIP	23846593	Homo sapiens	-	miRNA target interaction;RNA-RNA interaction	regulatory	RNA-RNA	Literature mining;TargetScan with Ago CLIP data		OIP5-AS1hsa-miR-135b-5p
ncRI-40002568	OIP5-AS1	NONHSAG016639	lncRNA	hsa-miR-338-3p	MI0000814	miRNA	collections from lncRNome	Conserved miRNAs target sites predicted by TargetScan and miRanda overlap with the AGO CLIP dataset;CLIP	23846593	Homo sapiens	-	miRNA target interaction;RNA-RNA interaction	regulatory	RNA-RNA	Literature mining;miRanda with Ago CLIP data		OIP5-AS1hsa-miR-338-3p
ncRI-40002569	OIP5-AS1	NONHSAG016639	lncRNA	hsa-mir-20b-3p	MI0001519	miRNA	collections from lncRNome	Conserved miRNAs target sites predicted by TargetScan and miRanda overlap with the AGO CLIP dataset;CLIP	23846593	Homo sapiens	-	miRNA target interaction;RNA-RNA interaction	regulatory	RNA-RNA	Literature mining;TargetScan with Ago CLIP data		OIP5-AS1hsa-mir-20b-3p
ncRI-40002570	OIP5-AS1	NONHSAG016639	lncRNA	hsa-miR-452-3p	MI0001733	miRNA	collections from lncRNome	Conserved miRNAs target sites predicted by TargetScan and miRanda overlap with the AGO CLIP dataset;CLIP	23846593	Homo sapiens	-	miRNA target interaction;RNA-RNA interaction	regulatory	RNA-RNA	Literature mining;TargetScan with Ago CLIP data		OIP5-AS1hsa-miR-452-3p
ncRI-40002571	OIP5-AS1	NONHSAG016639	lncRNA	hsa-miR-376b-3p	MI0002466	miRNA	collections from lncRNome	Conserved miRNAs target sites predicted by TargetScan and miRanda overlap with the AGO CLIP dataset;CLIP	23846593	Homo sapiens	-	miRNA target interaction;RNA-RNA interaction	regulatory	RNA-RNA	Literature mining;miRanda with Ago CLIP data		OIP5-AS1hsa-miR-376b-3p
ncRI-40002572	OIP5-AS1	NONHSAG016639	lncRNA	hsa-miR-485-3p	MI0002469	miRNA	collections from lncRNome	Conserved miRNAs target sites predicted by TargetScan and miRanda overlap with the AGO CLIP dataset;CLIP	23846593	Homo sapiens	-	miRNA target interaction;RNA-RNA interaction	regulatory	RNA-RNA	Literature mining;TargetScan with Ago CLIP data		OIP5-AS1hsa-miR-485-3p
ncRI-40002573	OIP5-AS1	NONHSAG016639	lncRNA	hsa-miR-455-3p	MI0003513	miRNA	collections from lncRNome	Conserved miRNAs target sites predicted by TargetScan and miRanda overlap with the AGO CLIP dataset;CLIP	23846593	Homo sapiens	-	miRNA target interaction;RNA-RNA interaction	regulatory	RNA-RNA	Literature mining;TargetScan with Ago CLIP data		OIP5-AS1hsa-miR-455-3p
ncRI-40002574	OIP5-AS1	NONHSAG016639	lncRNA	hsa-miR-92b-3p	MI0003560	miRNA	collections from lncRNome	Conserved miRNAs target sites predicted by TargetScan and miRanda overlap with the AGO CLIP dataset;CLIP	23846593	Homo sapiens	-	miRNA target interaction;RNA-RNA interaction	regulatory	RNA-RNA	Literature mining;TargetScan with Ago CLIP data		OIP5-AS1hsa-miR-92b-3p
ncRI-40002575	OIP5-AS1	NONHSAG016639	lncRNA	hsa-miR-589-3p	MI0003599	miRNA	collections from lncRNome	CLIP	23846593	Homo sapiens	-	miRNA target interaction;RNA-RNA interaction	regulatory	RNA-RNA	Literature mining		OIP5-AS1hsa-miR-589-3p
ncRI-40002576	OIP5-AS1	NONHSAG016639	lncRNA	hsa-miR-550a-3p	MI0003762	miRNA	collections from lncRNome	CLIP	23846593	Homo sapiens	-	miRNA target interaction;RNA-RNA interaction	regulatory	RNA-RNA	Literature mining		OIP5-AS1hsa-miR-550a-3p
ncRI-40002577	OIP5-AS1	NONHSAG016639	lncRNA	hsa-miR-660-3p	MI0003684	miRNA	collections from lncRNome	CLIP	23846593	Homo sapiens	-	miRNA target interaction;RNA-RNA interaction	regulatory	RNA-RNA	Literature mining		OIP5-AS1hsa-miR-660-3p
ncRI-40002578	OIP5-AS1	NONHSAG016639	lncRNA	hsa-miR-542-3p	MI0003686	miRNA	collections from lncRNome	Conserved miRNAs target sites predicted by TargetScan and miRanda overlap with the AGO CLIP dataset;CLIP	23846593	Homo sapiens	-	miRNA target interaction;RNA-RNA interaction	regulatory	RNA-RNA	Literature mining;TargetScan with Ago CLIP data		OIP5-AS1hsa-miR-542-3p
ncRI-40002579	OIP5-AS1	NONHSAG016639	lncRNA	hsa-miR-767-3p	MI0003763	miRNA	collections from lncRNome	CLIP	23846593	Homo sapiens	-	miRNA target interaction;RNA-RNA interaction	regulatory	RNA-RNA	Literature mining		OIP5-AS1hsa-miR-767-3p
ncRI-40002580	OIP5-AS1	NONHSAG016639	lncRNA	hsa-mir-19b-1-5p	MI0000074	miRNA	collections from lncRNome	Conserved miRNAs target sites predicted by TargetScan and miRanda overlap with the AGO CLIP dataset;CLIP	23846593	Homo sapiens	-	miRNA target interaction;RNA-RNA interaction	regulatory	RNA-RNA	Literature mining;miRanda with Ago CLIP data		OIP5-AS1hsa-mir-19b-1-5p
ncRI-40002581	OIP5-AS1	NONHSAG016639	lncRNA	hsa-miR-29b-1-5p	MI0000105	miRNA	collections from lncRNome	CLIP	23846593	Homo sapiens	-	miRNA target interaction;RNA-RNA interaction	regulatory	RNA-RNA	Literature mining		OIP5-AS1hsa-miR-29b-1-5p
ncRI-40002582	OIP5-AS1	NONHSAG016639	lncRNA	hsa-mir-29b-2-5p	MI0000107	miRNA	collections from lncRNome	Conserved miRNAs target sites predicted by TargetScan and miRanda overlap with the AGO CLIP dataset;CLIP	23846593	Homo sapiens	-	miRNA target interaction;RNA-RNA interaction	regulatory	RNA-RNA	Literature mining;TargetScan with Ago CLIP data		OIP5-AS1hsa-mir-29b-2-5p
ncRI-40002583	OIP5-AS1	NONHSAG016639	lncRNA	hsa-mir-196a-2	MI0000279	miRNA	collections from lncRNome	Conserved miRNAs target sites predicted by TargetScan and miRanda overlap with the AGO CLIP dataset;CLIP	23846593	Homo sapiens	-	miRNA target interaction;RNA-RNA interaction	regulatory	RNA-RNA	Literature mining;TargetScan with Ago CLIP data		OIP5-AS1hsa-mir-196a-2
ncRI-40002584	OIP5-AS1	NONHSAG016639	lncRNA	hsa-miR-143-3p	MI0000459	miRNA	collections from lncRNome	CLIP	23846593	Homo sapiens	-	miRNA target interaction;RNA-RNA interaction	regulatory	RNA-RNA	Literature mining		OIP5-AS1hsa-miR-143-3p
ncRI-40002585	OIP5-AS1	NONHSAG016639	lncRNA	hsa-miR-138-1-3p	MI0000476	miRNA	collections from lncRNome	CLIP	23846593	Homo sapiens	-	miRNA target interaction;RNA-RNA interaction	regulatory	RNA-RNA	Literature mining		OIP5-AS1hsa-miR-138-1-3p
ncRI-40002586	OIP5-AS1	NONHSAG016639	lncRNA	hsa-mir-186-3p	MI0000483	miRNA	collections from lncRNome	CLIP;RIP assay;dual luciferase assays;Conserved miRNAs target sites predicted by TargetScan and miRanda overlap with the AGO CLIP dataset	23846593;29475118	Homo sapiens	-	miRNA target interaction;RNA-RNA interaction	regulatory	RNA-RNA	Literature mining;Literature Mining;TargetScan with Ago CLIP data		OIP5-AS1hsa-mir-186-3p
ncRI-40002587	OIP5-AS1	NONHSAG016639	lncRNA	hsa-mir-194-2	MI0000732	miRNA	collections from lncRNome	Conserved miRNAs target sites predicted by TargetScan and miRanda overlap with the AGO CLIP dataset;CLIP	23846593	Homo sapiens	-	miRNA target interaction;RNA-RNA interaction	regulatory	RNA-RNA	Literature mining;TargetScan with Ago CLIP data		OIP5-AS1hsa-mir-194-2
ncRI-40002588	OIP5-AS1	NONHSAG016639	lncRNA	hsa-miR-34b-3p	MI0000742	miRNA	collections from lncRNome	CLIP	23846593	Homo sapiens	-	miRNA target interaction;RNA-RNA interaction	regulatory	RNA-RNA	Literature mining		OIP5-AS1hsa-miR-34b-3p
ncRI-40002589	OIP5-AS1	NONHSAG016639	lncRNA	hsa-miR-340-5p	MI0000802	miRNA	collections from lncRNome	Conserved miRNAs target sites predicted by TargetScan and miRanda overlap with the AGO CLIP dataset;CLIP	23846593	Homo sapiens	-	miRNA target interaction;RNA-RNA interaction	regulatory	RNA-RNA	Literature mining;TargetScan with Ago CLIP data		OIP5-AS1hsa-miR-340-5p
ncRI-40002590	OIP5-AS1	NONHSAG016639	lncRNA	hsa-miR-509-5p	MI0005530	miRNA	collections from lncRNome	CLIP	23846593	Homo sapiens	-	miRNA target interaction;RNA-RNA interaction	regulatory	RNA-RNA	Literature mining		OIP5-AS1hsa-miR-509-5p
ncRI-40002591	OIP5-AS1	NONHSAG016639	lncRNA	hsa-miR-628-5p	MI0003642	miRNA	collections from lncRNome	CLIP	23846593	Homo sapiens	-	miRNA target interaction;RNA-RNA interaction	regulatory	RNA-RNA	Literature mining		OIP5-AS1hsa-miR-628-5p
ncRI-40002592	OIP5-AS1	NONHSAG016639	lncRNA	hsa-miR-708-3p	MI0005543	miRNA	collections from lncRNome	Conserved miRNAs target sites predicted by TargetScan and miRanda overlap with the AGO CLIP dataset;CLIP	23846593	Homo sapiens	-	miRNA target interaction;RNA-RNA interaction	regulatory	RNA-RNA	Literature mining;miRanda with Ago CLIP data		OIP5-AS1hsa-miR-708-3p
ncRI-40002593	OIP5-AS1	NONHSAG016639	lncRNA	hsa-miR-1178-3p	MI0006271	miRNA	collections from lncRNome	CLIP	23846593	Homo sapiens	-	miRNA target interaction;RNA-RNA interaction	regulatory	RNA-RNA	Literature mining		OIP5-AS1hsa-miR-1178-3p
ncRI-40002594	OIP5-AS1	NONHSAG016639	lncRNA	hsa-miR-1285-5p	MI0006347	miRNA	collections from lncRNome	CLIP	23846593	Homo sapiens	-	miRNA target interaction;RNA-RNA interaction	regulatory	RNA-RNA	Literature mining		OIP5-AS1hsa-miR-1285-5p
ncRI-40002595	OIP5-AS1	NONHSAG016639	lncRNA	hsa-miR-1270	MI0006407	miRNA	collections from lncRNome	CLIP	23846593	Homo sapiens	-	miRNA target interaction;RNA-RNA interaction	regulatory	RNA-RNA	Literature mining		OIP5-AS1hsa-miR-1270
ncRI-40002596	OIP5-AS1	NONHSAG016639	lncRNA	hsa-miR-1255b-2-3p	MI0006436	miRNA	collections from lncRNome	CLIP	23846593	Homo sapiens	-	miRNA target interaction;RNA-RNA interaction	regulatory	RNA-RNA	Literature mining		OIP5-AS1hsa-miR-1255b-2-3p
ncRI-40002597	OIP5-AS1	NONHSAG016639	lncRNA	hsa-miR-1972	MI0009982	miRNA	collections from lncRNome	CLIP	23846593	Homo sapiens	-	miRNA target interaction;RNA-RNA interaction	regulatory	RNA-RNA	Literature mining		OIP5-AS1hsa-miR-1972
ncRI-40002598	OIP5-AS1	NONHSAG016639	lncRNA	hsa-miR-2681-3p	MI0012062	miRNA	collections from lncRNome	CLIP	23846593	Homo sapiens	-	miRNA target interaction;RNA-RNA interaction	regulatory	RNA-RNA	Literature mining		OIP5-AS1hsa-miR-2681-3p
ncRI-40002599	OIP5-AS1	NONHSAG016639	lncRNA	hsa-miR-3120-3p	MI0014136	miRNA	collections from lncRNome	CLIP	23846593	Homo sapiens	-	miRNA target interaction;RNA-RNA interaction	regulatory	RNA-RNA	Literature mining		OIP5-AS1hsa-miR-3120-3p
ncRI-40002600	OIP5-AS1	NONHSAG016639	lncRNA	hsa-miR-3121-3p	MI0014137	miRNA	collections from lncRNome	CLIP	23846593	Homo sapiens	-	miRNA target interaction;RNA-RNA interaction	regulatory	RNA-RNA	Literature mining		OIP5-AS1hsa-miR-3121-3p
ncRI-40002601	OIP5-AS1	NONHSAG016639	lncRNA	hsa-miR-3144-5p	MI0014169	miRNA	collections from lncRNome	CLIP	23846593	Homo sapiens	-	miRNA target interaction;RNA-RNA interaction	regulatory	RNA-RNA	Literature mining		OIP5-AS1hsa-miR-3144-5p
ncRI-40002602	OIP5-AS1	NONHSAG016639	lncRNA	hsa-miR-3145-3p	MI0014170	miRNA	collections from lncRNome	CLIP	23846593	Homo sapiens	-	miRNA target interaction;RNA-RNA interaction	regulatory	RNA-RNA	Literature mining		OIP5-AS1hsa-miR-3145-3p
ncRI-40002603	OIP5-AS1	NONHSAG016639	lncRNA	hsa-miR-3156-5p	MI0014184	miRNA	collections from lncRNome	CLIP	23846593	Homo sapiens	-	miRNA target interaction;RNA-RNA interaction	regulatory	RNA-RNA	Literature mining		OIP5-AS1hsa-miR-3156-5p
ncRI-40002604	OIP5-AS1	NONHSAG016639	lncRNA	hsa-miR-3199	MI0014247	miRNA	collections from lncRNome	CLIP	23846593	Homo sapiens	-	miRNA target interaction;RNA-RNA interaction	regulatory	RNA-RNA	Literature mining		OIP5-AS1hsa-miR-3199
ncRI-40002605	OIP5-AS1	NONHSAG016639	lncRNA	hsa-miR-3065-3p	MI0014228	miRNA	collections from lncRNome	CLIP	23846593	Homo sapiens	-	miRNA target interaction;RNA-RNA interaction	regulatory	RNA-RNA	Literature mining		OIP5-AS1hsa-miR-3065-3p
ncRI-40002606	OIP5-AS1	NONHSAG016639	lncRNA	hsa-mir-3667-3p	MI0016068	miRNA	collections from lncRNome	CLIP	23846593	Homo sapiens	-	miRNA target interaction;RNA-RNA interaction	regulatory	RNA-RNA	Literature mining		OIP5-AS1hsa-mir-3667-3p
ncRI-40002607	OIP5-AS1	NONHSAG016639	lncRNA	hsa-miR-548aa	MI0016690	miRNA	collections from lncRNome	CLIP	23846593	Homo sapiens	-	miRNA target interaction;RNA-RNA interaction	regulatory	RNA-RNA	Literature mining		OIP5-AS1hsa-miR-548aa
ncRI-40002608	OIP5-AS1	NONHSAG016639	lncRNA	hsa-miR-548am-3p	MI0016904	miRNA	collections from lncRNome	CLIP	23846593	Homo sapiens	-	miRNA target interaction;RNA-RNA interaction	regulatory	RNA-RNA	Literature mining		OIP5-AS1hsa-miR-548am-3p
ncRI-40002609	OIP5-AS1	NONHSAG016639	lncRNA	hsa-miR-3187-5p	MI0014231	miRNA	collections from lncRNome	CLIP	23846593	Homo sapiens	-	miRNA target interaction;RNA-RNA interaction	regulatory	RNA-RNA	Literature mining		OIP5-AS1hsa-miR-3187-5p
ncRI-40002610	OIP5-AS1	NONHSAG016639	lncRNA	hsa-miR-4646-5p	MI0017273	miRNA	collections from lncRNome	CLIP	23846593	Homo sapiens	-	miRNA target interaction;RNA-RNA interaction	regulatory	RNA-RNA	Literature mining		OIP5-AS1hsa-miR-4646-5p
ncRI-40002611	OIP5-AS1	NONHSAG016639	lncRNA	hsa-miR-4653-3p	MI0017281	miRNA	collections from lncRNome	CLIP	23846593	Homo sapiens	-	miRNA target interaction;RNA-RNA interaction	regulatory	RNA-RNA	Literature mining		OIP5-AS1hsa-miR-4653-3p
ncRI-40002612	OIP5-AS1	NONHSAG016639	lncRNA	hsa-miR-4659a-3p	MI0017287	miRNA	collections from lncRNome	CLIP	23846593	Homo sapiens	-	miRNA target interaction;RNA-RNA interaction	regulatory	RNA-RNA	Literature mining		OIP5-AS1hsa-miR-4659a-3p
[truncated: 118,993 more rows]
