# Supplementary material for: TLSEA: a tool for lncRNA set enrichment analysis based on multi-source heterogeneous information fusion
Source: Front Genet. 2023 May 2;14:1181391. doi: 10.3389/fgene.2023.1181391 (PMC10185877; doi:10.3389/fgene.2023.1181391)
Supplement: Supplementary file 6 [file Table5.XLSX]

## Sheet: Sheet1
name1	cancer type	methods	sample	regulated	function description	pubmed id	year	title
LINC001152	hepatocellular carcinoma	RT-PCR , Luciferase reporter assay , Western blot , in vitro knockdown etc.	HCC tissues and corresponding normal tissues, cell lines (Huh7, HepG2 and Hep3B)	up-regulated	The expression of LINC01152 was significantly increased in HBV positive HCC tissues and cells and was induced by HBx in vitro.The overexpression of LINC01152 could increases HCC cell proliferation and promotes tumor formation in nude mice.Mechanistically, HBx could increase the transcription of LINC01152.Elevated LINC01152 binds to the promoter region of IL-23, promoting its transcriptional activ…	31054511	2019	HBx-related Long Non-Coding RNA 01152 Promotes Cell Proliferation and Survival by IL-23 in Hepatocellular Carcinoma
LINC00152	cervical cancer	qRT-PCR , Luciferase reporter assay , Western blot , in vitro knockdown etc.	cervical cancer tissues and their adjacent nontumor tissues, human cervical cancer cells (HeLa, CaSki, SiHa, C-33A, SW756) and normal human epidermal cell (HaCaT)	up-regulated	LINC00152 was up-regulated in CC tissues and cell lines. The high expression level of LINC00152 was positively correlated with poor prognosis and histologic grade in CC.The silence of LINC00152 could inhibit the proliferation of CC cells through inducing the cell cycle arrest at G0/G1 phase and promote apoptosis in vitro.Mechanically, we demonstrated that LINC00152 could modulate the proliferatio…	31114990	2019	Long Non-Coding RNA 00152 Promotes Cell Proliferation in Cervical Cancer via Regulating miR-216b-5p/HOXA1 Axis
6p22lncRNAs	neuroblastoma	qPCR etc.	cell line (SH-SY5Y, IMR32, SK-N-AS, SK-N-BE2)	down-regulated	A pair of sense/antisense lncRNA (6p22lncRNAs) encoded by CASC15 and NBAT1 located at the neuroblastoma (NB) risk-associated 6p22.3 locus are tumor suppressors and show reduced expression in high-risk NBs. Loss of functional synergy between 6p22lncRNAs results in an undifferentiated state that is maintained by a gene-regulatory network, including SOX9 located on 17q, a region frequently gained in…	29533783	2018	Sense-Antisense lncRNA Pair Encoded by Locus 6p22.3 Determines Neuroblastoma Susceptibility via the USP36-CHD7-SOX9 Regulatory Axis.
7SK	hepatocellular carcinoma	microarray, qPCR etc.	HCC tissues	up-regulated	The majority (14 out of 17) of these lncRNAs were confirmed to be dysregulated in HCC compared to the surrounding non-tumorous tissues, corroborating the reliability of our profiling data.	27894309	2016	Analysis of long noncoding RNA expression in hepatocellular carcinoma of different viral etiology.
7SL	breast cancer	qPCR, Western blot, ChIP, Luciferase reporter assay etc.	cell lines (MCF-10A, MCF-7, HeLa, and HCT-116)	differentially expressed	In this study, we detected that over-expression of FOXP3 repressed the transcription of 7SL RNA and contributed to inhibiting tumor growth. Knock down of FOXP3 in MCF-10A normal mammary breast cells up-regulated the transcription of 7SL RNA. Chromatin Immuno-precipitation (ChIP) analysis showed that FOXP3 directly bound to the Forkhead/HNF-3 domain DNA binding sites (-789 to -795) relative to the…	26718402	2016	Tumor FOXP3 represses the expression of long noncoding RNA 7SL.
91H	colorectal cancer	qPCR	CRC tissues, colorectal cancer cell lines (HCT116 and SW480)	up-regulated	Consistent with previous reports, 91H and PVT-1 were up-regulated in cancer cell lines compared to normal control cells while MEG3 was down-regulated in cancer cell lines.	30978169	2019	A pilot study of new promising non-coding RNA diagnostic biomarkers for early-stage colorectal cancers.
91H	colorectal cancer	qPCR, Western blot	Cell lines (HCT-8, HCT-116 and FHC)	up-regulated	serum lncRNA 91H expression was closely related to cancer exosomes in vitro and vivo which may enhance tumor-cell migration and invasion in tumor development by modifying HNRNPK expression. Then the clinic pathological significance of exosomal 91H was evaluated which demonstrated that CRC patients with high lncRNA 91H expression usually showed a higher risk in tumor recurrence and metastasis than…	29410604	2018	Exosomal lncRNA 91H is associated with poor development in colorectal cancer by modifying HNRNPK expression.
91H	breast cancer	qPCR, RNAi, ChIP, Cell proliferation assay etc.	breast cancer tissues, cell lines (T47D, MDA-MB-231)	up-regulated	Here, we observed that 91H, H19 and IGF2 are overexpressed in breast tumors. By using 91H-knockdown breast cancer cells, we demonstrated that 91H exerts oncogenic properties by promoting cell growth, migration and invasion as well as tumor growth in xenografted immunodeficient mouse model. Moreover, 91H-knockdown reduces the expression of H19 and IGF2 in breast cancer cells. By chromatin-immunopr…	27780718	2017	The long non-coding RNA 91H increases aggressive phenotype of breast cancer cells and up-regulates H19/IGF2 expression through epigenetic modifications.
91H	osteosarcoma	qPCR, Cell transfection, Flow cytometry assay, Cell proliferation assay etc.	osteosarcoma tissues, cell lines (SAOS-2, U2OS, MG63, HOS, hFOB)	up-regulated	Herein, we confirmed that 91H expression was notably increased in osteosarcoma patients and cell lines compared to healthy controls and normal human bone cell lines. High expression of 91H was significantly correlated with advanced clinical stage, chemotherapy after surgery, and tumor size >5 cm. Additionally, the knockdown of 91H expression inhibited osteosarcoma cells' proliferation and promote…	27555785	2016	Clinical implication of long noncoding RNA 91H expression profile in osteosarcoma patients.
91H	colorectal cancer	qPCR, RNAi etc.	CRC tissues, cell lines (HCT8, HT29, HCT116, SW620 etc.)	up-regulated	91H was significantly overexpressed in cancerous tissue and CRC cell lines compared with adjacent normal tissue and a normal human intestinal epithelial cell line. Moreover, 91H overexpression was closely associated with distant metastasis and poor prognosis in patients with CRC, except for CNV of 91H. Multivariate analysis indicated that 91H expression was an independent prognostic indicator, as…	25058480	2014	Up-regulation of 91H promotes tumor metastasis and predicts poor prognosis for patients with colorectal cancer.
A1BG-AS1	hepatocellular carcinoma	qPCR, Western blot, Luciferase reporter assay, in vitro knockdown, etc.	HCC tissue, HCC cell lines including HepG2, Hep3B, HCCLM3, and MHCC97H	down-regulated	Further analyses confirmed that A1BG AS1 expression in HCC was markedly lower than that in noncancerous tissues based on our HCC cohort. Clinical association analysis revealed that low A1BG AS1 expression correlated with poor prognostic features, such as microvascular invasion, high tumor grade, and advanced tumor stage. Follow up data indicated that low A1BG AS1 level evidently correlated with p…	30556161	2018	lncRNA A1BG-AS1 Suppresses Proliferation and Invasion of Hepatocellular Carcinoma Cells by Targeting miR-216a-5p
A2M-AS1	breast cancer	qPCR, Western blot etc.	breast cancer patients tumour tissues and adjacent normal tissues, breast cancer cell lines (BT-549, ZR-75-30, Hs578T, and MDA-MB-231)	up-regulated	A2M-AS1 exerts regulatory effects on downstream factors in the cell adhesion molecule pathway, including CD2 and SELL. These results imply that A2M-AS1 might be a promising candidate prognostic factor and therapeutic target for breast cancer.	32352014	2020	Screening of a Novel Upregulated lncRNA, A2M-AS1, That Promotes Invasion and Migration and Signifies Poor Prognosis in Breast Cancer.
AA174084	gastric cancer	qPCR, RIP etc.	gastric cancer tissues	down-regulated	Expression levels of AA174084 were down-regulated significantly in 95 of 134 GC tissues (71%) compared with the levels in paired, adjacent, normal tissues. AA174084 levels had significant, negative correlations with age, Borrmann type, and perineural invasion. Plasma AA174084 levels in patients with GC dropped markedly on day 15 after surgery compared with preoperative levels and were associated …	24986041	2014	Gastric juice long noncoding RNA used as a tumor marker for screening gastric cancer.
AATBC	nasopharyngeal cancer	Western blot, qRT-PCR, Luciferase reporter assay etc.	NPC tissues and NPE tissues, cell lines (5-8F, HNE2, and CNE2)	up-regulated	AATBC was found to be highly expressed in nasopharyngeal carcinoma (NPC), and increased AATBC expression was associated with poor survival in patients with NPC. AATBC promotes NPC progression through the miR-1237-3p-PNN-ZEB1 axis. Our findings indicate AATBC as a potential prognostic biomarker or therapeutic target in NPC.	32364663	2020	LncRNA AATBC regulates Pinin to promote metastasis in nasopharyngeal carcinoma.
AATBC	bladder cancer	microarray, qPCR, RNAi, in vitro knockdown etc.	bladder cancer tissues	up-regulated	We found that AATBC was overexpressed in bladder cancer patient tissues and positively correlated with tumor grade and pT stage. We also found that inhibition of AATBC resulted in cell proliferation arrest through G1 cell cycle mediated by cyclin D1, CDK4, p18 and phosphorylated Rb. In addition, inhibition of AATBC induced cell apoptosis through the intrinsic apoptosis signaling pathway, as evide…	25473900	2014	Knockdown of a novel LincRNA AATBC suppresses proliferation and induces apoptosis in bladder cancer.
AB007962	gastric cancer	qPCR, Other	GC tissues	down-regulated	In conclusion, it was determined that the expression level of AB007962 was significantly reduced, compared with matched NATs in GC tissues (P=0.003). Survival analysis indicated that patients with intestinal-type GC with a reduced expression of AB007962 had a reduced prognosis, compared with those with an increased expression. AB007962 may be involved in the progression of GC and act as a novel p…	30214597	2018	Long Non-Coding RNA AB007962 Is Downregulated in Gastric Cancer and Associated With Poor Prognosis
AB019562	hypopharyngeal squamous cell carcinoma	microarray, qPCR etc.	primary HSCC tissues	up-regulated	AB209630 expression was significantly lower in carcinomas than in adjacent nontumor tissues. AB019562 expression was significantly higher in carcinomas than in adjacent nontumor tissues.	26131061	2015	Gene microarray analysis of lncRNA and mRNA expression profiles in patients with hypopharyngeal squamous cell carcinoma.
AB019562	hepatocellular carcinoma	qPCR etc.	HCC tissues, cell lines (SMMC-7721, PLC/PRF/5, C3AHCC, THLE-3)	up-regulated	AB019652 is upregulated in HCC tissues and cultured HCC cells. AB019562 knockdown increased the apoptotic rates of the two cell lines and activated the expression of caspase3, but not caspase8.For patients in the late stage, the introduction of sorafenib can improve survival rates, but remains limited.	28534955	2017	Long non-coding RNA AB019562 promotes cell proliferation and metastasis in human hepatocellular carcinoma.
AB073614	cervical cancer	qPCR	CC tissues, CC cell lines (C4-1), and normal cervical epithelium cell line (NC104)	up-regulated	The AB073614 expression was remarkably higher in CC tissues than that in adjacent tissues. The knockdown of AB073614 inhibited proliferation but induced apoptosis of CC cells.	30964162	2019	LncRNA AB073614 promotes the proliferation and inhibits apoptosis of cervical cancer cells by repressing RBM5.
AB073614	epithelial ovarian cancer	qPCR, Western blot	ovarian cancer tissues	up-regulated	In present study, we demonstrated that lncRNA AB073614 was significantly upregulated in ovarian cancer tissues compared to adjacent normal tissues in patients.	30909184	2019	Upregulation of lncRNA AB073614 functions as a predictor of epithelial ovarian cancer prognosis and promotes tumor growth in vitro and in vivo.
AB073614	gastric cancer	RT-qPCR, Western Blot Analysis	GC tissues, cell lines (SGC-7901, BGC-823, HGC-27, GES)	up-regulated	AB073614 expression level in GC samples was significantly higher than that of adjacent ones. Besides, the migration and invasion of GC cells were obviously repressed after AB073614 was knocked down. After AB073614 was knocked down in vitro, the mRNA and protein expressions of insulin-like growth factor 2 (IGF-2) was remarkably down-regulated.	31957827	2020	Long Non-Coding RNA AB073614 Promotes Metastasis of Gastric Cancer Cells by Upregulating IGF-2
AB073614	colorectal cancer	qRT-PCR, Western blotting	tumor tissues, CRC SW480 cell line	up-regulated	AB073614 in SW480 cells accelerated cell growth and invasion, and suppressed cell apoptosis.AB073614 may function as a tumor promoter in CRC.AB073614 was significantly upregulated in CRC tissues.	31934121	2019	Up-regulated Long Noncoding RNA AB073614 Modulates the Tumor Cell Proliferation, Invasion and Migration in Human Colorectal Cancer
AB073614	non small cell lung cancer	qPCR, Western blot	SPCA1, PC-9, H1975, and normal human bronchial epithelial cell16HBE, NSCLC, adjacent tissues	up-regulated	the AB073614 expression level in NSCLC samples was significantly higher. Moreover, after AB073614 was knocked down, invasion and migration of NSCLC cells were inhibited. And after AB073614 was overexpressed, invasion and migration of NSCLC cells were promoted. Also, mRNA and protein expression level of CDKN1A was upregulated via knockdown of AB073614, while mRNA and protein expression level of CD…	31298333	2019	LncRNA AB073614 promotes tumor migration and invasion by repressing CDKN1A in non small cell lung cancer
AB073614	ovarian cancer	microarray, qPCR, RNAi, Western blot, Flow cytometry assay etc.	ovarain cancer tissues, cell lines (A2780, Caov3, HO-8910, OVCAR3, SKOV3 etc.)	up-regulated	Results showed that AB073614 expression was significantly up-regulated in 85.3% (64/75) cancerous tissues compared with normal counterparts. Knockdown of AB073614 expression significantly inhibited cell proliferation and invasion, resulted in cell arrest in G1 phase of cell cycle and a dramatic increase of apoptosis. Finally, western blot assays indicated that lncRNA AB073614 may exert its functi…	26299803	2015	A long noncoding RNA AB073614 promotes tumorigenesis and predicts poor prognosis in ovarian cancer.
AB073614	glioma	qPCR etc.	glioma tissues	up-regulated	The expression of AB073614 was detected in 65 glioma tissues and 13 normal brain tissues by qRT-PCR, showing that lncRNA AB073614 expression was significantly up-regulated in cancerous tissues compared with normal brain tissues, and it was positively correlated with tumor grade in glioma patients. Kaplan-Meier analysis demonstrated that increased AB073614 expression contributed to poor overall su…	27104549	2016	Up-Regulation of Long Non-Coding RNA AB073614 Predicts a Poor Prognosis in Patients with Glioma
AB073614	colorectal cancer	qPCR, Western blot	colorectal cancer tissues, cell lines (SW480 and HCT116)	up-regulated	lncRNA AB073614 was highly expressed in the colorectal cancer tissues.lncRNA AB073614 can induce the expression of EMT cell markers and regulate the process of EMT of CRC cells through regulating the JAK/STAT3 pathway activation.	29439310	2018	LncRNA AB073614 induces epithelial-mesenchymal transition of colorectal cancer cells via regulating the JAK/STAT3 pathway.
AB073614	colorectal cancer	qPCR, Western blot, etc.	colorectal cancer tissues, cell lines (SW480)	up-regulated	Knockdown of AB073614 expression significantly inhibited the proliferation, migration, and invasion of SW480 cells, and resulted in their increased rates of apoptosis and G1 phase cell cycle arrest.	28738539	2017	LncRNA AB073614 regulates proliferation and metastasis of colorectal cancer cells via the PI3K/AKT signaling pathway.
AB073614	glioma	qPCR, Western blot etc.	glioma tissues, cell line (U251)	up-regulated	AB073614 expression was found to be significantly upregulated in glioma tissues compared with adjacent normal tissues, with a higher level in high-grade glioma. AB073614 expression was significantly upregulated in both glioma tissues and cell lines, and glioma patients with high AB073614 expression had lower overall survival rates. AB073614 promoted the progression of glioma by targeting SOX7 to …	29029454	2017	Long noncoding RNA AB073614 promotes the malignance of glioma by activating Wnt/B-catenin signaling through downregulating SOX7.
AB073614	glioma	qPCR, RNAi, Western blot, Cell proliferation assay etc.	glioma tissues, cell line (U251)	up-regulated	We confirmed that AB073614 was significantly upregulated in glioma tissues and cell lines. In vitro studies demonstrated that knockdown of AB073614 inhibits U251 cell proliferation and migration. Moreover, knockdown of AB073614 could inhibit epithelial-mesenchymal transition (EMT) phenotype in glioma cells.	27775800	2016	Knockdown of long noncoding RNA AB073614 inhibits glioma cell proliferation and migration via affecting epithelial-mesenchymal transition.
AB074169	papillary thyroid cancer	RNA-seq, Microarray, qPCR, Luciferase reporter assay, RIP etc.	papillary thyroid carcinoma tissues, cell lines (Nthy-ori3-1, TPC-1 and BCPAP)	down-regulated	Here we conducted global lncRNA profiling and identified lncRNA AB074169 (lncAB) as significantly downregulated in PTC. Decreased expression of lncAB in PTC was caused by CpG hypermethylation within its gene promoter. Functional studies showed that lncAB overexpression led to cell cycle arrest and tumor growth inhibition in vitro and in vivo, whereas lncAB knockdown promoted cell proliferation. M…	29735546	2018	Long noncoding RNA AB074169 inhibits cell proliferation via modulation of KHSRP-mediated p21 expression in papillary thyroid carcinoma.
AB074278	urothelial cancer	microarray, qPCR, RNAi, in vitro knockdown etc.	urothelial carcinoma of the bladder tissues	up-regulated	AB074278 was chosen because it was significantly upregulated in all tumour phenotypes, strongly associated with tumour progression, and has a low protein coding potential score.AB074278 in apoptosis avoidance and the maintenance of a pro-proliferative state in cancer through a potential interaction with EMP1, a tumour suppressor and a negative regulator of cell proliferation.	25165097	2014	Identification of differentially expressed long noncoding RNAs in bladder cancer.
AB209371	ovarian cancer	qRT-PCR , Western blot etc.	non-tumor ovarian and OC tissues , human OC cell line (UWB1.289)	up-regulated	AB209371 gene and Survivin gene were up-regulated in OC and positively correlated with OC development. AB209371 over-expression led to up-regulated Survivin in OC cells.AB209371 over-expression led to down-regulated miR-203. However, miR-203 over-expression failed to affect AB209371, but down-regulated the expression of Survivin.Over-expressions of AB209371 and Survivin resulted in the increased …	31601255	2019	LncRNA AB209371 Up-Regulated Survivin Gene by Down-Regulating miR-203 in Ovarian Carcinoma
AB209630	pancreatic cancer	qRT-PCR etc.	pancreatic cancer tissues, human pancreatic cancer cell line CFPAC-1, Human normal pancreatic cell line hTERT-HPNE	up-regulated	QYHJ, especially the combination of GEM and QYHJ, was significantly inhibited the cell proliferation and migration of CFPAC-1 in vitro in the indicated times. The combination of GEM and QYHJ also remarkably promoted the cell apoptosis of CFPAC-1.QYHJ treatment effectively blocked the tumor growth in nude mice.QYHJ, especially GEM + QYHJ treatment, was significantly increased the mRNA expression o…	31147453	2019	Qingyihuaji Formula Reverses Gemcitabine Resistant Human Pancreatic Cancer Through Regulate lncRNA AB209630/miR-373/EphB2-NANOG Signals
AB209630	pancreatic ductal adenocarcinoma	qPCR, Western blot	pancreatic ductal adenocarcinoma tissues, cell lines (Panc-1 and BXPC-3)	down-regulated	increased expression of lncRNA AB209630 could suppress cell proliferation and cell colony formation ability in gemcitabine resistance cells of PDAC. upregulation of lncRNA AB209630 suppressed the PI3K/AKT signaling pathway in gemcitabine resistance cells.lncRNA AB209630 expression was dramatically downregulated in PDAC tissues compared to adjacent normal tissues. Lower PDAC expression predicted a…	29526843	2018	LncRNA AB209630 inhibits gemcitabine resistance cell proliferation by regulating PI3K/AKT signaling in pancreatic ductal adenocarcinoma.
AB209630	hepatocellular carcinoma	qPCR, Western blot, etc.	HCC tissue, cell lines (MHCC97-L, MHCC97-H, HCCLM3)	up-regulated	The present study aimed to explore the role of a recent-discovered LncRNA, AB209630, in human HCC, in order to provide new insights useful for clinical HCC diagnosis and treatment. Reverse transcription-quantitative polymerase chain reaction was performed to examine the expression of AB209630 in clinical HCC samples and the adjacent non-cancerous tissues. The reduced expression of AB209630 observ…	29042928	2017	Long non-coding RNA AB209630 suppresses cell proliferation and metastasis in human hepatocellular carcinoma
AB209630	hypopharyngeal squamous cell carcinoma	microarray, qPCR etc.	HSCC tissues	up-regulated	Our results demonstrated that AB209630 levels were markedly lower in HSCC tissues and cells than in normal tissues and cells, and increased expression of AB209630 level significantly inhibited growth, metastasis, and invasion and stimulated apoptosis in vitro. In addition, patients with decreased expression of AB209630 had a significantly poorer prognosis than those with high AB209630 expression.…	26895099	2016	AB209630, a long non-coding RNA decreased expression in hypopharyngeal squamous cell carcinoma, influences proliferation, invasion, metastasis, and survival
AB209630	hypopharyngeal squamous cell carcinoma	microarray, qPCR etc.	primary HSCC tissues	down-regulated	AB209630 expression was significantly lower in carcinomas than in adjacent nontumor tissues. AB019562 expression was significantly higher in carcinomas than in adjacent nontumor tissues.	26131061	2015	Gene microarray analysis of lncRNA and mRNA expression profiles in patients with hypopharyngeal squamous cell carcinoma.
ABHD11-AS1	endometrial cancer	qPCR, Western blot, in vitro knockdown	endometrial carcinoma tissues, cell lines (HEC-1B)	up-regulated	ABHD11-AS1 was significantly overexpressed in endometrial carcinoma. Overexpression of lncRNA ABHD11-AS1 promoted the proliferation, G1-S progression, invasion and migration of endometrial cancer cells; inhibited apoptosis; up-regulated cyclin D1, CDK1, CDK2, CDK4, Bcl-xl and VEGFA; and down-regulated p16, while ABHD11-AS1 down-regulation has the opposite effect. Overexpression of lncRNA ABHD11-A…	29799152	2018	LncRNA ABHD11-AS1 Promotes the Development of Endometrial Carcinoma by Targeting Cyclin D1
ABHD11-AS1	ovarian cancer	qRT-PCR , Western blot , RIP , in vitro knockdown etc.	EOC tissues and adjacent nontumor ovarian tissues, EOC cell lines (HO8910, OVCA429) and normal ovarian epithelial cell line (IOSE80)	up-regulated	EGFR and ABHD11-AS1 were highly expressed in EOC tissues and cell lines. Knockdown of EGFR or ABHD11-AS1 inhibited cell growth, migration, and invasion of EOC cells. Expression of ABHD11-AS1 was regulated by the activation of EGFR signaling pathway, mediated by STAT3. Besides, ABHD11-AS1 was shown to silence TIMP2 by binding to chromatin-modifying enzyme EZH2. Furthermore, inhibition of EGFR path…	31568657	2019	lncRNA ABHD11-AS1, Regulated by the EGFR Pathway, Contributes to the Ovarian Cancer Tumorigenesis by Epigenetically Suppressing TIMP2
ABHD11-AS1	colorectal cancer	qPCR, RIP, Luciferase reporter assay, Western blot, Other	CRC tissues and cell lines (SW480, HT-29, LoVo, HCT-116, HCT-8, SW620, Caco-2)	up-regulated	Silencing of ABHD11-AS1 expression could significantly reduce the proliferation, colony formation, migration and invasion of colorectal cancer cells, and increase cell apoptosis. Moreover, ABHD11-AS1 straightly interacted with miR-133a. Collectively, these findings manifested that the ABHD11-AS1/miR-133a/SOX4 axis may be a cogitable and promising therapeutic target for colorectal cancer.	30429229	2018	Long Non-Coding RNA ABHD11-AS1 Promotes Colorectal Cancer Development Through Regulation of miR-133a/SOX4 Axis
ABHD11-AS1	papillary thyroid cancer	qPCR, Western blot, Luciferase reporter assay, Other	PTC tissues and cell lines (K-1, TPC-1, and IHH-4)	up-regulated	We found that ABHD11-AS1 was remarkably overexpressed in PTC, and high expression was related to tumor size, lymph node metastasis, extrathyroidal extension and advanced TNM stage. Moreover, ABHD11-AS1 enhanced the abilities of cell proliferation, migration, and invasion, inhibited apoptosis in vitro, promoted tumorigenesis in vivo via sponging miR-199a-5p and then induced SLC1A5 activation. In a…	31409775	2019	Long Noncoding RNA ABHD11-AS1 Functions as a Competing Endogenous RNA to Regulate Papillary Thyroid Cancer Progression by miR-199a-5p/SLC1A5 Axis
ABHD11-AS1	papillary thyroid cancer	qPCR, Western blot, Luciferase reporter assay, in vitro knockdown, RIP, etc.	papillary thyroid cancer tissues, BCPAP (PTC cell line), Nthy-ori 3-1 (the normal cell line), K1 (PTC cell line), BHP5-16 and BHP2-7 (PTC cell lines)	up-regulated	High expression of ABHD11 AS1 predicted poor prognosis for patients with PTC and promoted cell proliferation and metastasis in vitro and in vivo. ABHD11 AS1 was activated by the transcription factor STAT3. ABHD11 AS1 positively regulated PI3K/AKT signalling pathway. ABHD11 AS1 acted as a competitive endogenous (ce) RNA to upregulate STAT3 by sponging miR 1301 3p.	30657221	2019	STAT3-induced upregulation of lncRNA ABHD11-AS1 promotes tumour progression in papillary thyroid carcinoma by regulating miR-1301-3p/STAT3 axis and PI3K/AKT signalling pathway
ABHD11-AS1	pancreatic cancer	qPCR, Western blot, in vitro knockdown, etc.	pancreatic tumor tissue, Human PC cell lines (Capan-2, L3.6pl, BxPC3, AsPC-1 and PANC-1) and pancreatic cell line HPDE6-C7	up-regulated	the expression of ABHD11-AS1 was significantly increased in both PC tissues and cell lines. The clinical analysis revealed that a high level of ABHD11-AS1 expression was correlated with distant metastasis, TNM stage, and tumor differentiation. The Kaplan- Meier analysis showed that high ABHD11- AS1 expression levels predicted poorer survival. Moreover, univariate and multivariate analyses confirm…	30575903	2018	Long noncoding RNA ABHD11-AS1 predicts the prognosis of pancreatic cancer patients and serves as a promoter by activating the PI3K-AKT pathway
ABHD11-AS1	colorectal cancer	qPCR, Western blot, Luciferase reporter assay, in vitro knockdown, RIP, etc.	CRC tissues, CRC cell lines (HCT-116, HCT-8, SW-480, SW-620, and HT-29) and human normal colorectal epithelial cell (FHC)	up-regulated	ABHD11 AS1 was highly expressed in CRC tissues and cell lines. High ABHD11 AS1 expression was correlated with poor overall survival of patients with CRC. ABHD11 AS1 knockdown reduced CRC cell proliferation, in vitro invasion, and in vivo tumor growth. Investigation of the underlying mechanism showed that ABHD11 AS1 could act as a molecular sponge of miR 1254, and WNT11 was a downstream target of …	30537177	2018	Long noncoding RNA ABHD11 AS1 promote cells proliferation and invasion of colorectal cancer via regulating the miR 1254 WNT11 pathway
ABHD11-AS1	pancreatic cancer	qPCR	blood	up-regulated	three characteristic plasma candidate lncRNAs, ABHD11-AS1, LINC00176 and SNHG11, were identified, and their levels were significantly higher in PC patients than in normal controls. We found that among the three candidate lncRNAs, ABHD11-AS1 showed the best diagnostic performance for the detection of PC. Furthermore, ABHD11-AS1 had a higher area under the ROC curve (AUC) than CEA, CA199 and CA125 …	31333792	2019	Circulating lncRNA ABHD11-AS1 serves as a biomarker for early pancreatic cancer diagnosis
ABHD11-AS1	bladder cancer	qPCR, RNAi, Flow cytometry assay, CCK-8 assay, MTT assay etc.	bladder cancer tissues, cell lines (T24, 5637, SW780)	up-regulated	ABHD11-AS1 was up-regulated in bladder cancer tissues and cell lines, and ABHD11-AS1 expression level was positively associated with clinicobiological features. Cell proliferation, cell migration and apoptosis were observed by silencing ABHD11-AS1 and overexpression ABHD11-AS1 caused contrary effects.	28157695	2017	Increased lncRNA ABHD11-AS1 represses the malignant phenotypes of bladder cancer.
ABHD11-AS1	gastric cancer	qPCR etc.	gastric cancer tissues, gastric juice	up-regulated	The results showed that ABHD11-AS1 levels in gastric cancer tissues were significantly higher than those in other tissues. Its levels in gastric juice from gastric cancer patients were not only significantly higher than those from cases of normal mucosa or minimal gastritis, atrophic gastritis, and gastric ulcers but also associated with gender, tumor size, tumor stage, Lauren type, and blood car…	26280398	2015	Using gastric juice lncRNA-ABHD11-AS1 as a novel type of biomarker in the screening of gastric cancer.
ABHD11-AS1	gastric cancer	qPCR etc.	gastric cancer tissues	up-regulated	Results show that compared with adjacent nontumor tissues the expression level of ABHD11-AS1 in gastric cancer tissues was significantly increased.	24984296	2014	Increased expression of long noncoding RNA ABHD11-AS1 in gastric cancer and its clinical significance.
ABHD11-AS1	ovarian cancer	qPCR, Western blot	ovarian cancer tissue, ovarian carcinoma cell lines (A2780, OVCAR3)	up-regulated	This is the first study to demonstrate the role of RhoC in the tumor-promoting effects of the lncRNA ABHD11-AS1. The present findings shed light on new therapeutic targets for ovarian cancer treatment.Because of its hidden onset, poor prognosis and high fatality rate, the overall survival rate of this cancer is not satisfactory.	28818073	2017	Role of the lncRNA ABHD11-AS1 in the tumorigenesis and progression of epithelial ovarian cancer through targeted regulation of RhoC.
ABHD11-AS1	endometrial cancer	qPCR, Western blot etc.	endometrial cancer tissues, cell line HEC-1B	up-regulated	Compared to normal endometrial tissue, lncRNA ABHD11-AS1 was significantly overexpressed in endometrial carcinoma.	29799152	2018	LncRNA ABHD11-AS1 promotes the development of endometrial carcinoma by targeting cyclin D1
AC002519.6	bladder cancer	microarray, qPCR etc.	bladder cancer tissues	down-regulated	Five lncRNAs and four mRNAs were chose for verification of the microarray results in 30 pairs of samples by quantitative real-time PCR. qRT-PCR assay showed that the expression of lncRNA RP11-359E19.2 was upregulated, whereas AL928768.3 and AC002519.6 as well as RP11-79H23.3 and AK021804 were downregulated.	27363013	2016	Comprehensive analysis of differentially expressed profiles of lncRNAs and circRNAs with associated co-expression and ceRNA networks in bladder carcinoma.
AC003092.1	glioblastoma	qPCR, Western blot, Luciferase reporter assay, RIP, Other	glioma tissues and cell lines (U87, U251, U87TR and U251TR)	down-regulated	In patients with glioma, low levels of lncRNA AC003092.1 were correlated with increased TMZ resistance, higher risk of relapse, and poor prognosis. Overexpression of lncRNA AC003092.1 enhances TMZ sensitivity, facilitates cell apoptosis, and inhibits cell proliferation in TMZ-resistant GB cells. In addition, we identified that lncRNA AC003092.1 regulates TMZ chemosensitivity through TFPI-2-mediat…	30442884	2018	Long Noncoding RNA AC003092.1 Promotes Temozolomide Chemosensitivity Through miR-195/TFPI-2 Signaling Modulation in Glioblastoma
AC004166.7	lung adenocarcinoma	microarray, qPCR etc.	lung adenocarcinoma tissues	up-regulated	We initially identified a number of interesting candidate lncRNAs for further analysis. Of these, LOC100132354 and RPLP0P2 exhibited the most significantly changed expression in our analysis of 100 pairs of lung adenocarcinoma and normal lung tissue samples. The expression of LOC100132354 was significantly higher in lung adenocarcinoma than in the adjacent tissues, while the expression of RPLP0P2…	25089627	2014	Long noncoding RNA expression profiles of lung adenocarcinoma ascertained by microarray analysis.
AC005009.1	lung adenocarcinoma	microarray, qPCR	lung adenocarcinoma tissues, cell lines (H1299, Calu1, SPC-A1, A549, BEAS-2B)	up-regulated	In qRT-PCR of LAD samples without and without lymphatic metastasis and ANT lung tissues, the levels of SRGAP3-AS2, EGFEM1P, FAM66E, and HLA-F-AS1 were downregulated, while the levels of LINC00113, AC005009.1, ARHGAP22-IT1 and AC009411.2 were upregulated.	30151992	2018	Microarray expression profile of long non-coding RNAs in human lung adenocarcinoma.
AC005550.4	urothelial cancer	microarray, qPCR etc.	urothelial cancer tissues	down-regulated	We randomly chose five differentially expressed lncRNAs and determined their expression levels by RT-PCR in the six pairs of UC and corresponding normal urothelial tissues in RTx recipients. The fold changes were also similar to those of microarray results.	27448299	2016	Profiling of mRNA and long non-coding RNA of urothelial cancer in recipients after renal transplantation.
AC007128.1	esophageal cancer	RNA-seq	esophageal tissues	differentially expressed	To obtain the differential expression profile of lncRNAs,miRNAs and mRNAs in ESCA, TCGA database was used to investigate the differential expression of lncRNAs,miRNAs and mRNAs in ESCA. A total of 145 lncRNAs were displayed, including 83 upregulations and 62 downregulation(Fig. 1).A total of 8 differential lncRNAs (WDFY3-AS2,CASC8, UGDH-AS1, RAP2C-AS1, AC007128.1,AC016205.1, AC092803.2 and AC0799…	30972633	2019	Differential Analysis of lncRNA, miRNA and mRNA Expression Profiles and the Prognostic Value of lncRNA in Esophageal Cancer.
AC007255.8	papillary thyroid cancer	RNA-seq, qPCR	papillary thyroid cancer tissues	up-regulated	LncRNA RP5-1024C24.1,AC007255.8, and HOXD-AS1 expression was significantly related to clinical stage, Late clinical stage samples had elevated expression of AC007255.8	28817151	2017	Comprehensive analysis of long noncoding RNA-mRNA co-expression patterns in thyroid cancer.
AC007271.3	oral squamous cell carcinoma	RT-qPCR, Western blot	OSCC tissues, cell lines	up-regulated	We identified that AC007271.3 was up-regulated and positively correlated with advanced clinical stage, lymph node metastasis, poor histological differentiation and unfavorable prognosis.Our data indicated that AC007271.3 could promote cell proliferation, invasion and inhibit cell apoptosis of OSCC via the Wnt/β-catenin signaling pathway, which might provide a novel therapeutic approach for OSCC.	31759044	2019	LncRNA AC007271.3 promotes cell proliferation, invasion, migration and inhibits cell apoptosis of OSCC via the Wnt/β-catenin signaling pathway
AC007271.3	oral squamous cell carcinoma	qPCR etc.	oral squamous cell carcinomatissues, cell lines (SCC9, SCC15, and SCC25)	up-regulated	A total of 691 lncRNAs (433 upregulated and 258 downregulated) were differentially expressed in OSCC tissues compared with normal controls (p< 0.05). Based on Gene Ontology and pathway analysis, we selected four differentially expressed lncRNAs (AC007271.3, AC007182.6, LOC283481, and RP11-893F2.9), and showed that aberrant AC007271.3 levels in OSCC patients were significantly associated with clin…	29763905	2018	SCCA, TSGF, and the Long Non-Coding RNA AC007271.3 are Effective Biomarkers for Diagnosing Oral Squamous Cell Carcinoma.
AC007403.1	non small cell lung cancer	microarray, qPCR etc.	NSCLC tissues	up-regulated	We discovered that three lncRNAs (RP11-397D12.4, AC007403.1, and ERICH1-AS1) were up regulated in NSCLC, compared with cancer-free controls. RP11-397D12.4, AC007403.1, and ERICH1-AS1 may be potential biomarkers for predicting the tumorigenesis of NSCLC in the future.	26393913	2015	Three circulating long non-coding RNAs act as biomarkers for predicting NSCLC.
AC008392.1	non small cell lung cancer	qPCR	non small cell lung cancer tissues	differentially expressed	The variant genotype of rs7248320 was significantly related to the risk of non-small-cell lung cancer (NSCLC). Individuals carrying homozygous GG genotype had decreased risk of NSCLC, compared with individuals carrying the homozygous wild AA genotype/heterozygote GA genotype . Moreover, in the subgroup of ages, there were statistically significant associations between rs7248320 and the risk of lu…	29881308	2018	Polymorphism in lncRNA AC008392.1 and Its Interaction With Smoking on the Risk of Lung Cancer in a Chinese Population
AC008440.10	laryngeal squamous cell cancer	qPCR	laryngeal squamous cell cancer tissues	down-regulated	AC008440.10 expression levels in LSCC tissues were more profound down-regulated than those in thematched non-cancerous tissues from 76 LSCC patients. Significant downregulation of lncRNA AC008440.10 was detected in LSCC tumor and metastatic lymph node in advanced stage of patient samples compared with those in early stage. The pattern of differentially expressed AC008440.10 displayed a clear tren…	29775753	2018	Long Non-Coding RNA Biomarker for Human Laryngeal Squamous Cell Carcinoma Prognosis
AC008440.10	laryngeal squamous cell cancer	qPCR etc.	laryngeal squamous cell cancer tissues	down-regulated	Significant downregulation of lncRNA AC008440.10 was detected in LSCC tumor and metastatic lymph node in advanced stage of patient samples compared with those in early stage. The pattern of differentially expressed AC008440.10 displayed a clear trend that significantly related to tumor progression. The downregulation of lncRNA AC008440.10 correlates with increasing risk of metastasis, poor progno…	29775753	2018	Long non-coding RNA biomarker for human laryngeal squamous cell carcinoma prognosis.
AC008753.6	acute myeloid leukemia	RNA-seq, qPCR	AML-193, KG-1, and 190 HL-60, Bone marrow	down-regulated	lncRNA RP11-342M1.7 and lncRNA CDCA4P3 were upregulated, while lncRNA CES1P1, lncRNA AC008753.6 and lncRNA RP11-573G6.10 were downregulated in AML patients compared with controls. Multivariate logistic regression analysis disclosed that lncRNA RP11-342M1.7, lncRNA CES1P1 and lncRNA AC008753.6 were independent predictive factors for AML risk, and most importantly, the combination of these three ln…	31356197	2019	Comprehensive long non-coding RNA expression profiling by RNA sequencing reveals potential biomarkers for acute myeloid leukemia risk
AC009014.3	prostate cancer	RNA-seq, qPCR etc.	prostate cancer tissues	up-regulated	The 43 differentially expressed (DE) lncRNAs between aggressive and indolent prostate cancers included 12 annotated and 32 novel lncRNAs. The top six DE lncRNAs were selected based on large, consistent fold-changes in the RNA-Seq results.	29723810	2018	Long Noncoding RNAs AC009014.4 and Newly Discovered XPLAID Differentiate Aggressive and Indolent Prostate Cancers.
AC009022.1	colorectal cancer	qPCR, Western blot, Luciferase reporter assay	Human normal colonic epithelial cell line (NCM460) and CRC cell lines (HCT-116, SW620, OUMS23, and HT-29), CRC tissues, matched normal tissues	up-regulated	AC009022.1 expression was abnormally elevated in CRC tissues and cells. High AC009022.1 expression in CRC patients was significantly associated with poor prognosis. Compared with the siNC group, HCT-116 and SW620 cells of siAC009022.1 group exhibited much lower OD450 value (P < .001) and invasive cell number (P < .01), and significantly higher relative wound width (P < .01). Much lower subcutaneo…	31637768	2019	LncRNA AC009022.1 enhances colorectal cancer cells proliferation, migration, and invasion by promoting ACTR3B expression via suppressing miR-497-5p
AC009411.1	lung adenocarcinoma	microarray, qPCR	lung adenocarcinoma tissues, cell lines (H1299, Calu1, SPC-A1, A549, BEAS-2B)	up-regulated	In qRT-PCR of LAD samples without and without lymphatic metastasis and ANT lung tissues, the levels of SRGAP3-AS2, EGFEM1P, FAM66E, and HLA-F-AS1 were downregulated, while the levels of LINC00113, AC005009.1, ARHGAP22-IT1 and AC009411.4 were upregulated.	30151992	2018	Microarray expression profile of long non-coding RNAs in human lung adenocarcinoma.
AC010761.9	gastric adenocarcinoma	microarray, qPCR etc.	GA tissues, cell lines (MGC803, BGC823, and SGC7901)	up-regulated	AC010761.9 was related to tumor size, degree of differentiation , and serum carbohydrate antigen (and carcinoembryonic antigen (CEA) concentrations. Multivariate analysis further confirmed that the expression of lncRNA AC010761.9 was related to the degree of tumor differentiation. Additionally, the expression of lncRNA AC010761.9 had a positive correlation with the mRNA expression of the potentia…	29499718	2018	Evaluation of the expression and clinical value of lncRNA AC010761.9 in human gastric adenocarcinoma.
AC012065.7	chronic lymphocytic leukemia	qPCR, etc.	CLL peripheral blood mononuclear cells, CLL cell lines (HG3, MEC2), Burkitt lymphoma B cell line (RAMOS)	differentially expressed	Finally, two novel lncRNAs (hypermethylated CRNDE and hypomethylated AC012065.7) were validated in an independent CLL sample cohort (48 samples) compared with 6 normal sorted B cell samples using quantitative pyrosequencing analysis.The methylation levels showed an inverse correlation to gene expression levels analyzed by real-time quantitative PCR. Notably, survival analysis revealed that hyperm…	27777635	2016	Global DNA methylation profiling reveals new insights into epigenetically deregulated protein coding and long noncoding RNAs in CLL
AC012640.1	bladder cancer	other	TCGA	up-regulated	Six lncRNAs had significant prognostic values, and their cumulative risk score indicated that this 6-lncRNA signature independently predicted RFS in BC patients.High-risk patients exhibited a poorer prognosis than low-risk patients did. Additionally, the 6-lncRNA signature showed a significant correlation with BC clinicopathological characteristics, which indicates that it could be used for effec…	31892978	2020	Identification of a six-lncRNA Signature Based on a Competing Endogenous RNA Network for Predicting the Risk of Tumour Recurrence in Bladder Cancer Patients
AC013264.2	non small cell lung cancer	microarray, qPCR etc.	NSCLC tissues	down-regulated	we initially identified a number of significant candidate lncRNAs (including GUCY1B2, RP11-385J1.2, AC018865.8, RP11-909N17.3, GNAS-AS1, TUBA4B, Z82214.3, XLOC_000371, AC013264.2 and RP1-317E23.3) and verified the expression of these lncRNAs by RT-qPCR with GAPDH as the reference gene, by calculating the 2-CT values.	25394782	2014	Detection of long-chain non-encoding RNA differential expression in non-small cell lung cancer by microarray analysis and preliminary verification.
AC016205.1	esophageal cancer	RNA-seq	esophageal tissues	differentially expressed	To obtain the differential expression profile of lncRNAs,miRNAs and mRNAs in ESCA, TCGA database was used to investigate the differential expression of lncRNAs,miRNAs and mRNAs in ESCA. A total of 145 lncRNAs were displayed, including 83 upregulations and 62 downregulation(Fig. 1).A total of 8 differential lncRNAs (WDFY3-AS2,CASC8, UGDH-AS1, RAP2C-AS1, AC007128.1,AC016205.1, AC092803.2 and AC0799…	30972633	2019	Differential Analysis of lncRNA, miRNA and mRNA Expression Profiles and the Prognostic Value of lncRNA in Esophageal Cancer.
AC016405.3	glioblastoma	qPCR, Luciferase reporter assay, Western blot, microarray	GBM tissue, cell lines (U87MG, U251MG)	down-regulated	AC016405.3 was downregulated in 2 GBM cell lines, U87MG and U251MG.	30888082	2019	AC016405.3, a novel long noncoding RNA, acts as a tumor suppressor through modulation of TET2 by microRNA-19a-5p sponging in glioblastoma.
AC016683.6	lung cancer	qPCR	lung cancer peripheral blood	differentially expressed	In the smoking population, rs4848320 and rs1110839 polymorphisms significantly increased the risk of lung cancer in dominant and homozygous models (Rs4848320: P = 0.029; Rs1110839: P = 0.034), respectively. In male population, rs1110839 genetic variant was related to the risk of lung cancer in all genetic models (GG vs. TT: P = 0.008; Dominant model: P = 0.029; Recessive model: P = 0.027) rather …	29997452	2018	Polymorphism in lncRNA AC016683.6 and Its Interaction With Smoking Exposure on the Susceptibility of Lung Cancer
AC016735.2	gastric cancer	qPCR etc.	gastric cancer tissues	up-regulated	The RT qPCR validation confirmed that AC016735.2, AP001626.1 and RP11 400N13.3 were upregulated, whereas RP11 243M5.2, RP11 400N13.2, LINC01139 and RP11 54H7.4 were downregulated in GC tissues compared with normal adjacent tissues. It is of note that although upregulation and downregulation were detected, no significant difference was identified. The findings of AC016735.2, AP001626.1, RP11 400N1…	29693709	2018	Identification of differential expression lncRNAs in gastric cancer using transcriptome sequencing and bioinformatics analyses.
AC017078.1	cervical cancer	qPCR, Microarray, Other	Serum sample and cell lines (CRL-2708, CRL-2614, CCL2, HTB35, HTB-34, HTB-31)	down-regulated	Additionally, we discovered lncRNA AC017078.1 and XLOC_011152 as candidate biomarkers, whose expression was down-regulated in cervical cancer. Our findings could aid research on circulating lncRNA and the discovery of blood-based biomarkers for cervical cancer diagnosis.	30410863	2018	Identification of Reference Genes for Circulating Long Noncoding RNA Analysis in Serum of Cervical Cancer Patients
AC020978	non small cell lung cancer	qPCR, Western blot, Luciferase reporter assay, RIP etc.	NSCLC specimens and adjacent tissues, Human NSCLC cell lines, A549, H1299, H1650, H1975, PC9, human normal lung epithelial cell line HBE	up-regulated	The present study indicated that AC020978 was upregulated in NSCLC, significantly correlated with advanced TNM stage and poor clinical outcomes, representing as an independent prognostic predictor. Functional assays revealed AC020978's role in promoting cell growth and metabolic reprogramming. Moreover, AC020978 was an upregulated lncRNA under glucose starvation as well as hypoxia conditions, and…	32308748	2020	Hypoxia-induced lncRNA-AC020978 promotes proliferation and glycolytic metabolism of non-small cell lung cancer by regulating PKM2/HIF-1α axis
AC023115.3	glioblastoma	qPCR, westen blot, microarray etc.	cell lines (U87MG and U251MG)	down-regulated	AC023115.3 was preferentially enriched in the Ago2-containing microRNA ribonucleoprotein complexes (miRNPs) compared with the immunoprecipitates with control IgG,indicating that AC023115.3 is present in the Ago2-containing miRNPs likely through an association with microRNAs. AC023115.3 was induced by cisplatin and suppressed glioma chemoresistance.AC023115.3 inhibited cisplatin-induced autophagy.…	28499919	2017	Long non-coding RNA AC023115.3 suppresses chemoresistance of glioblastoma by reducing autophagy
AC023824.1	lung adenocarcinoma	RNA-seq	LUAD tissues	differentially expressed	Combined DNA methylation and gene expression survival analysis revealed that 4 lncRNAs (AC023824.1, AF186192.1, LINC01354 and WASIR2) and 8 mRNAs (S1PR1, CCDC181, F2RL1, EFS, KLHDC9, MPV17L, GKN2, ITPRIPL1) might act as independent biomarkers for the prognosis of LUAD.	31558162	2019	Methylation and transcriptome analysis reveal lung adenocarcinoma-specific diagnostic biomarkers.
AC024022.1	papillary renal cell carcinoma	RNA-seq	pRCC tissues	differentially expressed	A forest plot was used to illustrate the HR and 95% CI of key lncRNAs. KM survival analysis revealed the prognostic significance of two protective biomarkers, AC024022.1 and GAS6-AS1, and three adverse biomarkers, AC087379.2, AL352984.1, and AL499627.1.	31516581	2019	Long non-coding RNAs as prognostic biomarkers in papillary renal cell carcinoma.
AC024560.2	cervical cancer	microarray, qPCR etc.	cervical cancer tissues	differentially expressed	To validate the results of data mining and determine the clinical relevance of lncRNA dysregulation, we detected the expression levels of the above four lncRNAs in 35 clinical tissues with and without pelvic lymph node metastasis (PLNM) by qRT-PCR. The qRT-PCR result was consistent with our analysis, in that expression of all 4 lncRNAs had statistical difference with the same trend.	27035672	2016	Characterization of long non-coding RNA expression profiles in lymph node metastasis of early-stage cervical cancer.
AC026166.2-001	laryngeal squamous cell cancer	microarray, qPCR etc.	LSCC tissues	down-regulated	AC026166.2-001 and RP11-169D4.1-001 were distinctly dysregulated, with AC026166.2-001 exhibiting lower expression in cancer tissues and RP11-169D4.1-001 higher expression. We verified that both AC026166.2-001 and RP11-169D4.1-001 were expressed at a lower level in cervical lymph nodes compared with paired laryngeal cancer tissues and paired normal tissues. RP11-169D4.1-001 levels were positively …	25243407	2014	Long non-coding RNA profiling in laryngeal squamous cell carcinoma and its clinical significance: potential biomarkers for LSCC.
AC026166.2-001	laryngeal squamous cell cancer	Microarray, qPCR, Western blot, Luciferase reporter assay, knockdown	The LSCC cell line (AMC-HN-8, TU-212), xenograft tumor tissues	down-regulated	AC026166.2-001 inhibited LSCC cell proliferation and the clone-forming capacity.Cell cycle distribution and related protein changes were measured by flow cytometry. AC026166.2-001 arrested the cell cycle at the G1 phase and induced apoptosis. In addition, AC026166.2-001 decreased cell migration as measured by wound healing assays and transwell migration assays. Moreover, luciferase reporter assay…	29463827	2018	Long non-coding RNA AC026166.2-001 inhibits cell proliferation and migration in laryngeal squamous cell carcinoma by regulating the miR-24-3p/p27 axis.
AC026904.1	lung cancer	qPCR, Western blot, Luciferase reporter assay etc	lung cancer tissues with or without metastasis, and the adjacent tissues, cell lines (H1299, A549)	up-regulated	LncRNA AC026904.1 is upregulated by noncanonical TGF-β signaling in lung cancer cells.LncRNA AC026904.1 is highly expressed in metastatic lung cancer and negatively correlated with the overall survival of lung cancer patients.	32270919	2020	Long noncoding RNAs AC026904.1 is essentialfor TGF-β-induced migration and epithelial-mesenchymal transition through functioning as an enhancer of Slug in lung cancer cells
AC026904.1	breast cancer	Microarray, qPCR, RIP, Luciferase reporter assay etc.	breast cancer tissue, cell line MDA-MB-231-luc-D3H2LN	up-regulated	We observed that TGF-B induced genome-wide changes in lncRNA levels in breast cancer cells, among which AC026904.1 and UCA1 were highly expressed in metastatic breast cancer and closely associated with poor prognosis.	29774079	2018	Long non-coding RNAs AC026904.1 and UCA1: a “one-two punch” for TGFB-induced SNAI2 activation and epithelial-mesenchymal transition in breast cancer
AC073284.4	breast cancer	qPCR, Western blot, Luciferase reporter assay	The MCF-7 and SKBR3 cell line of human breast cancer, BC tissues and matched adjacent normal tissues	down-regulated	the expression of lncRNA AC073284.4 was downregulated in BC paclitaxel-resistant (PR) cells (MCF-7/PR) and tissues. Bioinformatics analysis predicted that miR-18b-5p was a direct target of AC073284.4, which has been validated by dual-luciferase reporter gene assay. We further proved that AC073284.4 could directly bind to miR-18b-5p and relieve the suppression for dedicator of cytokinesis protein …	31215650	2019	Long noncoding RNA AC073284.4 suppresses epithelial-mesenchymal transition by sponging miR-18b-5p in paclitaxel-resistant breast cancer cells
AC073352.1	hepatocellular carcinoma	RNA-seq	HCC tissues	up-regulated	final risk score formula was as follows: PI = (0.3093 × expression level of AL359878.1) + (0.2395 × expression level of CRNDE) + (0.0451 × expression level of C10orf91) + (0.4591 × expression level of LINC00462) + (0.1914 × expression level of PART1) + (0.1037 × expression level of AL163952.1) + (0.3858 × expression level of AP002478.1) + (− 0.2101 × expression level of CLLU1) + (0.1378 × express…	30916406	2019	Comprehensive analysis of a ceRNA network reveals potential prognostic cytoplasmic lncRNAs involved in HCC progression.
AC079776.2	lung adenocarcinoma	microarray, qPCR etc.	lung adenocarcinoma tissues	down-regulated	We initially identified a number of interesting candidate lncRNAs for further analysis. Of these, LOC100132354 and RPLP0P2 exhibited the most significantly changed expression in our analysis of 100 pairs of lung adenocarcinoma and normal lung tissue samples. The expression of LOC100132354 was significantly higher in lung adenocarcinoma than in the adjacent tissues, while the expression of RPLP0P2…	25089627	2014	Long noncoding RNA expression profiles of lung adenocarcinoma ascertained by microarray analysis.
AC079949.2	esophageal cancer	RNA-seq	esophageal tissues	differentially expressed	To obtain the differential expression profile of lncRNAs,miRNAs and mRNAs in ESCA, TCGA database was used to investigate the differential expression of lncRNAs,miRNAs and mRNAs in ESCA. A total of 145 lncRNAs were displayed, including 83 upregulations and 62 downregulation(Fig. 1).A total of 8 differential lncRNAs (WDFY3-AS2,CASC8, UGDH-AS1, RAP2C-AS1, AC007128.1,AC016205.1, AC092803.2 and AC0799…	30972633	2019	Differential Analysis of lncRNA, miRNA and mRNA Expression Profiles and the Prognostic Value of lncRNA in Esophageal Cancer.
AC087379.2	papillary renal cell carcinoma	RNA-seq	pRCC tissues	differentially expressed	A forest plot was used to illustrate the HR and 95% CI of key lncRNAs. KM survival analysis revealed the prognostic significance of two protective biomarkers, AC024022.1 and GAS6-AS1, and three adverse biomarkers, AC087379.2, AL352984.1, and AL499627.1.	31516581	2019	Long non-coding RNAs as prognostic biomarkers in papillary renal cell carcinoma.
AC090952.4.1	non small cell lung cancer	microarray, qPCR, RNAi, Western blot etc.	cell lines (A549, CDDP etc.)	down-regulated	For lncRNA, the results showed that AK123263, CES1P1-001, RP3-508I15.14, AK126698, TP53TG1, and AC090952.4.1 decreased, whereas uc003bgl.1 and NCRNA00210 increased in A549/CDDP. Cisplatin resistance in non-small-cell lung cancer cells may relate to the changes in noncoding RNAs. Among these, AK126698 appears to confer cisplatin resistance by targeting the Wnt pathway.	23741487	2013	The noncoding RNA expression profile and the effect of lncRNA AK126698 on cisplatin resistance in non-small-cell lung cancer cell.
AC091729.7	sinonasal squamous cell carcinoma	qRT-PCR, microarray, RIP	SNSCC tissues	up-regulated	AC091729.7 was upregulated and closely connected with the survival of the SNSCC patients. Knockdown of AC091729.7 suppressed SNSCC cell migration, proliferation, invasion in vitro.	32039035	2020	A Novel LncRNA, AC091729.7 Promotes Sinonasal Squamous Cell Carcinomas Proliferation and Invasion Through Binding SRSF2
AC092171.4	hepatocellular carcinoma	RNA-seq, qPCR etc.	cell lines (BEL-7402, HLF, HLE, HepG2, HepG2.2.15, Huh-1, Huh-7, PLC/PRF/5, Hep3B, and SK-Hep-1)	up-regulated	All five lncRNAs were highly up-regulated in all of the cancer cell lines. AC092171.4 was expressed at a higher level in HLE, HepG2, Huh-1, and Hep3B.	27499103	2016	Preliminary investigation of five novel long non-coding RNAs in hepatocellular carcinoma cell lines.
AC092803.2	esophageal cancer	RNA-seq	esophageal tissues	differentially expressed	To obtain the differential expression profile of lncRNAs,miRNAs and mRNAs in ESCA, TCGA database was used to investigate the differential expression of lncRNAs,miRNAs and mRNAs in ESCA. A total of 145 lncRNAs were displayed, including 83 upregulations and 62 downregulation(Fig. 1).A total of 8 differential lncRNAs (WDFY3-AS2,CASC8, UGDH-AS1, RAP2C-AS1, AC007128.1,AC016205.1, AC092803.2 and AC0799…	30972633	2019	Differential Analysis of lncRNA, miRNA and mRNA Expression Profiles and the Prognostic Value of lncRNA in Esophageal Cancer.
AC093818.1	gastric cancer	qRT-PCR, Western blot	GC tissues, cell lines	up-regulated	lncRNA AC093818.1 accelerates gastric cancer metastasis by epigenetically promoting PDK1 expression. LncRNA AC093818.1 may be a potential therapeutic target for metastatic GC.	31988283	2020	LncRNA AC093818.1 accelerates gastric cancer metastasis by epigenetically promoting PDK1 expression
AC093818.1	high grade ovarian serous cancer	Microarray, qPCR etc	high-grade ovarian serous cancer tissues	up-regulated	The results demonstrated that FAS-AS1, AK130076, RP11-199F11.2 and AC093818.1 were upregulated and GTSE1-AS5 was downregulated in high-grade ovarian serous cancer tissues compared with healthy fallopian tube tissues.	29577163	2018	Gene microarray analysis of lncRNA and mRNA expression profiles in patients with high-grade ovarian serous cancer.
AC093850.2	esophageal squamous cell carcinoma	RNA-seq, Microarray, qPCR, in vitro knockdown	ESCC tissues, Human esophageal cancer cell lines (KYSE150, KYSE180, KYSE450, KYSE70, KYSE140 and TE3)	up-regulated	A novel three-lncRNA signature, comprised of RP11-366H4.1.1 (ENSG00000248370), LINC00460 (ENSG00000233532) and AC093850.2 (ENSG00000230838), was identified. The signature classified patients into high-risk and low-risk groups with different overall survival (OS) and disease-free survival (DFS). The signature indicates that patients in the high-risk group show poor OS and DFS, whereas patients wit…	29409459	2018	A three-lncRNA signature predicts overall survival and disease-free survival in patients with esophageal squamous cell carcinoma.
AC100830.4	gastric cancer	qPCR etc.	cell lines (SGC-7901, MGC-803, MKN-45, HGC-27 and GES-2)	up-regulated	We identified three lncRNAs, CTC-501O10.1, AC100830.4 and RP11-210K20.5 that were up-regulated in the plasma of GC patients with AUCs 0.724, 0.730 and 0.737, respectively (P < .02).	29700972	2018	A panel consisting of three novel circulating lncRNAs, is it a predictive tool for gastric cancer.
AC103563.9	esophageal squamous cell carcinoma	microarray, qPCR etc.	ESCC tissues	down-regulated	Based on the fold change, significance, and number of transcripts, three upregulated lncRNAs (RP11-334E6.12, DNM3OS, and RP11-150O12.6) and three downregulated lncRNAs (AC103563.9, RP11-7K24.3, and RP11-351J23.1) with only one transcript were chosen as candidates for further validation. The results of qRT-PCR were consistent with the RNA sequencing data.	27449043	2016	Transcriptome profiling of lncRNA and co-expression networks in esophageal squamous cell carcinoma by RNA sequencing.
AC104699.1	gastric cancer	microarray, qPCR etc.	gastric cancer tissues	up-regulated	The expression levels of six up-regulated lncRNAs (XLOC_010235, CACNAICAS3, INTS7, AC104699.1, TSNAX-DISC1, and PRSS21) and six down-regulated lncRNAs (RP11-789C1.1, RP11-528G1.2, MYLK-AS1, RP11-643M14.1, GS1-5L10.1, and AP001439.2) were determined by using qPCR.	26045391	2015	Identification of differentially expressed signatures of long non-coding RNAs associated with different metastatic potentials in gastric cancer.
AC105461.1	colorectal cancer	qPCR	colorectal cancer tissues, cell lines (SW620, SW480, HT29, HCT116, and Caco-2)	up-regulated	As a result, we found that AC105461.1 overexpression reduced the percentage of CD133+ CD44+, whereas its knockdown increased the percentage of CD133+CD44+.	28496335	2017	Knockdown of a DIS3L2 promoter upstream long noncoding RNA (AC105461.1) enhances colorectal cancer stem cell properties in vitro by down-regulating DIS3L2
AC110491.1	bladder cancer	qPCR	human bladder cancer cell lines (T24, J82, UM-UC3, TCCSUP and SW780) and a human immortalized uroepithelial cell line (SV-HUC-1), tumor tissue samples and 19 adjacent nontumor bladder tissue	differentially expressed	The ceRNA network was constructed with 30 lncRNAs, 13 miRNAs and 32 mRNAs. Seventeen lncRNAs in the ceRNA network correlated with certain clinical features, and only 1 lncRNA (MIR137HG) correlated with the overall survival (OS) of patients with MIBC (log-rank test P<0.05). GO and KEGG analyses revealed roles for the potential mRNA targets of MIR137HG in epithelial cell differentiation and the per…	31308745	2019	Integrative analysis of the lncRNA-associated ceRNA network reveals lncRNAs as potential prognostic biomarkers in human muscle-invasive bladder cancer
AC114812.8	bladder cancer	qRT-PCR, Western blot	BC tissues, cell lines	up-regulated	AC114812.8 was significantly upregulated in BC and could markedly facilitate the proliferation, migration, and invasion of bladder cancer cells both in vitro and in vivo.	31706102	2020	Long noncoding RNA AC114812.8 promotes the progression of bladder cancer through miR-371b-5p/FUT4 axis
AC130710	gastric cancer	qPCR etc.	gastric cancer tissues, cell lines (AGS, BGC-823, MGC-803, SGC-7901 etc.)	up-regulated	AC130710 in gastric cancer was significantly higher. Its expression level was significantly associated with tumor size, tumor-node-metastasis (TNM) stages, and distal metastasis. miR-129-5p may play an important role in the downregulation of AC130710 in gastric cancer cells. These results indicated that lncRNA-AC130710 may be a potential tumor marker for gastric cancer prognosis.	24969565	2014	lncRNA-AC130710 targeting by miR-129-5p is upregulated in gastric cancer and associates with poor prognosis.
AC138128.1	Lung Cancer	Microarray, qPCR	A549 and LK2 cells, human normal bronchial epithelial cell line 16HBE, Fresh cancer tissue and its matched adjacent tissue	down-regulated	AC138128.1 expression was much lower in lung cancer comparing with its para-cancer tissues, which further analyzed by ROC curve. Similarly, the difference was also verified in 16HBE, A549 and LK2 cells. Then AC138128.1 expression was found to have an increasing trend in a dose or time-dependent manner after cisplatin treatment. Finally, the subcellular distribution of AC138128.1 reminded that AC1…	31333777	2019	AC138128.1 an Intronic lncRNA originating from ERCC1 Implies a Potential Application in Lung Cancer Treatment
AC138128.1	gastric cancer	qPCR etc.	gastric cancer tissues, cell lines (AGS, SGC-7901, BGC-823, HG27)	down-regulated	The results showed that the expression level of AC138128.1 in GC was significantly decreased compared to that in NAT. Levels of AC138128.1 in the GC cell lines, AGS BGC-823, HG27, and SGC-7901 were lower than those in the human normal gastric epithelial cell line GES-1. lncRNA AC138128.1 might be a novel biomarker for predicting GC.	25260808	2014	The novel long noncoding RNA AC138128.1 may be a predictive biomarker in gastric cancer.
AC156455.1	childhood acute lymphoblastic leukemia	qPCR etc.	cell lines (Reh, NALM-6)	up-regulated	We validated that five such lncRNA transcripts overexpressed in pre-B cALL samples (RP11-137H2.4, RP11-68I18.10, AC156455.1, KB-208E9.1, and CTA-331P3.1) were also overexpressed in the Reh and NALM-6 pre-B cALL cell lines that had significant impacts on cancer hallmark traits such as cell proliferation, migration, apoptosis, and treatment response.	27980230	2017	A childhood acute lymphoblastic leukemia-specific lncRNA implicated in prednisolone resistance, cell proliferation, and migration.
ACTA2-AS1:4	liver cancer	qPCR, Western blot, etc.	Liver cancer tissues, Liver cancer cell lines, LM3, MHCC-97L, and MHCC-97L, and the normal liver cell line, L02	up-regulated	The present study addressed the potential role of ACTA2-AS1:4, one of the transcript variantss of ACTA2-AS1, in liver cancer development by analyzing its expression in liver cancer tissues and also multiple liver cancer cell lines. Furthermore, ACTA2-AS1 was inhibited using specific siRNAs to investigate the role of ACTA2-AS1 in regulating liver cancer cell proliferation, invasion and migration. …	30664183	2019	Knockdown of ACTA2-AS1 promotes liver cancer cell proliferation, migration and invasion
ACTN4	renal cancer	qPCR	renal cancer cell lines (ACHN and HK-2)	up-regulated	Consistent with the results from the microarray analysis, both RAB31 and ACTN4 were upregulated in RCC cells compared with levels in the normal cells. The expression levels of RAB31 (HR=1.017, 95% CI, 0.971-1.432) and ACTN4 (HR=1.130, 95% CI, 1.011-1.659) were negatively correlated with the overall survival of patients (P<0.05).	29901101	2018	Prognostic Signatures for Renal Cancer as Identified by Long Non-Coding and miRNA Competing Endogenous Network Analysis
ACTN4	clear cell renal cell carcinoma	microarray, qPCR etc.	RCC tissues	down-regulated	Four noncoding intronic transcripts mapping to intronic regions of protein-coding genes, SND1 (regulation of transcription), ACTN4 (regulation of apoptosis and of progression through cell cycle), HDAC5 (regulation of transcription and of progression through cell cycle) and NIBP (enhancer of NF-kappa-B activation) were selected for real time RT-PCR experiments; down-regulation of intronic RNAs was…	18348187	2008	Identification of protein-coding and intronic noncoding RNAs down-regulated in clear cell renal carcinoma.
acv3UTR	gastric cancer	RT-PCR, Western blot	GC tissues, cell lines	up-regulated	acv3UTR functioned as an oncogenic competing endogenous RNA via sponging miR-590-5p and enhancing YAP1 level. Tumor suppressor miR-590-5p was a molecular module in acv3UTR regulatory axis, the forced expression of which led to impairing of oncogenic potential of acv3UTR.	32066878	2020	CFIm25-regulated lncRNA acv3UTR promotes gastric tumorigenesis via miR-590-5p/YAP1 axis
ACVR2B-AS1	liver cancer	other	TCGA	up-regulated	ACVR2B-AS1, whose expression is upregulated in liver cancer. Higher ACVR2B-AS1 expression is an independent adverse prognostic factor for overall survival (OS) and relapse-free survival (RFS) in liver cancer patients.	31886217	2019	Investigation of the Clinical Significance and Prognostic Value of the lncRNA ACVR2B-As1 in Liver Cancer
ADAMTS9-AS1	prostate cancer	qRT-PCR	PCa tissues, cell lines	differentially expressed	ADAMTS9-AS1 significantly influences tumor cell growth and proliferation.In addition, ADAMTS9-AS1 functioned as ceRNA, effectively becoming a sponge for hsa-miR-96 and modulating the expression of PRDM16.	32153626	2019	Data mining and expression analysis of differential lncRNA ADAMTS9-AS1 in prostate cancer
ADAMTS9-AS1	bladder cancer	qPCR	human bladder cancer cell lines (T24, J82, UM-UC3, TCCSUP and SW780) and a human immortalized uroepithelial cell line (SV-HUC-1), tumor tissue samples and 19 adjacent nontumor bladder tissue	differentially expressed	The ceRNA network was constructed with 30 lncRNAs, 13 miRNAs and 32 mRNAs. Seventeen lncRNAs in the ceRNA network correlated with certain clinical features, and only 1 lncRNA (MIR137HG) correlated with the overall survival (OS) of patients with MIBC (log-rank test P<0.05). GO and KEGG analyses revealed roles for the potential mRNA targets of MIR137HG in epithelial cell differentiation and the per…	31308745	2019	Integrative analysis of the lncRNA-associated ceRNA network reveals lncRNAs as potential prognostic biomarkers in human muscle-invasive bladder cancer
ADAMTS9-AS2	gastric cancer	qPCR, Western blot	GC tissues, cell lines	down-regulated	overexpression of ADAMTS9-AS2 could up-regulate the expression of SPOP,thus suppressing cell growth, proliferation, promote apoptosis and block cell cycle progression of GC and spheroid formation of tumor-sphere cells, which suggested that ADAMTS9-AS2 played a crucial role in inhibiting GC progression by targeting SPOP.	32160650	2020	LncRNA ADAMTS9-AS2 suppresses the proliferation of gastric cancer cells and the tumorigenicity of cancer stem cells through regulating SPOP
ADAMTS9-AS2	tongue squamous cell carcinoma	qPCR, microarray, Western blot	TSCC tissues, TSCC cell lines (Cal27, SCC9, SCC15, SCC25 and SCC4)	up-regulated	demonstrated that ADAMTS9-AS2 is the most upregulated lncRNA in lymph node metastatic TSCC tissues, indicating that it has an important effect on TSCC metastasis. Importantly, we show that ADAMTS9-AS2 perform its biological function via sponging miR-600 and enhancing the expression of enhancer of zeste homolog 2 (EZH2).	30970517	2019	LncRNA ADAMTS9-AS2 promotes tongue squamous cell carcinoma proliferation, migration and EMT via the miR-600/EZH2 axis.
ADAMTS9-AS2	breast cancer	qPCR	invasive ductal carcinoma (IDC) tissues	down-regulated	We identified several antisense lncRNAs including ADAMTS9-AS2, EPB41L4A-AS1, WDFY3-AS2, FAM83H-AS1, ST8SIA6-AS1, CTB-92J24.3, and CTB-131K11.1.We observed significant downregulation of ADAMTS9-AS2, WDFY3-AS2, RP11-295M3.4, RP11-490M8.1, and CTB-92J24.3 and significant overexpression of FAM83H-AS1 in breast cancer.	30959550	2019	Identification of lncRNAs associated with early-stage breast cancer and their prognostic implications.
ADAMTS9-AS2	breast cancer	qPCR, Luciferase reporter assay, Western blot	BC tissues, cell lines	down-regulated	Downregulated lncRNA ADAMTS9-AS2 in breast cancer enhances tamoxifen resistance by activating microRNA-130a-5p.	30840279	2019	Downregulated lncRNA ADAMTS9-AS2 in breast cancer enhances tamoxifen resistance by activating microRNA-130a-5p.
ADAMTS9-AS2	gastric cancer	qPCR, Western Blot	gastric cancer tissues, cell lines (SGC-7901, MKN74, NUGC-4, HGC-27, GES-1)	down-regulated	lncRNA ADAMTS9-AS2 was significantly down-regulated in gastric cancer tissues and cells. Decreased expression of lncRNA ADAMTS9-AS2 was associated with poor prognosis in patients with gastric cancer. Our results indicate that overexpression of ADAMTS9-AS2 may inhibit gastric cancer cell proliferation, suppress cancer cell migration and invasion, and induce cell apoptosis. These results imply that…	30089248	2018	Down-regulation of lncRNA ADAMTS9-AS2 Contributes to Gastric Cancer Development via Activation of PI3K/Akt Pathway.
ADAMTS9-AS2	ovarian cancer	qPCR, Western blot, Luciferase reporter assay, RIP, RNAi, Other	OC tissues and cell lines (SKOV3, HO8910, A2780, OVCAR, and HOSEpiC	down-regulated	Low ADAMTS9-AS2 expression was correlated with advanced FIGO stage, lymph-node metastasis, and poor overall survival of OC patients. Function assays showed that ADAMTS9-AS2 reduced OC cells proliferation, invasion, and epithelial-mesenchymal transition (EMT) processes in vitro and restrained tumor growth in vivo. The underlying mechanism studies indicated that ADAMTS9-AS2 functioned as a competin…	30268751	2018	LncRNA ADAMTS9-AS2 Regulates Ovarian Cancer Progression by Targeting miR-182-5p/FOXF2 Signaling Pathway
ADAMTS9-AS2	salivary adenoid cystic carcinoma	Luciferase reporter assay, RIP, qPCR, Western blot, RNAi, Other	SACC tissues and cell lines (SACC-83 and SACC-LM)	up-regulated	Moreover, ADAMTS9-AS2 expression was closely associated with the prognosis and distant metastasis in SACC patients. Next, we found that c-myc could specifically bind to the promoter of ADAMTS9-AS2 and activated its transcription. Knockdown of ADAMTS9-AS2 significantly inhibited migration and invasion of SACC cells in vitro and distant lung metastasis in vivo. Furthermore, ADAMTS9-AS2, which mainl…	30217729	2018	Upregulation of lncRNA ADAMTS9-AS2 Promotes Salivary Adenoid Cystic Carcinoma Metastasis via PI3K/Akt and MEK/Erk Signaling.
ADAMTS9-AS2	clear cell renal cell carcinoma	qPCR, Luciferase reporter assay, in vitro knockdown, RIP	ccRCC cell lines (786-O, caki-1 and 769-P), normal renal proximal tubular epithelial cell lines (HKC, HK-2), ccRCC tissues, paired normal adjacent tissues	down-regulated	Both overexpressed ADAMTS9-AS2 and underexpressed miR-27a-3p in ccRCC cell lines led to the inhibition of cell proliferation and the reduction of chemoresistance. Additionally, Forkhead Box Protein O1 (FOXO1) was confirmed as the inhibitory target of miR-27a-3p. Induced by ADAMTS9-AS2 overexpression, cell proliferation and chemoresistance exhibited an obvious reduction, FOXO1 expression showed an…	31400752	2019	LncRNA ADAMTS9-AS2 inhibits cell proliferation and decreases chemoresistance in clear cell renal cell carcinoma via the miR-27a-3p/FOXO1 axis
ADAMTS9-AS2	glioblastoma	qPCR, Western blot, RIP, RNAi	T98G and U118 human glioma cell lines, glioma tissues	up-regulated	ADAMTS9-AS2 possessed a novel function that promotes TMZ resistance via upregulating the FUS/MDM2 axis in GBM cells. The RRM or Znf_RanBP2 domains of FUS facilitate the combination of ADAMTS9-AS2 and FUS, competitively inhibiting MDM2-dependent FUS K48 ubiquitination and resulting in enhanced FUS stability and TMZ resistance. Our results suggest that the ADAMTS9-AS2/FUS/MDM2 axis may represent a …	31632968	2019	Novel Function of lncRNA ADAMTS9-AS2 in Promoting Temozolomide Resistance in Glioblastoma via Upregulating the FUS/MDM2 Ubiquitination Axis
ADAMTS9-AS2	rectal adenocarcinoma	qPCR etc.	rectal adenocarcinoma tissues	down-regulated	HULC, CRNDE and PVT1 expression levels were increased, and the expression level of ADAMTS9 AS5 was decreased in READ tumor tissues compared to adjacent non tumor tissues.	29512732	2018	Construction of a ceRNA network reveals potential lncRNA biomarkers in rectal adenocarcinoma.
ADAMTS9-AS2	colorectal cancer	qPCR etc.	CRC tissues	down-regulated	Among them, AFAP1-AS1, BCAR4, H19, HOXA-AS2, MALAT1 and PVT1 were significantly up-regulated, and ADAMTS9-AS2 was significantly down-regulated in cancer tissue samples.	27596298	2016	Differentially expressed long non-coding RNAs and the prognostic potential in colorectal cancer.
ADAMTS9-AS2	non small cell lung cancer	microarray, qPCR etc.	NSCLC tissues	down-regulated	The expression level of ADAMTS9-AS2, C1401f132 and LINC00312 in NSCLC tumors were indeed significantly down-regulated when compared with those in normal lung tissues, while LINC00673 was significantly up-regulated in NSCLC tumors compared with normal lung tissues. These lncRNAs could be further exploited for the development of useful biomarkers in diagnosis, prognosis and treatment of NSCLC.	25590602	2015	Identification and Validation of Long non-coding RNA Biomarkers in Human Non-Small Cell Lung Carcinomas.
ADAMTS9-AS2	glioma	qPCR, RNAi, Western blot etc.	glioma tumor tissues, cell lines (T98G, A172, SNB-19 etc.)	down-regulated	The results showed that the ADAMTS9-AS2 expression was significantly downregulated in tumor tissues compared with normal tissues and reversely associated with tumor grade and prognosis. We also found that ADAMTS9-AS2 expression was negatively correlated with DNA methyltransferase-1 (DNMT1). In addition, DNMT1 knockdown led to remarkable enhancement of ADAMTS9-AS2 expression. Overexpression of ADA…	24833086	2014	A new tumor suppressor LncRNA ADAMTS9-AS2 is regulated by DNMT1 and inhibits migration of glioma cells.
ADARB2-AS1	Intraductal Papillary Mucinous Neoplasms of the Pancreas	qPCR etc.	blood	differentially expressed	We hypothesized that circulating long non-coding RNAs (lncRNAs) may act as diagnostic markers of incidentally-detected cystic PDAC precursors known as intraductal papillary mucinous neoplasms (IPMNs) and predictors of their pathology/histological classification. PVT1 has been shown to be upregulated in PDAC tissues, to be correlated with clinical stage and poor survival, to be overexpressed in th…	28874676	2017	Linc-ing Circulating Long Non-coding RNAs to the Diagnosis and Malignant Prediction of Intraductal Papillary Mucinous Neoplasms of the Pancreas.
ADPGK-AS1	colorectal cancer	qPCR, Luciferase reporter assay etc	CRC tissues, cell lines ((HCT116, HT29, SW480, and LoVo))	up-regulated	ADPGK-AS1 was upregulated in CRC tissues and cells. Knockdown of ADPGK-AS1 attenuated the proliferative, migratory, and invasive abilities of CRC cells. Meanwhile, miR-525 was confirmed to be the target of ADPGK-AS1 and FUT1 was the downstream gene binding miR-525. The regulatory loop ADPGK-AS1/miR-525/FUT1 was found to aggravate the malignant progression of CRC.	32196589	2020	ADPGK-AS1 Promotes the Progression of Colorectal Cancer via Sponging miR-525 to Upregulate FUT1
ADPGK-AS1	gastric cancer	qPCR, Luciferase reporter assay, Western blot, RIP	GC tissues, cell lines (BGC-823, MGC-803, AGS, SGC-7901)	up-regulated	Upregulation of the long noncoding RNA ADPGK-AS1 promotes carcinogenesis and predicts poor prognosis in gastric cancer.	30944080	2019	Upregulation of the long noncoding RNA ADPGK-AS1 promotes carcinogenesis and predicts poor prognosis in gastric cancer.
ADPGK-AS1	breast cancer	qPCR, Western blot, Luciferase reporter assay, RIP	human BC cell lines (MDA-MB-436, MDAMB-453, MCF-7, and MDA-MB-231) and one normal breast epithelial cell line MCF-10A, BC tissues and their adjacent nontumor tissues	up-regulated	ADPGK-AS1 expression level was upregulated in BC tissues and cell lines. High expression of ADPGKAS1 predicted poor prognosis for BC patients. Functionally, ADPGK-AS1 promoted cell proliferation, migration, induced epithelial-mesenchymal transition (EMT) process, and suppressed cell apoptosis. Mechanistically, ADPGK-AS1 acted as a miR-3196 sponge to release OTX1 in BC cells.	31264061	2019	Long noncoding RNA ADPGK-AS1 promotes cell proliferation, migration, and EMT process through regulating miR-3196/OTX1 axis in breast cancer
ADPGK-AS1	pancreatic cancer	Microarray, qPCR, Western blot etc.	cell lines (HEK-293T, PANC-1 and SW-1990)	up-regulated	MiR-205-5p was low-expressed while ZEB1 and ADPGK-AS1 were high-expressed in PC tissues and cells compared with the normal.Dual-luciferase reporter gene assay proved that ADPGK-AS1 could directly target miR-205-5p and miR-205-5p could directly target ZEB1 3'UTR. The expression of MiR-205-5p was negatively correlated with proliferation,migration and invasion, and positively correlated with apoptos…	29667486	2018	LncRNA ADPGK-AS1 promotes pancreatic cancer progression through activating ZEB1-mediated epithelial-mesenchymal transition.
AF070632	hepatocellular carcinoma	microarray, qPCR etc.	HCC tissues	down-regulated	We noted that LINC01419 was characterized by a significant increase in transcript expression from dysplasia to early HCC. The lncRNA AK021443 was also up-regulated in advanced HCC samples when compared with early HCC. Moreover, expression of LINC01419 and AK021443 was up-regulated in HCC tissues when compared with non-tumor liver tissue. AF070632 expression was down-regulated in HCC and was decre…	26540467	2015	Long non-coding RNA expression profiles of hepatitis C virus-related dysplasia and hepatocellular carcinoma.
AF075041	pancreatic cancer	qPCR etc.	pancreatic cancer tissues, cell lines (Sw1990, PANC-1, BXPC-3 etc.)	up-regulated	We further confirmed the selected 6 up-regulation of LncRNAs in PC tissues and PC cell lines through qPCR. Comparing to 293T cells, the expression of LncRNA AF339813 was significantly increased about 10-fold in PANC-1 cells, 8-fold in SW1990 cells and 8.9-fold in BxCP-3 cells. The other 5 LncRNAs have a certain degree of up-regulation in PC cell lines.	26045769	2015	Downregulation of NUF2 inhibits tumor growth and induces apoptosis by regulating lncRNA AF339813.
AF086071	neuroblastoma	qPCR etc.	cell line (SH-SY5Y)	differentially expressed	We found that intronic and bidirectional promoter architectures are associated with rapid RA-dependent induction or repression of the corresponding lncRNAs, followed by their constant expression. At the same time, lncRNAs expressed downstream of protein-coding genes are characterized by rapid induction, followed by transcriptional repression. Quantitative RT-PCR analysis confirmed the discovered …	24555823	2013	Role of genomic architecture in the expression dynamics of long noncoding RNAs during differentiation of human neuroblastoma cells.
AF086261	ovarian cancer	microarray, qPCR	ovarian cancer tissues	down-regulated	RT-qPCR analysis was thus performed to validate certain microarray data using this set of tissue samples. Overall, 4 of the most markedly upregulated (BC041954, ENST00000453838, ENST00000505048 and ENST00000502715) and downregulated (AK123324, AF087976, AL832916 and AF086261) lncRNAs were selected.	30132558	2018	Profile and validation of dysregulated long non-coding RNAs and mRNAs in ovarian cancer.
AF086415	nasopharyngeal cancer	microarray, qPCR, RNAi etc.	nasopharyngeal carcinoma tissues, cell lines (CNE-2 etc.)	down-regulated	qPCR results were consistent with the microarray analysis results of six lncRNAs (AF086415, AK095147, RP1-179N16.3, MUDENG, AK056098, and AK294004) in terms of regulation direction and significance.	24379026	2014	Curcumin enhances the radiosensitivity in nasopharyngeal carcinoma cells involving the reversal of differentially expressed long non-coding RNAs.
AF087976	ovarian cancer	microarray, qPCR	ovarian cancer tissues	down-regulated	RT-qPCR analysis was thus performed to validate certain microarray data using this set of tissue samples. Overall, 4 of the most markedly upregulated (BC041954, ENST00000453838, ENST00000505048 and ENST00000502715) and downregulated (AK123324, AF087976, AL832916 and AF086261) lncRNAs were selected.	30132558	2018	Profile and validation of dysregulated long non-coding RNAs and mRNAs in ovarian cancer.
AF088004	acute myeloid leukemia	microarray, qPCR etc.	bone marrow	down-regulated	To confirm the microarray data, we selected 97 dysregulated lncRNAs from the microarray analysis of 22 pediatric AML samples and 20 control samples using qRT-PCR. Our data revealed that the lncRNA expression profile in pediatric AML was significantly different from normal controls. A total of 24 lncRNAs were confirmed to be dysregulated in pediatric AML	26573779	2016	Microarray profiling of bone marrow long non-coding RNA expression in Chinese pediatric acute myeloid leukemia patients.
AF113014	hepatocellular carcinoma	qPCR, Western blot etc.	liver cancer tissues, cell lines (SMMC7721, HepG2, SK-Hep1 and Huh7)	differentially expressed	AF113014 is differentially expressed between HCC cell lines and normal hepatocytes. Furthermore, we discovered that AF113014 up-regulated Egr2 expression through interacting with miR-20a.	28542387	2017	LncRNA-AF113014 promotes the expression of Egr2 by interaction with miR-20a to inhibit proliferation of hepatocellular carcinoma cells
AF116616	osteosarcoma	microarray, qPCR etc.	primary osteosarcoma tissues	down-regulated	The results demonstrated that ASLNC21868, ASLNC22124, ASLNC23844, ASLNC24587, BE503655 and BC050642 were over-regulated and that ASLNC00339, ASLNC11435, ASLNC13387 and ASLNC18814 were under-regulated in the osteosarcoma samples compared with normal samples. The qPCR results and microarray data are consistent.	23466354	2013	Microarray expression profile of long noncoding RNAs in human osteosarcoma.
AF118081	lung cancer	qPCR, RNAi etc.	lung cancer tissues, cell lines (16HBE)	up-regulated	LncRNA AF118081 was identified as the most significantly overexpressed lncRNA in 16HBE-T cells, lung cancer cells, and patient samples. Cell proliferation, colony formation, apoptosis, migration, and invasion were assayed in 16HBE-T cells following the knockdown of lncRNA AF118081 with small interfering RNA. AF118081 knockdown inhibited cell growth and tumor invasion. An in vivo (nude mouse) mode…	25050996	2014	Oncogenic role of long noncoding RNA AF118081 in anti-benzo[a]pyrene-trans-7,8-dihydrodiol-9,10-epoxide-transformed 16HBE cells.
AF119895	hepatocellular carcinoma	Microarray, qPCR, Western blot, Luciferase reporter assay, in vitro knockdown	HCC tissues, HCC cell lines (SMMC7721, Huh7, HepG2 and SK-Hep1)	up-regulated	AF119895 promoted migration and invasion of HCC cells both in vitro and in vivo.Furthermore,we identified that NXF3 was a downstream target of AF119895. NXF3 depletion could decrease HCC cells migration and invasion.In addition,AF119895 could act as an endogenous sponge by binding to miR-6508-3p and reduce miR-6508-3p expression. And miR-6508-3p could regulate NXF3 by interacting with its 3'UTR.	29274323	2017	AF119895 regulates NXF3 expression to promote migration and invasion of hepatocellular carcinoma through an interaction with miR-6508-3p.
AF186192.1	lung adenocarcinoma	RNA-seq	LUAD tissues	differentially expressed	Combined DNA methylation and gene expression survival analysis revealed that 4 lncRNAs (AC023824.1, AF186192.1, LINC01354 and WASIR2) and 8 mRNAs (S1PR1, CCDC181, F2RL1, EFS, KLHDC9, MPV17L, GKN2, ITPRIPL1) might act as independent biomarkers for the prognosis of LUAD.	31558162	2019	Methylation and transcriptome analysis reveal lung adenocarcinoma-specific diagnostic biomarkers.
AF251187	breast cancer	microarray, qPCR, RNAi, Western blot etc.	cell lines (MCF-7 and T-47D)	up-regulated	From these 127 DE lncRNAs, we selected the top 25 most significant genes for further validation and analysis (electronic supplementary material, table S2). For 23 out of 25 (92%) of the lncRNAs tested, quantitative real-time PCR (qRTPCR) on cDNA templates confirmed the microarray results.	28003470	2016	Primate-specific oestrogen-responsive long non-coding RNAs regulate proliferation and viability of human breast cancer cells.
AF268386	malignant pleural mesothelioma	microarray, qPCR etc.	MPM tissues, cell lines (H28, H226, H2052, H2452, MSTO etc.)	up-regulated	AK130977 and AX746718 were both found to be down-regulated via both microarray and RT-qPCR (AK130977 Microarray (MA) = -5.207, RT-qPCR = -1.6; AX746718 MA = -3.37, RT-qPCR = -4.6), with AK130977 demonstrating fairly small changes using RT-qPCR. Similarly, BX648695, AK129685, EF177379, AK054908, AK130275, AF268386 and NR_003584 all demonstrated consistent up-regulation using both microarrays and R…	23976967	2013	Long non coding RNAs (lncRNAs) are dysregulated in Malignant Pleural Mesothelioma (MPM).
AF339813	pancreatic cancer	qPCR, RNAi, Western blot etc.	pancreatic cancer tissues, cell lines (Sw1990, PANC-1, BXPC-4 etc.)	up-regulated	We found LncRNA AF339813 was positively regulated by NUF2. We further demonstrated that knockdown of AF339813 by siRNA in PC cells significantly reduced cell proliferation and promoted apoptosis.We further demonstrated that knockdown of AF339813 by siRNA in PC cells significantly reduced cell proliferation and promoted apoptosis. Thus, we conclude that NUF2 is consistently overexpressed in human …	26045769	2015	Downregulation of NUF2 inhibits tumor growth and induces apoptosis by regulating lncRNA AF339813.
AFAP1-AS1	gastric cancer	qRT-PCR	GC tissues, cell lines	up-regulated	AFAP1-AS1 might be an oncogenic lncRNA that promoted GC progression by acting as a competing endogenous RNA (ceRNA) that regulates the expression of FGF7 through sponging miR-155-5p, suggesting that AFAP1-AS1 may be a novel potential therapeutic target for GC.	32051698	2020	Long Noncoding RNA AFAP1-AS1 Promotes Cell Proliferation and Metastasis via the miR-155-5p/FGF7 Axis and Predicts Poor Prognosis in Gastric Cancer
AFAP1-AS1	gastric cancer	qRT-PCR, Western blot, RIP	GC tissues, cell lines	up-regulated	LncRNA AFAP1-AS1 accelerates the proliferative and migratory abilities of GC cells by downregulating the expression of KLF2, thus promoting the progression of GC.	32016968	2020	Long non-coding RNA AFAP1-AS1 promotes proliferation and migration of gastric cancer by downregulating KLF2
AFAP1-AS1	breast cancer	qPCR, in vitro knockdown	breast cancer tissues, cell lines (MCF-7, SK-RB-3, MDA-MB-231和MDA-MB-468)	up-regulated	The expression of AFAP1-AS1 was up-regulated in human breast cancer tissue and associated with malignancy status, high expression of AFAP1-AS1 had a poor prognosis in breast cancer patients. AFAP1-AS1 expression was up-regulated in 4 breast cancer cell lines (MCF-7, SK-RB-3, MDA-MB-231and MDA-MB-468) compared with normal breast cell line HBL-100. MCF-7, the most up-regulation cancer cell, was use…	29974352	2018	Up-regulated lncRNA AFAP1-AS1 Indicates a Poor Prognosis and Promotes Carcinogenesis of Breast Cancer
AFAP1-AS1	laryngeal cancer	qPCR, Western blot, Luciferase reporter assay	laryngeal cancer tissues, cell lines (HEp-2/R)	up-regulated	AFAP1-AS1 was up-regulated in laryngeal carcinoma specimens and cells, but also that stemness-associated genes were overexpressed. Silencing of AFAP1-AS1 promoted HEp-2 cell chemoresistance under cisplatin treatment. Expression of AFAP1-AS1 was increased in drug-resistant Hep-2 cells. Apoptosis assays of AFAP1-AS1-silenced HEp-2 cells treated with 8 μmol L−1 cisplatin showed that silencing AFAP1-…	29971915	2018	Long Non-Coding RNA AFAP1-AS1/miR-320a/RBPJ Axis Regulates Laryngeal Carcinoma Cell Stemness and Chemoresistance
AFAP1-AS1	non small cell lung cancer	qPCR	NSCLC tissues	up-regulated	The results revealed that the expression level of AFAP1-AS1 was significantly increased in tumor tissues, compared with the paired non-cancerous tissues. It was also determined that the AFAP1-AS1 expression level was higher in patients with lymph node metastasis than those without lymph node metastasis (P=0.014). Kaplan-Meier analysis was conducted to evaluate the overall survival of patients wit…	29963138	2018	Long Noncoding RNA AFAP1-AS1 Is Upregulated in NSCLC and Associated With Lymph Node Metastasis and Poor Prognosis
AFAP1-AS1	colorectal cancer	qPCR, Western blot, in vitro knockdown, RIP	colorectal cancer tissues, cell lines (LOVO, SW1116, SW480, HCT116, SW620 and HT29)	up-regulated	AFAP1-AS1 that facilitates colorectal cancer, where it is upregulated. AFAP1-AS1 expression was associated with colorectal cancer patient survival. AFAP1-AS1 knockdown inhibited cell proliferation, cell cycle, and tumorigenesis in an subcutaneous mouse xenograft model system. Further data demonstrated that AFAP1-AS1 was associated with enhancer of zeste homolog 2 (EZH2) and that this association …	29888110	2018	Long Noncoding RNA AFAP1-AS1 Facilitates Tumor Growth Through Enhancer of Zeste Homolog 2 in Colorectal Cancer
AFAP1-AS1	gastric cancer	qPCR, Western blot, in vitro knockdown	gastric cancer tissues, cell lines (GES-1, AGS, BGC-823, MKN-45 and SGC-7901)	up-regulated	The expression of AFAP1-AS1 was significantly increased in the primary tumor tissues of GC patients with lymph node metastasis or tumor node metastasis stage (stage III or IV; P<0.01). ROC curve analysis revealed that the expression of AFAP-AS1, at a cut-off value of 0.5040, could distinguish GC tissues from the matched normal tissues, with an AUC of 0.8802, sensitivity of 81.25% and specificity …	29805596	2018	Long Non-Coding RNA AFAP1-antisense RNA 1 Promotes the Proliferation, Migration and Invasion of Gastric Cancer Cells and Is Associated With Poor Patient Survival
AFAP1-AS1	non small cell lung cancer	RNA-seq, qPCR, Western blot, in vitro knockdown, RIP	non small cell lung cancer tissues, cell lines (16HBE, A549, SPC-A1 and H1299)	up-regulated	AFAP1-AS1 expression was increased in NSCLC tissues and was correlated with clinical outcomes of NSCLC. Further experiments revealed that inhibition of its expression in NSCLC cells resulted in diminished cell growth in vitro and in vivo. RNA-seq revealed that knockdown of AFAP1-AS1 could induce the expression of p21. Mechanistic investigations found that AFAP1-AS1 could interact with EZH2 and re…	29793547	2018	Long Noncoding RNA AFAP1-AS1 Predicts a Poor Prognosis and Regulates Non-Small Cell Lung Cancer Cell Proliferation by Epigenetically Repressing p21 Expression
AFAP1-AS1	hepatocarcinoma	qPCR, Western blot etc.	tumorous tissues with paired paracancerous non-tumour liver tissues, cell lines (Huh7, HepG2, HCCLM3, LO2)	up-regulated	AFAP1-AS1 was upregulated in surgical tumorous tissues from hepatocarcinoma patients compared with the paired paracancerous non-tumor liver tissues, and in hepatocarcinoma Huh7, HCCLM3 and HepG2 cell lines compared with LO2, a normal liver cell line. AFAP1-AS1 knockdown noticeably suppressed the proliferative, migratory and invasive properties, and the epithelial-mesenchymal transition (EMT) proc…	32280542	2020	Bidirectional interaction of lncRNA AFAP1-AS1 and CRKL accelerates the proliferative and metastatic abilities of hepatocarcinoma cells.
AFAP1-AS1	hepatocarcinoma	qPCR, Western blot etc.	tumorous tissues with paired paracancerous non-tumour liver tissues, cell lines (Huh7, HepG2, HCCLM3, LO2)	up-regulated	The present study revealed AFAP1-AS1 mediated hepatocarcinoma progression through targeting CRKL. The bidirectional interaction of AFAP1-AS1 and oncogenic protein CRKL, and the deregulation of AFAP1-AS1 effects on Ras, MEK and c-Jun activities were investigated in depth. AFAP1-AS1 was upregulated in surgical tumorous tissues from hepatocarcinoma patients compared with the paired paracancerous non…	32280542	2020	Bidirectional interaction of lncRNA AFAP1-AS1 and CRKL accelerates the proliferative and metastatic abilities of hepatocarcinoma cells.
AFAP1-AS1	gastric cancer	qPCR etc.	serum samples	up-regulated	Detection of serum FEZF1-AS1 and AFAP1-AS1 showed both of them were up-regulated in GC patients compared with the normal controls (p < 0.0001), and high serum expression levels were correlated with tumor size, tumor-node-metastasis (TNM) stage and lymph node metastasis.	31785996	2019	Circulatinglong Non-Coding RNA FEZF1-AS1 and AFAP1-AS1 Serve as Potential Diagnostic Biomarkers for Gastric Cancer
AFAP1-AS1	clear cell renal cell carcinoma	qPCR	ccRCC tissues, cell line	up-regulated	We observed that AFAP1-AS1 expression was significantly upregulated in ccRCC tissues and that patients with high-level expression of AFAP1-AS1 had a shorter overall survival.	30832752	2019	Silencing of lncRNA AFAP1-AS1 Inhibits Cell Growth and Metastasis in Clear Cell Renal Cell Carcinoma.
AFAP1-AS1	Cervical Cancer	RNA-seq	cervical cancer tissues	up-regulated	In the present study, we found that AFAP1-AS1 was elevated and hypomethylated in cervical cancer and was associated with a poor prognosis of patients with cervical cancer by analyzing the Cancer RNA-Seq Nexus (CRN), MethCH and UCSC XENA databases.	30816545	2019	Upregulation and hypomethylation of lncRNA AFAP1-AS1 predicts a poor prognosis and promotes the migration and invasion of cervical cancer.
AFAP1-AS1	oral squamous cell carcinoma	qRT-PCR, Western blot	OSCC tiusses, NOK and SCC25 cells	up-regulated	The expression of AFAP1-AS1 was higher in the OSCC tissues than in the NOK cells, and the relative expression of AFAP1-AS1 was higher in the SCC25 cells than in the NOK cells (P<0.001). AFAP1-AS1 expression was associated with the degree of diffe-rentiation, TNM stage, lymphatic metastasis, and poor prognosis of OSCC (P<0.05). Patients with a high expression of AFAP1-AS1 had lower survival rates …	31875436	2019	Expression and Functions of Long Non-Coding RNA Actin Filament-Associated Protein 1-antisense RNA1 in Oral Squamous Cell Carcinoma
AFAP1-AS1	non small cell lung cancer	RT-PCR, Luciferase Reporter Assay, RIP, Western Blot Analysis	NSCLC tissues, NSCLC cell lines H1975, PC-9, A549, and SPCA-1, and a human normal lung epithelial cell line BEAS-2B	up-regulated	AFAP1-AS1 expression was upregulated in NSCLC tissues and cells. In addition, AFAP1-AS1 bound to and downregulated the expression of miR-139-5p, which was reduced in NSCLC tissues. Knockdown of AFAP1-AS1 and overexpression of miR-139-5p inhibited NSCLC cell proliferation, colony formation and chemotherapy resistance and increased cell apoptosis. Additionally, AFAP1-AS1 upregulates RRM2 expression…	31696057	2019	LncRNA AFAP1-AS1 Supresses miR-139-5p and Promotes Cell Proliferation and Chemotherapy Resistance of Non-small Cell Lung Cancer by Competitively Upregulating RRM2
AFAP1-AS1	prostate cancer	qRT-PCR, RIP, Luciferase reporter gene assay, Western blot	normal myofibroblast stromal cell lines and human PCA cell lines, tumor specimens	up-regulated	AFAP1-AS1 is highly expressed in prostate cancer tissues and cell lines. The expression level of AFAP1-AS1 is correlated with histological grade and distant metastasis. The overall level of patients with high expression of AFAP1-AS1 is low, and their survival rate is relatively low. Silencing AFAP1-AS1 can significantly increase the proliferation and migration of prostate cancer cells. AFAP1-AS1 …	31669642	2020	Long Non-Coding RNA AFAP1-AS1 Promotes Proliferation and Invasion in Prostate Cancer via Targeting miR-512-3p
AFAP1-AS1	colorectal cancer	qRT-PCR etc.	colorectal cancer patient and healthy control blood, CRC cell lines (CR4, ROK)	up-regulated	Plasma GAS8-AS1 was upregulated in early stage CRC patients, and downregulation of GAS8-AS1 effectively distinguished CRC patients from healthy controls. LncRNA AFAP1-AS1 was upregulated in CRC patients and was inversely correlated with GAS8-AS1 only in CRC patients but not in healthy controls. GAS8-AS1 overexpression mediated the downregulation of AFAP1-AS1 in colon cancer cells, while AFAP1-AS1…	31132513	2019	LncRNA GAS8-AS Inhibits Colorectal Cancer (CRC) Cell Proliferation by Downregulating lncRNA AFAP1-AS1
AFAP1-AS1	gastric cancer	qRT-PCR etc.	tumor tissues and adjacent non-cancerous tissues	down-regulated	AFAP1-AS1 were significantly downregulated in gastric tumor samples compared with ANCTs.Relative expressions of AFAP1-AS1 were associated with the location of primary tumor, in that AFAP1 and AFAP1-AS1 were significantly downregulated in all cardia tumor types compared with their paired ANCTs.Additionally, a lower expression level of AFAP1 was detected in younger patients and in high grade tumor …	31086663	2019	AFAP1 and Its Naturally Occurring Antisense RNA Are Downregulated in Gastric Cancer Samples
AFAP1-AS1	prostate cancer	qRT-PCR , Western blot , in vitro knockdown etc.	prostate cancer and normal tissues, prostate cancer cell lines (PC3, LNCaP, DU145), normal prostate epithelial cell lines P69	up-regulated	The expression level of AFAP1-AS1 was significantly higher in prostate cancer samples than that in corresponding ones.Additionally, the cell proliferation, migration, and invasion capacities were inhibited after AFAP1-AS1 was knocked down in prostate cancer cells.Moreover, the mRNA and protein expressions of RBM5 were upregulated after AFAP1-AS1 was knocked down. Furthermore, the RBM5 expression …	31081081	2019	Long Noncoding RNA AFAP1-AS1 Accelerates the Proliferation and Metastasis of Prostate Cancer via Inhibiting RBM5 Expression
AFAP1-AS1	non small cell lung cancer	qRT-PCR , RIP , Western blot , RNAi , in vitro knockdown etc.	lung cancer and adjacent normal tissues, normal human bronchial epithelial cell line (16HBE) and NSCLC cell lines (A549, SPC-A1, PC-9, H1299, and H1975)	up-regulated	AFAP1-AS1, recruiting and binding to LSD1, was generally overexpressed in NSCLC tissues.Higher AFAP1-AS1 expression was significantly correlated with larger tumor size, lymph node metastasis, higher TNM stage, and worse overall survival in NSCLC patients.AFAP1-AS1 downregulation inhibited cell migration and induced apoptosis; AFAP1-AS1 knockdown also hindered tumorigenesis in vivo.AFAP1-AS1 repre…	31069893	2019	Long Noncoding RNA Actin Filament-Associated Protein 1 Antisense RNA 1 Promotes Malignant Phenotype Through Binding With Lysine-Specific Demethylase 1 and Repressing HMG Box-Containing Protein 1 in Non-Small-Cell Lung Cancer
AFAP1-AS1	osteosarcoma	qRT-PCR , Western blot , RIP etc.	osteosarcoma and adjacent non-tumor tissues, human osteosarcoma cell lines (MG-63, U2OS, Saos-2 and SOSP-9607) and osteoblastic cell line hFOB 1.19	up-regulated	The expression level of AFAP1-AS1 was higher in osteosarcoma samples than that in adjacent tissues.In addition, the proliferation and invasion were inhibited after AFAP1-AS1 was downregulated in vitro. Besides, the mRNA and protein expression levels of brain derived neurotrophic factor (BDNF) were reduced after downregulation of AFAP1-AS1. Furthermore, the expression level of BDNF was positively …	31002124	2019	Long Noncoding RNA AFAP1-AS1 Promoted Osteosarcoma Proliferation and Invasion via Upregulating BDNF
AFAP1-AS1	glioma	qPCR, Western blot	glioma tissues, cell lines (U87MG, U251, SHG-44, A172, 1800)	up-regulated	AFAP1-AS1 was upregulated in the glioma tissues compared with that in the control tissues, The result showed that AFAP1-AS1 expression predicted worse prognosis in glioma patients as compared with those with low expression	30178845	2018	Long non-coding RNA AFAP1-AS1 accelerates invasion and predicts poor prognosis of glioma.
AFAP1-AS1	nasopharyngeal cancer	qPCR, Western blot, Luciferase reporter assay, RNAi, Other	NPC tissues and cell lines (5-8F and HNE2)	up-regulated	In this study, we determined that AFAP1-AS1 functions as a competing endogenous RNA in NPC to regulate the Rho/Rac pathway through miR-423-5p. These interactions can mediate the expression of RAB11B, LASP1, and FOSL2 and accelerate cell migration and invasion via the Rho/Rac signaling pathway or FOSL2. AFAP1-AS1 and FOSL2 could competitively bind with miR-423-5p to regulate several molecules, inc…	30326930	2018	Long Noncoding RNA AFAP1-AS1 Acts as a Competing Endogenous RNA of miR-423-5p to Facilitate Nasopharyngeal Carcinoma Metastasis Through Regulating the Rho/Rac Pathway
AFAP1-AS1	non small cell lung cancer	qPCR, Luciferase reporter assay, RNA-seq, Other	lung adenocarcinoma tissues and cell lines (H1299, PC9 and H1975)	up-regulated	Mechanistically, AFAP1-AS1 functions through positively regulating the expression of AFAP1 protein. On the other hand, the expression of lncRNA AFAP1-AS1 negatively correlates with CpG methylation status of its gene promoter, identified in both lung cancer cells and patient tissues, and treatment with DNA methyltransferase inhibitor decitabine significantly activates AFAP1-AS1 expression, strongl…	30293090	2018	Long Non-Coding RNA AFAP1-AS1 Plays an Oncogenic Role in Promoting Cell Migration in Non-Small Cell Lung Cancer
AFAP1-AS1	non small cell lung cancer	qPCR, Western blot, RNAi, Other	NSCLC tissues and cell lines (A549, H1975, H1650, H1395 and H12994), blood	up-regulated	A high expression of AFAP1-AS1 was identified in NSCLC, alongside with a reduced level of IL-12 and increased levels of IL-10 and interferon (IFN)-γ. Aberrant expressions of AFAP1-AS1 were associated with pathological grade, TNM staging and metastatic potential of NSCLC. AFAP1-AS1 could activate interferon regulatory factor (IRF)7, the retinoid-inducible protein (RIG)-I-like receptor signaling pa…	30278439	2018	lncRNA AFAP1-AS1 Promotes Migration and Invasion of Non-Small Cell Lung Cancer via Up-Regulating IRF7 and the RIG-I-Like Receptor Signaling Pathway
AFAP1-AS1	pancreatic cancer	qPCR, Western blo, Luciferase reporter assay, Other	PC tissues and cell lines (ASPC-1, BxPC-3, HPAC, MiaPaCa-2)	down-regulated	Insights into the mechanisms of competing endogenous RNAs (ceRNAs) gained from bioinformatics analysis and luciferase activity assays showed that the epidermal growth factor receptor (EGFR) and AFAP1-AS1 directly compete for miR-146b-5p binding. CuB-induced high miR-146b-5p expression and inhibited the expression of AFAP1-AS1. In summary, reducing the expression of endogenous AFAP1-AS1 effectivel…	30206930	2019	Cucurbitacin B Suppresses Proliferation of Pancreatic Cancer Cells by ceRNA: Effect of miR-146b-5p and lncRNA-AFAP1-AS1
AFAP1-AS1	gastric cancer	qPCR, Other	GC tissues and cell line (MKN-45, MGC-803 and AGS)	up-regulated	In addition, the patients with GC with increased AFAP1-AS1 expression exhibited an advanced clinical stage and an association with the occurrence of lymph node metastasis compared with those with decreased AFAP1-AS1 expression. In vitro assays demonstrated that knockdown of AFAP1-AS1 decreased levels of cell proliferation and migration. In addition, the results of flow cytometry demonstrated that…	31452798	2019	Overexpression of lncRNA AFAP1-AS1 Promotes Cell Proliferation and Invasion in Gastric Cancer
AFAP1-AS1	osteosarcoma	qPCR, Western blot, RIP, RNAi, Other	osteosarcoma tissues and cell lines (MNNG/HOS, MG63, SaOS-2 and U2OS)	up-regulated	AFAP1-AS1 knockdown induces OS cell apoptosis and cell cycle G0/G1 arrest, suppresses OS cells growth, migration, invasion, vasculogenic mimicry formation and epithelial-mesenchymal transition (EMT), and affects actin filament integrity. AFAP1-AS1 knockdown suppresses OS tumor formation and growth in nude mice. AFAP1-AS1 knockdown elicits a signaling inhibition including decreased levels of RhoC,…	31443665	2019	LncRNA AFAP1-AS1 Promotes Tumorigenesis and Epithelial-Mesenchymal Transition of Osteosarcoma Through RhoC/ROCK1/p38MAPK/Twist1 Signaling Pathway
AFAP1-AS1	colon cancer	qPCR, Western blot, in vitro knockdown, etc.	CC tissues, human CC cell lines SW480, SW620, HCT116 and HT-29	up-regulated	analyzed the lncRNA expression patterns in Gene Expression Omnibus (GEO) datasets and the Cancer Genome Atlas (TCGA) RNA-seq datasets, and found that the expression level of AFAP1-AS1 was significantly elevated in CC tissues. High levels of AFAP1-AS1 were associated with poor disease-free survival and overall survival in CC patients. In vitro experiments demonstrated that AFAP1-AS1 knockdown sign…	30588252	2018	High Expression of lncRNA AFAP1-AS1 Promotes the Progression of Colon Cancer and Predicts Poor Prognosis
AFAP1-AS1	triple negative breast cancer	qPCR, Western blot, in vitro knockdown, etc.	TNBC tissues, normal mammary epithelial cell lines (184A1 and MCF-10A) and human breast cancer cell lines (BT474, MCF-7, T47D, BT483, BT20, MDA-MB-468, BT549, and MDA-MB-231)	up-regulated	AFAP1-AS1 was overexpressed in TNBC tissues and cells. Overexpression of LncRNA AFAP1-AS1 was associated with poor prognosis in TNBC patients. Moreover, we demonstrated that upregulation of AFAP1-AS1 promoted cell proliferation and invasion, and inhibited cell apoptosis in vitro, while overexpression of AFAP1-AS1 promoted tumor growth in vivo. Our results also revealed that upregulation of AFAP1-…	30505272	2018	AFAP1-AS1 Promotes Epithelial-Mesenchymal Transition and Tumorigenesis Through Wnt/β-Catenin Signaling Pathway in Triple-Negative Breast Cancer.
AFAP1-AS1	breast cancer	qPCR	breast cancer tissues, cell lines (MDA-MB-40 231 and MCF-7)	up-regulated	both genes were significantly down-regulated in Ki-67 negative tumor samples. The observed up-regulation of AFAP1-AS1 in tumor samples compared with ANCTs implies its involvement in breast cancer pathogenesis and potentiates it as a biomarker or therapeutic target.	29439313	2018	Expression analysis of AFAP1-AS1 and AFAP1 in breast cancer.
AFAP1-AS1	thyroid cancer	qPCR, Western blot, in vitro knockdown etc	cell lines (Nthy-ori3-1 K-1, TPC-1, SW579, FTC133, XTC-1), FTC tumor tissues	up-regulated	Expression of AFAP1-AS1 was increased in thyroid cancer tissues. Down-regulation of AFAP1-AS1 could suppress growth of thyroid cancer cells. Knockdown of AFAP1-AS1 induced apoptosis in thyroid cancer. Decreased cell migration in thyroid cancer as a result of down-regulation of AFAP1-AS1.	29331858	2018	Down-regulation of long non-coding RNA AFAP1-AS1 inhibits tumor growth, promotes apoptosis and decreases metastasis in thyroid cancer.
AFAP1-AS1	non small cell lung cancer	qPCR	non small cell lung cancer tissues	up-regulated	AFAP1-AS1 expression level was significantly elevated in non-small cell lung cancer patients compared with that in normal controls (p=0.000). Serum AFAP1-AS1 could be used as molecular marker for distinguishing non-small cell lung cancer patients from healthy people with an area under the curve of 0.759.high serum AFAP1-AS1 expression levels correlated with distant metastasis, lymph node metastas…	29080690	2017	Circulating long non-coding RNA AFAP1-AS1 is a potential diagnostic biomarker for non-small cell lung cancer.
AFAP1-AS1	retinoblastoma	qPCR etc.	retinoblastoma tissues, cell lines (Weri-Rb1, Y79, ARPE-19 and HRMECs)	up-regulated	In our results, AFAP1-AS1 expression was elevated in retinoblastoma tissues and cell lines, and associated with tumor size, choroidal invasion, and optic nerve invasion. Moreover, high expression of AFAP1-AS1 was an independent unfavorable prognostic factor in retinoblastoma patients. The experiment in vitro suggested down-regulation of AFAP1-AS1 inhibited retinoblastoma cell proliferation, migra…	29654169	2018	LncRNA AFAP1-AS1 is a prognostic biomarker and serves as oncogenic role in retinoblastoma.
AFAP1-AS1	tongue squamous cell carcinoma	qPCR, Western blot, in vitro knockdown	TSCC tissues, TSCC cell lines (SCC-15, Tca8113, SCC-4, SCC-9 and CAL-27)	up-regulated	lncRNA AFAP1-AS1 was increased in TSCC tissues and that patients with high AFAP1-AS1 expression had a shorter overall survival.Furthermore, AFAP1-AS1 silencing partly inhibited cell migration and invasion. Inhibition of AFAP1-AS1 decreased the activity of the Wnt/B-catenin pathway and suppressed the expression of EMT-related genes (SLUG, SNAIL1, VIM, CADN, ZEB1, ZEB2, SMAD2 and TWIST1) in TSCC ce…	29310682	2018	Upregulation of the long non-coding RNA AFAP1-AS1 affects the proliferation, invasion and survival of tongue squamous cell carcinoma via the Wnt/B-catenin signaling pathway.
AFAP1-AS1	nasopharyngeal cancer	qPCR etc.	cell lines (6-10B, 5-8F, CNE1, CNE2 and B95-9)	down-regulated	A profile of three circulating lncRNAs (MALAT1, AFAP1-AS1 and AL359063) was established for NPC diagnosis. By Receiver Operating Characteristic (ROC) curve analysis, this three-lncRNA signature showed high accuracy in discriminating NPC from healthy control.	28467811	2017	Serum long non-coding RNAs MALAT1, AFAP1-AS1 and AL359063 as diagnostic and prognostic biomarkers for nasopharyngeal carcinoma.
AFAP1-AS1	cholangiocarcinoma	qPCR, Western blot	cholangiocarcinoma tumor tissues	up-regulated	We found that lncRNA AFAP1-AS1 was increased in CCA tissues and patients with high AFAP1-AS1 expression had a shorter overall survival.	28535506	2017	Long Noncoding RNA AFAP1-AS1 Promoted Tumor Growth and Invasion in Cholangiocarcinoma
AFAP1-AS1	gallbladder cancer	qPCR, RNAi, Western blot etc.	GBC tissues, cell lines (NOZ, H69, GBC-SD and SGC-996)	up-regulated	The expression levels of lncRNA AFAP1-AS1 were significantly elevated in GBC tissues and GBC cell lines. In addition, the expression level of lncRNA AFAP1-AS1 was significantly associated with tumor sizes and the higher expression of lncRNA AFAP1-AS1 was correlated with poor prognosis in GBC patients. Knockdown of LncRNA AFAP1-AS1 suppressed cell growth and invasion in NOZ and GBC-SD cells. Furth…	27810781	2016	Overexpression of LncRNA AFAP1-AS1 predicts poor prognosis and promotes cells proliferation and invasion in gallbladder cancer.
AFAP1-AS1	hepatocellular carcinoma	qPCR, Western blot, Flow cytometry assay etc.	HCC cell lines (SMCC7721 and HepG2)	up-regulated	We found that increased expression of AFAP1-AS1 was significantly correlated with pathological staging and lymph-vascular space invasion (LVSI) in HCC patients. Multivariate analyses indicated that AFAP1-AS1 represented an independent predictor for overall survival of HCC. Further experiments showed that knockdown of AFAP1-AS1 by si-AFAP1-AS1 decreased the proliferation and invasion in vitro and …	26892468	2016	Long noncoding RNA AFAP1-AS1 indicates a poor prognosis of hepatocellular carcinoma and promotes cell proliferation and invasion via upregulation of the RhoA/Rac2 signaling
AFAP1-AS1	lung squamous cell carcinoma	qPCR, RNAi, Cell proliferation assay etc.	lung cancer tissues, cell line (SK-MES-1)	up-regulated	We detected 6 lncRNAs including 3 that were up-regulated (LINC00511, AFAP1-AS1, CASC9) and 3 down-regulated (LINC00968, TINCR, LINC00035) in 20 paired LUAD and LUSC and normal tissues to evaluate the analysis results. The results of qPCR showed that all the chosen lncRNA expressions were increased or decreased in LUAD or LUSC tissues compared with those in the normal tissues, which is consistent …	27797003	2016	Transcriptome analysis of distinct long non-coding RNA transcriptional fingerprints in lung adenocarcinoma and squamous cell carcinoma.
AFAP1-AS1	ovarian cancer	qPCR, Flow cytometry assay, Cell proliferation assay etc.	ovarian cancer tissues, cell lines (SKOV3, OV90, TOV112D and ES2)	up-regulated	AFAP1-AS1 was highly expressed both in ovarian cancer samples and cell lines compared with their corresponding normal counterparts. High AFAP1-AS1 expression was significantly associated with response and FIGO stage. Gain-of-function and loss-of-function experiments showed that AFAP1-AS1 promoted ovarian cancer cells proliferation. Flow cytometry assay showed that knockdown of AFAP1-AS1 promoted …	28051261	2016	Expression and functional role of long non-coding RNA AFAP1-AS1 in ovarian cancer.
AFAP1-AS1	pancreatic ductal adenocarcinoma	qPCR etc.	blood, cell lines (Panc1, MIAPaCa-2, Capan2, SW1990 etc.)	up-regulated	Microarray analysis revealed that up-regulation of AFAP1-AS1 expression in PDAC tissues compared with normal adjacent tissues, which was confirmed by RT-qPCR in 69/90 cases (76.7%). Its overexpression was associated with lymph node metastasis, perineural invasion, and poor survival. AFAP1-AS1 is a potential novel prognostic marker to predict the clinical outcome of PDAC patients after surgery and…	25925763	2015	High expression of AFAP1-AS1 is associated with poor survival and short-term recurrence in pancreatic ductal adenocarcinoma.
AFAP1-AS1	lung cancer	RNA-seq, qPCR, Western blot etc.	cell line (A549)	up-regulated	AFAP1-AS1 was the most significantly upregulated in lung cancer and associated with poor prognosis. AFAP1-AS1 knockdown significantly inhibited the cell invasive and migration capability in lung cancer cells. AFAP1-AS1 knockdown also increased the expression of its antisense protein coding gene, actin filament associated protein 1 (AFAP1), and affected the expression levels of several small GTPas…	26245991	2015	AFAP1-AS1, a long noncoding RNA upregulated in lung cancer and promotes invasion and metastasis.
AFAP1-AS1	non small cell lung cancer	qPCR etc.	NSCLC tissues	up-regulated	Results showed that patients with high LncRNA AFAP1-AS1 expression lived shorter than those with low LncRNA AFAP1-AS1 expression. Besides, the prognostic value of LncRNA AFAP1-AS1 as well as the clinical features was assessed by Cox regression analysis. The outcome revealed that LncRNA AFAP1-AS1 was closely related to the prognosis of NSCLC.	26463625	2015	The up-regulation of long non-coding RNA AFAP1-AS1 is associated with the poor prognosis of NSCLC patients
AFAP1-AS1	esophageal adenocarcinoma	qPCR etc.	EAC tissues, cell lines (OE-33, SK-GT-4, FLO-1, HEEpiC etc.)	up-regulated	Using quantitative reverse-transcription PCR, we assessed expression levels of AFAP1-AS1 in 20 matched pairs of human EAC and adjacent NE as well as in 12 matched pairs of human benign BE and adjacent NE. AFAP1-AS1 expression was elevated relative to NE in the majority of EACs (15/20) and BEs (11/12). These data suggest that AFAP1-AS1 expression is up-regulated in both EAC cell lines and primary …	23333711	2013	Hypomethylation of noncoding DNA regions and overexpression of the long noncoding RNA, AFAP1-AS1, in Barrett's esophagus and esophageal adenocarcinoma.
AFAP1-AS1	lung adenocarcinoma	qPCR etc.	lung adenocarcinoma tissues	up-regulated	AFAP1-AS1 was overexpressed in lung adenocarcinoma and associated with survival time. The low expression of AFAP1-AS1 was an independent predictor for disease-free survival in patients with lung adenocarcinoma.AFAP1-AS1 down-regulation exerts growth suppression and apoptosis induction in lung adenocarcinoma cells, suggested it may participate in turmorigenesis and be a therapeutic target for trea…	28670387	2017	Down-regulation of long non-coding RNA AFAP1-AS1 inhibits tumor cell growth and invasion in lung adenocarcinoma
AFAP1-AS1	colorectal cancer	qPCR etc.	CRC tissues	up-regulated	Among them, AFAP1-AS1, BCAR4, H19, HOXA-AS2, MALAT1 and PVT1 were significantly up-regulated, and ADAMTS9-AS2 was significantly down-regulated in cancer tissue samples.	27596298	2016	Differentially expressed long non-coding RNAs and the prognostic potential in colorectal cancer.
AFAP1-AS1	lung adenocarcinoma	RNA-seq, qPCR etc.	LUAD tissues	up-regulated	The results showed that CHIAP2, LINC00472, LINC00961 and MGC27382 were downregulated in LUAD tumor tissues when compared with adjacent non-tumor lung tissues, while AFAP1-AS1, CHIAP2 and FER1L4 were upregulated in LUAD tumor tissues.	27826625	2016	Integrated analysis of long non-coding RNA-associated ceRNA network reveals potential lncRNA biomarkers in human lung adenocarcinoma.
AFAP1-AS1	gastric cancer	qPCR, Western blot, etc.	gastric cancer tissues, cell lines (AGS, BGC-823, MGC-803, SGC-7901)	up-regulated	We found that lncRNA AFAP1-AS1 was upregulated in GC and play as an important biomarker of prognosis in GC patients. Therefore, lncRNA AFAP1-AS1 may be a biomarker for prognosis and a therapeutic target of GC.	28975981	2017	Increased lncRNA AFAP1-AS1 expression predicts poor prognosis and promotes malignant phenotypes in gastric cancer
AFAP1-AS1	cholangiocarcinoma	qPCR, Western blot, in vitro knockdown	cholangiocarcinoma tissues, cell lines (HuCCT1 and TFK-1)	up-regulated	qRT-PCR analysis of patient samples showed that AFAP1-AS1 expression was higher in CCA tumors than matched adjacent non-tumor tissue. AFAP1-AS1 levels were also higher in CCA cell lines (HuCCT1 and TFK-1) than a normal biliary epithelium cell line (HIBEpic)	28938565	2017	LncRNA AFAP1-AS1 promotes growth and metastasis of cholangiocarcinoma cells
AFAP1-AS1	lung cancer	qPCR, Western blot	lung cancer tissues, cell lines (A549, H1299, H460)	up-regulated	In the current study, we found that AFAP1-AS1 was substantially over expressed in lung cancer tissues and cell lines. In addition, AFAP1-AS1 expression level was proven to be associated with the malignant features of lung cancer. Knockdown of AFAP1-AS1 significantly suppressed cell proliferation by increasing cell apoptosis and G0/G1 phase retardation of cell cycle in lung cancer cells. Furthermo…	29212176	2017	Silencing of lncRNA AFAP1-AS1 suppressed lung cancer development by regulatory mechanism in cis and trans.
AFAP1-AS1	gastric cancer	qPCR, Western blot etc.	GC tissues, cell lines (AGS, MGC-803, SGC-7901, and BGC-823)	up-regulated	A small interfering RNA (siRNA) that targeted AFAP1-AS1 was transfected into cells to inhibit the expression of AFAP1-AS1. AFAP1-AS1 was up-regulated in GC tissues and GC cells. AFAP1-AS1 knockdown suppressed cell viability of SGC7901 transfected with si-AFAP1-AS1. AFAP1-AS1 was up-regulated in GC cells and regulated the gastric cancer cell proliferation and apoptosis via PTEN/p-AKT pathway. AFAP…	28451917	2017	Long Noncoding RNA AFAP1-AS1 Promotes Cell Proliferation and Apoptosis of Gastric Cancer Cells via PTEN/p-AKT Pathway.
AFAP1-AS1	pancreatic ductal adenocarcinoma	microarray, qPCR, Cell proliferation assay etc.	PDAC tissues, cell lines (AsPC-1, BxPC-3, Capan-2, CFPAC-1, HPAC, MIA PaCa-2, PANC-1 and SW1990)	up-regulated	The qRT-PCR results showed that CRNDE, NR_036488, ENSG00000244649, AFAP1-AS and UCA1 expression was significantly increased and ENSG00000218510 expression was remarkably decreased in PDAC tissues compared with paired normal pancreatic tissues. Consistent with the findings in PDAC tissues, CRNDE, NR_036488, ENSG00000244649, AFAP1-AS1 and UCA1 expression was dramatically enhanced and ENSG0000021851…	27628540	2016	Analysis of long non-coding RNA expression profiles in pancreatic ductal adenocarcinoma.
AFAP1-AS1	esophageal squamous cell carcinoma	qPCR, Cell transfection, Cell proliferation assay etc.	ESCC tissues, cell lines (ECA-109 and TE-1)	up-regulated	AFAP1-AS1 expression was markedly elevated in ESCC tissues and significantly associated with advanced TNM stage and larger tumor size. Moreover, by knocking down AFAP1-AS1 expression in ESCC cells, the proliferation and colony-forming ability were inhibited and cell apoptosis was induced.	27577754	2016	AFAP1-AS1 is upregulated and promotes esophageal squamous cell carcinoma cell proliferation and inhibits cell apoptosis.
AFAP1-AS1	esophageal squamous cell carcinoma	qPCR, MTT assay etc.	ESCC tissues, cell lines (KYSE30, KYSE70, KYSE150, KYSE450, KYSE510, and TE10)	up-regulated	Three lncRNAs (AFAP1-AS1, UCA1, HOTAIR) were found to be deregulated in cisplatin-resistant cells compared with their parent cells. AFAP1-AS1 was significantly up-regulated in tumor tissues compared with adjacent normal tissues. Furthermore, overexpression of AFAP1-AS1 was closely associated with lymph node metastasis, distant metastasis, advanced clinical stage, and response to dCRT.	26756568	2016	High expression of long non-coding RNA AFAP1-AS1 predicts chemoradioresistance and poor prognosis in patients with esophageal squamous cell carcinoma treated with definitive chemoradiotherapy.
AFAP1-AS1	hepatocellular carcinoma	qPCR, Western blot, Cell proliferation assay etc.	HCC tissues, cell lines (SMMC-7721, Bel-7402, MHCC-97 L, MHCC-97H)	up-regulated	AFAP1-AS1 was found to be increased in HCC tissues, and high AFAP1-AS1 expression was associated with tumor size, TNM stage, vascular invasion, and poor prognosis. Silencing of AFAP1-AS1 significantly reduced cell proliferation, clonal growth, cell migration, and invasion and increased apoptosis in vitro. Furthermore, AFAP1-AS1 silencing markedly reduced tumor growth in a murine allograft model i…	26803513	2016	Critical role for the long non-coding RNA AFAP1-AS1 in the proliferation and metastasis of hepatocellular carcinoma.
AFAP1-AS1	nasopharyngeal cancer	microarray, qPCR, RNAi, Western blot, ISH etc.	NPC tissues, cell lines (5-8F, HNE2, HK-1)	up-regulated	AFAP1-AS1 expression was upregulated in NPC and associated with NPC metastasis and poor prognosis. In vitro experiments demonstrated that AFAP1-AS1 knockdown significantly inhibited the NPC cell migration and invasive capability. AFAP1-AS1 knockdown also increased AFAP1 protein expression. Proteomic and bioinformatics analyses suggested that AFAP1-AS1 affected the expression of several small GTPa…	26246469	2015	Upregulated long non-coding RNA AFAP1-AS1 expression is associated with progression and poor prognosis of nasopharyngeal carcinoma.
AFAP1-AS1	colorectal cancer	qPCR, RNAi etc.	CRC tissues, cell lines (HCT116 and SW480)	up-regulated	In this study, we found that AFAP1-AS1 was aberrantly over-expressed in CRC tissues and closely correlated with tumor size, TNM stage and distant metastasis. Moreover, AFAP1-AS1 depletion resulted in the inhibition of CRC cell proliferation and colony formation. In addition, AFAP1-AS1 knockdown induced G0/G1 cell cycle arrest in CRC cells.	27261589	2016	Overexpression of lncRNA AFAP1-AS1 correlates with poor prognosis and promotes tumorigenesis in colorectal cancer.
AFAP1-AS1	colorectal cancer	qPCR, RNAi, Western blot, MTT assay etc.	CRC tissues, cell lines (HCT116, SW480)	up-regulated	Relative expression of AFAP1-AS1 was significantly elevated in CRC tissues and CRC HCT116 and SW480 cell lines. AFAP1-AS1 knock-down suppressed SW480 cell proliferation, colony formation, migration and invasion. Also AFAP1-AS1 knock-down inhibited tumor metastasis-associated genes expression in terms of EMT.	27578191	2016	Long non-coding RNA AFAP1-AS1 facilitates tumor growth and promotes metastasis in colorectal cancer.
AFAP1-AS1	lung adenocarcinoma	qPCR, RNAi, Cell proliferation assay etc.	lung cancer tissues, cell line (A549)	up-regulated	We detected 6 lncRNAs including 3 that were up-regulated (LINC00511, AFAP1-AS1, CASC9) and 3 down-regulated (LINC00968, TINCR, LINC00035) in 20 paired LUAD and LUSC and normal tissues to evaluate the analysis results. The results of qPCR showed that all the chosen lncRNA expressions were increased or decreased in LUAD or LUSC tissues compared with those in the normal tissues, which is consistent …	27797003	2016	Transcriptome analysis of distinct long non-coding RNA transcriptional fingerprints in lung adenocarcinoma and squamous cell carcinoma.
AFAP1-AS1	non small cell lung cancer	qPCR, Western blot, RIP etc.	non small cell lung cancer tissues, Cell lines (16HBE, A549, SPC-A1 and H1299)	up-regulated	AFAP1-AS1 expression was increased in NSCLC tissues and was correlated with clinical outcomes of NSCLC. Over-expression of AFAP1-AS1 level reveals a poor overall survival time (OS) of patients with NSCLC and could be regarded AS an independent predictor for OS	29793547	2018	Long noncoding RNA AFAP1-AS1 predicts a poor prognosis and regulates non-small cell lung cancer cell proliferation by epigenetically repressing p21 expression
AFAP1-AS1	gastric cancer	qPCR, Western blot etc.	gastric cancer tissues, cell lines (GES-1, AGS, BGC-823, MKN-45 and SGC-7901)	up-regulated	The expression of AFAP1-AS1 was significantly increased in the primary tumor tissues of GC patients with lymph node metastasis or tumor node metastasis stage. The overexpression of AFAP1-AS1 was positively associated with the poor survival rates of GC patients.	29805596	2018	Long non-coding RNA AFAP1-antisense RNA 1 promotes the proliferation, migration and invasion of gastric cancer cells and is associated with poor patient survival
AFAP1-AS1	breast cancer	qPCR, etc.	The normal human mammary epithelial cell line (MCF-10A). 4 breast cancer cell lines (MCF-7, SK-RB-3, MDA-MB231, MDA-MB-468). A total of 160 paired breast cancer tissue, adjacent normal tissue.	up-regulated	Up-regulated lncRNA AFAP1-AS1 indicates a poor prognosis in breast cancer patients and regulated the breast cancer cells proliferation, apoptosis and metastasis. AFAP1-AS1 knockdown can inhibit the proliferation,metastasis and promote apoptosis of MCF-7. However,the AFAP1 expression and actin filament integrity was not affected after AFAP1-AS1 knockdown.The Kaplan-Meier method was used to estimat…	29974352	2018	Up-regulated lncRNA AFAP1-AS1 indicates a poor prognosis and promotes carcinogenesis of breast cancer.
AFAP1-AS1	laryngeal squamous cell cancer	qPCR, Luciferase reporter assay, Western blot, etc.	laryngeal specimens and normal tissues	up-regulated	Taken together,these results suggest that, AFAP1-AS1 can serve as a prognostic biomarker in laryngeal carcinoma and that, miR-320a has the potential to improve standard therapeutic approaches to the disease, especially for cases in which cancer cell stemness and drug resistance.	29971915	2018	Long non-coding RNA AFAP1-AS1/miR-320a/RBPJ axis regulates laryngeal carcinoma cell stemness and chemoresistance.
AFAP1-AS1	non small cell lung cancer	qPCR, etc.	lung cancer tissues, normal tissues.	up-regulated	In conclusion, it was demonstrated that lncRNA AFAP1?AS1 is overexpressed in NSCLC and an unfavorable biomarker for patients with NSCLC. Upregulation of HOTAIR in lung tumor tissues is associated with metastasis, drug resistance and poor survival time in patients with lung cancer.	29963138	2018	Long noncoding RNA AFAP1-AS1 is upregulated in NSCLC and associated with lymph node metastasis and poor prognosis.
AFAP1-AS1	colorectal cancer	qPCR, ChIP, RIP, Western blot, etc.	Cell lines (LOVO, SW1116, SW480, HCT116, SW620, HT29). 80 colorectal carcinoma tissues, 10 normal colon tissues.	up-regulated	Our findings indicate that AFAP1-AS1 is an oncogenic lncRNA that promotes tumor progression and may be a novel prognostic factor in colorectal cancer. Targeting AFAP1-AS1 might be a potential therapeutic strategy for colorectal cancer treatment.Kaplan-Meier survival analysis revealed a statistically significant worse prognosis for colorectal cancer patients with high AFAP1-AS1 mRNA levels compare…	29888110	2018	Long noncoding RNA AFAP1-AS1 facilitates tumor growth through enhancer of zeste homolog 2 in colorectal cancer.
AFDN-DT	gastric cancer	RT-qPCR	gastric cancer cell line	up-regulated	AFDN-DT, an lncRNA that is repressed in gastric cancers (GC), functions as a tumour suppressor by inhibiting cell growth and metastasis through transcriptional repression of genes involved in metastasis.	31981317	2019	Tumour suppressive long non-coding RNA AFDN-DT inhibits gastric cancer invasion via transcriptional regulation
AGAP2-AS1	non small cell lung cancer	qRT-PCR, Western blot	NSCLC tissues	up-regulated	serum exosomal lncRNA TBILA and AGAP2-AS1 are highly expressed in patients with NSCLC.	32015683	2020	Exploration of Serum Exosomal LncRNA TBILA and AGAP2-AS1 as Promising Biomarkers for Diagnosis of Non-Small Cell Lung Cancer
AGAP2-AS1	colorectal cancer	qPCR, Western blot, RIP, Luciferase reporter assay etc	CRC tissues, CRC cell lines (DLD-1, SW480, HT29, CaCO2, RKO, HCT8)	up-regulated	The expression of AGAP2-AS1 was overexpressed in CRC tissues and negatively correlated with the survival of patients with CRC. AGAP2-AS1 promoted CRC cell proliferation and inhibited apoptosis. Moreover, AGAP2-AS1 enhanced the chemoresistance of CRC cells to gemcitabine. In addition, AGAP2-AS1 enhanced the migration and invasion of CRC cells. Mechanistic studies showed that AGAP2-AS1 regulated fi…	32202509	2020	LncRNA AGAP2-AS1 Augments Cell Viability and Mobility, and Confers Gemcitabine Resistance by Inhibiting miR-497 in Colorectal Cancer
AGAP2-AS1	esophageal cancer	qPCR, Western blot, RIP, Luciferase reporter assay, in vitro knockdown etc	EC Tissues, cell lines (KYSE70, KYSE-510, and EC9706)	up-regulated	The expression of AGAP2-AS1, miR-195-5p, and FOSL1 in tumor tissues isolated from EC patients and EC cell lines was determined by quantitative reverse transcriptase polymerase chain reaction (qRT-PCR), the results of which illustrated that AGAP2-AS1 and FOSL1 were increased while miR-195-5p was reduced in EC. Next, the ectopic expression, knockdown, and reporter assay experiments were all employe…	32199129	2020	Silencing lncRNA AGAP2-AS1 Upregulates miR-195-5p to Repress Migration and Invasion of EC Cells via the Decrease of FOSL1 Expression
AGAP2-AS1	breast cancer	qPCR, RIP, Western blot	cell lines (SKBR-3, BT474, MCF-10A)	up-regulated	Increased Expression of Exosomal AGAP2-AS1 (AGAP2 Antisense RNA 1) In Breast Cancer Cells Inhibits Trastuzumab-Induced Cell Cytotoxicity.	30910994	2019	Increased Expression of Exosomal AGAP2-AS1 (AGAP2 Antisense RNA 1) In Breast Cancer Cells Inhibits Trastuzumab-Induced Cell Cytotoxicity.
AGAP2-AS1	pancreatic cancer	qPCR, RNA-seq	PC tissues, cell lines (BxPC-3, SW1990, PANC-1, AsPC-1)	up-regulated	In summary, our data show that RREB1-induced upregulation of AGAP2-AS1 regulates cell proliferation and migration in PC partly through suppressing ANKRD1 and ANGPTL4 by recruiting EZH2.	30814490	2019	RREB1-induced upregulation of the lncRNA AGAP2-AS1 regulates the proliferation and migration of pancreatic cancer partly through suppressing ANKRD1 and ANGPTL4.
AGAP2-AS1	glioblastoma	qRT-PCR , Western blot , RIP etc.	GBM tumor tissues and matched non-cancerous tissues, GBM cell lines (A172, U87/MG, U251/MG, LN229, and SHG44), normal human astrocytes (NHA)	up-regulated	AGAP2-AS1 expression was up-regulated in GBM tissues and cells. High AGAP2-AS1 expression may predict a poor prognosis in GBM patients. Functionally, silencing of AGAP2-AS1 suppressed proliferation and invasion, while enhanced apoptosis in GBM cells. Overexpression of AGAP2-AS1 promoted cell proliferation and invasion. Mechanically, AGAP2-AS1 could interact with EZH2 and LSD1, recruiting them to …	31186379	2019	Long Non-Coding RNA AGAP2-AS1 Exerts Oncogenic Properties in Glioblastoma by Epigenetically Silencing TFPI2 Through EZH2 and LSD1
AGAP2-AS1	hepatocellular carcinoma	qRT-PCR , Luciferase reporter assay , Western blot , RIP , in vitro knockdown etc.	patients’tissues and paired adjacent non-tumor tissues, normal immortalized human hepatocyte LO2, HCC cells (Hep3B, HCCLM3, Huh7, MHCC-97H and SMMC-7721)	up-regulated	AGAP2-AS1 expression was up-regulated in HCC tissues and cell lines, especially in metastatic and recurrent cases.AGAP2-AS1 promoted cell proliferation, migration, invasion, EMT progression and inhibited apoptosis of HCC cells in vitro and in vivo.AGAP2-AS1 could function as a competing endogenous RNA (ceRNA) by sponging miR-16-5p in HCC cells.AGAP2-AS1 and miR-16-5p expression were markedly corr…	31088485	2019	Long Non-Coding RNA AGAP2-AS1, Functioning as a Competitive Endogenous RNA, Upregulates ANXA11 Expression by Sponging miR-16-5p and Promotes Proliferation and Metastasis in Hepatocellular Carcinoma
AGAP2-AS1	breast cancer	qPCR, ChIP, RIP, Western blot, Fluorescence in situ hybridization analysis (FISH)	breast cancer tissues, cell lines (SKBR-3, BT474)	up-regulated	AGAP2-AS1 was upregulated and transcriptionally induced by SP1 in breast cancer. Overexpression of AGAP2-AS1 promoted cell growth, suppressed apoptosis, and caused trastuzumab resistance.	30157918	2018	SP1-induced lncRNA AGAP2-AS1 expression promotes chemoresistance of breast cancer by epigenetic regulation of MyD88.
AGAP2-AS1	glioma	qPCR, Western blot, Luciferase reporter assay, in vitro knockdown, etc.	glioma tissues, glioma cell lines (U87, U251 and LN229) and a normal human astrocyte (NHA)	up-regulated	Higher expression of AGAP2-AS1was correlatedwith the lower overall survival of glioma patients. Functionally, AGAP2-AS1 knockdown inhibited glioma cell proliferation and accelerated glioma cell apoptosis. Mechanistically, AGAP2-AS1 upregulated HDGF by sponging miR-15a/b-5p. The function of AGAP2-AS1-miR-15a/b-5p-HDGF axis was confirmed by performing rescue assays. Experimental results suggested t…	30684575	2019	Long non-coding RNA AGAP2-AS1 promotes the proliferation of glioma cells by sponging miR-15a/b-5p to upregulate the expression of HDGF and activating Wnt/β-catenin signaling pathway.
AGAP2-AS1	glioblastoma	qPCRin vitro knockdown, etc.	glioma tissue (GBM tissues and low-grade glioma tissues), GBM cell lines (U87 and U251) and human astrocyte cell line (HA)	up-regulated	AGAP2 AS1 expression was increased in GBM compared with adjacent normal brain tissues or low grade glioma tissues, and there was no significantly different between low grade glioma tissues and normal tissues. Kaplan Meier survival analysis indicated patients with GBM having high expression of AGAP2 AS1 had shorter overall survival time than those with low expression of AGAP2 AS1. The loss of func…	30525219	2018	AGAP2-AS1 serves as an oncogenic lncRNA and prognostic biomarker in glioblastoma multiforme
AGAP2-AS1	ovarian cancer	qPCR	OVCAR3 and A2780 human OC cell lines, tumors and adjacent healthy tissues	up-regulated	AGAP2-AS1 was upregulated in OC tissues compared to adjacent healthy tissues, and expression levels of AGAP2-AS1 increased with increased clinical stages. lncRNA MEG3 was downregulated in OC tissues and was inversely correlated with AGAP2-AS1. AGAP2-AS1 overexpression led to downregulation of MEG3, while MEG3 overexpression failed to affect AGAP2-AS1. AGAP2-AS1 overexpression promoted proliferati…	31233485	2019	The Long Non-Coding RNA (lncRNA) AGAP2-AS1 is Upregulated in Ovarian Carcinoma and Negatively Regulates lncRNA MEG3
AGAP2-AS1	glioma	microarray, qPCR, RNAi, Flow cytometry assay, Cell proliferation assay etc.	glioma tissues, cell lines (LN229 and U87MG)	up-regulated	The expression of four lncRNAs in different grades showed that AGAP2-AS1, LINC01198 and MIR155HG were increased with tumor grade, while TPT1-AS1 was decreased. Knockdown of AGAP2-AS1 can inhibit the cell proliferation, migration and invasion, while increase the apoptosis cell rates in vitro.	27764782	2016	LncRNA profile study reveals four-lncRNA signature associated with the prognosis of patients with anaplastic gliomas.
AGAP2-AS1	gastric cancer	qPCR, RNAi, Western blot, RIP, ChIP, Luciferase reporter assay, Cell proliferation assay, Cell migration and invasion assay etc.	gastric cancer tissues, cell lines (BGC823, SGC7901, AGS, MGC803, and MKN45)	up-regulated	AGAP2-AS1 was highly expressed in the GC tissues and cell lines. Knockdown of AGAP2-AS1 significantly inhibited GC cell proliferation, migration, and invasion in vitro and tumor growth in vivo. AGAP2-AS1 overexpression promoted cell growth and invasion. In addition, the transcription factor SP1 activated AGAP2-AS1 expression in the GC cells. AGAP2-AS1 functions as an oncogenic lncRNA by interacti…	28209205	2017	Long noncoding AGAP2-AS1 is activated by SP1 and promotes cell proliferation and invasion in gastric cancer.
AGAP2-AS1	non small cell lung cancer	qPCR	non-small cell lung cancer tissues	up-regulated	Expression of AGAP2-AS1 was up-regulated in the NSCLC tissues compared with the adjacent normal tissues (p < 0.01). Kaplan-Meier analysis demonstrated patients with higher AGAP2-AS1 expression had a shorter overall survival time than those with lower AGAP2-AS1 expression (p < 0.0001).	28617550	2017	Prognostic and diagnostic significance of long non-coding RNA AGAP2-AS1 levels in patients with non-small cell lung cancer
AGAP2-AS1	non small cell lung cancer	qPCR, RNAi, Western blot, Flow cytometry assay etc.	NSCLC tissues, cell lines (A549, PC9, SPCA1, H1975 and H1299, H520, SK-MES-1 and H1703)	up-regulated	The AGAP2-AS1 expression level was significantly upregulated in NSCLC tissues and negatively correlated with poor prognostic outcomes in patients. In vitro loss- and gain-of-function assays revealed that AGAP2-AS1 knockdown inhibited cell proliferation, migration and invasion, and induced cell apoptosis. In vivo assays also confirmed the ability of AGAP2-AS1 to promote tumor growth. Furthermore, …	27195672	2016	Upregulated long non-coding RNA AGAP2-AS1 represses LATS2 and KLF2 expression through interacting with EZH2 and LSD1 in non-small-cell lung cancer cells.
AGPG	esophageal squamous cell carcinoma	qPCR, Western blot etc	ESCC tissues, cell lines (Het-1A, NE-1, HCT-116, KYSE30, KYSE510, KYSE150, KYSE520, KYSE70, KYSE180)	up-regulated	AGPG binds to and stabilizes 6-phosphofructo-2-kinase/fructose-2,6-biphosphatase 3 (PFKFB3). By preventing APC/C-mediated ubiquitination, AGPG protects PFKFB3 from proteasomal degradation, leading to the accumulation of PFKFB3 in cancer cells, which subsequently activates glycolytic flux and promotes cell cycle progression. AGPG is also a transcriptional target of p53; loss or mutation of TP53 tr…	32198345	2020	Long Noncoding RNA AGPG Regulates PFKFB3-mediated Tumor Glycolytic Reprogramming
aHIF	epithelial ovarian cancer	qRT-PCR, Western blotting etc.	human EOC cell lines (SKOV3, SKOV3.ip, HO8910, HO8910.PM, and ES2) and the nontumorous human ovarian surface epithelial cell, (HOSEPIC) line, blood samples	up-regulated	The expression of serum exosomal aHIF was higher in EOC patients and was correlated with the aHIF level in EOC tissues. In vitro and in vivo, the results indicated that serum exosomal aHIF was derived from tumor cells. Kaplan-Meier survival analysis demonstrated that EOC patients with higher serum exosomal aHIF expression had poorer overall survival. Cox multivariate regression model revealed tha…	31571921	2019	Circulating Serum Exosomal aHIF Is a Novel Prognostic Predictor for Epithelial Ovarian Cancer
aHIF	glioblastoma multiforme	qPCR, Western blot, in vitro knockdown, etc.	The U87-MG and T98G GBM cell lines	up-regulated	the antisense transcript of hypoxia-inducible factor-1a (AHIF) was upregulated in GBM cells after radiotherapy. The deregulation of AHIF affected GBM cell clonogenic formation, DNA repair and apoptosis. Notably, knockdown of AHIF inhibited tumorigenesis after radiotherapy in vivo. Further biochemical analysis identified that AHIF regulated proteins associated with apoptosis after radiotherapy. Th…	30606477	2018	Upregulated AHIF-mediated radioresistance in glioblastoma.
aHIF	epithelial ovarian cancer	qPCR, Western blot, in vitro knockdown, etc.	EOC tissues, including 12 earlystage EOC tissues and advanced-stage EOC tissues, Human EOC SKOV3 and HO8910 cells	up-regulated	aHIF was elevated in EOC tissues and was induced by hypoxia in EOC cells. Functional data revealed that aHIF knockdown accelerated cell apoptosis under hypoxia and inhibited EOC tumorigenesis and tumor growth in vivo. Additionally, aHIF overexpression inhibited EOC cell apoptosis and enhanced cell proliferation under hypoxia. Mechanistically, the dysregulation of certain key mitochondrial apoptos…	30588022	2018	Natural antisense transcript of hypoxia-inducible factor 1 regulates hypoxic cell apoptosis in epithelial ovarian cancer
aHIF	hepatocellular carcinoma	microarray, qPCR etc.	HCC tissues	down-regulated	The majority (14 out of 17) of these lncRNAs were confirmed to be dysregulated in HCC compared to the surrounding non-tumorous tissues, corroborating the reliability of our profiling data.	27894309	2016	Analysis of long noncoding RNA expression in hepatocellular carcinoma of different viral etiology.
AI364715	gastric cancer	qPCR etc.	gastric cancer tissues	down-regulated	The expression level of AI364715 in gastric cancer tissues was downregulated. Meanwhile, its expression level was closely associated with tumor size and differentiation.	25971582	2015	Reduced expression of the long non-coding RNA AI364715 in gastric cancer and its clinical significance.
AJ003147.8	lung adenocarcinoma	RNA-seq	LUAD tissues	differentially expressed	Univariate and multivariate Cox regression analysis showed that 6 lncRNAs (FOXE1, HOXB13-AS1_2, VMO1, HIST1H3F, AJ003147.8, ASXL7) were retrieved to construct a predictive model associated with overall survival in LUAD patients.	31558162	2019	Methylation and transcriptome analysis reveal lung adenocarcinoma-specific diagnostic biomarkers.
AK001058	colorectal cancer	qPCR, Western blot	The colorectal cancer cell line SW480 cells, tumor tissue	up-regulated	AK001058 overexpression notably accelerated tumor growth. AK001058 overexpression also decreased cell apoptosis, worsened microvessel morphology and increased the expression of VEGFA and angiopoietin II. Moreover, AK001058 decreased the expression of ADAMTS12 by increasing its methylation level. Nevertheless, AK001058 knockdown exerted the opposite function. Therefore, AK001058 knockdown could ef…	31632580	2019	Long non-coding RNA AK001058 regulates tumor growth and angiogenesis in colorectal cancer via methylation of ADAMTS12
AK001058	colorectal cancer	qPCR	NCM460, HT-29, SW480 and LoVo cell lines	up-regulated	The results indicated that the expression of AK001058 was significantly increased in CRC. Overexpression of AK001058 could suppress the expression of ADAMTS12. AK001058 also significantly promoted cell proliferation, migration and invasion, and prolonged S stage of CRC, while silencing the expression of AK001058 showed contrary effects. Moreover, compared with negative control and AK001058-NC gro…	31632555	2019	AK001058 promotes the proliferation and migration of colorectal cancer cells by regulating methylation of ADAMTS12
AK001058	gastric cancer	qPCR	plasma, gastric cancer tissues	up-regulated	Five lncRNAs, including AK001058, INHBA-AS1, MIR4435-2HG, UCA1 and CEBPA-AS1 were validated to be increased in gastric cancer tissues. Furthermore, we found that plasma level of these five lncRNAs were significantly higher in gastric cancer patients compared with normal controls.	28423525	2017	The combination of circulating long noncoding RNAs AK001058, INHBA-AS1, MIR4435-2HG, and CEBPA-AS1 fragments in plasma serve as diagnostic markers for gastric cancer
AK001091	gastric cancer	microarray, qPCR etc.	gastric cancer tissues	down-regulated	The expression levels of AK001091 and AK024171 in gastric cancerous tissues were lower than those in non-cancerous gastric tissues, while the expression levels of AK093735, BC003519 and NR_003573 in gastric cancerous tissues were higher than those in non-cancerous gastric tissues. These results were consistent with those shown in the expression microarray data sets.	27460075	2016	Identification of a five-lncRNA signature for the diagnosis and prognosis of gastric cancer.
AK001796	hepatocellular carcinoma	qPCR	HCC tissue, cell lines ( SMMC-7721, Huh-7, MHCC-97H (97H), and MHCC-97L (97L) )	up-regulated	We showed that the lncRNA AK001796 expression was significantly up-regulated in HCC tissues and cell lines, compared to their controls, respectively.	30915744	2019	The long non-coding RNA AK001796 contributes to poor prognosis and tumor progression in hepatocellular carcinoma.
AK001796	non small cell lung cancer	qPCR, Western blot etc.	cell lines (A549)	down-regulated	The knockdown of AK001796 by small interfering RNA reduced cellular cisplatin resistance and cell viability, and resulted in cell-cycle arrest, with a marked increase in the proportion of A549/DDP cells in the G0/G1 phase. By contrast, the knockdown of AK001796 increased the number of apoptotic cancer cells during cisplatin treatment. It was also shown that the knockdown of AK001796 positively in…	29067469	2017	Long non-coding RNA AK001796 contributes to cisplatin resistance of non-small cell lung cancer
AK001796	esophageal squamous cell carcinoma	qPCR, Western blot, in vitro knockdown etc	cell lines (Eca-109, TE-1), ESCC tissues	up-regulated	lncRNA AK001796 was significantly upregulated in ESCC tumor tissues.lncRNA AK001796 regulates cell proliferation and cell cycle via modulating MDM2/p53 signaling in ESCC, which provides a new insight into the treatment targets for ESCC.	29568233	2018	The long non-coding RNA AK001796 contributes to tumor growth via regulating expression of p53 in esophageal squamous cell carcinoma.
AK001796	lung cancer	microarray, qPCR, RNAi, Cell proliferation assay etc.	lung cancer tissues, cell lines (BEAS-2B, A549 and H446)	up-regulated	AK001796, the lncRNA with the most clearly altered expression, was overexpressed in lung cancer tissues and cell lines, but its expression was downregulated in resveratrol-treated lung cancer cells. By monitoring cell proliferation and growth in vitro and tumor growth in vivo, we observed a significant reduction in cell viability in lung cancer cells and a slow growth in the tumorigenesis followi…	25888808	2015	A novel long noncoding RNA AK001796 acts as an oncogene and is involved in cell growth inhibition by resveratrol in lung cancer.
AK002107	hepatocellular carcinoma	qPCR, Luciferase reporter assay, Western blot	HCC tissues, cell lines (MHCC97H, MHCC97L, SMMC7721, Hep3B, BEL7402)	up-regulated	The expression of lncRNA AK002107 is frequently upregulated in HCC samples and cell lines. Patients with HCC who have elevated lncRNA AK002107 expression exhibit poorer overall survival and disease-free survival.	30943320	2019	The long noncoding RNA AK002107 negatively modulates miR-140-5p and targets TGFBR1 to induce epithelial-mesenchymal transition in hepatocellular carcinoma.
AK021443	hepatocellular carcinoma	qPCR	hepatocellular carcinoma tissues	up-regulated	The results revealed that AK021443 expression levels were significantly higher in HCC tissues than in the corresponding noncancerous tissues. high AK021443 expression was correlated with poor tumor differentiation (p = 0.002), advanced clinical stage (p=0.001) and positive lymph node metastasis (p=0.005). In addition, the Kaplan-Meier survival curves revealed that HCC patients with high AK021443 …	30070318	2018	Increased Expression of Long Noncoding RNA AK021443 Predicts Worse Clinical Outcome in Hepatocellular Carcinoma.
AK021443	hepatocellular carcinoma	microarray, qPCR etc.	HCC tissues	up-regulated	We noted that LINC01419 was characterized by a significant increase in transcript expression from dysplasia to early HCC. The lncRNA AK021443 was also up-regulated in advanced HCC samples when compared with early HCC. Moreover, expression of LINC01419 and AK021443 was up-regulated in HCC tissues when compared with non-tumor liver tissue. AF070632 expression was down-regulated in HCC and was decre…	26540467	2015	Long non-coding RNA expression profiles of hepatitis C virus-related dysplasia and hepatocellular carcinoma.
AK021443	hepatocellular carcinoma	qPCR, Western blot etc	hepatocellular carcinoma tissues, cell lines (Bel-7402, Sk-Hep1, HepG2, Huh-7, and Bel-7404)	up-regulated	Hepatoma cell nucleus increased in HCC tissues compared with normal liver tissues. AK021443 expression was increased in HCC tissues and cell lines. Knockdown of AK021443 significantly reduced HepG2 and Bel-7402 cell proliferation, invasion, and migration. Furthermore, inhibition of AK021443 in HepG2 and Bel-7402 cells significantly repressed EMT ability. Knockdown of AK021443 in vivo also signifi…	29638164	2018	Long Noncoding RNA AK021443 Promotes Cell Proliferation and Migration by Regulating Epithelial-Mesenchymal Transition in Hepatocellular Carcinoma Cells.
AK021444	colorectal cancer	microarray, qPCR etc.	CRC tissues	up-regulated	AK021444, AK025180, and AK307796, 3 specifically up-regulated lncRNAs in metastatic lymph nodes (MLN), were confirmed to be highly expressed in MLN. The qRTPCR result was consistent with that of the microarray, in that all 3 lncRNA transcripts were differentially expressed with the same trend and reached statistical significance.	26463626	2015	Long noncoding RNA expression patterns in lymph node metastasis in colorectal cancer by microarray.
AK021444	colorectal cancer	microarray, qPCR etc.	CRC tissues	up-regulated	AK307796, ENST00000425785, and AK021444 were confirmed to be specifically up-regulated in MLN and ENST00000465846 specifically down-regulated in MLN by qRT-PCR in 26 CRC patients.	25009386	2014	Screening of lymph nodes metastasis associated lncRNAs in colorectal cancer patients.
AK021570	nasopharyngeal cancer	microarray, qPCR etc.	cell lines (5-8F, 6-10B, CNE-1, CNE-2, SUNE-1, HNE-1, HONE-1 and C666-1)	down-regulated	In order to verify the microarray data, we selected the 26 most significantly dysregulated lncRNAs, which included 15 upregulated lncRNAs and 11 downregulated lncRNAs and then validated their expression level by qRT-PCR in two sets of NPC cells.The results showed that the expression patterns of 22 lncRNAs were consistent with the microarray data.	27886062	2016	Microarray Expression Profiling of Long Non-Coding RNAs Involved in Nasopharyngeal Carcinoma Metastasis.
AK021804	bladder cancer	microarray, qPCR etc.	bladder cancer tissues	down-regulated	Five lncRNAs and four mRNAs were chose for verification of the microarray results in 30 pairs of samples by quantitative real-time PCR. qRT-PCR assay showed that the expression of lncRNA RP11-359E19.2 was upregulated, whereas AL928768.3 and AC002519.6 as well as RP11-79H23.3 and AK021804 were downregulated.	27363013	2016	Comprehensive analysis of differentially expressed profiles of lncRNAs and circRNAs with associated co-expression and ceRNA networks in bladder carcinoma.
AK022029	pancreatic cancer	qPCR etc.	pancreatic cancer tissues, cell lines (Sw1990, PANC-1, BXPC-5 etc.)	up-regulated	We further confirmed the selected 6 up-regulation of LncRNAs in PC tissues and PC cell lines through qPCR. Comparing to 293T cells, the expression of LncRNA AF339813 was significantly increased about 10-fold in PANC-1 cells, 8-fold in SW1990 cells and 8.9-fold in BxCP-3 cells. The other 5 LncRNAs have a certain degree of up-regulation in PC cell lines.	26045769	2015	Downregulation of NUF2 inhibits tumor growth and induces apoptosis by regulating lncRNA AF339813.
AK022159	pancreatic cancer	qPCR etc.	pancreatic cancer tissues, cell lines (Sw1990, PANC-1, BXPC-6 etc.)	up-regulated	We further confirmed the selected 6 up-regulation of LncRNAs in PC tissues and PC cell lines through qPCR. Comparing to 293T cells, the expression of LncRNA AF339813 was significantly increased about 10-fold in PANC-1 cells, 8-fold in SW1990 cells and 8.9-fold in BxCP-3 cells. The other 5 LncRNAs have a certain degree of up-regulation in PC cell lines.	26045769	2015	Downregulation of NUF2 inhibits tumor growth and induces apoptosis by regulating lncRNA AF339813.
AK022798	gastric cancer	qPCR, Western blot etc.	cell lines (SGC7901, BGC823, SGC7901/DDP, BGC823/DDP etc.)	up-regulated	The expression of lncRNA AK022798 was significantly higher in all pcDNA3-Notch 1 plasmid treatment groups than in the pcDNA3 plasmid treatment group. Overexpression of lncRNA AK022798 promotes SGC7901/DDP and BGC823/DDP cells apoptosis.the expression of MRP1 and P-glycoprotein decreased significantly in SGC7901/DDP and BGC823/DDP cells, and their apoptosis as well as the expressions of caspase 3 …	25763542	2015	Notch 1 promotes cisplatin-resistant gastric cancer formation by upregulating lncRNA AK022798 expression.
AK022971	gastric cancer	microarray, qPCR etc.	primary gastric adenocarcinoma tissues	up-regulated	For the lncRNAs, the results demonstrated that uc003iqu, uc003tfx, AK022971 and uc.341 were upregulated and that HIV1230, BC011663, AK057054 and M14574 were downregulated in the GC tissues relative to their matched counterparts.	24819045	2014	Integrated analysis of long non-coding RNAs and mRNA expression profiles reveals the potential role of lncRNAs in gastric cancer pathogenesis.
AK023096	uterine leiomyoma	microarray, qPCR, Cell proliferation assay etc.	uterine leiomyomas tissues, cell line (DD-HLM)	down-regulated	AK023096 was one of top down-regulated lncRNAs in large leiomyomas, as shown in hierarchically clustered heatmap. qPCR result showed that AK023096 had a lower expression level in leiomyomas than in normal tissues in 27 of 30 cases.	25268745	2014	Integrated analysis of long noncoding RNAs and mRNAs reveals their potential roles in the pathogenesis of uterine leiomyomas.
AK023391	gastric cancer	qPCR, microarray, western blot	gastric cancer tissues, cell lines (HGC-27, AGS, SGC-7901, BGC-823, and MGC-803, GES-1)	up-regulated	Expression of lncRNA AK023391 was significantly upregulated in gastric cancer samples and cell lines in comparison to adjacent normal tissues, and was positively correlated with poor survival in patients with gastric cancer.AK023391 expression acted as an independent prognostic factor for survival in patients with gastric cancer. Knockdown of AK023391 inhibited cell growth and invasion both in vi…	29282102	2017	LncRNA AK023391 promotes tumorigenesis and invasion of gastric cancer through activation of the PI3K/Akt signaling pathway.
AK023507	nasopharyngeal cancer	microarray, qPCR etc.	cell lines (5-8F, 6-10B, CNE-1, CNE-2, SUNE-1, HNE-1, HONE-1 and C666-1)	down-regulated	In order to verify the microarray data, we selected the 26 most significantly dysregulated lncRNAs, which included 15 upregulated lncRNAs and 11 downregulated lncRNAs and then validated their expression level by qRT-PCR in two sets of NPC cells.The results showed that the expression patterns of 22 lncRNAs were consistent with the microarray data.	27886062	2016	Microarray Expression Profiling of Long Non-Coding RNAs Involved in Nasopharyngeal Carcinoma Metastasis.
AK023948	hepatocellular carcinoma	qPCR, microarray, Western blot etc.	cell lines (HepG2, Hep3B, SNU182, SNU449, MHCC-97H, CL-48)	up-regulated	In current study, we have unraveled a novel function of AK023948 in HCC. We found that AK023948 was substantially upregulated in tumor tissues. Meanwhile, higher AK023948 expression correlated with poor survival. Upregulation of AK023948 expression can promote HepG2 and Hep3B proliferation and invasion in in vitro experiments. Furthermore, AK023948 also decreased tumor growth in vivo. The tumorig…	29042961	2017	The long non-coding RNA AK023948 enhances tumor progression in hepatocellular carcinoma
AK023948	papillary thyroid cancer	qPCR etc.	PTA tissues tissues	up-regulated	To verify the array data we performed semi-quantitative RT-PCR and confirmed that AK023948 and AK023852 were significantly downregulated in some sporadic PTC tumors as seen in samples PTC6 and PTC7.	19147577	2009	A susceptibility locus for papillary thyroid carcinoma on chromosome 8q24.
AK024094	breast cancer	qRT-PCR	BCa tissues and cell lines	up-regulated	AK024094 aggravates the malignant progression of BCa, and is closely related to tumor staging, distant metastasis, and poor prognosis of BCa. In addition, AK024094 accelerates the proliferation and metastasis of BCa cells by targeting miRNA-181a.	32141560	2020	LncRNA AK024094 aggravates the progression of breast cancer through regulating miRNA-181a
AK024118	neuroblastoma	qPCR etc.	cell line (SH-SY5Y)	differentially expressed	We found that intronic and bidirectional promoter architectures are associated with rapid RA-dependent induction or repression of the corresponding lncRNAs, followed by their constant expression. At the same time, lncRNAs expressed downstream of protein-coding genes are characterized by rapid induction, followed by transcriptional repression. Quantitative RT-PCR analysis confirmed the discovered …	24555823	2013	Role of genomic architecture in the expression dynamics of long noncoding RNAs during differentiation of human neuroblastoma cells.
AK024171	gastric cancer	microarray, qPCR etc.	gastric cancer tissues	down-regulated	The expression levels of AK001091 and AK024171 in gastric cancerous tissues were lower than those in non-cancerous gastric tissues, while the expression levels of AK093735, BC003519 and NR_003573 in gastric cancerous tissues were higher than those in non-cancerous gastric tissues. These results were consistent with those shown in the expression microarray data sets.	27460075	2016	Identification of a five-lncRNA signature for the diagnosis and prognosis of gastric cancer.
AK024556	prostate cancer	microarray, qPCR, RNAi etc.	urine, cell lines (PC3, LNCaP)	up-regulated	We identified a group of differentially expressed long noncoding RNAs in prostate cancer cell lines and patient samples and further characterized six long noncoding RNAs (AK024556, XLOC_007697, LOC100287482, XLOC_005327, XLOC_008559, and XLOC_009911) in prostatic adenocarcinoma tissue samples and compared them with matched normal tissues. Interestingly, these markers were also successfully detetc…	25513185	2014	Long noncoding RNAs as putative biomarkers for prostate cancer detection.
AK024584	acute myeloid leukemia	microarray, qPCR etc.	bone marrow	down-regulated	To confirm the microarray data, we selected 97 dysregulated lncRNAs from the microarray analysis of 22 pediatric AML samples and 20 control samples using qRT-PCR. Our data revealed that the lncRNA expression profile in pediatric AML was significantly different from normal controls. A total of 24 lncRNAs were confirmed to be dysregulated in pediatric AML	26573779	2016	Microarray profiling of bone marrow long non-coding RNA expression in Chinese pediatric acute myeloid leukemia patients.
AK024898	breast cancer	microarray, qPCR, RNAi, Western blot etc.	cell lines (MCF-7 and T-47D)	up-regulated	From these 127 DE lncRNAs, we selected the top 25 most significant genes for further validation and analysis (electronic supplementary material, table S2). For 23 out of 25 (92%) of the lncRNAs tested, quantitative real-time PCR (qRTPCR) on cDNA templates confirmed the microarray results.	28003470	2016	Primate-specific oestrogen-responsive long non-coding RNAs regulate proliferation and viability of human breast cancer cells.
AK025180	colorectal cancer	microarray, qPCR etc.	CRC tissues	up-regulated	AK021444, AK025180, and AK307796, 3 specifically up-regulated lncRNAs in metastatic lymph nodes (MLN), were confirmed to be highly expressed in MLN. The qRTPCR result was consistent with that of the microarray, in that all 3 lncRNA transcripts were differentially expressed with the same trend and reached statistical significance.	26463626	2015	Long noncoding RNA expression patterns in lymph node metastasis in colorectal cancer by microarray.
AK025743	breast cancer	microarray, qPCR, RNAi, Western blot etc.	cell lines (MCF-7 and T-47D)	up-regulated	From these 127 DE lncRNAs, we selected the top 25 most significant genes for further validation and analysis (electronic supplementary material, table S2). For 23 out of 25 (92%) of the lncRNAs tested, quantitative real-time PCR (qRTPCR) on cDNA templates confirmed the microarray results.	28003470	2016	Primate-specific oestrogen-responsive long non-coding RNAs regulate proliferation and viability of human breast cancer cells.
AK027145	gastric cancer	microarray, qPCR etc.	cell lines (SGC-7901, SGC-7901, AGS)	down-regulated	To confirm the microarray results, we randomly selected two up-regulated lncRNAs (XLOC_000983, XLOC_005104) and six down-regulated lncRNAs (M18204.1, ENST00000548900.1, XLOC_006324, ENST00000420902.1, AK027145, HIX0023999) with log foldchanges > 2 to perform real-time PCR. The results of real-time PCR indicated a consistency of 87.5% between the real-time PCR results and the microarray results in…	28043146	2017	Microarray analysis of long non-coding RNAs related to microRNA-148b in gastric cancer.
AK027193	acute myeloid leukemia	microarray, qPCR etc.	bone marrow	down-regulated	To confirm the microarray data, we selected 97 dysregulated lncRNAs from the microarray analysis of 22 pediatric AML samples and 20 control samples using qRT-PCR. Our data revealed that the lncRNA expression profile in pediatric AML was significantly different from normal controls. A total of 24 lncRNAs were confirmed to be dysregulated in pediatric AML	26573779	2016	Microarray profiling of bone marrow long non-coding RNA expression in Chinese pediatric acute myeloid leukemia patients.
AK027294	non small cell lung cancer	qPCR, Western blot	NSCLC tissues, cell line	up-regulated	The expression level of AK027294 NSCLC samples was significantly higher than that of adjacent tissues.	30779078	2019	Long noncoding RNA AK027294 acts as an oncogene in non-small cell lung cancer by up-regulating STAT3.
AK027294	nasopharyngeal cancer	qRT-PCR , Western blot , RNAi , in vitro knockdown etc.	human nasopharyngeal carcinoma cell line, C666-1	down-regulated	AK027294 had a strongest down-regulation upon G. glabra treatment. Knockdown of AK027294 suppresses the proliferation of C666-1 cells by inducing the apoptosis.Moreover, either G. glabra treatment or knockdown of AK027294 significantly increases the production of EZH1 (Enhancer of zeste 1 polycomb repressive complex 2 subunit).	31589096	2019	Glycyrrhiza glabra Suppresses Nasopharyngeal Carcinoma Cell Proliferation Through Inhibiting the Expression of lncRNA, AK027294
AK027294	gastric cancer	qPCR, Western blot	The GC cell lines (BGC-823, SGC-7901, HGC27, and MKN-45) and human gastric epithelial cell (GES), Human GC tissues and adjacent non-tumor tissues	up-regulated	AK027294 expression level was significantly higher in GC tissue samples and cell lines. Results of MTT assay, colony formation assay, and EdU incorporation assay showed that cell proliferation was inhibited through the silence of AK027294 in GC cells, while cell proliferation was promoted through overexpression of AK027294 in GC cells. Furthermore, the expression of PCNA was downregulated via sil…	31298327	2019	Long non-coding RNA AK027294 promotes tumor growth by upregulating PCNA in gastric cancer
AK027294	colorectal cancer	qPCR, RNAi, Western blot etc.	CRC tissues, cell lines (HCT116, HCT8, SW480 etc.)	down-regulated	our results indicated that AK027294 down-regulation significantly inhibited colorectal cancer cells proliferation and migration, but promoted cell apoptosis. The potential mechanism of AK027294 might be associated with the regulation of caspase-3, caspase-8, Bcl-2, MMP12, MMP9, and TWIST. The lncRNA expression profile in colorectal cancer suggests lncRNAs may play important roles in the occurrenc…	26820130	2016	Long non-coding RNA AK027294 involves in the process of proliferation, migration, and apoptosis of colorectal cancer cells
AK054908	malignant pleural mesothelioma	microarray, qPCR etc.	MPM tissues, cell lines (H28, H226, H2052, H2452, MSTO etc.)	up-regulated	AK130977 and AX746718 were both found to be down-regulated via both microarray and RT-qPCR (AK130977 Microarray (MA) = -5.207, RT-qPCR = -1.6; AX746718 MA = -3.37, RT-qPCR = -4.6), with AK130977 demonstrating fairly small changes using RT-qPCR. Similarly, BX648695, AK129685, EF177379, AK054908, AK130275, AF268386 and NR_003584 all demonstrated consistent up-regulation using both microarrays and R…	23976967	2013	Long non coding RNAs (lncRNAs) are dysregulated in Malignant Pleural Mesothelioma (MPM).
AK055007	hepatocellular carcinoma	microarray, qPCR, RIP, RNA pull-down assay etc.	HCC tissues	down-regulated	AY129027, uc002pyc and DQ786243 were over-expressed in HCC, whereas the expression of AK055007 and AK123790 was decreased.	21769904	2011	Long noncoding RNA high expression in hepatocellular carcinoma facilitates tumor growth through enhancer of zeste homolog 2 in humans.
AK055347	osteosarcoma	qPCR, RNAi, Western blot, Flow cytometry assay, Cell proliferation assay etc.	osteosarcoma tissues, cell lines (SOSP-9607, MG63 and F5M2)	differentially expressed	Notably, downregulation of Oct4 decreased the expression of AK055347, a newly identified long noncoding RNA (lncRNA) in human tissues. The downregulation of AK055347 by siRNA resulted in a significant suppressive effect on proliferative and invasive ability, and promotion of cell apoptosis in osteosarcoma cells.	28123573	2017	Transcription factor Oct4 promotes osteosarcoma by regulating lncRNA AK055347.
AK055628	hepatocellular carcinoma	qPCR etc.	HCC tissues, cell line (MHCC97H-OXA)	up-regulated	qPCR results demonstrated that lncRNA ENST00000438347, NR_073453, ENST00000460497, NR_033928, NEST00000480069, ENST00000421965, AK055628 and TCONS_00014652 were up-regulated in MHCC97H-OXA cells in consistent with microarray results.	27729273	2017	Identification of long noncoding RNA expression profile in oxaliplatin-resistant hepatocellular carcinoma cells.
AK056098	nasopharyngeal cancer	microarray, qPCR, RNAi etc.	nasopharyngeal carcinoma tissues, cell lines (CNE-2 etc.)	up-regulated	qPCR results were consistent with the microarray analysis results of six lncRNAs (AF086415, AK095147, RP1-179N16.3, MUDENG, AK056098, and AK294004) in terms of regulation direction and significance.	24379026	2014	Curcumin enhances the radiosensitivity in nasopharyngeal carcinoma cells involving the reversal of differentially expressed long non-coding RNAs.
AK056988	hepatocellular carcinoma	microarray, qPCR etc.	HCC tissues	down-regulated	The results showed that BC017743, ENST00000395084, NR_026591, NR_015378 and NR_024284 were up-regulated and NR_027151, AK056988 and uc003yqb.1 were down-regulated in HCC samples compared with adjacent NT samples.	25025236	2014	The long noncoding RNA expression profile of hepatocellular carcinoma identified by microarray analysis.
AK057054	gastric cancer	microarray, qPCR etc.	primary gastric adenocarcinoma tissues	down-regulated	For the lncRNAs, the results demonstrated that uc003iqu, uc003tfx, AK022971 and uc.341 were upregulated and that HIV1230, BC011663, AK057054 and M14574 were downregulated in the GC tissues relative to their matched counterparts.	24819045	2014	Integrated analysis of long non-coding RNAs and mRNA expression profiles reveals the potential role of lncRNAs in gastric cancer pathogenesis.
AK057709	breast cancer	microarray, qPCR, RNAi, Western blot etc.	cell lines (MCF-7 and T-47D)	up-regulated	From these 127 DE lncRNAs, we selected the top 25 most significant genes for further validation and analysis (electronic supplementary material, table S2). For 23 out of 25 (92%) of the lncRNAs tested, quantitative real-time PCR (qRTPCR) on cDNA templates confirmed the microarray results.	28003470	2016	Primate-specific oestrogen-responsive long non-coding RNAs regulate proliferation and viability of human breast cancer cells.
AK090603	breast cancer	microarray, qPCR, RNAi, Western blot etc.	cell lines (MCF-7 and T-47D)	up-regulated	From these 127 DE lncRNAs, we selected the top 25 most significant genes for further validation and analysis (electronic supplementary material, table S2). For 23 out of 25 (92%) of the lncRNAs tested, quantitative real-time PCR (qRTPCR) on cDNA templates confirmed the microarray results.	28003470	2016	Primate-specific oestrogen-responsive long non-coding RNAs regulate proliferation and viability of human breast cancer cells.
AK093407	osteosarcoma	qPCR, Western blot, RIP	osteosarcoma tissues, cell line (U-2OS)	up-regulated	Results revealed that AK093407 was highly expressed in osteosarcoma cells and tissues. Then we demonstrated that overexpression of AK093407 promoted cell proliferation and viability and inhibited apoptosis, whereas suppression of AK093407 showed opposite effects.	28469961	2017	Long non-coding RNA AK093407 promotes proliferation and inhibits apoptosis of human osteosarcoma cells via STAT3 activation
AK093543	hepatocellular carcinoma	microarray, qPCR etc.	HCC tissues	down-regulated	To validate the microarray analysis results, five lncRNAs were randomly selected from the differential lncRNAs and their expressions were analyzed using qPCR in 29 pairs of HCC and matched NT tissues. Our data indicated that the expressions of TCONS_00018278, AK093543, D16366 and ENST00000501583 were significantly downregulated in HCC, whereas the expression of NR_002819 showed no significant dif…	24876753	2014	LncRNAs expression signatures of hepatocellular carcinoma revealed by microarray.
AK093735	gastric cancer	microarray, qPCR etc.	gastric cancer tissues	up-regulated	The expression levels of AK001091 and AK024171 in gastric cancerous tissues were lower than those in non-cancerous gastric tissues, while the expression levels of AK093735, BC003519 and NR_003573 in gastric cancerous tissues were higher than those in non-cancerous gastric tissues. These results were consistent with those shown in the expression microarray data sets.	27460075	2016	Identification of a five-lncRNA signature for the diagnosis and prognosis of gastric cancer.
AK09398	small cell lung cancer	qPCR etc.	SCLC tissues	up-regulated	The expression of LncRNA AK09398 in lung cancer tissues was (7.813±0.373). This value was significantly increased in paracarcinoma tissues (1.782±0.116) and normal lung tissues (1.209±0.200).	27866518	2016	Expression of LncRNA AK09398 and Relationship with Prognosis in Patients with Small Cell Lung Cancer.
AK094838	osteosarcoma	microarray, qPCR etc.	primary osteosarcoma tissues	down-regulated	The results demonstrated that ASLNC21868, ASLNC22124, ASLNC23844, ASLNC24587, BE503655 and BC050642 were over-regulated and that ASLNC00339, ASLNC11435, ASLNC13387 and ASLNC18814 were under-regulated in the osteosarcoma samples compared with normal samples. The qPCR results and microarray data are consistent.	23466354	2013	Microarray expression profile of long noncoding RNAs in human osteosarcoma.
AK094982	acute myeloid leukemia	microarray, qPCR etc.	bone marrow	down-regulated	To confirm the microarray data, we selected 97 dysregulated lncRNAs from the microarray analysis of 22 pediatric AML samples and 20 control samples using qRT-PCR. Our data revealed that the lncRNA expression profile in pediatric AML was significantly different from normal controls. A total of 24 lncRNAs were confirmed to be dysregulated in pediatric AML.	26573779	2016	Microarray profiling of bone marrow long non-coding RNA expression in Chinese pediatric acute myeloid leukemia patients.
AK095147	nasopharyngeal cancer	microarray, qPCR, RNAi etc.	nasopharyngeal carcinoma tissues, cell lines (CNE-2 etc.)	down-regulated	qPCR results were consistent with the microarray analysis results of six lncRNAs (AF086415, AK095147, RP1-179N16.3, MUDENG, AK056098, and AK294004) in terms of regulation direction and significance.	24379026	2014	Curcumin enhances the radiosensitivity in nasopharyngeal carcinoma cells involving the reversal of differentially expressed long non-coding RNAs.
AK096174	gastric cancer	Microarray, qPCR, Western blot etc.	gastric cancer tissues, cell lines (GES-1, SGC-7901, MGC-803, MKN-28, AGS and BGC-823)	up-regulated	We identified a novel lncRNA, AK096174, which was upregulated and associated with tumorigenesis, tumor size, metastasis, and poor prognosis in gastric cancer. Our data showed that AK096174 was highly expressed in the gastric cancer tissues and cell lines (SGC-7901, AGS, BGC-823, MGC-803), and patients with higher AK096174 expression had a poorer prognosis and shorter overall survival. AK096174 kn…	29717028	2018	Long non-coding RNA AK096174 promotes cell proliferation and invasion in gastric cancer by regulating WDR66 expression.
AK096262	neuroblastoma	qPCR etc.	cell line (SH-SY5Y)	differentially expressed	We found that intronic and bidirectional promoter architectures are associated with rapid RA-dependent induction or repression of the corresponding lncRNAs, followed by their constant expression. At the same time, lncRNAs expressed downstream of protein-coding genes are characterized by rapid induction, followed by transcriptional repression. Quantitative RT-PCR analysis confirmed the discovered …	24555823	2013	Role of genomic architecture in the expression dynamics of long noncoding RNAs during differentiation of human neuroblastoma cells.
AK096725	renal cell carcinoma	microarray, qPCR etc.	RCC tissues	up-regulated	We chose the lncRNAs AK096725 (upregulated) and ENST00000453068 (downregulated) to confirm their differential expression levels in 70 paired RCC tissues and adjacent non-tumor tissues. Levels of AK096725 were significantly greater in RCC tissues while those of ENST00000453068 was significantly lower compared to the non-tumor tissues. These results are consistent with the microarray data.	24905231	2014	Expression pattern of long non-coding RNAs in renal cell carcinoma revealed by microarray.
AK096780	breast cancer	microarray, qPCR, RNAi, Western blot etc.	cell lines (MCF-7 and T-47D)	down-regulated	From these 127 DE lncRNAs, we selected the top 25 most significant genes for further validation and analysis (electronic supplementary material, table S2). For 23 out of 25 (92%) of the lncRNAs tested, quantitative real-time PCR (qRTPCR) on cDNA templates confirmed the microarray results.	28003470	2016	Primate-specific oestrogen-responsive long non-coding RNAs regulate proliferation and viability of human breast cancer cells.
AK097500	osteosarcoma	microarray, qPCR etc.	primary osteosarcoma tissues	down-regulated	The results demonstrated that ASLNC21868, ASLNC22124, ASLNC23844, ASLNC24587, BE503655 and BC050642 were over-regulated and that ASLNC00339, ASLNC11435, ASLNC13387 and ASLNC18814 were under-regulated in the osteosarcoma samples compared with normal samples. The qPCR results and microarray data are consistent.	23466354	2013	Microarray expression profile of long noncoding RNAs in human osteosarcoma.
AK123072	gastric cancer	qPCR, Western blot etc.	cell lines (SGC-7901, AGS and BGC-823)	up-regulated	We found an lncRNA, AK123072, which was up-regulated by hypoxia. AK123072 was frequently up-regulated in GC samples and promoted GC migration and invasion in vivo and in vitro. Furthermore, AK123072 could mediate the metastasis of hypoxia-induced GC cells. Next, we identified EGFR, which was a metastasis-related gene regulated by AK123072. In addition, we found that the expression of EGFR was pos…	26884908	2015	Hypoxia/lncRNA-AK123072/EGFR pathway induced metastasis and invasion in gastric cancer
AK123263	non small cell lung cancer	microarray, qPCR, RNAi, Western blot etc.	cell lines (A549, CDDP etc.)	down-regulated	For lncRNA, the results showed that AK123263, CES1P1-001, RP3-508I15.14, AK126698, TP53TG1, and AC090952.4.1 decreased, whereas uc003bgl.1 and NCRNA00210 increased in A549/CDDP. Cisplatin resistance in non-small-cell lung cancer cells may relate to the changes in noncoding RNAs. Among these, AK126698 appears to confer cisplatin resistance by targeting the Wnt pathway.	23741487	2013	The noncoding RNA expression profile and the effect of lncRNA AK126698 on cisplatin resistance in non-small-cell lung cancer cell.
AK123324	ovarian cancer	microarray, qPCR	ovarian cancer tissues	down-regulated	RT-qPCR analysis was thus performed to validate certain microarray data using this set of tissue samples. Overall, 4 of the most markedly upregulated (BC041954, ENST00000453838, ENST00000505048 and ENST00000502715) and downregulated (AK123324, AF087976, AL832916 and AF086261) lncRNAs were selected.	30132558	2018	Profile and validation of dysregulated long non-coding RNAs and mRNAs in ovarian cancer.
AK123408	breast cancer	microarray, qPCR, RNAi, Western blot etc.	cell lines (MCF-7 and T-47D)	down-regulated	From these 127 DE lncRNAs, we selected the top 25 most significant genes for further validation and analysis (electronic supplementary material, table S2). For 23 out of 25 (92%) of the lncRNAs tested, quantitative real-time PCR (qRTPCR) on cDNA templates confirmed the microarray results.	28003470	2016	Primate-specific oestrogen-responsive long non-coding RNAs regulate proliferation and viability of human breast cancer cells.
AK123657	colorectal cancer	microarray, qPCR, RNAi etc.	cell lines (HCT116, SW1116)	down-regulated	Functional experiments demonstrated three dysregulated lncRNAs, AK123657, BX648207 and BX649059 were required for efficient invasion and proliferation suppression in CRC cell lines.	24809982	2014	A long non-coding RNA signature to improve prognosis prediction of colorectal cancer.
AK123765	acute myeloid leukemia	microarray, qPCR etc.	bone marrow	up-regulated	To confirm the microarray data, we selected 97 dysregulated lncRNAs from the microarray analysis of 22 pediatric AML samples and 20 control samples using qRT-PCR. Our data revealed that the lncRNA expression profile in pediatric AML was significantly different from normal controls. A total of 24 lncRNAs were confirmed to be dysregulated in pediatric AML/	26573779	2016	Microarray profiling of bone marrow long non-coding RNA expression in Chinese pediatric acute myeloid leukemia patients.
AK123790	hepatocellular carcinoma	microarray, qPCR, RIP, RNA pull-down assay etc.	HCC tissues	down-regulated	AY129027, uc002pyc and DQ786243 were over-expressed in HCC, whereas the expression of AK055007 and AK123790 was decreased.	21769904	2011	Long noncoding RNA high expression in hepatocellular carcinoma facilitates tumor growth through enhancer of zeste homolog 2 in humans.
AK124454	breast cancer	microarray, qPCR, RNAi, Cell proliferation assay, Cell invasion assay etc.	breast cancer tissues, cell lines (MDA-MB-231, BT549, Hs578T and 293T)	up-regulated	lncRNAs HIF1A-AS2 and AK124454 could promote cell proliferation and invasion, and attenuate G2-M arrest, which might contribute to paclitaxel resistance in TNBC cells.	26921339	2016	Transcriptome Analysis of Triple-Negative Breast Cancer Reveals an Integrated mRNA-lncRNA Signature with Predictive and Prognostic Value.
AK124936	acute myeloid leukemia	microarray, qPCR etc.	bone marrow	up-regulated	To confirm the microarray data, we selected 97 dysregulated lncRNAs from the microarray analysis of 22 pediatric AML samples and 20 control samples using qRT-PCR. Our data revealed that the lncRNA expression profile in pediatric AML was significantly different from normal controls. A total of 24 lncRNAs were confirmed to be dysregulated in pediatric AML	26573779	2016	Microarray profiling of bone marrow long non-coding RNA expression in Chinese pediatric acute myeloid leukemia patients.
AK124939	glioblastoma	qPCR etc.	GNS cell lines	differentially expressed	In addition, we detected 28 differentially expressed long non-coding RNAs	23046790	2012	Digital transcriptome profiling of normal and glioblastoma-derived neural stem cells identifies genes associated with patient survival
AK126698	non small cell lung cancer	microarray, qPCR, RNAi, Western blot etc.	cell lines (A549, CDDP etc.)	down-regulated	For lncRNA, the results showed that AK123263, CES1P1-001, RP3-508I15.14, AK126698, TP53TG1, and AC090952.4.1 decreased, whereas uc003bgl.1 and NCRNA00210 increased in A549/CDDP. Cisplatin resistance in non-small-cell lung cancer cells may relate to the changes in noncoding RNAs. Among these, AK126698 appears to confer cisplatin resistance by targeting the Wnt pathway.	23741487	2013	The noncoding RNA expression profile and the effect of lncRNA AK126698 on cisplatin resistance in non-small-cell lung cancer cell.
AK126698	non small cell lung cancer	qPCR, RNAi, Western blot, Flow cytometry assay etc.	NSCLC tissues, cell lines (A549, NCI-H520, and H1299)	down-regulated	Our results showed that lncRNA AK126698 was significantly downregulated in NSCLC tissues, compared with paired adjacent nontumor tissue samples. Furthermore, lower AK126698 expression was associated with larger tumor size and advanced tumor stage. Ectopic AK126698 expression inhibited cell proliferation and migration and induced apoptosis. Conversely, decreased AK126698 expression promoted cell p…	27445486	2016	Long noncoding RNA AK126698 inhibits proliferation and migration of non-small cell lung cancer cells by targeting Frizzled-8 and suppressing Wnt/B-catenin signaling pathway.
AK127565	breast cancer	microarray, qPCR, RNAi, Western blot etc.	cell lines (MCF-7 and T-47D)	up-regulated	From these 127 DE lncRNAs, we selected the top 25 most significant genes for further validation and analysis (electronic supplementary material, table S2). For 23 out of 25 (92%) of the lncRNAs tested, quantitative real-time PCR (qRTPCR) on cDNA templates confirmed the microarray results.	28003470	2016	Primate-specific oestrogen-responsive long non-coding RNAs regulate proliferation and viability of human breast cancer cells.
AK129685	malignant pleural mesothelioma	microarray, qPCR etc.	MPM tissues, cell lines (H28, H226, H2052, H2452, MSTO etc.)	up-regulated	AK130977 and AX746718 were both found to be down-regulated via both microarray and RT-qPCR (AK130977 Microarray (MA) = -5.207, RT-qPCR = -1.6; AX746718 MA = -3.37, RT-qPCR = -4.6), with AK130977 demonstrating fairly small changes using RT-qPCR. Similarly, BX648695, AK129685, EF177379, AK054908, AK130275, AF268386 and NR_003584 all demonstrated consistent up-regulation using both microarrays and R…	23976967	2013	Long non coding RNAs (lncRNAs) are dysregulated in Malignant Pleural Mesothelioma (MPM).
AK130076	high grade ovarian serous cancer	Microarray, qPCR etc.	high-grade ovarian serous cancer tissues	up-regulated	The results demonstrated that FAS-AS1, AK130076, RP11-199F11.2 and AC093818.1 were upregulated and GTSE1-AS3 was downregulated in high-grade ovarian serous cancer tissues compared with healthy fallopian tube tissues.	29577163	2018	Gene microarray analysis of lncRNA and mRNA expression profiles in patients with high-grade ovarian serous cancer.
AK130275	malignant pleural mesothelioma	microarray, qPCR etc.	MPM tissues, cell lines (H28, H226, H2052, H2452, MSTO etc.)	up-regulated	AK130977 and AX746718 were both found to be down-regulated via both microarray and RT-qPCR (AK130977 Microarray (MA) = -5.207, RT-qPCR = -1.6; AX746718 MA = -3.37, RT-qPCR = -4.6), with AK130977 demonstrating fairly small changes using RT-qPCR. Similarly, BX648695, AK129685, EF177379, AK054908, AK130275, AF268386 and NR_003584 all demonstrated consistent up-regulation using both microarrays and R…	23976967	2013	Long non coding RNAs (lncRNAs) are dysregulated in Malignant Pleural Mesothelioma (MPM).
AK130977	malignant pleural mesothelioma	microarray, qPCR etc.	MPM tissues, cell lines (H28, H226, H2052, H2452, MSTO etc.)	up-regulated	AK130977 and AX746718 were both found to be down-regulated via both microarray and RT-qPCR (AK130977 Microarray (MA) = -5.207, RT-qPCR = -1.6; AX746718 MA = -3.37, RT-qPCR = -4.6), with AK130977 demonstrating fairly small changes using RT-qPCR. Similarly, BX648695, AK129685, EF177379, AK054908, AK130275, AF268386 and NR_003584 all demonstrated consistent up-regulation using both microarrays and R…	23976967	2013	Long non coding RNAs (lncRNAs) are dysregulated in Malignant Pleural Mesothelioma (MPM).
AK294004	nasopharyngeal cancer	microarray, qPCR, RNAi etc.	nasopharyngeal carcinoma tissues, cell lines (CNE-2 etc.)	up-regulated	qPCR results were consistent with the microarray analysis results of six lncRNAs (AF086415, AK095147, RP1-179N16.3, MUDENG, AK056098, and AK294004) in terms of regulation direction and significance.	24379026	2014	Curcumin enhances the radiosensitivity in nasopharyngeal carcinoma cells involving the reversal of differentially expressed long non-coding RNAs.
AK307796	colorectal cancer	microarray, qPCR etc.	CRC tissues	up-regulated	AK021444, AK025180, and AK307796, 3 specifically up-regulated lncRNAs in metastatic lymph nodes (MLN), were confirmed to be highly expressed in MLN. The qRTPCR result was consistent with that of the microarray, in that all 3 lncRNA transcripts were differentially expressed with the same trend and reached statistical significance.	26463626	2015	Long noncoding RNA expression patterns in lymph node metastasis in colorectal cancer by microarray.
AK307796	colorectal cancer	microarray, qPCR etc.	CRC tissues	up-regulated	AK307796, ENST00000425785, and AK021444 were confirmed to be specifically up-regulated in MLN and ENST00000465846 specifically down-regulated in MLN by qRT-PCR in 26 CRC patients.	25009386	2014	Screening of lymph nodes metastasis associated lncRNAs in colorectal cancer patients.
AK311218	non small cell lung cancer	qPCR etc.	NSCLC tissues	up-regulated	To identify lncRNAs that are critical to lung carcinogenesis, we selected three lncRNAs, CAR intergenic 10 (hereafter, CAR10), AK311218, and RP11-480I12.3, from the most up-regulated lncRNAs in the HPR NSCLCs (Table S3) and tested their expression by quantitative reverse transcription polymerase chain reaction (qRT-PCR). The expression of these lncRNAs was consistent with the microarray analysis.	27322209	2016	Long non-coding RNA stabilizes the Y-box-binding protein 1 and regulates the epidermal growth factor receptor to promote lung carcinogenesis.
AKR7L	gastric cancer	microarray, qPCR, RNAi etc.	gastric cancer tissues	down-regulated	LncRNA M59227 and 3 mRNAs, PLK1, PTTG1 and VCAN, were overexpressed in GC. In contrast, the expression of 4 lncRNAs, LOC150622, AKR7 L, DQ192290 and BC040587, and 2 mRNAs, DRD5 and GDF5, were downregulated in GC.The results indicated that TUSC7 is a p53-regulated tumour suppressor that acts in part by repressing miR-23b and that TUSC7 may be a key regulatory hub in GC.	25765901	2015	Reciprocal repression between TUSC7 and miR-23b in gastric cancer.
AL121899.1	oesophageal squamous cell carcinoma	qRT-PCR, Western blot	ESCC tissues, cell lines	down-regulated	AL121899.1 overexpression significantly reduced ESCC cell migration in both KYSE150 and TE3 cells,AL121899.1 overexpression also inhibited ESCC cell proliferation.	32164040	2020	Identification of lncRNA-associated differential subnetworks in oesophageal squamous cell carcinoma by differential co-expression analysis
AL161431.1	endometrial cancer	Western blot , luciferase reporter assay etc	EC tissues, cell lines (HEC1-B, KLE, HEC1-A)	up-regulated	High expression levels of AL161431.1 were observed in EC patients, tissues, and cells. Loss-of-function experiments validated the carcinogenic role of AL161431.1. Based on the determined cytoplasmic location of AL161431.1, we investigated the ceRNA network and its relation to AL161431.1, miR-1252-5p, and MAPK (mitogen-activated protein kinase) signaling in EC.	32196580	2020	The LncRNA AL161431.1 Targets miR-1252-5p and Facilitates Cellular Proliferation and Migration via MAPK Signaling in Endometrial Carcinoma
AL163952.1	hepatocellular carcinoma	RNA-seq	HCC tissues	up-regulated	final risk score formula was as follows: PI = (0.3093 × expression level of AL359878.1) + (0.2395 × expression level of CRNDE) + (0.0451 × expression level of C10orf91) + (0.4591 × expression level of LINC00462) + (0.1914 × expression level of PART1) + (0.1037 × expression level of AL163952.1) + (0.3858 × expression level of AP002478.1) + (− 0.2101 × expression level of CLLU1) + (0.1378 × express…	30916406	2019	Comprehensive analysis of a ceRNA network reveals potential prognostic cytoplasmic lncRNAs involved in HCC progression.
AL163952.1	tongue squamous cell carcinoma	RNA-seq	TSCC tissues	differentially expressed	we identified ten lncRNAs (PART1, LINC00261,AL163952.1, C2orf48, FAM87A, LINC00052, LINC00472, STEAP3-AS1, TSPEAR-AS1 and ERVH48-1) as novel, potential prognostic biomarkers and therapeutic targets for TSCC.	30755833	2019	Comprehensive analysis of lncRNA-associated competing endogenous RNA network in tongue squamous cell carcinoma.
AL352984.1	papillary renal cell carcinoma	RNA-seq	pRCC tissues	differentially expressed	A forest plot was used to illustrate the HR and 95% CI of key lncRNAs. KM survival analysis revealed the prognostic significance of two protective biomarkers, AC024022.1 and GAS6-AS1, and three adverse biomarkers, AC087379.2, AL352984.1, and AL499627.1.	31516581	2019	Long non-coding RNAs as prognostic biomarkers in papillary renal cell carcinoma.
AL359062	nasopharyngeal cancer	qPCR etc.	cell lines (6-10B, 5-8F, CNE1, CNE2 and B95-10)	down-regulated	A profile of three circulating lncRNAs (MALAT1, AFAP1-AS1 and AL359064) was established for NPC diagnosis. By Receiver Operating Characteristic (ROC) curve analysis, this three-lncRNA signature showed high accuracy in discriminating NPC from healthy control.	28467811	2017	Serum long non-coding RNAs MALAT1, AFAP1-AS1 and AL359064 as diagnostic and prognostic biomarkers for nasopharyngeal carcinoma.
AL359062	nasopharyngeal cancer	microarray, qPCR etc.	NPC tissues	up-regulated	All four lncRNAs (LOC84740, ENST00000498296, AL359062, and ENST00000438550) were differentially expressed in the metastatic and primary NPC tumors based on microarray analysis, which was validated via QPCR using the same tissues. The validation results of the four lncRNAs indicated that the microarray data strongly correlated with the QPCR results. These lncRNAs displayed higher expression levels…	26448942	2015	Long Noncoding RNA Expression Signatures of Metastatic Nasopharyngeal Carcinoma and Their Prognostic Value.
AL359878.1	hepatocellular carcinoma	RNA-seq	HCC tissues	up-regulated	final risk score formula was as follows: PI = (0.3093 × expression level of AL359878.1) + (0.2395 × expression level of CRNDE) + (0.0451 × expression level of C10orf91) + (0.4591 × expression level of LINC00462) + (0.1914 × expression level of PART1) + (0.1037 × expression level of AL163952.1) + (0.3858 × expression level of AP002478.1) + (− 0.2101 × expression level of CLLU1) + (0.1378 × express…	30916406	2019	Comprehensive analysis of a ceRNA network reveals potential prognostic cytoplasmic lncRNAs involved in HCC progression.
AL365371	osteosarcoma	microarray, qPCR etc.	primary osteosarcoma tissues	up-regulated	The results demonstrated that ASLNC21868, ASLNC22124, ASLNC23844, ASLNC24587, BE503655 and BC050642 were over-regulated and that ASLNC00339, ASLNC11435, ASLNC13387 and ASLNC18814 were under-regulated in the osteosarcoma samples compared with normal samples. The qPCR results and microarray data are consistent.	23466354	2013	Microarray expression profile of long noncoding RNAs in human osteosarcoma.
AL389956	pancreatic cancer	qPCR etc.	pancreatic cancer tissues, cell lines (Sw1990, PANC-1, BXPC-7 etc.)	up-regulated	We further confirmed the selected 6 up-regulation of LncRNAs in PC tissues and PC cell lines through qPCR. Comparing to 293T cells, the expression of LncRNA AF339813 was significantly increased about 10-fold in PANC-1 cells, 8-fold in SW1990 cells and 8.9-fold in BxCP-3 cells. The other 5 LncRNAs have a certain degree of up-regulation in PC cell lines.	26045769	2015	Downregulation of NUF2 inhibits tumor growth and induces apoptosis by regulating lncRNA AF339813.
AL391421.1-3:1	hepatocellular carcinoma	Microarray, qPCR	hepatocellular carcinoma serum samples	down-regulated	The data showed that the expression level of the lncRNA lnc-AL391421.1-3:1 was downregulated, while the lncRNAs lnc-POLL-6:1andlnc-CYB5R3-1:2 as well as the mRNAs UBXN11, DDX28 and WDR91 were upregulated in the serum samples from HCC LNM patients.	29981417	2018	Integrated Analysis of Long Noncoding RNA Expression Profiles in Lymph Node Metastasis of Hepatocellular Carcinoma
AL499627.1	papillary renal cell carcinoma	RNA-seq	pRCC tissues	differentially expressed	A forest plot was used to illustrate the HR and 95% CI of key lncRNAs. KM survival analysis revealed the prognostic significance of two protective biomarkers, AC024022.1 and GAS6-AS1, and three adverse biomarkers, AC087379.2, AL352984.1, and AL499627.1.	31516581	2019	Long non-coding RNAs as prognostic biomarkers in papillary renal cell carcinoma.
AL592284.1	cervical cancer	qPCR	blood	up-regulated	We discovered 4 lncRNAs including HOTAIR, PVT1, XLOC_000303, and AL592284.1, which were upregulated in CC comparing with the cancer free controls.	30134241	2018	Four Circulating Long Non-Coding RNAs Act as Biomarkers for Predicting Cervical Cancer.
AL832444	breast cancer	microarray, qPCR, RNAi, Western blot etc.	cell lines (MCF-7 and T-47D)	down-regulated	From these 127 DE lncRNAs, we selected the top 25 most significant genes for further validation and analysis (electronic supplementary material, table S2). For 23 out of 25 (92%) of the lncRNAs tested, quantitative real-time PCR (qRTPCR) on cDNA templates confirmed the microarray results.	28003470	2016	Primate-specific oestrogen-responsive long non-coding RNAs regulate proliferation and viability of human breast cancer cells.
AL832916	ovarian cancer	microarray, qPCR	ovarian cancer tissues	down-regulated	RT-qPCR analysis was thus performed to validate certain microarray data using this set of tissue samples. Overall, 4 of the most markedly upregulated (BC041954, ENST00000453838, ENST00000505048 and ENST00000502715) and downregulated (AK123324, AF087976, AL832916 and AF086261) lncRNAs were selected.	30132558	2018	Profile and validation of dysregulated long non-coding RNAs and mRNAs in ovarian cancer.
AL833160	breast cancer	microarray, qPCR, RNAi, Western blot etc.	cell lines (MCF-7 and T-47D)	up-regulated	From these 127 DE lncRNAs, we selected the top 25 most significant genes for further validation and analysis (electronic supplementary material, table S2). For 23 out of 25 (92%) of the lncRNAs tested, quantitative real-time PCR (qRTPCR) on cDNA templates confirmed the microarray results.	28003470	2016	Primate-specific oestrogen-responsive long non-coding RNAs regulate proliferation and viability of human breast cancer cells.
AL928768.3	bladder cancer	microarray, qPCR etc.	bladder cancer tissues	down-regulated	Five lncRNAs and four mRNAs were chose for verification of the microarray results in 30 pairs of samples by quantitative real-time PCR. qRT-PCR assay showed that the expression of lncRNA RP11-359E19.2 was upregulated, whereas AL928768.3 and AC002519.6 as well as RP11-79H23.3 and AK021804 were downregulated.	27363013	2016	Comprehensive analysis of differentially expressed profiles of lncRNAs and circRNAs with associated co-expression and ceRNA networks in bladder carcinoma.
ANAC	breast cancer	qPCR, Western blot, Luciferase reporter assay etc.	breast cancer tissues, cell lines (CF10A, MDA-MB-231, MDA-MB-231, MCF7, T47D, BT549 and HEK293T)	down-regulated	We find that lncRNA ANCR participates in TGF-B1-induced EMT. By our ChIP and Real-time PCR assays, we reveal that TGF-B1 down-regulates ANCR expression by increasing HDAC3 enrichment at ANCR promoter region, which decreases both H3 and H4 acetylation of ANCR promoter. In addition, by western blot and transwell assays, we indicate that ectopic expression of ANCR partly attenuates the TGF-B1-induce…	28978036	2017	LncRNA ANCR down-regulation promotes TGF-B-induced EMT and metastasis in breast cancer.
ANCR	non small cell lung cancer	qRT-PCR, RIP	NSCLC tissues, cell lines	up-regulated	Long-chain non-coding RNA ANCR was highly expressed in NSCLC tissues and could enhance the viability and malignancy of NSCLC cells by inhibiting the expression of E-Ca, thereby promoting the progression of NSCLC.	32096155	2020	Long non-coding RNA ANCR promotes progression of NSCLC by inhibiting E-Ca expression
ANCR	gastric cancer	qRT-PCR, Western Blot, RIP	Tissue Samples, Tumor-associated macrophages (TAMs), THP-1 cells and human gastric cancer cells HGC-27	up-regulated	LncRNA ANCR was highly expressed in GC. The overexpression of LncRNA ANCR in macrophages reduced the concentrations of M1 macrophage polarized marker molecules IL-1β and IL-6 in the supernatant of cells, and inhibited the polarization of macrophages to M1, while the knockdown of LncRNA ANCR produced the opposite effect. The co-culture of macrophages overexpressing LncRNA ANCR with GC cells promot…	31894487	2020	LncRNA ANCR Promotes Invasion and Migration of Gastric Cancer by Regulating FoxO1 Expression to Inhibit Macrophage M1 Polarization
ANCR	hepatocellular carcinoma	qRT-PCR, RIP, Western blotting, Dual-luciferase reporter gene assay	HCC tissues, hepatocytes (LO2) and human HCC cell lines (Hep3B, HepG2 and Huh7)	up-regulated	ANCR was highly expressed in HCC tissues and cells, which promoted the proliferation and migration/invasion of HCC cells.In vivo experiments showed interfering ANCR suppressed the growth and metastasis of HCC. H3/H4 histone acetylation levels at the ANCR promoter region were elevated in HCC tissues and cells, and interfering histone deacetylases 3 (HDAC3) significantly up-regulated ANCR expressio…	31868085	2020	LncRNA ANCR Promotes Hepatocellular Carcinoma Metastasis Through Upregulating HNRNPA1 Expression
ANCR	non small cell lung cancer	qPCR, Western blot	non small cell lung cancer tissues, cell lines (NCI-H23, NCI-H522)	down-regulated	ANCR was significantly downregulated in NSCLC patients compared with healthy controls in lung biopsies and plasma. ANCR overexpression inhibited NSCLC cell migration and invasion.	30154397	2018	lncRA ANCR Inhibits Non-Small Cell Lung Cancer Cell Migration and Invasion by Inactivating TGF-β Pathway.
ANCR	nasopharyngeal cancer	qPCR, Western blot, RIP, etc.	NPC tissues, human NPC cell lines (CNE1, CNE2, SUNE1 C666-1, HONE1, and HNE1) and human normal nasopharyngeal epithelial NP-69 cells	up-regulated	ANCR was upregulated in NPC tissues and cells. ANCR expression was significantly correlated with tumor size and TNM stage. Further, ANCR knockdown inhibited NPC cell growth and radiation resistance. Mechanistically, we found that PTEN was upregulated in ANCR knockdown NPC cells. In addition, RIP assay indicated that EZH2, the oncogenic histone methyltransferase of polycomb repressive complex 2, i…	30568463	2018	LncRNA ANCR promotes proliferation and radiation resistance of nasopharyngeal carcinoma by inhibiting PTEN expression
ANCR	glioma	qPCR, RNAi etc.	glioma tissues, cell lines (NT2, U-87MG, A172, 1321N1, DAOY, Hela, HEK293T, Huh-7, SW480, KYSE, 5637 and AGS)	up-regulated	Our qRT-PCR results revealed a significant upregulation of ANCR in more malignant and less differentiated types of brain tumors (P=0.03). This data was in accordance with down regulation of ANCR during neural differentiation. ANCR suppression caused an elevation in apoptosis rate, as well as a G1 cell cycle arrest in glioblastoma cell line. Altogether, our data demonstrated that ANCR may play a r…	29476310	2018	Anti-differentiation non-coding RNA, ANCR, is differentially expressed in different types of brain tumors.
ANCR	breast cancer	qPCR, Western blot, RIP, RNA pull-down assay, Cell proliferation assay etc.	breast cancer tissues, cell lines (MCF10A, MCF7, MDA-MB-231 and HEK293T)	down-regulated	We also uncover ANCR is an important player in breast cancer progression and metastasis mainly through decreasing EZH2 stability. More specifically, we initially found that ANCR level was lower in breast cancer tissues and breast cancer cell lines, in contrast to their normal counterparts. We then demonstrated that knockdown of ANCR induced an EMT program and promoted cell migration and invasion …	27716745	2017	The degradation of EZH2 mediated by lncRNA ANCR attenuated the invasion and metastasis of breast cancer.
ANCR	colorectal cancer	qPCR, RNAi, Western blot, RNA pull-down assay etc.	CRC tissues, cell lines (M5, HCT116, lovo, SW620, Caco-2, DLD1, HT29 and SW480)	up-regulated	ANCR, EZH2 and H3K27me3 expressions were up-regulated in CRC tissues and SW620 cells. After transfected with ANCR-siRNA, SW620 cells showed decreased ANCR expression and EZH2 mRNA and protein expressions. According to the results of RNA pull-down and co-IP assays, ANCR could specifically bind to EZH2. The results of Trans-well and cell scratch tests showed that when ANCR expression was decreased,…	27983539	2017	LncRNA-ANCR down-regulation suppresses invasion and migration of colorectal cancer cells by regulating EZH2 expression.
ANCR	osteosarcoma	qPCR, Western blot etc.	OS tissues, cell line (hFOB1.19)	up-regulated	LncRNA-ANCR is highly expressed in both OS tissues and cell lines. downregulation of lncRNA-ANCR reduced the mRNA level of EZH2 and increased the expression of p21 and p27 at both mRNA and protein levels. LncRNA-ANCR interacted with EZH2 and their expression abundance was positively correlated in OS patients. ANCR inhibited the cell proliferation, migration, and invasion of OS cells possibly thro…	28679390	2017	LncRNA-ANCR regulates the cell growth of osteosarcoma by interacting with EZH2 and affecting the expression of p21 and p27.
ANRASSF1	breast cancer	RT-PCR etc.	Three mammary epithelial cell lines (MECs: 184A1 and 184B5, both chemically transformed and MCF10A derived from benign fibrocystic disease) and 10 breast cancer cell lines (BCCs: BT-483, BT-549, Hs578T, MCF7, MDA-MB-134, MDAMB-231, MDA-MB-415, MDA-MB-453, MDA-MB-468, and SK-BR-3)	up-regulated	RASSF1C remained unmethylated and RASSF1A was hypermethylated at high frequencies in 75 primary breast cancers, and also in a panel of three mammary epithelial cells (MEC) and 10 breast cancer cell lines (BCC). Although RASSF1C was expressed in all cell lines, only two of them expressed the transcript RASSF1A. ANRASSF1 expression levels were increased in six BCCs. In vitro induced demethylation w…	31062660	2019	The long non-coding RNA ANRASSF1 in the regulation of alternative protein-coding transcripts RASSF1A and RASSF1C in human breast cancer cells: implications to epigenetic therapy
ANRASSF1	prostate cancer	RNA-seq, qPCR, RNAi, Western blot, RIP, ChIP, Cell proliferation assay etc.	cell lines (HeLa, MDA-MB-231, LNCaP and MCF-8)	up-regulated	ANRASSF1 endogenous expression is higher in breast and prostate tumor cell lines compared with non-tumor, and an opposite pattern is observed for RASSF1A. ANRASSF1 ectopic overexpression reduces RASSF1A abundance and increases the proliferation of HeLa cells, whereas ANRASSF1 silencing causes the opposite effects. These changes in ANRASSF1 levels do not affect the RASSF1C isoform abundance. ANRAS…	23990798	2013	The intronic long noncoding RNA ANRASSF1 recruits PRC2 to the RASSF1A promoter, reducing the expression of RASSF1A and increasing cell proliferation.
ANRASSF1	cervical cancer	RNA-seq, qPCR, RNAi, Western blot, RIP, ChIP, Cell proliferation assay etc.	cell lines (HeLa, MDA-MB-231, LNCaP and MCF-9)	differentially expressed	Overexpression of ANRASSF1 increases the cell proliferation rate and decreases cell death.	23990798	2013	The intronic long noncoding RNA ANRASSF1 recruits PRC2 to the RASSF1A promoter, reducing the expression of RASSF1A and increasing cell proliferation.
ANRASSF1	breast cancer	RNA-seq, qPCR, RNAi, Western blot, RIP, ChIP, Cell proliferation assay etc.	cell lines (HeLa, MDA-MB-231, LNCaP and MCF-7)	up-regulated	ANRASSF1 endogenous expression is higher in breast and prostate tumor cell lines compared with non-tumor, and an opposite pattern is observed for RASSF1A. ANRASSF1 ectopic overexpression reduces RASSF1A abundance and increases the proliferation of HeLa cells, whereas ANRASSF1 silencing causes the opposite effects. These changes in ANRASSF1 levels do not affect the RASSF1C isoform abundance. ANRAS…	23990798	2013	The intronic long noncoding RNA ANRASSF1 recruits PRC2 to the RASSF1A promoter, reducing the expression of RASSF1A and increasing cell proliferation.
ANRASSF1	breast cancer	qPCR etc.	breast cancer tissues, cell line (MDA-MB-231)	up-regulated	In this study, we analyzed expression of four long noncoding RNAs (lncRNAs) namely SOX2OT, PTPRG-AS1, ANRASSF1, and ANRIL in 38 breast cancer tissues and their adjacent noncancerous tissues (ANCTs). ANRASSF1 expression was not detected in any noncancerous tissue. All lncRNAs showed significant overexpression in tumor tissues compared with ANCTs.	26409453	2016	Expression analysis of four long noncoding RNAs in breast cancer.
ANRIL	bladder cancer	qPCR etc.	Urine exosome	up-regulated	RT-qPCR results showed that ANRIL and PCAT-1 were significantly (p<0.05) higher in the urinary exosomes of BC patients compared with healthy controls.	32231490	2020	Tumor-derived urinary exosomal long non-coding RNAs as diagnostic biomarkers for bladder cancer
ANRIL	osteosarcoma	qPCR, Luciferase reporter assay, Western blot	osteosarcoma cell lines	differentially expressed	In this study, ANRIL shRNA was used to knock down its endogenous expression in U2-OS and Saos-2 osteosarcoma cell lines. Our data showed that ANRIL-silenced cells were more sensitive to cisplatin: apoptotic ratio was increased and cleaved caspase-3 level was upregulated. Furthermore, the expression level of miR-125a-5p, a microRNA that can bind to ANRIL, was elevated in ANRIL-silenced cells.	30777616	2019	Effect of lncRNA ANRIL knockdown on proliferation and cisplatin chemoresistance of osteosarcoma cells in vitro.
ANRIL	laryngeal squamous cell cancer	RT-qPCR, Western blot, Dual luciferase reporter assay	laryngeal papilloma (LP) tissues, cell lines carrying SV-40T (NP69, BNCC338439), LSCC cell lines (TU177, BNCC341383, AMC-HN-8, BNCC338377)	up-regulated	CDKN2B-AS1 was upregulated in LSCC tissues, and the upregulation of CDKN2B-AS1 was correlated with overall survival, advanced clinical stage, and lymph node metastasis. In AMC-HN-8 cells, the knockdown of CDKN2B-AS1 by siRNA inhibited cell viability, blocked cell cycle in G1 phase, and increased the expression levels of cyclin-dependent kinase inhibitor 1A (p21), cleaved caspase3, and cleaved PPo…	31960744	2020	Regulating of Cell Cycle Progression by the lncRNA CDKN2B-AS1/miR-324-5p/ROCK1 Axis in Laryngeal Squamous Cell Cancer
ANRIL	acute myeloid leukemia	qRT-PCR, Dual-luciferase reporter assay, Western blot analysis	Bone marrow samples, stromal cell line HS and leukemia cell lines HL-60 and THP-1	up-regulated	ANRIL was up-regulated both in the BM samples from AML patients and cell lines (HL-60 and THP-1), of which expression was negatively correlated with miR-34a expression. ANRIL knockdown inhibited cell proliferation, migration and invasion but promoted apoptosis of AML cells, while overexpression of miR-34a exerted opposite effects.ANRIL knockdown significantly inhibited the tumorigenesis of AML.	31830533	2020	LncRNA ANRIL Promotes Cell Proliferation, Migration and Invasion During Acute Myeloid Leukemia Pathogenesis via Negatively Regulating miR-34a
ANRIL	hepatocellular carcinoma	qRT-PCR, Western Blot, Luciferase Activity Assay, RIP	SMCC7721, HepG2, MHCC-97H, SNU-449, HUH7, LO2 and HEK-293T cells	up-regulated	ANRIL expression was upregulated in HCC cells, in comparison to the normal human liver cells LO2.Knockdown of ANRIL suppressed HCC cell proliferation and induced cell cycle arrest and apoptosis. HCC cell migration and invasion capacity were inhibited by inhibition of ANRIL. Bioinformatics analyses revealed that ANRIL could interact with miR-384.	31679275	2019	Evaluation of LncRNA ANRIL Potential in Hepatic Cancer Progression
ANRIL	hepatocellular carcinoma	qRT-PCR, Western blotting, Luciferase reporter analysis, RIP	HCC paraffin-embedded tissue samples, HCC tumorigenic line Huh7, SMMC7721, HepG2, Hep3B, and normal hepatic cell line L02	up-regulated	lncRAN ANRIL expression was significantly increased in HCC tissues or cells compared with the normal adjacent tissues and normal tissues or cells.overexpression of lncRNA ANRIL promoted mitochondrial function in HCC cells, evident by the increased mitochondrial DNA copy numbers, ATP (Adenosine triphosphate) level, mitochondrial membrane potential, and the expression levels of mitochondrial marker…	31670868	2020	Long Non-Coding RNA ANRIL Enhances Mitochondrial Function of Hepatocellular Carcinoma by Regulating the MiR-199a-5p/ARL2 Axis
ANRIL	laryngeal squamous cell cancer	Dual luciferase reporter assay, qRT-PCR, Western blotting	LSCC and the adjacent normal tissues, LSCC cell lines AMC-HN-8 and SNU-899	up-regulated	ANRIL was up-regulated while miR-181a was down-regulated in LSCC tissues.ANRIL could directly sponge miR-181a to counteract its suppression on Snai2, serving as a positive regulator of Snai2. Either knockdown of ANRIL or overexpression of miR-181a significantly inhibited the proliferation, clonogenicity, invasion, migration and epithelial mesenchymal transformation (EMT), as well as promoted the …	31667207	2019	Long Non-Coding RNA ANRIL Promotes Proliferation, Clonogenicity, Invasion and Migration of Laryngeal Squamous Cell Carcinoma by Regulating miR-181a/Snai2 Axis
ANRIL	ovarian cancer	qRT-PCR , Luciferase reporter assay , Western blot etc.	epithelial ovarian cancer tissues, normal ovarian tissues, normal human ovarian surface epithelial cells (HOSEPiCs), human ovarian cancer cells (cisplatin-sensitive strain SKOV3 and cisplatin-resistant strain SKOV3/DDP)	up-regulated	Ovarian cancer tissues and cisplatin-resistant cells had increased ANRIL expression and decreased let-7a expression, and those patients with higher clinical stage and pathological grade showed higher ANRIL and lower let-7a. Dual-luciferase reporter-gene assay confirmed the targeting relationship between ANRIL and let-7a, and between let-7a and HMGA2. The cell viability and cisplatin IC50 were dec…	31189742	2019	LncRNA ANRIL Affects the Sensitivity of Ovarian Cancer to Cisplatin via Regulation of let-7a/HMGA2 Axis
ANRIL	retinoblastoma	qRT-PCR , Luciferase reporter assay , Western blot , RIP , in vitro knockdown etc.	Retinoblastoma Y79 cells (ATCC, Catalogue No: HTB-18, Manassas, VA), The retinoblastoma and adjacent noncancerous tissues	up-regulated	ANRIL expression was highly expressed in human retinoblastoma tissue as relative to the adjacent noncancerous tissues. ANRIL suppression inhibited Y79 cells viability, migration, invasion, while promoted apoptosis.ANRIL negatively regulated miR-99a by binding to miR-99a. Silence of miR-99a reversed the ANRIL-knockdown effects on Y79 cells.miR-99a overexpression suppressed Y79 cell viability, migr…	31184221	2019	Silence of lncRNA ANRIL Represses Cell Growth and Promotes Apoptosis in Retinoblastoma Cells Through Regulating miR-99a and c-Myc
ANRIL	hepatocellular carcinoma	qRT-PCR , Luciferase reporter assay , Western blot etc.	human HCC cell lines ( MHCC97 and Li-7), non-tumourigenic liver cell line THLE-3	up-regulated	ANRIL was highly expressed in MHCC97 and Li-7 cells when compared to THLE-3 cells.ANRIL overexpression promoted cell viability, migration, invasion and suppressed apoptosis of MHCC97 and Li-7 cells.ANRIL negatively regulated miR-144, and oncogenic effects of ANRIL were attenuated when miR-144 was overexpressed.PBX3 was a direct target of miR-144. miR-144 overexpression blocked PI3K/AKT and JAK/ST…	31609763	2019	LncRNA ANRIL Promotes Cell Growth, Migration and Invasion of Hepatocellular Carcinoma Cells via Sponging miR-144
ANRIL	breast cancer	qRT-PCR etc.	breast tumor and separate blocks of normal tissue adjacent to tumor tissue, cell lines ( MCF7 and MDA-MB-231 )	up-regulated	All tumors showed ANRIL expression in malignant cells, but amongst tumors ANRIL showed different subcellular locations with 56% of tumors with ANRIL only in the nucleus, 16% with ANRIL only in the cytoplasm and 28% with ANRIL in both the nucleus and cytoplasm. Cases with nuclear ANRIL were positively correlated with POSTN expression in malignant cells (ρ = 0.57, P = 0.0086), and no correlation wa…	31572679	2019	Long Non-coding RNA ANRIL in the Nucleus Associates With Periostin Expression in Breast Cancer
ANRIL	gastric cancer	qPCR, Western blot	gastric cancer tissues, cell lines (MKN-45, SGC-7901, GES-1)	up-regulated	ANRIL level was elevated in gastric cancer tissues and cell lines. Knockdown of ANRIL suppressed cell viability, migration, and invasion, and increased apoptosis through up-regulating miR-99a.	30156609	2018	Knockdown of long non-coding RNA ANRIL inhibits tumorigenesis in human gastric cancer cells via microRNA-99a-mediated down-regulation of BMI1.
ANRIL	glioblastoma	microarray, qPCR	glioblastoma tissues, cell lines (A172, LN229, LN18, T98G, U251, U87-MG)	up-regulated	Silencing ANRIL, a GBM upregulated lncRNA, inhibited glioma cell proliferation and colony growth.	30038703	2018	Genetic Landscape of Long Noncoding RNA (lncRNAs) in Glioblastoma: Identification of Complex lncRNA Regulatory Networks and Clinically Relevant lncRNAs in Glioblastoma.
ANRIL	gastric cancer	qPCR, Western blot, Other	GC tissues and cell lines SGC7901, BGC823, MGC803, MKN28 and MKN45	up-regulated	Furthermore, we assessed the expression levels of the lncRNA ANRIL in GC and found that it was negatively associated with the level of PLZF and that ANRIL indirectly methylated PLZF to suppress its expression via binding with polycomb repressive complex 2. These results indicated that constitutive ANRIL activation was a possible cause of the lack of PLZF expression in GC cells.	30431129	2019	Tumor Suppressor PLZF Regulated by lncRNA ANRIL Suppresses Proliferation and Epithelial Mesenchymal Transformation of Gastric Cancer Cells
ANRIL	retinoblastoma	qPCR, Western blot, Other	Retinoblastoma HXO-RB44 and Y79	up-regulated	The results indicated that the down-regulation of ANRIL or up-regulation of ATM led to an increase in the expressions of ATM, E2F1, INK4b, INK4a, ARF, p53, and pRB. The silencing of ANRIL or up-regulation of ATM exerted an inhibitory effect on the proliferation and invasion while improving the apoptosis of HXO-RB44 and Y79 cells. In conclusion, the key observations of our study demonstrated that …	30355646	2018	The Silencing of Long Non-Coding RNA ANRIL Suppresses Invasion, and Promotes Apoptosis of Retinoblastoma Cells Through the ATM-E2F1 Signaling Pathway
ANRIL	colorectal cancer	qPCR, Luciferase reporter assay, Other	CRC tisues and cell lines (LOVO, HCT116, HT29, RKO, SW480)	up-regulated	Increased ANRIL expression in CRC was associated with poor clinical prognosis. Kaplan-Meier analysis showed that ANRIL was associated with overall survival of patients with colorectal cancer, and patients with high ANRIL expression tended to have unfavorable outcome. In vitro experiments revealed that ANRIL knockdown significantly inhibited CRC cell proliferation, improved the sensitivity of chem…	30279206	2018	ANRIL Promotes Chemoresistance via Disturbing Expression of ABCC1 by Regulating the Expression of Let-7a in Colorectal Cancer
ANRIL	adult T cell leukemia	qPCR, Luciferase reporter assay, RIP, Other	ATL tissues and T-cell lines (MT-2, MT4, C8166, MT-1, HPB-ATL-2, HPB-ATL-T, 410 ED, and TL-Om1)	up-regulated	E2F1 induced ANRIL transcription by enhancing its promoter activity. Knockdown of ANRIL in ATL cells repressed cellular proliferation and increased apoptosis in vitro and in vivo As a mechanism for these actions, we found that ANRIL targeted EZH2 and activated the NF-κB pathway in ATL cells. This activation was independent of the histone methyltransferase (HMT) activity of EZH2 but required the f…	30258009	2018	Long Noncoding RNA ANRIL Supports Proliferation of Adult T-Cell Leukemia Cells Through Cooperation With EZH2
ANRIL	hepatocellular carcinoma	qPCR, Western blot, Other	HCC tissues and cell line HepG2	down-regulated	Knockdown of ANRIL inhibited proliferation, induced apoptosis, meanwhile suppressed migration and invasion of HepG2 cells. Additionally, the results showed that the expression level of miR-191 was down-regulated by ANRIL knockdown in HepG2 cells. Importantly, overexpression of miR-191 reversed the anti-tumor effect of ANRIL on cell proliferation, apoptosis, migration and invasion in HepG2 cells. …	30249208	2018	Long Noncoding RNA MLK7-AS1 Promotes Ovarian Cancer Cells Progression by Modulating miR-375/YAP1 Axis
ANRIL	glioma	qPCR, Western blot, Luciferase reporter assay, Other	glioma tissues and cell line (U251)	up-regulated	lncRNA ANRIL was positively correlated with glioma grade and negatively correlated with miR-203a. lncRNA ANRIL silencing could induce anoikis and cell cycle arrest in G0/G1 phase, while regulating the activity of caspase-3/8/9 and the AKT signaling pathway, and the expression of tumor-related genes in the U251 cell line. miR-203a mimics could partially reverse these functions.	30197521	2018	Effect of lncRNA ANRIL Silencing on Anoikis and Cell Cycle in Human Glioma via microRNA-203a
ANRIL	papillary thyroid cancer	qPCR, Western blot, etc.	PTC cell line TPC-1 and IHH-4, Normal human thyroid follicular epithelial Nthy-ori 3-1 cell line	up-regulated	ANRIL was highly expressed in thyroid cancer, and silence of ANRIL inhibited thyroid cancer cells proliferation, invasion and metastasis. Propofol with a concentration of 6 μg/mL significantly reduced TPC-1 and IHH-4 cells proliferation and migration, and significantly induced apoptosis. However, 6 μg/mL of propofol had no significant impacts on the proliferation and apoptosis of normal human thy…	30703346	2019	Propofol suppresses proliferation and migration of papillary thyroid cancer cells by down-regulation of lncRNA ANRIL.
ANRIL	esophageal cancer	qPCR, etc.	esophageal cancer tissues,	up-regulated	ESCC tissues examined showed an obvious increment in ANRIL expression when compared to normal tissues.	30610814	2018	Upregulation of long noncoding RNA ANRIL correlates with tumor progression and poor prognosis in esophageal squamous cell carcinoma
ANRIL	pancreatic cancer	Luciferase, etc.	PC cell lines Panc-1 and SW1990	differentially expressed	rs1537373 in ANRIL may influence transcription factor binding and regulate CDKN2B expression, thus confer the susceptibility to PC.	30604909	2019	A functional variant rs1537373 in 9p21.3 region is associated with pancreatic cancer risk.
ANRIL	head and neck squamous cell carcinoma	qPCR, Western blot, Luciferase reporter assay, in vitro knockdown, RIP, etc.	HNSCC tissues, CAL-27 and SCC-9 cell lines, HN4, HN6 and HN30 cell lines, Normal oral epithelial cells (Normal)	up-regulated	ANRIL expression was upregulated in HNSCC and correlated with tumor progression. Further functional analysis showed that knockdown of ANRIL significantly inhibited proliferation in vivo and in vitro. ANRIL functioned as a ceRNA (competing endogenous RNAs) for miR-125a-3p and upregulated FGFR1 (fibroblast growth factor receptor-1), which could promote tumor growth. Moreover, we confirmed that ANRI…	30555745	2018	Long non-coding RNA ANRIL promotes tumorgenesis through regulation of FGFR1 expression by sponging miR-125a-3p in head and neck squamous cell carcinoma
ANRIL	oral squamous cell carcinoma	RNA-seq, qPCR, Western blot	OSCC SCC15 cells, TW2.6 cells, OSCC tissue and serum	up-regulated	The lncRNA ANRIL was highly expressed in the tissues and serum of patients. The proliferation ability of the cells transfected with si-ANRIL was significantly reduced, while that of the cells transfected with ANRIL-OE was overtly increased. The apoptosis rate was (9.21±5.22)%, (22.3±1.34)%, and (13.21±6.22)% in lncRNA ANRIL-OE group, si-ANRIL group and control group, respectively. The protein exp…	31364119	2019	Effects of lncRNA ANRIL on proliferation and apoptosis of oral squamous cell carcinoma cells by regulating TGF-β/Smad pathway
ANRIL	gastric cancer	qPCR, Western blot	Gastric cancer cells, AGS, MG803	up-regulated	long non-coding RNA ANRIL was critical for the progression of gastric cancer. Knockdown of ANRIL (also known as CDKN2B-AS) with shRNA increased apoptosis, inhibited tumor growth, and suppressed migration of cancer cells. TET2 (Tet Methylcytosine Dioxygenase 2), a methylcytosine dioxygenase suppressed ANRIL function and prevented cancer progression. Patients with higher TET2 expression survived be…	31242038	2019	LncRNA-ANRIL promotes gastric cancer progression by enhancing NF-kB signaling
ANRIL	Intraductal Papillary Mucinous Neoplasms of the Pancreas	qPCR, etc.	blood	differentially expressed	We hypothesized that circulating long non-coding RNAs (lncRNAs) may act as diagnostic markers of incidentally-detected cystic PDAC precursors known as intraductal papillary mucinous neoplasms (IPMNs) and predictors of their pathology/histological classification.PVT1 has been shown to be upregulated in PDAC tissues,to be correlated with clinical stage and poor survival,to be overexpressed in the s…	28874676	2017	Linc-ing Circulating Long Non-coding RNAs to the Diagnosis and Malignant Prediction of Intraductal Papillary Mucinous Neoplasms of the Pancreas.
ANRIL	neurofibromatosis type 1	microarray, qPCR etc.	blood	up-regulated	Single-nucleotide polymorphism rs2151280 (located in ANRIL) was statistically significantly associated with the number of PNFs in NF1 patients. In addition, allele T of rs2151280 was statistically significantly associated with reduced ANRIL transcript levels, suggesting that modulation of ANRIL expression mediates PNF susceptibility. Identification of ANRIL as a modifier gene in NF1 may offer clu…	22034633	2011	Role of noncoding RNA ANRIL in genesis of plexiform neurofibromas in neurofibromatosis type 1.
ANRIL	medulloblastoma	qPCR, Luciferase reporter assay, Western blot.	cell lines (MB DAOY)	up-regulated	ANRIL was up-regulated in MB and its silence significantly lowered cell viability and migration but promoted cell apoptosis.ANRIL acted as a sponge of miR-323 and its silence functioned through up-regulating miR-323. BRI3 and CDK6 were target genes of miR-323 and the effect of BRI3 on DAOY cells was the same as ANRIL.ANRIL suppression could reduce phosphorylated levels of p38 MAPK, ERK and AKT, a…	28513871	2017	Potential Role of Long Non-Coding RNA ANRIL in Pediatric Medulloblastoma Through Promotion on Proliferation and Migration by Targeting miR-323.
ANRIL	pancreatic cancer	qPCR, Cell transfection, Western blot, Cell migration and invasion assay etc.	cell lines (PANC1, Miapaca II, HPDE6-C7)	up-regulated	ANRIL expression in the PC cells was higher than in normal pancreatic duct epithelial cells. By inhibiting the ATM-E2F1 signaling pathway in PC cells, E-cadherin expression increased but N-cadherin and Vimentin expressions decreased. After ANRIL was silenced or the ATM-E2F1 signaling pathway inhibited, PC cell migration and invasion abilities were decreased.	28344092	2017	The over expression of long non-coding RNA ANRIL promotes epithelial-mesenchymal transition by activating the ATM-E2F1 signaling pathway in pancreatic cancer: An in vivo and in vitro study.
ANRIL	oral squamous cancer	qPCR, Western blot, etc.	cell lines (OSCC3, SCC4, HSC3, CAL27)	down-regulated	lncRNA ANRIL expression was signifcantly down-regulated in si-ANRIL-transfected HSC3, OSCC3 and SCC4 cells when compared with control cells.Down-regulated expression of lncRNA ANRIL inhibits OSCC cell proliferation and induces cell apoptosis in vitro. lncRNA ANRIL was involved in OSCC cell proliferation and sensitivity to cisplatin.	29176691	2017	Midkine derived from cancer associated fibroblasts promotes cisplatin-resistance via upregulation of the expression of lncRNA ANRIL in tumour cells
ANRIL	ovarian cancer	qPCR, Western blot etc.	cell lines (SKOV3, OVCAR3, A2780, Hey, OVCA429 and OVCA433)	up-regulated	we evaluated ANRIL expression in epithelial ovarian cancer (EOC) and defined its clinical implications and biological functions. ANRIL was overexpressed in EOC tissues relative to normal controls. Overexpression correlated with advanced International Federation of Gynecologists and Obstetricians stage and high histological grade. Multivariate analysis indicated that ANRIL is an independent progno…	27095571	2016	The long non-coding RNA ANRIL promotes proliferation and cell cycle progression and inhibits apoptosis and senescence in epithelial ovarian cancer
ANRIL	glioblastoma	qPCR etc.	cell lines (U118, MG-U87, MG-LN18)	down-regulated	The lncRNAs (INK4 Locus) ANRIL, H19, PCAT-1 indicated low expression. Moreover, ANRIL expression was similar to H19 in the glioblastoma cell lines. These lncRNAs showed a significant decrease 5.3, 5.3, 2.3 fold in GBM cell lines, respectively (Fig. 1b). These findings showed that PCAT-1, ANRIL, H19 could inhibit GBM cell proliferation, invasion and migration.	27306825	2016	Analysis of dysregulated long non-coding RNA expressions in glioblastoma cells.
ANRIL	lung cancer	qPCR, RNAi, Western blot, Cell apoptosis assay etc.	cell lines (H460, H1975, HCT116, BEAS2B)	up-regulated	The expression level of ANRIL was increased up to 13.6-fold by PLD inhibition in H460 human lung cancer cells. Moreover, knockdown of ANRIL using its specific small-interfering RNA significantly suppressed PLD inhibition-induced apoptosis. Collectively, our findings showed that ANRIL is an lncRNA responsible in anti-tumorigenesis caused by PLD inhibition and combined incorporation of ANRIL into P…	25964559	2015	Down-regulation of Phospholipase D Stimulates Death of Lung Cancer Cells Involving Up-regulation of the Long ncRNA ANRIL.
ANRIL	laryngeal squamous cell cancer	qPCR etc.	LSCC tissues	up-regulated	We discovered that five lncRNAs were differentially expressed between primary LSCC samples and adjacent normal tissues. Among them, three lncRNAs were up-expressed in tumor specimens, including CDKN2B-AS1, HOTAIR and MALAT1. More, two lncRNAs had significant down-expression, which were lncRNA RRP1B and SRA1. Cisplatin and paclitaxel have target function on significant lncRNAs in LSCC, which prese…	25257554	2014	Cisplatin and paclitaxel target significant long noncoding RNAs in laryngeal squamous cell carcinoma.
ANRIL	colon cancer	qPCR, RNAi, Western blot, ChIP, Luciferase reporter assay, Cell proliferation assay etc.	cell lines (HCT116, U2OS)	up-regulated	The results showed that cell proliferation was substantially retarded in the ANRIL-knockdown cells compared to the control cells, while the cells overexpressing ANRIL exhibited accelerated proliferation. In untreated HCT116 p53+/+ cells, overexpression of ANRIL appeared to promote DNA synthesis and cell proliferation evidenced by the higher percentage of S-phase cells.	23416462	2013	Long non-coding RNA ANRIL (CDKN2B-AS) is induced by the ATM-E2F1 signaling pathway.
ANRIL	acute myeloid leukemia	qPCR, RNAi etc.	cell lines (KG-1, Kasumi-1)	up-regulated	We found an inverse relation between p15 antisense (p15AS) and p15 sense expression in leukaemia. A p15AS expression construct induced p16 silencing in cis and in trans through heterochromatin formation but not DNA methylation; the silencing persisted aftp15AS was turned off, although methylation and heterochromatin inhibitors reversed this process. Moreover, 11 out of 16 patient samples (69%) sh…	18185590	2008	Epigenetic silencing of tumour suppressor gene p15 by its antisense RNA.
ANRIL	oral cancer	qPCR, Luciferase reporter assay, in vitro knockdown etc.	cell lines (HB56, HB96, TSCC, Tca8113, SCC-9 and CAL27, HIOEC, HEK-293T), oral cancer tissues	up-regulated	ANRIL showed significantly higher, while miR-125a showed lower, expression in OC tissues and sera than in normal controls. MTT, colony formation, flow cytometry analysis, wound-healing, transwell and mice xenograft model assays were used to detect the proliferation, migration, and invasion of ARNIL-overexpressing HB56 cells and ARNIL-knockdown CAL27 cells. The results showed that cell proliferati…	29635126	2018	The role of long non-coding RNA ANRIL in the carcinogenesis of oral cancer by targeting miR-125a.
ANRIL	triple negative breast cancer	qPCR, Luciferase reporter assay, RIP.	triple-negative breast cancer tissues, cell lines (MDA-MB-231, MDA-MB-468, MDA-MB-453, TB-549, MCF-7 and TD-47)	up-regulated	Expression level of ANRIL was up-regulated in TNBC tumor tissue and cell lines compared to noncancerous tissue and non-TNBC cells.the up-regulated ANRIL expression was closely correlated to poor prognosis.ANRIL knockdown interfered by interference oligonucleotide could markedly suppress TNBC cells proliferation and enhance apoptosis. ANRIL overexpression modulated TNBC tumorigenesis through actin…	28961506	2017	Long non-coding RNA ANRIL promotes carcinogenesis via sponging miR-199a in triple-negative breast cancer.
ANRIL	glioma	qPCR, Western blot, Luciferase reporter assay, in vitro knockdown etc.	cell lines (U251)	up-regulated	ANRIL was upregulated in glioma cells and its suppression inhibited cell proliferation, migration and invasion but promoted cell apoptosis. ANRIL acted as a sponge of miR-34a, and Sirt1 is a target of miR-34a. Then, Sirt1 was proved to function through activation of the PI3K/AKT and mTOR signaling pathways. In conclusion, ANRIL was upregulated in glioma, and its inhibition could repress cell prol…	29057547	2017	Knockdown of long non-coding RNA ANRIL inhibits proliferation, migration, and invasion but promotes apoptosis of human glioma cells by upregulation of miR-34a.
ANRIL	renal cell carcinoma	qPCR, RNAi, Western blot, Cell migration and invasion assay, CCK-8 assay etc.	RCC tissues, cell lines (786-O, A498, caki-1 and caki-2, and HEK-293T)	up-regulated	ANRIL was highly expressed in RCC tissues and RCC cell lines. ANRIL significantly promoted cell proliferation, migration, invasion and EMT but inhibited cell apoptosis. Additionally, the expression levels of B-catenin, Ki-67, glycogen synthase kinase 3B (GSK-3B), phosphorylated GSK-3B, T cell transcription factor 4 (TCF-4) and leukemia enhancer factor 1 (LEF-1) were all markedly up-regulated by A…	28251886	2017	Highly Expressed Antisense Non-coding RNA in the INK4 Locus Promotes 5 Growth and Invasion of Renal Clear Carcinoma Cells Via the B-catenin Pathway.
ANRIL	lung adenocarcinoma	qPCR, Western blot etc.	LAD tissues, cell line A549/Taxol	up-regulated	Our results showed that ANRIL functioning as a potential oncogene was up-regulated in LAD, and promoted the acquisition of chemo-resistance in paclitaxel partly through the mitochondrial pathway by modulating the expression of apoptosis-related protein cleaved-PARP and Bcl-2.	28402932	2017	The long noncoding RNA ANRIL acts as an oncogene and contributes to paclitaxel resistance of lung adenocarcinoma A549 cells
ANRIL	gallbladder cancer	qPCR, Western blot etc.	GBC tissues, GBC cell lines (GBC-SD and QBC940)	down-regulated	The effects of MEG3 and ANRIL were also verified in mice. Compared with normal tissues, the expression of MEG3 was significantly lower in GBC tissues, whereas the expression of ANRIL was significantly higher. The overexpression of MEG3 and underexpression of ANRIL were significantly associated with GBC prognosis. The expressions of MEG3 and ANRIL were higher in pcDNA-MEG3 and pcDNA-ANRIL-transfec…	26812694	2016	Expression and mechanisms of long non-coding RNA genes MEG3 and ANRIL in gallbladder cancer
ANRIL	thyroid cancer	qPCR, RNAi, Western blot etc.	thyroid cancer tissues, cell lines (K1, TPC-1, SW579 and Nthy-ori 3-1)	up-regulated	The results of qRT-PCR showed significantly higher expression of ANRIL mRNA in the TC tissues relative to the adjacent normal tissues. ANRIL may reduce p15INK4B expression through inhibiting TGF-B/Smad signaling pathway, promoting invasion and metastasis of TC cells, and the silencing of ANRIL inhibits the invasion and metastasis of TPC-1 cells.	27507052	2016	Long non-coding RNA ANRIL promotes the invasion and metastasis of thyroid cancer cells through TGF-B/Smad signaling pathway.
ANRIL	bladder cancer	qPCR, RNAi, Western blot etc.	urine, cell lines (SV-HUC, 5637, TCC-SUP, T24, UMUC3, HT1376, J82, and RT4)	up-regulated	In comparison to the level of expression of these selected lncRNA and mRNA in the control SV-40 immortalized non-tumorigenic urothelial cell line SV-HUC, we found elevated expression of HOTAIR, HOXA-AS-2, ANRIL, and HOXA13 in T24 UBC cells. While in TCC-SUP UBC cell line we found HOTAIR, HOX-AS-2, linc-RoR, ANRIL and HOXA13 were elevated	26800519	2016	Expression of the Long Non-Coding RNA HOTAIR Correlates with Disease Progression in Bladder Cancer and Is Contained in Bladder Cancer Patient Urinary Exosomes.
ANRIL	bladder cancer	qPCR, Western blot etc.	bladder cancer tissues	up-regulated	Our results showed up-regulation of ANRIL in bladder cancer tissues versus the corresponding adjacent non-tumor tissues. Knockdown of ANRIL repressed cell proliferation and increased cell apoptosis, along with decreased expression of Bcl-2 and increased expressions of Bax, cytoplasmic cytochrome c and Smac and cleaved caspase-9, caspase-3 and PARP.	26449463	2015	Long non-coding RNA ANRIL is up-regulated in bladder cancer and regulates bladder cancer cell proliferation and apoptosis through the intrinsic pathway
ANRIL	serous ovarian cancer	qPCR, RNAi, Western blot etc.	SOC tissues, cell lines (SK-OV-3, HO8910)	up-regulated	We found that ANRIL levels were elevated in SOC tissues compared with normal controls and were highly correlated with advanced FIGO stage, high histological grade, lymph node metastasis, and poor prognosis. Functional studies suggest a critical role of ANRIL in the control of SOC cell migration/invasion at least in part through regulation of MET and MMP3.	25845387	2015	Long non-coding RNA ANRIL predicts poor prognosis and promotes invasion/metastasis in serous ovarian cancer.
ANRIL	esophageal squamous cell carcinoma	qPCR, RNAi, Western blot etc.	ESCC tissues, cell lines (TE1, ECA109)	up-regulated	Compared with matched adjacent non-tumor tissues, the expression levels of ANRIL in ESCC tissues were significantly increased. Furthermore, inhibition of ANRIL was found to increase the expression of p15(INK4b) and TGFB1 and depletion of ANRIL in ESCC cell lines may inhibit cellular proliferation.	24747824	2014	ANRIL inhibits p15(INK4b) through the TGFB1 signaling pathway in human esophageal squamous cell carcinoma.
ANRIL	acute lymphoblastic leukemia	MassARRAY assay etc.	acute lymphoblastic leukemia tissues	differentially expressed	Rs564398 (A>G), mapping to the CDKN2BAS locus that encodes for ANRIL antisense non-coding RNA, showed a statistically significant correlation with the ALL phenotype, with a risk pattern that was compatible with an overdominant model of disease susceptibility. We hypothesized that this association reflects the capability of some ANRIL polymorphisms to contribute to its transcription changes respon…	21414664	2011	A polymorphism in the chromosome 9p21 ANRIL locus is associated to Philadelphia positive acute lymphoblastic leukemia.
ANRIL	prostate cancer	qPCR etc.	cell lines (PC3, MEFs, IMR90 etc.)	up-regulated	Here we report that chromobox 7 (CBX7) within the polycomb repressive complex 1 binds to ANRIL, and both CBX7 and ANRIL are found at elevated levels in prostate cancer tissues.	20541999	2010	Molecular interplay of the noncoding RNA ANRIL and methylated histone H3 lysine 27 by polycomb CBX7 in transcriptional silencing of INK4a.
ANRIL	glioma	qPCR etc.	glioma tissues	differentially expressed	Risk SNPs (rs3217992, A>G; rs1063192, C>T) for coronary disease, stroke, diabetes, melanoma, and glioma were all associated with allelic expression of ANRIL. Our data show that multiple independent sites in the chromosome 9p21 region influence CDKN2A, CDKN2B and ANRIL expression. SNPs associated with disease in GWA studies are all associated with ANRIL expression, indicating that modulation of AN…	20386740	2010	Chromosome 9p21 SNPs Associated with Multiple Disease Phenotypes Correlate with ANRIL Expression.
ANRIL	acute lymphoblastic leukemia	qPCR, RNAi etc.	cell lines (KG-1, Kasumi-1)	up-regulated	We found an inverse relation between p15 antisense (p15AS) and p15 sense expression in leukaemia. A p15AS expression construct induced p15 silencing in cis and in trans through heterochromatin formation but not DNA methylation; the silencing persisted after p15AS was turned off, although methylation and heterochromatin inhibitors reversed this process. Moreover, 11 out of 16 patient samples (69%)…	18185590	2008	Epigenetic silencing of tumour suppressor gene p15 by its antisense RNA.
ANRIL	melanoma	qPCR etc.	cell line (NZM)	differentially expressed	We found differential expression of ANRIL exons, which indicates that multiple isoforms exist in melanoma cells. In addition to linear isoforms, we identified circular forms of ANRIL (circANRIL). Further characterisation of circANRIL in two patient-derived metastatic melanoma cell lines (NZM7 and NZM37) revealed the existence of a rich assortment of circular isoforms. Moreover, in the two melanom…	28653984	2017	Multiple Isoforms of ANRIL in Melanoma Cells: Structural Complexity Suggests Variations in Processing.
ANRIL	colorectal cancer	qPCR, RNAi etc.	cell line (HCT116)	up-regulated	Here we report that ANRIL is involved in the proliferation of colorectal cancer HCT116 cells in two- and three-dimensional culture. Silencing ANRIL by both transfection with small interfering RNA and retrovirally produced small hairpin RNA reduced HCT116 cell proliferation in both two- and three-dimensional culture. HCT116 cells depleted for ANRIL were arrested in the S phase of cell cycle.	26708220	2016	ANRIL regulates the proliferation of human colorectal cancer cells in both two- and three-dimensional culture.
ANRIL	melanoma	qPCR, RNAi, Western blot, Cell migration assay etc.	cell line (OM431)	up-regulated	Real-time polymerase chain reaction (PCR) results indicated that ANRIL expression is upregulated in the two melanoma cell lines. In cell culture, this treatment significantly reduced the tumor metastatic capacity and tumor formation compared with absence of treatment. In animals harboring tumor xenografts, this therapeutic approach significantly inhibited tumor growth and reduced the tumor weight.	27461581	2016	ANRIL lncRNA triggers efficient therapeutic efficacy by reprogramming the aberrant INK4-hub in melanoma.
ANRIL	colorectal cancer	qPCR, RNAi, Western blot, Northern blot etc.	cell lines (HT29, SW480, HCT116 and LoVo)	up-regulated	ANRIL was overexpressed in colorectal cancer. By statistical analysis, increased ANRIL was found to be in close association with TNM staging, Duke staging and lymphatic metastasis and poor prognosis. Through down-regulation of the overexpressed ANRIL, lymphangiogenesis may be suppressed and therefore lymphatic metastasis may be inhibited.	27286457	2016	Downregulation of long non-coding RNA ANRIL suppresses lymphangiogenesis and lymphatic metastasis in colorectal cancer.
ANRIL	melanoma	qPCR etc.	melanoma tissues	differentially expressed	Risk SNPs (rs3217992, A>G; rs1063192, C>T) for coronary disease, stroke, diabetes, melanoma, and glioma were all associated with allelic expression of ANRIL. Our data show that multiple independent sites in the chromosome 9p21 region influence CDKN2A, CDKN2B and ANRIL expression. SNPs associated with disease in GWA studies are all associated with ANRIL expression, indicating that modulation of AN…	20386740	2010	Chromosome 9p21 SNPs Associated with Multiple Disease Phenotypes Correlate with ANRIL Expression.
ANRIL	nasopharyngeal cancer	RT-qPCR, Western blot, Luciferase reporter assay, in vitro knockdown, RIP	NPC cell lines (C666-1, SUNE-1, CNE1, CNE2 and HNE-1)	up-regulated	Mechanistically, SOX2 binds with ANRIL and increases its RNA level, which upregulates B-catenin signalling, resulting in enhanced nasopharyngealcarcinoma tumourigenesis. Expression levels of ANRIL are positively correlated with SOX2 and B-catenin in clinical nasopharyngeal carcinoma samples.The transcription factor SOX2 is widely recognized for its pivotal roles during mammalian embryogenesis.	29463902	2018	Upregulation of SOX2-activated lncRNA ANRIL promotes nasopharyngeal carcinoma cell growth.
ANRIL	prostate cancer	RT-PCR, Western blot, in vitro knockdown	Fresh tissues of prostate cancer, human prostate cancer cell lines (LNCap, PC3 and DU145)	up-regulated	Our results showed that ANRIL was significantly overexpressed in prostate cancer tissues compared with corresponding normal tissues. Knockdown of ANRIL significantly inhibited the proliferation and migration of prostate cancer LNCap, PC3 and DU145 cells. Knockdown of ANRIL significantly decreased the levels of TGF-B1 and p-Smad2, and increased the level of p-Smad7 in prostate cancer LNCap cells. …	29278879	2018	Overexpression of lncRNA ANRIL promoted the proliferation and migration of prostate cancer cells via regulating let-7a/TGF-B1/ Smad signaling pathway.
ANRIL	breast cancer	microarray, qPCR etc.	plasma, breast cancer tissues	up-regulated	Expression level of these 3 lncRNAs was determined in plasma samples of 60 patients with BC and 40 healthy individuals by performing real-time PCR. As expected, the relative expression of ANRIL, HIF1A-AS2, and UCA1 was significantly higher in patients with TNBC than in patients with NTNBC, which was consistent with the results of microarray analysis.	28248879	2017	A three-long noncoding RNA signature as a diagnostic biomarker for differentiating between triple-negative and non-triple-negative breast cancers.
ANRIL	osteosarcoma	qPCR etc.	cell line U2OS	up-regulated	The expression of lncRNA ANRIL is increased in hepatocellular carcinoma, and demonstrated that it serves a role in tumor proliferation and metastasis. The results of these studies therefore suggest that dysregulation of ANRIL may be a contributing factor in human cancer progression.	29201225	2017	Long non-coding RNA ANRIL promotes the proliferation, migration and invasion of human osteosarcoma cells
ANRIL	breast cancer	qPCR etc.	breast cancer tissues	up-regulated	In breast cancer, the rs11515 CG genotype is more frequent and associated with a more aggressive tumor that could be due to increased ANRIL and reduced p16 (INK4a) expression. Compared to the CC genotype, the CG genotype was associated with lower expression of CDKN2A/p16INK4a, and higher expression of ANRIL.	26835415	2016	The rs11515 Polymorphism Is More Frequent and Associated With Aggressive Breast Tumors with Increased ANRIL and Decreased p16 (INK4a) Expression.
ANRIL	cervical cancer	qPCR, RNAi etc.	cell line (HeLa)	up-regulated	qRT-PCR showed that ANRIL is highly expressed in these cancer cells compared to normal fibroblasts. Depletion of ANRIL increased p15 expression, with no impact on p16 or ARF (alternative reading frame) expression, and caused cell-cycle arrest at the G2/M phase, leading to inhibition of proliferation of H1299 and HeLa cells.	26408699	2015	Long Noncoding RNA ANRIL Regulates Proliferation of Non-small Cell Lung Cancer and Cervical Cancer Cells.
ANRIL	osteosarcoma	qPCR, RNAi etc.	cell line (Saos-2)	up-regulated	qRT-PCR showed that ANRIL is highly expressed in these cancer cells compared to normal fibroblasts. Depletion of ANRIL increased p15 expression, with no impact on p16 or ARF (alternative reading frame) expression, and caused cell-cycle arrest at the G2/M phase, leading to inhibition of proliferation of H1299 and HeLa cells.	26408699	2015	Long Noncoding RNA ANRIL Regulates Proliferation of Non-small Cell Lung Cancer and Cervical Cancer Cells.
ANRIL	cervical cancer	qPCR etc.	cell line (CaSki)	up-regulated	Generally, we found that some of the RNA molecules (HOTAIR and MALAT1) are down-regulated while many of them (lincRNA-p21, GAS5, MEG3, ANRIL, and ncRNA-CCND1) are up-regulated and some others (TUG1, UCA1, and PANDA) not affected. The decline in the expression of HOTAIR and MALAT1 was clearly evident in BLM-treated HeLa and MCF cells. For lincRNA-p21, ncRNA-CCND1, and MEG3, a similar up-regulation…	22487937	2013	Differential expression of long non-coding RNAs during genotoxic stress-induced apoptosis in HeLa and MCF-7 cells.
ANRIL	breast cancer	qPCR etc.	breast cancer tissues	up-regulated	In a series of 12 breast tumor tissues showing a wide range of p14/ARF, p16/ CDKN2A, and p15/CDKN2B mRNA levels, we also observed a stronger positive correlation of ANRIL with p14/ARF than with p16/ CDKN2A or p15/CDKN2B. This study points to the existence of a new gene within the p15/CDKN2B-p16/CDKN2A-p14/ARF locus putatively involved in melanoma-NST syndrome families and in melanoma-prone famili…	17440112	2007	Characterization of a germ-line deletion, including the entire INK4/ARF locus, in a melanoma-neural system tumor family: identification of ANRIL, an antisense noncoding RNA whose expression coclusters with ARF.
ANRIL	non small cell lung cancer	qPCR etc.	non-small cell lung cancer tissues	up-regulated	We assessed the expressions of the 12 lncRNAs in 92 serum samplesand identified two lncRNAs [SOX2OT and ANRIL] that were overexpressed in tumor serum samples compared with healthy controls. Kaplan-Meier analysis demonstrated that low expressions of SOX3OT and ANRIL were both associated with higher OS rate (P = 0.008 and 0.017, respectively), and SOX2OT could be used as an independent prognostic f…	29504701	2018	Circulating long noncoding RNA act as potential novel biomarkers for diagnosis and prognosis of non-small cell lung cancer.
ANRIL	non small cell lung cancer	qPCR, RNAi etc.	cell lines (ABC-1, H1299)	up-regulated	qRT-PCR showed that ANRIL is highly expressed in these cancer cells compared to normal fibroblasts. Depletion of ANRIL increased p15 expression, with no impact on p16 or ARF (alternative reading frame) expression, and caused cell-cycle arrest at the G2/M phase, leading to inhibition of proliferation of H1299 and HeLa cells.	26408699	2015	Long Noncoding RNA ANRIL Regulates Proliferation of Non-small Cell Lung Cancer and Cervical Cancer Cells.
ANRIL	gastric cancer	qPCR, RNAi, Western blot, RIP etc.	gastric cancer tissues, cell lines (SGC7901, BGC823, MGC803)	up-regulated	Higher expression of ANRIL was significantly correlated with a higher TNM stage and tumor size. Further experiments revealed that ANRIL knockdown significantly repressed the proliferation both in vitro and in vivo. We also showed that E2F1 could induce ANRIL and ANRIL-mediated growth promotion is in part due to epigenetic repression of miR-99a/miR-449a in Trans by binding to PRC2, thus forming a …	24810364	2014	Long noncoding RNA ANRIL indicates a poor prognosis of gastric cancer and promotes tumor growth by epigenetically silencing of miR-99a/miR-449a.
ANRIL	colorectal cancer	qPCR, RNAi etc.	CRC tissues, cell lines (HT29 and RKO)	up-regulated	The CRC tissues were revealed to express higher levels of ANRIL lncRNA compared with the adjacent non-neoplastic tissues. Furthermore, high ANRIL expression was significantly associated with reduced survival rate. ANRIL gene expression was successfully silenced in human CRC cells. ANRIL knockdown decreased proliferation, inhibited migration and invasion, and reduced the colony-forming ability of …	27314206	2016	ANRIL is associated with the survival rate of patients with colorectal cancer, and affects cell migration and invasion in vitro.
ANRIL	gastric cancer	qPCR, RNAi, Western blot, Luciferase reporter assay, Cell proliferation assay etc.	gastric cancer tissues, cell lines (MGC803, AGS, and MKN-28)	up-regulated	Here, we found that lncRNA-ANRIL was upregulated in human gastric cancer tissues. We demonstrate that TET2 inhibits the proliferation and colony formation of human gastric cancer cells. Overexpression of TET2 induces apoptosis in human gastric cancer cells. The mechanism study shows that TET2 binds to the promoter region of the oncogenic long noncoding RNA (lncRNA-ANRIL) and regulates the express…	27027260	2016	TET2 regulates LncRNA-ANRIL expression and inhibits the growth of human gastric cancer cells.
ANRIL	hepatocellular carcinoma	microarray, qPCR etc.	HCC tissues	up-regulated	The majority (14 out of 17) of these lncRNAs were confirmed to be dysregulated in HCC compared to the surrounding non-tumorous tissues, corroborating the reliability of our profiling data.	27894309	2016	Analysis of long noncoding RNA expression in hepatocellular carcinoma of different viral etiology.
ANRIL	gastric cancer	qPCR, RNAi etc.	primary gastric cancer tissues, cell line (BGC823)	up-regulated	ANRIL was highly expressed in gastric cancer tissues of cisplatin-resistant and 5-fluorouracil (5-FU)-resistant patients, and the same upregulation trends were observed in cisplatin-resistant cells (BGC823/DDP) and 5-FU-resistant cells (BGC823/5-FU). In addition, BGC823/DDP and BGC823/5-FU cells transfected with ANRIL siRNA and treated with cisplatin or 5-FU, respectively, exhibited significant l…	27121324	2016	Silencing of long non-coding RNA ANRIL inhibits the development of multidrug resistance in gastric cancer cells
ANRIL	nasopharyngeal cancer	qPCR, RNAi, Luciferase reporter assay, MTT assay etc.	NPC tissues, cell lines (CNE1, CNE2, S18, HONE1, and 5-8F)	up-regulated	ANRIL was highly expressed and let-7a was downregulated in NPC tissues and cells. Luciferase assay revealed that ANRIL could negatively regulate miR-let-7a expression. ANRIL knockdown inhibited NPC cell proliferation and induced apoptosis, while anti-let-7a reversed these effects. Combination treatment of si-ANRIL and DDP led to a lower viability, a more DNA strand breaks damage and a higher come…	28117929	2017	Downregulation of lncRNA ANRIL represses tumorigenicity and enhances cisplatin-induced cytotoxicity via regulating microRNA let-7a in nasopharyngeal carcinoma.
ANRIL	nasopharyngeal cancer	qPCR, Luciferase reporter assays	NPC tissues, cell lines (5-8F, CNE1, CNE2 and HONE1)	up-regulated	The expression of lncRNA ANRIL was upregulated in NPC tissues and cells. Moreover, knockdown of ANRIL repressed proliferation, promoted apoptosis, and improved radiosensitivity in NPC via functioning as a miR-125a sponge.	28402230	2017	Downregulation of lncRNA ANRIL inhibits proliferation, induces apoptosis, and enhances radiosensitivity in nasopharyngeal carcinoma cells through regulating miR-125a
ANRIL	cervical cancer	qPCR, Luciferase Reporter Assay	primary cervical cancer tissues, cell lines (HeLa, CaSki, SiHa, HT-3, and C33A)	up-regulated	RT-PCR showed that ANRIL expression was significantly upregulated in cervical cancer tumors and cell lines. The bioinformatics prediction program and luciferase assay predicted and validated that miR-186 directly targeted ANRIL. The expression level of miR-186 was downregulated in cervical cancer tumors and cell lines and was negatively correlated to that of ANRIL.	28550682	2017	Long Noncoding RNA ANRIL Promotes Cervical Cancer Development by Acting as a Sponge of miR-186
ANRIL	osteosarcoma	qRT-PCR, Western blot, in vitro knockdown	The tumor tissues, Human OS cell lines (MNNG/HOS and U2 OS)	up-regulated	The expression level of ANRIL was significantly increased in OS tissues than in the adjacent normal tissues. 33 patients were included in the high expression group and the other 24 patients were included in the normal expression group. ANRIL expression was significantly associated with tumor size (5.7cm±2.4cm vs. 4.3cm±1.7cm, p=0.02) and the 5-year survival rate (51.5% vs. 79.1%, p=0.03). Knockdo…	29520337	2018	Long non-coding RNA ANRIL is associated with a poor prognosis of osteosarcoma and promotes tumorigenesis via PI3K/Akt pathway.
ANRIL	cervical cancer	qPCR, RNAi, Western blot, Cell proliferation assay etc.	cervical cancer tissues, cell lines (HeLa, CaSki, SiHa, ME-180)	up-regulated	The expression of lncRNA ANRIL was significantly increased both in cervical cancer tissues and cell lines. Patients with high ANRIL expression had advanced FIGO stage, lymph node metastasis and poor overall survival than those with low ANRIL expression. Loss-of-function experiments showed that decreased expression of ANRIL inhibited cell proliferation, migration and invasion of cervical cancer. F…	27899255	2017	Long non-coding RNA ANRIL indicates a poor prognosis of cervical cancer and promotes carcinogenesis via PI3K/Akt pathways.
ANRIL	breast cancer	qPCR etc.	breast cancer tissues, cell line (MDA-MB-231)	up-regulated	In this study, we analyzed expression of four long noncoding RNAs (lncRNAs) namely SOX2OT, PTPRG-AS1, ANRASSF1, and ANRIL in 38 breast cancer tissues and their adjacent noncancerous tissues (ANCTs). ANRASSF1 expression was not detected in any noncancerous tissue. All lncRNAs showed significant overexpression in tumor tissues compared with ANCTs.	26409453	2016	Expression analysis of four long noncoding RNAs in breast cancer.
ANRIL	nasopharyngeal cancer	qPCR, RNAi, Western blot, MTT assay etc.	NPC tissues, cell lines (NP69 and N5-Tert)	up-regulated	In this study, we report that LncRNA ANRIL generally up-regulated in nasopharyngeal carcinoma. ANRIL was highly expressed in advanced-stage cancer. Further investigation showed that knockdown of ANRIL significantly repressed NPC cell proliferation and transformation. We also found that ANRIL could induce the percentage of side population cells (SP cells) in NPC.	27557514	2016	LncRNA ANRIL is up-regulated in nasopharyngeal carcinoma and promotes the cancer progression via increasing proliferation, reprograming cell glucose metabolism and inducing side-population stem-like cancer cells.
ANRIL	osteosarcoma	qPCR, RNAi, Western blot, ChIP, Luciferase reporter assay etc.	osteosarcoma tissues, cell lines (C33A, Caski and SiHa)	up-regulated	We found that the expression of ANRIL was upregulated in 15 pairs of osteosarcoma compared with adjacent normal tissues. We found that hypoxia is sufficient to upregulate ANRIL expression in osteosarcoma cells (MNNG and U2OS). HIF-1a directly binds to the putative hypoxia response element in the upstream region of ANRIL.	27688736	2016	Long noncoding RNA ANRIL is activated by hypoxia-inducible factor-1a and promotes osteosarcoma cell invasion and suppresses cell apoptosis upon hypoxia.
ANRIL	non small cell lung cancer	qPCR, RNAi, Western blot, Luciferase reporter assay etc.	NSCLC tissues, cell lines (SK-MES-1, A549, SPC-A1, and NCI-H1975)	up-regulated	The high expression level of ANRIL was positively correlated with advanced tumor-node-metastasis stage and greater tumor diameter. Furthermore, chromatin immunoprecipitation assays confirmed the physical interaction between c-Myc and ANRIL. ANRIL silencing significantly inhibited NSCLC cell proliferation.	27307748	2016	Long noncoding RNA ANRIL could be transactivated by c-Myc and promote tumor progression of non-small-cell lung cancer.
ANRIL	non small cell lung cancer	qPCR, RNAi, Cell proliferation assay etc.	NSCLC tissues, cell lines (A549, SPC-A1, NCI-H1650)	up-regulated	The expression level of lncRNA ANRIL was higher in NSCLC tissues and lung cancer cells than in adjacent non-tumor tissues and normal human bronchial epithelial cells. Higher expression of lncRNA ANRIL in NSCLC tissues was associated with higher TNM stage and advanced lymph node metastasis. Patients with high lncRNA ANRIL expression had poorer overall survival compared with low lncRNA ANRIL group.…	25889788	2015	Increased expression of the long non-coding RNA ANRIL promotes lung cancer cell metastasis and correlates with poor prognosis.
ANRIL	non small cell lung cancer	qPCR, Western blot etc.	NSCLC tissues, cell lines (PC9, SPC-A1, NCI-H1975, H1299, H358)	up-regulated	In this study, we reported that ANRIL expression was increased in NSCLC tissues and Its expression level was significantly correlated with TNM stages and tumor size. Moreover, patients with high levels of ANRIL expression had a relatively poor prognosis. In addition, taking advantage of loss of function experiments in NSCLC cells, we found that knockdown of ANRIL expression could impair cell prol…	25504755	2014	Long noncoding RNA ANRIL promotes non small cell lung cancer cells proliferation and inhibits apoptosis by silencing KLF2 and P21 expression.
ANRIL	hepatocellular carcinoma	qRT-PCR, Luciferase reporter assay, in vitro knockdown, RIP	HCC tissue, HCC cell lines (SMMC772, HUH7, Hep3B, and HepG2)	up-regulated	ANRIL was upregulated and miR-122-5p was downregulated in HCC tissues and cells. ANRIL was negatively correlated with miR-122-5p expression in HCC tissues. Knockdown of ANRIL or miR-122-5p overexpression suppressed HCC cell viability, colony formation ability, metastasis, and invasion. ANRIL was demonstrated to directly bind to miR-122-5p and inhibit its expression.Forced expression of ANRIL abol…	29127494	2017	Knockdown of LncRNA ANRIL suppresses cell proliferation, metastasis, and invasion via regulating miR-122-5p expression in hepatocellular carcinoma.
ANRIL	hepatocellular carcinoma	qPCR, Western blot etc.	HCC tissues, cell lines (HepG2, Hep3B, MHCC-97H, L02)	up-regulated	ANRIL expression was up-regulated in HCC tissues, and the higher expression of ANRIL was significantly correlated with tumor size and Barcelona Clinic Liver Cancer (BCLC) stage. clonogenic survival was significantly decreased following inhibition of ANRIL both in HepG2 and Hep3B cell lines.	29029488	2017	Erratum to: Long non-coding RNA ANRIL is upregulated in hepatocellular carcinoma and regulates cell proliferation by epigenetic silencing of KLF2.
ANRIL	hepatocellular carcinoma	qPCR, RNAi etc.	HCC tissues, cell lines (HepG2 etc.)	up-regulated	LncRNA ANRIL expression in HCC tissues was significantly higher than in the adjacent non-tumor tissues. The expression of lncRNA ANRIL was remarkably associated with the histologic grade and TNM stage of HCC patients. In addition, HCC patients with higher lncRNA ANRIL expression had significantly poorer overall survival. Moreover, in vitro assays revealed that the decreased expression of lncRNA A…	26045820	2015	High expression of long non-coding RNA ANRIL is associated with poor prognosis in hepatocellular carcinoma.
ANRIL	hepatocellular carcinoma	qPCR, RNAi, Western blot, RIP etc.	HCC tissues, cell lines (HepG2, Hep3B, MHCC-97H)	up-regulated	ANRIL expression was up-regulated in HCC tissues, and the higher expression of ANRIL was significantly correlated with tumor size and Barcelona Clinic Liver Cancer (BCLC) stage. Moreover, taking advantage of loss of function experiments in HCC cells, we found that knockdown of ANRIL expression could impair cell proliferation and invasion and induce cell apoptosis both in vitro and in vivo.	25966845	2015	Long non-coding RNA ANRIL is up-regulated in hepatocellular carcinoma and promotes cell apoptosis by epigenetically silencing of KLF2.
ANRIL	hepatocellular carcinoma	qPCR, RNAi, Western blot, RIP, ChIP, Flow cytometry assay, Cell proliferation assay etc.	HCC tissues, cell lines (HepG2, Hep3B, MHCC-97H)	up-regulated	ANRIL expression was up-regulated in HCC tissues, and the higher expression of ANRIL was significantly correlated with tumor size and Barcelona Clinic Liver Cancer (BCLC) stage. Moreover, taking advantage of loss of function experiments in HCC cells, we found that knockdown of ANRIL expression could impair cell proliferation and invasion and induce cell apoptosis both in vitro and in vivo.	27391317	2015	Long non-coding RNA ANRIL is upregulated in hepatocellular carcinoma and regulates cell proliferation by epigenetic silencing of KLF2.
ANRIL	bladder cancer	qPCR, RNAi, Western blot	bladder cancer tissue	up-regulated	We observed ANRIL overexpression in many UC tissues and cell lines mainly resulting from upregulation of 3'-truncated isoforms.	29861427	2015	Truncated Isoforms of lncRNA ANRIL Are Overexpressed in Bladder Cancer, But Do Not Contribute to Repression of INK4 Tumor Suppressors
anti-NOS2A	glioblastoma	qPCR etc.	glioblastoma tissues	up-regulated	We show that this antisense transcript (anti-NOS2A RNA) is expressed in different types of brain tumors, including meningiomas and glioblastomas.	18820242	2008	Novel noncoding antisense RNA transcribed from human anti-NOS2A locus is differentially regulated during neuronal differentiation of embryonic stem cells.
anti-NOS2A	meningioma	qPCR etc.	meningioma tissues	up-regulated	We show that this antisense transcript (anti-NOS2A RNA) is expressed in different types of brain tumors, including meningiomas and glioblastomas.	18820242	2008	Novel noncoding antisense RNA transcribed from human anti-NOS2A locus is differentially regulated during neuronal differentiation of embryonic stem cells.
AOC4P	ovarian cancer	qPCR, Western blot etc.	ovarian surface epithelial tissues, cell lines (HEY-A8 and HEY, HO8910-PM and HO8910, and SKOV3-IP and SKOV3)	down-regulated	The results showed that AOC4P expression levels were decreased in EOC tissues and cell lines, and that the under-expression of AOC4P was positively correlated with FIGO stage and lymph node metastasis.	32334623	2020	Long non-coding RNA AOC4P suppresses epithelial ovarian cancer metastasis by regulating epithelial-mesenchymal transition.
AOC4P	non small cell lung cancer	qPCR, Western blot etc	cell lines (NCI-H460, PC-9, SPC-A1, NCI-H1650, A549)	down-regulated	AOC4P was lowly expressed in NSCLC samples and cells. Overexpression of AOC4P inhibited viability, the expression of MMP-2 and MMP-9, and invasion of NSCLC cells. Apoptosis and caspase-3/7 activity were suppressed in response to AOC4P overexpression in NSCLC cells. AOC4P overexpression suppressed tumor growth in a xenograft mouse model.	32325081	2020	AOC4P suppresses viability and invasion and induces apoptosis in NSCLC cells by inhibiting the Wnt/β-catenin pathway.
AOC4P	gastric cancer	qRT-PCR, Western Blot	tumor specimens, GC cell lines HGC27, AGS, SGC-7901 and MGC803, and the immortalized human gastric epithelial cell line, GES-1	up-regulated	The expression of lncRNA AOC4P in gastric cancer tissues was higher than that in adjacent tissues. OS or DFS time were significantly shortened in patients with gastric cancer with high expression of lncRNA AOC4P. Inhibition of lncRNA AOC4P expression can inhibit cell proliferation, migration and invasion, promoting cell apoptosis to some extent. Inhibition of lncRNA AOC4P expression also can resu…	31696472	2019	LncRNA AOC4P Affects Biological Behavior of Gastric Cancer Cells Through MAPK Signaling Pathway
AOC4P	gastrointestinal stromal tumor	qPCR, Western blot, RNAi, Other	GIST tissues and caell lines (GIST-T1 and GIST-882)	up-regulated	It was revealed that cell proliferative migration and invasive ability in si AOC4P group was decreased than that in CN and si CT groups, and cell apoptosis in si AOC4P group was higher than that in si CT group. The results of Western blot demonstrated that the expression of TGF-β1, ZEB1, Vimentin, and Snail in si AOC4P group were lower than that in si CT and CN group, and the expression of E-cadh…	30288061	2018	Effect of Long Non-Coding RNA AOC4P on Gastrointestinal Stromal Tumor Cells
AOC4P	gastric cancer	microarray, qPCR etc.	plasma, gastric cancer tissues, cell lines (SGC-7901 and BGC-823)	up-regulated	Five (TINCR, CCAT2, AOC4P, BANCR and LINC00857) were significantly upregulated in plasma, tumor tissues and GC cell lines.	28042329	2017	Genome-Wide lncRNA Microarray Profiling Identifies Novel Circulating lncRNAs for Detection of Gastric Cancer.
AOC4P	hepatocellular carcinoma	qPCR, RNAi, Western blot, RNA pull-down assay etc.	HCC tissues, cell lines (J7 and SK-Hep1)	down-regulated	we identified a differentially expressed novel tumor suppressive lncRNA termed amine oxidase, copper containing 4, pseudogene (AOC4P). The level of AOC4P expression was significantly downregulated in 68% of HCC samples and negatively correlated with advanced clinical stage, capsule invasion and vessel invasion. Low AOC4P expression correlated with poor prognostic outcomes, serving as an independe…	26160837	2015	Long non-coding RNA AOC4P suppresses hepatocellular carcinoma metastasis by enhancing vimentin degradation and inhibiting epithelial-mesenchymal transition
AP000221.1	pancreatic cancer	microarray, qPCR etc.	cell lines (SW1990, SWl990/GZ etc.)	up-regulated	Six lncRNAs (RP11-58D2.1, lincRNA-ZNF532, AP000221.1, CTC-338M12.5, CR619813, DDX6P) were selected to validate the microarray consistency by using qPCR. The results demonstrated that RP11-58D2.1, lincRNA-ZNF532 and AP000221.1 were upregulated and that CTC-338M12.5, DDX6P and CR619813 were downregulated in the SW1990/GZ cells compared with SW1990 cells.	25755691	2015	Genomic analysis of drug resistant pancreatic cancer cell line by combining long non-coding RNA and mRNA expression profling.
AP000439.3	breast cancer	qPCR etc.	cell lines (MCF7, ZR-75-1, T47D)	up-regulated	Silencing one of most prominent lncRNA, AP000439.3, resulted in inhibition of cell cycle progression and proliferation. Further study revealed AP000439.3 can regulate expression of CCND1 through enhancing estrogen receptor induction of CCND1. This fnding revealed lncRNAs may serve as important effectors of ER in regulation of gene expression and cell phenotype in breast cancer.	29048636	2017	Genome-wide study of ER-regulated lncRNAs shows AP000439.3 may function as a key regulator of cell cycle in breast cancer
AP000459	gastric cancer	microarray, qPCR etc.	gastric cancer tissues	down-regulated	To confirm the reliability and validity of the microarray data, we selected 14 differentially expressed key lncRNAs and analyzed their actual expression levels in 30 advanced GC samples and paired adjacent non-tumor tissue samples with qRT-PCR. Results showed that, RP5-919F19, CTD-2541M15 and UCA1 expression was significantly higher in carcinoma than in adjacent non-tumor tissues. AP000459, LOC10…	26718650	2016	Differential expression profiles of long non-coding RNAs reveal potential biomarkers for identification of human gastric cancer.
AP000769.1	lung squamous cell carcinoma	qPCR etc.	cell line (SK, MES3)	down-regulated	The expression levels of FN1 and lnc AP000769.1 2:11 were signif-icantly decreased in the celecoxib -treated group compared with the Control group.	29512696	2018	Identification of key genes and long non-coding RNAs in celecoxib-treated lung squamous cell carcinoma cell line by RNA-sequencing.
AP001439.2	gastric cancer	microarray, qPCR etc.	gastric cancer tissues	down-regulated	The expression levels of six up-regulated lncRNAs (XLOC_010235, CACNAICAS3, INTS7, AC104699.1, TSNAX-DISC1, and PRSS21) and six down-regulated lncRNAs (RP11-789C1.1, RP11-528G1.2, MYLK-AS1, RP11-643M14.1, GS1-5L10.1, and AP001439.2) were determined by using qPCR.	26045391	2015	Identification of differentially expressed signatures of long non-coding RNAs associated with different metastatic potentials in gastric cancer.
AP001626.1	gastric cancer	qPCR etc.	gastric cancer tissues	up-regulated	The RT qPCR validation confirmed that AC016735.2, AP001626.1 and RP11 400N13.3 were upregulated, whereas RP11 243M5.2, RP11 400N13.2, LINC01139 and RP11 54H7.5 were downregulated in GC tissues compared with normal adjacent tissues.	29693709	2018	Identification of differential expression lncRNAs in gastric cancer using transcriptome sequencing and bioinformatics analyses.
AP002478.1	hepatocellular carcinoma	RNA-seq	HCC tissues	up-regulated	final risk score formula was as follows: PI = (0.3093 × expression level of AL359878.1) + (0.2395 × expression level of CRNDE) + (0.0451 × expression level of C10orf91) + (0.4591 × expression level of LINC00462) + (0.1914 × expression level of PART1) + (0.1037 × expression level of AL163952.1) + (0.3858 × expression level of AP002478.1) + (− 0.2101 × expression level of CLLU1) + (0.1378 × express…	30916406	2019	Comprehensive analysis of a ceRNA network reveals potential prognostic cytoplasmic lncRNAs involved in HCC progression.
AP002754.2	colorectal cancer	qRT-PCR	CRC tissues, cell lines, blood	up-regulated	AP002754.2 further activated a transcriptional activator that upregulated FADS2 expression. FADS2, in turn, was overexpressed in CRC tumor tissues and functioned as a potential oncogene that facilitated CRC cell proliferation and xenograft growth in vitro and in vivo by increasing the metabolism of PGE2, an oncogenic molecule involved in CRC tumorigenesis.	32127356	2020	Risk SNP-mediated enhancer-promoter interaction drives colorectal cancer through both FADS2 and AP002754.2
AP003555.2	colorectal cancer	qRT-PCR	TCGA	up-regulated	Multivariable Cox regression analysis was used to establish a prognostic risk formula including three lncRNAs (AP003555.2, AP006284.1, and LINC01602).The low-risk group had a better OS than the high-risk group (P < 0.0001), and the areas under the receiver operating characteristic curve (AUCs) of 3- and 5-year OS were 0.712 and 0.674, respectively.	31824849	2019	An Integrated Three-Long Non-coding RNA Signature Predicts Prognosis in Colorectal Cancer Patients
AP006284.1	colorectal cancer	qRT-PCR	TCGA	up-regulated	Multivariable Cox regression analysis was used to establish a prognostic risk formula including three lncRNAs (AP003555.2, AP006284.1, and LINC01602).The low-risk group had a better OS than the high-risk group (P < 0.0001), and the areas under the receiver operating characteristic curve (AUCs) of 3- and 5-year OS were 0.712 and 0.674, respectively.	31824849	2019	An Integrated Three-Long Non-coding RNA Signature Predicts Prognosis in Colorectal Cancer Patients
AP5M1	gastric cancer	qPCR, RNAi etc.	cell lines (AGS1, MGC803, SGC7901 and MKN55), gastric adenocarcinomas tissues	up-regulated	Further, we performed bioinformatic screening of miRNAs that share common miRNA response elements (MREs) with lncRNAs and their downstream mRNA targets. The prediction identified three microRNAs (miR-21, miR-145 and miR-148a) and five gastric cancer-specific target genes (EGFR, KLF4, DNMT1 and AGO4) which also showed strong correlation with lncRNAs in regression analysis. Finally, we constructed …	29719612	2018	Comprehensive analysis of aberrantly expressed lncRNAs and construction of ceRNA network in gastric cancer.
APOC1P1	clear cell renal cell carcinoma	qRT-PCR	ccRCC specimens, RCC cell lines (A498, 786-O, ACHN, and Caki-1) and an immortalized normal human renal tubular epithelial cell line (HK-2)	up-regulated	LncRNA APOC1P1 expression was increased in ccRCC tissues compared with normal kidney tissues (P < 0.001). Its expression was higher in the Fuhrman grade III and IV group than in the Fuhrman grade I and II group (P < 0.05) and significantly upregulated in the advanced stage group (P < 0.05). Kaplan-Meier analyses revealed that elevated LncRNA APOC1P1 expression was significantly associated with po…	31871500	2019	Identification of Long Noncoding RNA APOC1P1 as an Oncogene in Clear Cell Renal Cell Carcinoma
APTR	osteosarcoma	qPCR, Western blot, Luciferase reporter assay, Other	OS tissues and cell lines (MG63, 143B, Saos-2, and HOS)	up-regulated	In functional terms, knockdown of APTR and overexpression of miR-132-3p both, remarkably repressed human OS cell proliferation, invasion and migration, and induced apoptosis. Also, Yes-associated protein 1 (YAP1) was determined as an inhibitory target of miR-132-3p. Moreover, our findings demonstrated that the repression of YAP1 protein expression and the suppression of Ki-67, MMP9, and Bcl2 expr…	30317613	2019	Long Noncoding RNA APTR Contributes to Osteosarcoma Progression Through Repression of miR-132-3p and Upregulation of Yes-Associated Protein 1
APTR	glioblastoma	qPCR, RNAi, Northern blot, Luciferase reporter assay etc.	primary glioblastoma tissues, cell lines (A172, HCT116)	up-regulated	We identified a novel lncRNA, APTR, that acts in trans to repress the CDKN1A/p21 promoter independent of p53 to promote cell proliferation.	24748121	2014	A new lncRNA, APTR, associates with and represses the CDKN1A/p21 promoter by recruiting polycomb proteins.
ARA	breast cancer	qPCR, Other	breast cancer and liver cancer tissues and cell lines	up-regulated	Our data revealed a significant upregulation (P < 0.001) of ARA in breast and liver tumor tissues, in comparison to same patients non-tumor marginal samples. Also, there was a significant difference between the expression of ARA lncRNA in breast cancer and liver cancer patients (P < 0.05). In conclusion, the results of our study suggest a possible role of ARA lncRNA in proliferation of breast and…	30367404	2019	ARA lncRNA, Is Upregulated in Liver and Breast Tumor Tissues
ARAP1-AS1	gastric cancer	RT-PCR	GC tissues	up-regulated	higher levels of ARAP1-AS1 had shorter overall survival (p=0.0020) and disease-free survival than those with lower levels of ARAP1-AS1. ARAP1-AS1 upregulation as an independent unfavorable prognostic factor in GC patients.	32141550	2020	Increased long non-coding RNA ARAP1-AS1 expression and its prognostic significance in human gastric cancer: a preliminary study
ARAP1-AS1	breast cancer	qRT-PCR, Western blot	BC tissues, cell lines	up-regulated	ARAP1-AS1 knockdown led to repressed proliferation,strengthened apoptosis and blocked migration of BC cells. ARAP1-AS1 could boost HDAC2 expression in BC through sponging miR-2110 via a ceRNA mechanism.	32110804	2020	Long non-coding RNA ARAP1-AS1 accelerates cell proliferation and migration in breast cancer through miR-2110/HDAC2/PLIN1 axis
ARAP1-AS1	cervical cancer	qRT-PCR, western blot, RIP, Luciferase reporter assay	CC tissues, cell lines (HeLa, CaSki, SiHa, C-33A, C-4I, SW756, HaCaT), serum specimens	up-regulated	High ARAP1-AS1 expression was closely associated with larger tumor size, advanced FIGO stage as well as lymph node metastasis. ARAP1-AS1 could directly interact with PSF to release PTB, resulting in accelerating the internal ribosome entry site (IRES)-driven translation of proto-oncogene c-Myc, thereby facilitating CC development and progression. c-Myc was able to transcriptionally activate ARAP1…	31953923	2020	Long Non-Coding RNA ARAP1-AS1 Promotes Tumorigenesis and Metastasis Through Facilitating Proto-Oncogene c-Myc Translation via Dissociating PSF/PTB Dimer in Cervical Cancer
ARAP1-AS1	colorectal cancer	qRT-PCR , Luciferase reporter assay , Western blot , in vitro knockdown etc.	CRC tissues and adjacent nontumor tissues, The normal human colon epithelial cell line(HCoEpiC), human CRC cell lines (SW620, SW480, HT29, LoVo, and HCT116)	up-regulated	ARAP1-AS1 was highly expressed in CRC tissues and cell lines. ARAP1-AS1 knockdown suppressed cell migration, invasion, and epithelial-mesenchymal transition (EMT).YY1 transcription factor (YY1) enhanced the transcription activity of ARAP1-AS1. The YY1/ARAP1-AS1 axis promoted CRC cell migration and invasion. YY1/ARAP1-AS1 could regulate the Wnt/β-catenin signaling pathway.	31173500	2019	YY1-Induced Upregulation of Long Noncoding RNA ARAP1-AS1 Promotes Cell Migration and Invasion in Colorectal Cancer Through the Wnt/β-Catenin Signaling Pathway
ARAP1-AS1	bladder cancer	qPCR, Western blot, Luciferase reporter assay, RIP, Other	BCa tissues and cell lines (T24, 5637, EJ, TCC, 253J and J82)	up-regulated	ARAP1-AS1 was enriched in the cytoplasm of BCa cells, suggesting that ARAP1-AS1 might act as a ceRNA to regulate gene expression and biological processes in bladder cancer. It was certified that ARAP1-AS1 can bind with miR-4735-3p in BCa cells. Moreover, functional assays supported the hypothesis that miR-4735-3p is a tumor suppressor in BCa. Additionally, NOTCH2 mRNA could be targeted by miR-473…	30404578	2019	Long non-coding RNA ARAP1-AS1 promotes the progression of bladder cancer by regulating miR-4735-3p/NOTCH2 axis.
ARHGAP22-IT1	lung adenocarcinoma	microarray, qPCR	lung adenocarcinoma tissues, cell lines (H1299, Calu1, SPC-A1, A549, BEAS-2B)	up-regulated	In qRT-PCR of LAD samples without and without lymphatic metastasis and ANT lung tissues, the levels of SRGAP3-AS2, EGFEM1P, FAM66E, and HLA-F-AS1 were downregulated, while the levels of LINC00113, AC005009.1, ARHGAP22-IT1 and AC009411.3 were upregulated.	30151992	2018	Microarray expression profile of long non-coding RNAs in human lung adenocarcinoma.
ARHGAP27P1	gastric cancer	RT-qPCR, Western blot, RIP	GC specimens, Plasma samples, GC cell lines SGC-7901, MGC-803, HGC-27, AGS and BGC-823	down-regulated	ARHGAP27P1 was significantly downregulated in GC tissues, plasma and cells.Low expression of ARHGAP27P1 was closely associated with advanced TNM stage, increased invasion depth and lymphatic metastasis. Low ARHGAP27P1 expression also predicted a poor prognosis in GC patients. Functionally, overexpression of ARHGAP27P1 inhibited proliferation, invasion, and migration in GC cells, while silencing o…	31665700	2019	Long Noncoding RNA ARHGAP27P1 Inhibits Gastric Cancer Cell Proliferation and Cell Cycle Progression Through Epigenetically Regulating p15 and p16
ARHGAP42	nasopharyngeal cancer	qPCR, Western blot, in vitro knockdown	nasopharyngeal cancer tissues, cell lines (CNE1, CNE2, S18, S26, C666-1, and NP69)	up-regulated	Expression of ARHGAP42 in metastatic NPC tissues of mRNA and protein for the first time. Immunohistochemical analysis indicated that NPC patients with highly ARHGAP42 expression were significantly associated with shorter metastasis-free survival. ARHGAP42 siRNA inhibits cell proliferation and mobility. High expression of ARHGAP42 is associated with poor metastasis-free survival of nasopharyngeal …	29936709	2018	ARHGAP42 Promotes Cell Migration and Invasion Involving PI3K/Akt Signaling Pathway in Nasopharyngeal Carcinoma
ARHGAP5-AS1	gastric cancer	qRT-PCR, RIP etc.	Human gastric cancer cell lines SGC7901 and BGC823	up-regulated	Its abundance is affected by autophagy and SQSTM1 is responsible for transporting ARHGAP5-AS1 to autophagosomes. Inhibition of autophagy in chemoresistant cells, thus, resulted in the upregulation of ARHGAP5-AS1. In turn, it activated the transcription of ARHGAP5 in the nucleus by directly interacting with ARHGAP5 promoter. Interestingly, ARHGAP5-AS1 also stabilized ARHGAP5 mRNA in the cytoplasm …	31097692	2019	Impaired Autophagic Degradation of lncRNA ARHGAP5-AS1 Promotes Chemoresistance in Gastric Cancer
ARlnc1	prostate cancer	RNA-seq, Microarray, qPCR, Western blot, Luciferase reporter assay, in vitro knockdown, RNAi, RIP	prostate cancer tissues, cell lines (LNCaP and VCaP)	differentially expressed	ARLNC1 as an important long noncoding RNA that is strongly associated with AR signaling in prostate cancer progression. Not only was ARLNC1 induced by the AR protein, but ARLNC1 stabilized the AR transcript via RNA-RNA interaction. ARLNC1 knockdown suppressed AR expression, global AR signaling and prostate cancer growth in vitro and in vivo.	29808028	2018	Analysis of the Androgen Receptor-Regulated lncRNA Landscape Identifies a Role for ARLNC1 in Prostate Cancer Progression
ARlnc1	prostate cancer	RNA-seq, qPCR, Northern blot etc.	cell lines	differentially expressed	Taken together, these data support a role for ARLNC1 in maintaining a positive feedback loop that potentiates AR signaling during prostate cancer progression and identify ARLNC1 as a novel therapeutic target.	29808028	2018	Analysis of the androgen receptor-regulated lncRNA landscape identifies a role for ARLNC1 in prostate cancer progression
ARNILA	triple negative breast cancer	qPCR, Western blot, Luciferase reporter assay, in vitro knockdown	triple negative breast cancer tissues, cell lines (MDA-MB-231 and Hs578T)	up-regulated	We performed experiments with or without DHT treatment in three TNBC cell lines, and we identified an AR negatively induced lncRNA (ARNILA), which correlated with poor progression-free survival (PFS) in TNBC patients and promoted epithelial-mesenchymal transition (EMT), invasion and metastasis in vitro and in vivo. Subsequently, we demonstrated that ARNILA functioned as a competing endogenous RNA…	29844570	2018	An Androgen Receptor Negatively Induced Long Non-Coding RNA ARNILA Binding to miR-204 Promotes the Invasion and Metastasis of Triple-Negative Breast Cancer
ARNILA	triple negative breast cancer	Microarray, qPCR, Luciferase reporter assay, Western blot, ChIP etc.	triple negative breast cancer tissues, cell line (MDA-MB-231 and Hs578T)	up-regulated	We performed experiments with or without DHT treatment in three TNBC cell lines, and we identified an AR negatively induced lncRNA (ARNILA), which correlated with poor progression-free survival (PFS) in TNBC patients and promoted epithelial-mesenchymal transition (EMT), invasion and metastasis in vitro and in vivo. Subsequently, we demonstrated that ARNILA functioned as a competing endogenous RNA…	29844570	2018	An androgen receptor negatively induced long non-coding RNA ARNILA binding to miR-204 promotes the invasion and metastasis of triple-negative breast cancer.
ASAP1-IT1	epithelial ovarian cancer	qPCR etc.	primary EOC tissues	differentially expressed	We observed high expression of ASAP1-IT1, FAM215A and LINC00472 more frequently in low grade tumors and early stage disease compared to high grade tumors and late stage disease, respectively.	27667152	2016	Long non-coding RNAs, ASAP1-IT1, FAM215A, and LINC00472, in epithelial ovarian cancer.
ASAP1-IT1	non small cell lung cancer	Western blot	lung cancer tissues, cell lines (A549, H1299, H460, SPCA-1 and SK-MES-1, HBE)	up-regulated	interference on ASAP1-IT1 expression could inhibit the proliferation of NSCLC cells.the interference on ASAP1-IT1 expression could block the migration and invasion ability of NSCLC cells. ASAP1-IT1 could regulate the biological behaviors of NSCLC cells through phosphatase and tensin homolog deleted on chromosome ten (PTEN)/serine-threonine kinase (AKT) pathway.	29364481	2018	Long non-coding RNA ASAP1-IT1 promotes cell proliferation, invasion and metastasis through the PTEN/AKT signaling axis in non-small cell lung cancer.
ASAP1-IT1	cholangiocarcinoma	qPCR, Western blot etc.	cholangiocarcinoma tissues, cell lines (HuH-28, QBC939, HuCCT1, CCLP1 and RBE)	up-regulated	The high expression level of ASAP1-IT1 was tested in Cholangiocarcinoma tissues and cells with qRT-PCR. Upregulation of ASAP1-IT predicted the unfavorable prognosis for Cholangiocarcinoma patients. Next, ASAP1-IT1 was knocked down in cancerous cells for loss-of function assay. MTT, colony formation and transwell and western bot assays were performed to demonstrate the specific impacts of ASAP1-IT…	29653361	2018	LncRNA ASAP1-IT1 positively modulates the development of cholangiocarcinoma via hedgehog signaling pathway.
ASAP1-IT1	bladder cancer	qPCR, Western blot	bladder cancer tissues, cell lines (T24, J82, UMUC3, RT4 and 5637)	up-regulated	In our study, we found that an uncharacterized lncRNA, ASAP1-IT1, was overexpressed in UBC tissues compared with adjacent non-malignant tissues. High ASAP1-IT1 expression levels in UBC specimens were correlated with advanced tumor stage, higher clinical stage, poor pathological differentiation and bad overall survival.	28895409	2017	Long noncoding RNA ASAP1-IT1 promotes cancer stemness and predicts a poor prognosis in patients with bladder cancer
ASB16-AS1	cervical cancer	qRT-PCR, Western blot	CC tissues, cell lines	up-regulated	ASB16-AS1 promotes cell proliferation, migration, invasion via binding miR-1305 with Wnt2, and enhancing the Wnt/β-catenin pathway.	32058219	2020	Long non-coding RNA ASB16-AS1 enhances cell proliferation, migration and invasion via functioning as a ceRNA through miR-1305/Wnt/β-catenin axis in cervical cancer
ASB16-AS1	osteosarcoma	qPCR, Western blot, Luciferase reporter assay, RIP etc	OS tissues, cell lines (HOS, 143B, MG-63, U2OS, and SAOS-2)	up-regulated	ASB16-AS1 expression was significantly elevated in OS tissues and cell lines, and increased ASB16-AS1 expression was related to patients' tumor size, TNM stage, and distant metastasis. The overall survival rate of OS patients presenting high ASB16-AS1 expression was shorter than that of patients presenting low ASB16-AS1 expression.	32214826	2020	Long Non-Coding RNA ASB16-AS1 Functions as a miR-760 Sponge to Facilitate the Malignant Phenotype of Osteosarcoma by Increasing HDGF Expression
ASB16-AS1	glioma	qPCR, Western blot	glioma tissues, cell lines (U251, U87MG )	up-regulated	ASB16-AS1 Expression Levels Are Significantly Upregulated in Human Glioma Tissues and Correlate with WHO Grade.	30949502	2019	Long Noncoding RNA ASB16-AS1 Promotes Proliferation, Migration, and Invasion in Glioma Cells.
ASB16-AS1	hepatocellular carcinoma	qRT-PCR, Dual-Luciferase Reporter Assay	HCC samples, HCC cell lines and LO2 cells	up-regulated	ASB16-AS1 was overexpressed in HCC tissues.Functional studies showed ASB16-AS1 knockdown attenuated proliferation, migration and invasion of HCC cells. Mechanistically, ASB16-AS1 directly interacted with miR-1827 and promoted FZD4 expression by sponging miR-1827.	31807066	2019	LncRNA ASB16-AS1 Promotes Growth And Invasion Of Hepatocellular Carcinoma Through Regulating miR-1827/FZD4 Axis And Activating Wnt/β-Catenin Pathway
ASB16-AS1	non small cell lung cancer	qRT-PCR, Western blot	NSCLC tissues, cell lines	up-regulated	LncRNA ASB16-AS1 is up-regulated in NSCLC tissues and cells, which promotes proliferation and inhibits apoptosis of NSCLC cells through the Wnt/β-catenin signaling pathway.	32141556	2020	LncRNA ASB16-AS1 promotes proliferation and inhibits apoptosis of non small cell lung cancer cells by activating the Wnt/β catenin signaling pathway
ASBEL	osteosarcoma	qRT-PCR, Western blot, in vitro knockdown	osteoblast cell line hFOB1.19 and human osteosarcoma cell line MG63, osteosarcoma cell line OS-732	up-regulated	ASBEL was highly expressed in osteosarcoma cells. Knockdown of ASBEL inhibited osteosarcoma cell viability, migration, and invasion, as well as the expression level of miR-21. PP2A was a direct target of miR-21, which participated in the effects of ASBEL and miR-21 on the activation of phosphatidylinositol 3-kinase/protein kinase 3/glycogen synthase kinase-3B (PI3K/AKT/GSK3B) and mitogen-activate…	29323740	2018	Long non-coding RNA ASBEL promotes osteosarcoma cell proliferation, migration, and invasion by regulating microRNA-21.
ASBEL	breast cancer	qPCR, Western blot etc.	breast cancer tissues, cell lines (MDA-MB-231)	down-regulated	LncRNA ASBEL has been identified as an anti-sense transcript of BTG3 (B cell translocation gene 3) gene, which encodes an anti-proliferation protein. Remarkable down-regulation of BTG3 has been reported in triple-negative breast cancer (TNBC). In the present study, a number of single-stranded modified anti-sense DNA oligonucleotides (antago) were designed, synthesized and screened for specific ln…	28552529	2017	Targeting long non-coding RNA ASBEL with oligonucleotide antagonist for breast cancer therapy
ASHGA5P014130	pancreatic ductal adenocarcinoma	microarray, qPCR etc.	PDAC tissues	up-regulated	We found that ASHGA5P022276, ASHGA5P029774, ASHGA5P028603, ASHGA5P014632, ASHGA5P043753, ASHGA5P036884, ASHGA5P016768, ASHGA5P032173, ASHGA5P051732 and ASHGA5P014130 were upregulated, and ASHGA5P055771, ASHGA5P044524, ASHGA5P039672, ASHGA5P017734 and ASHGA5P018902 were downregulated in the PDAC samples compared with adjacent non-tumor samples. Thus, the results from the qRT-PCR analysis and the m…	26676849	2016	Microarray expression profile analysis of long non-coding RNAs in pancreatic ductal adenocarcinoma.
ASHGA5P014632	pancreatic ductal adenocarcinoma	microarray, qPCR etc.	PDAC tissues	up-regulated	We found that ASHGA5P022276, ASHGA5P029774, ASHGA5P028603, ASHGA5P014632, ASHGA5P043753, ASHGA5P036884, ASHGA5P016768, ASHGA5P032173, ASHGA5P051732 and ASHGA5P014130 were upregulated, and ASHGA5P055771, ASHGA5P044524, ASHGA5P039672, ASHGA5P017734 and ASHGA5P018902 were downregulated in the PDAC samples compared with adjacent non-tumor samples. Thus, the results from the qRT-PCR analysis and the m…	26676849	2016	Microarray expression profile analysis of long non-coding RNAs in pancreatic ductal adenocarcinoma.
ASHGA5P016768	pancreatic ductal adenocarcinoma	microarray, qPCR etc.	PDAC tissues	up-regulated	We found that ASHGA5P022276, ASHGA5P029774, ASHGA5P028603, ASHGA5P014632, ASHGA5P043753, ASHGA5P036884, ASHGA5P016768, ASHGA5P032173, ASHGA5P051732 and ASHGA5P014130 were upregulated, and ASHGA5P055771, ASHGA5P044524, ASHGA5P039672, ASHGA5P017734 and ASHGA5P018902 were downregulated in the PDAC samples compared with adjacent non-tumor samples. Thus, the results from the qRT-PCR analysis and the m…	26676849	2016	Microarray expression profile analysis of long non-coding RNAs in pancreatic ductal adenocarcinoma.
ASHGA5P017734	pancreatic ductal adenocarcinoma	microarray, qPCR etc.	PDAC tissues	down-regulated	We found that ASHGA5P022276, ASHGA5P029774, ASHGA5P028603, ASHGA5P014632, ASHGA5P043753, ASHGA5P036884, ASHGA5P016768, ASHGA5P032173, ASHGA5P051732 and ASHGA5P014130 were upregulated, and ASHGA5P055771, ASHGA5P044524, ASHGA5P039672, ASHGA5P017734 and ASHGA5P018902 were downregulated in the PDAC samples compared with adjacent non-tumor samples. Thus, the results from the qRT-PCR analysis and the m…	26676849	2016	Microarray expression profile analysis of long non-coding RNAs in pancreatic ductal adenocarcinoma.
ASHGA5P018902	pancreatic ductal adenocarcinoma	microarray, qPCR etc.	PDAC tissues	down-regulated	We found that ASHGA5P022276, ASHGA5P029774, ASHGA5P028603, ASHGA5P014632, ASHGA5P043753, ASHGA5P036884, ASHGA5P016768, ASHGA5P032173, ASHGA5P051732 and ASHGA5P014130 were upregulated, and ASHGA5P055771, ASHGA5P044524, ASHGA5P039672, ASHGA5P017734 and ASHGA5P018902 were downregulated in the PDAC samples compared with adjacent non-tumor samples. Thus, the results from the qRT-PCR analysis and the m…	26676849	2016	Microarray expression profile analysis of long non-coding RNAs in pancreatic ductal adenocarcinoma.
ASHGA5P022276	pancreatic ductal adenocarcinoma	microarray, qPCR etc.	PDAC tissues	up-regulated	We found that ASHGA5P022276, ASHGA5P029774, ASHGA5P028603, ASHGA5P014632, ASHGA5P043753, ASHGA5P036884, ASHGA5P016768, ASHGA5P032173, ASHGA5P051732 and ASHGA5P014130 were upregulated, and ASHGA5P055771, ASHGA5P044524, ASHGA5P039672, ASHGA5P017734 and ASHGA5P018902 were downregulated in the PDAC samples compared with adjacent non-tumor samples. Thus, the results from the qRT-PCR analysis and the m…	26676849	2016	Microarray expression profile analysis of long non-coding RNAs in pancreatic ductal adenocarcinoma.
ASHGA5P028603	pancreatic ductal adenocarcinoma	microarray, qPCR etc.	PDAC tissues	up-regulated	We found that ASHGA5P022276, ASHGA5P029774, ASHGA5P028603, ASHGA5P014632, ASHGA5P043753, ASHGA5P036884, ASHGA5P016768, ASHGA5P032173, ASHGA5P051732 and ASHGA5P014130 were upregulated, and ASHGA5P055771, ASHGA5P044524, ASHGA5P039672, ASHGA5P017734 and ASHGA5P018902 were downregulated in the PDAC samples compared with adjacent non-tumor samples. Thus, the results from the qRT-PCR analysis and the m…	26676849	2016	Microarray expression profile analysis of long non-coding RNAs in pancreatic ductal adenocarcinoma.
ASHGA5P029774	pancreatic ductal adenocarcinoma	microarray, qPCR etc.	PDAC tissues	up-regulated	We found that ASHGA5P022276, ASHGA5P029774, ASHGA5P028603, ASHGA5P014632, ASHGA5P043753, ASHGA5P036884, ASHGA5P016768, ASHGA5P032173, ASHGA5P051732 and ASHGA5P014130 were upregulated, and ASHGA5P055771, ASHGA5P044524, ASHGA5P039672, ASHGA5P017734 and ASHGA5P018902 were downregulated in the PDAC samples compared with adjacent non-tumor samples. Thus, the results from the qRT-PCR analysis and the m…	26676849	2016	Microarray expression profile analysis of long non-coding RNAs in pancreatic ductal adenocarcinoma.
ASHGA5P032173	pancreatic ductal adenocarcinoma	microarray, qPCR etc.	PDAC tissues	up-regulated	We found that ASHGA5P022276, ASHGA5P029774, ASHGA5P028603, ASHGA5P014632, ASHGA5P043753, ASHGA5P036884, ASHGA5P016768, ASHGA5P032173, ASHGA5P051732 and ASHGA5P014130 were upregulated, and ASHGA5P055771, ASHGA5P044524, ASHGA5P039672, ASHGA5P017734 and ASHGA5P018902 were downregulated in the PDAC samples compared with adjacent non-tumor samples. Thus, the results from the qRT-PCR analysis and the m…	26676849	2016	Microarray expression profile analysis of long non-coding RNAs in pancreatic ductal adenocarcinoma.
ASHGA5P036884	pancreatic ductal adenocarcinoma	microarray, qPCR etc.	PDAC tissues	up-regulated	We found that ASHGA5P022276, ASHGA5P029774, ASHGA5P028603, ASHGA5P014632, ASHGA5P043753, ASHGA5P036884, ASHGA5P016768, ASHGA5P032173, ASHGA5P051732 and ASHGA5P014130 were upregulated, and ASHGA5P055771, ASHGA5P044524, ASHGA5P039672, ASHGA5P017734 and ASHGA5P018902 were downregulated in the PDAC samples compared with adjacent non-tumor samples. Thus, the results from the qRT-PCR analysis and the m…	26676849	2016	Microarray expression profile analysis of long non-coding RNAs in pancreatic ductal adenocarcinoma.
ASHGA5P039672	pancreatic ductal adenocarcinoma	microarray, qPCR etc.	PDAC tissues	down-regulated	We found that ASHGA5P022276, ASHGA5P029774, ASHGA5P028603, ASHGA5P014632, ASHGA5P043753, ASHGA5P036884, ASHGA5P016768, ASHGA5P032173, ASHGA5P051732 and ASHGA5P014130 were upregulated, and ASHGA5P055771, ASHGA5P044524, ASHGA5P039672, ASHGA5P017734 and ASHGA5P018902 were downregulated in the PDAC samples compared with adjacent non-tumor samples. Thus, the results from the qRT-PCR analysis and the m…	26676849	2016	Microarray expression profile analysis of long non-coding RNAs in pancreatic ductal adenocarcinoma.
ASHGA5P043753	pancreatic ductal adenocarcinoma	microarray, qPCR etc.	PDAC tissues	up-regulated	We found that ASHGA5P022276, ASHGA5P029774, ASHGA5P028603, ASHGA5P014632, ASHGA5P043753, ASHGA5P036884, ASHGA5P016768, ASHGA5P032173, ASHGA5P051732 and ASHGA5P014130 were upregulated, and ASHGA5P055771, ASHGA5P044524, ASHGA5P039672, ASHGA5P017734 and ASHGA5P018902 were downregulated in the PDAC samples compared with adjacent non-tumor samples. Thus, the results from the qRT-PCR analysis and the m…	26676849	2016	Microarray expression profile analysis of long non-coding RNAs in pancreatic ductal adenocarcinoma.
ASHGA5P044524	pancreatic ductal adenocarcinoma	microarray, qPCR etc.	PDAC tissues	down-regulated	We found that ASHGA5P022276, ASHGA5P029774, ASHGA5P028603, ASHGA5P014632, ASHGA5P043753, ASHGA5P036884, ASHGA5P016768, ASHGA5P032173, ASHGA5P051732 and ASHGA5P014130 were upregulated, and ASHGA5P055771, ASHGA5P044524, ASHGA5P039672, ASHGA5P017734 and ASHGA5P018902 were downregulated in the PDAC samples compared with adjacent non-tumor samples. Thus, the results from the qRT-PCR analysis and the m…	26676849	2016	Microarray expression profile analysis of long non-coding RNAs in pancreatic ductal adenocarcinoma.
ASHGA5P051732	pancreatic ductal adenocarcinoma	microarray, qPCR etc.	PDAC tissues	up-regulated	We found that ASHGA5P022276, ASHGA5P029774, ASHGA5P028603, ASHGA5P014632, ASHGA5P043753, ASHGA5P036884, ASHGA5P016768, ASHGA5P032173, ASHGA5P051732 and ASHGA5P014130 were upregulated, and ASHGA5P055771, ASHGA5P044524, ASHGA5P039672, ASHGA5P017734 and ASHGA5P018902 were downregulated in the PDAC samples compared with adjacent non-tumor samples. Thus, the results from the qRT-PCR analysis and the m…	26676849	2016	Microarray expression profile analysis of long non-coding RNAs in pancreatic ductal adenocarcinoma.
ASHGA5P055771	pancreatic ductal adenocarcinoma	microarray, qPCR etc.	PDAC tissues	down-regulated	We found that ASHGA5P022276, ASHGA5P029774, ASHGA5P028603, ASHGA5P014632, ASHGA5P043753, ASHGA5P036884, ASHGA5P016768, ASHGA5P032173, ASHGA5P051732 and ASHGA5P014130 were upregulated, and ASHGA5P055771, ASHGA5P044524, ASHGA5P039672, ASHGA5P017734 and ASHGA5P018902 were downregulated in the PDAC samples compared with adjacent non-tumor samples. Thus, the results from the qRT-PCR analysis and the m…	26676849	2016	Microarray expression profile analysis of long non-coding RNAs in pancreatic ductal adenocarcinoma.
ASK00420	cervical cancer	microarray, qPCR, RNAi, Western blot, RIP etc.	cervical cancer tissues, cell lines (HeLa, SiHa, CaSki)	down-regulated	LncRNA expression was then analyzed in CC cells and normal, primary cervical epithelial cells in the same manner. The levels of TI17313, TI13831, TI10124, and TI18318 were increased in 3 cancer cell lines (HeLa, SiHa, and CaSki) when compared with normal, primary cervical epithelial cells. Expression of the 5 other lncRNAs was below the level of detection in cultured cells.	25007342	2014	Long noncoding RNA-EBIC promotes tumor cell invasion by binding to EZH2 and repressing E-cadherin in cervical cancer.
ASlnc00339	osteosarcoma	microarray, qPCR etc.	primary osteosarcoma tissues	down-regulated	The results demonstrated that ASLNC21868, ASLNC22124, ASLNC23844, ASLNC24587, BE503655 and BC050642 were over-regulated and that ASLNC00339, ASLNC11435, ASLNC13387 and ASLNC18814 were under-regulated in the osteosarcoma samples compared with normal samples. The qPCR results and microarray data are consistent.	23466354	2013	Microarray expression profile of long noncoding RNAs in human osteosarcoma.
ASlnc02525	hepatocellular carcinoma	Luciferase reporter experiment, qPCR etc.	cell lines (HepG2, QGY-7701, SMMC-7721, L-02)	up-regulated	ASLNC02525, as an RNA sponge, broke the negative regulation of twist1 by hsa-miRNA-489-3p, and once ASLNC02525 was silenced, the highly expressed hsa-miRNA-489-3p regained its regulation on twist1 and inhibited the proliferation and invasion.	28713968	2017	Inhibition of proliferation and invasion of hepatocellular carcinoma cells by lncRNA-ASLNC02525 silencing and the mechanism.
ASlnc04080	endometrial cancer	microarray, qPCR etc.	endometrial carcinoma tissues	up-regulated	ASLNC04080 was the most significantly upregulated lncRNA in microarray data, highly expressed in 22 out of 24 endometrial carcinoma tissues and HEC-1-B cell line. Moreover, the ASLNC04080 lncRNA expression was correlated with 19 coding genes, and may contribute to endometrial carcinoma genesis and progression by co-regulating with coding gene. Expression inhibition of lncRNA ASLNC04080 in HEC-1-B…	25695231	2015	Microarray expression profile of lncRNAs and the upregulated ASLNC04080 lncRNA in human endometrial carcinoma.
ASlnc07322	colon cancer	RT-PCR, ChIP-PCR	colon cancer tissues	up-regulated	ASLNC07322 knockdown combined with Smad4 overexpression could efficiently inhibit lymphatic endothelial cells (LECs) proliferation and tube formation in vitro, as well as tumor growth and lymphangiogenesis in vivo.	31739210	2019	Long Noncoding RNA ASLNC07322 Functions in VEGF-C Expression Regulated by Smad4 during Colon Cancer Metastasis
ASMTL-AS1	papillary thyroid cancer	qRTPCR, RIP, Western blot, Luciferase reporter assay	PTC tissue samples and cell lines (Nthy-ori 3-1, K1, SW1736 and TPC1)	down-regulated	Overexpression of ASMTL-AS1 evidently inhibited PTC cell proliferation and glycolysis, while knockdown of ASMTL-AS1 resulted in the opposite effect. Regarding the mechanism, ASMTL-AS1 was capable of sponging miR-93-3p and miR-660 to elevate FOXO1 expression, leading to repressing glycolysis and tumorigenesis. ASMTL-AS1 functions as a novel tumor suppressor in PTC through regulation of miR-93-3p/m…	31953163	2020	Long Non-Coding RNA ASMTL-AS1 Inhibits Tumor Growth and Glycolysis by Regulating the miR-93-3p/miR-660/FOXO1 Axis in Papillary Thyroid Carcinoma
ASO1937	astrocytoma	qPCR etc.	astrocytoma tissues	down-regulated	Our analysis ultimately generated a list of 7 lncRNAs that were differentially expressed in astrocytomas in comparison to the NAT samples. Among these lncRNAs, ENST00000244906, ENST00000545440, NR_002809 and ENST00000436616 were shown to be upregulated by a factor greater than twofold, whereas 3 lncRNAs, XLOC_010967, BC002811 and ASO1937, were shown to be downregulated by a factor greater than tw…	26252651	2016	The Use of Three Long Non-Coding RNAs as Potential Prognostic Indicators of Astrocytoma.
ASO3690	lung adenocarcinoma	Microarray, qPCR	lung adenocarcinoma tissues	down-regulated	There are significant differences in the lncRNA expression profiles in Chinese patients with pulmonary adenocarcinoma. LncRNAs such as AK124939 may be anticancer factors related to the progression of pulmonary adenocarcinoma	25061321	2014	Expression profiles and initial confirmation of long noncoding RNAs in Chinese patients with pulmonary adenocarcinoma
AS-RBM15	leukemia	qPCR, Western blot etc.	cell line (MEG-01)	up-regulated	The lncRNA AS-RBM15 is transcriptionally up-regulated by RUNX1 and enhances RBM15 protein translation via its overlapping region with the RBM15 5′UTR	27118388	2016	The AS-RBM15 lncRNA enhances RBM15 protein translation during megakaryocyte differentiation
ASXL3	lung adenocarcinoma	RNA-seq	LUAD tissues	differentially expressed	Univariate and multivariate Cox regression analysis showed that 6 lncRNAs (FOXE1, HOXB13-AS1_2, VMO1, HIST1H3F, AJ003147.8, ASXL8) were retrieved to construct a predictive model associated with overall survival in LUAD patients.	31558162	2019	Methylation and transcriptome analysis reveal lung adenocarcinoma-specific diagnostic biomarkers.
AT102202	hepatoblastoma	microarray, qPCR, RNAi etc.	cell line (HepG2)	up-regulated	In particular, the lncRNA AT102202 and its potential targets mRNA-3-hydroxy-3-methylglutaryl coenzyme A reductase (HMGCR) were identified. Using a real-time polymerase chain reaction technique, we confirmed that EGCG down-regulated mRNA expression level of the HMGCR and up-regulated expression of AT102202. After AT102202 knockdown in HepG2, we observed that the level of HMGCR expression was signi…	25563320	2015	Long non-coding RNAs expression profile in HepG2 cells reveals the potential role of long non-coding RNAs in the cholesterol metabolism.
ATB	non small cell lung cancer	qRT-PCR, Western blot	NSCLC tissues, cell lines	up-regulated	lncRNA-ATB was significantly up-regulated in NSCLC tissues and cell lines, and high lncRNA-ATB expression indicated poor prognosis. Knockdown of lncRNA-ATB suppressed NSCLC cell growth, colony formation, migration, invasion and reversed epithelial-mesenchymal transition.	32092085	2020	Long non-coding RNA ATB promotes human non-small cell lung cancer proliferation and metastasis by suppressing miR-141-3p
ATB	malignant melanoma	qPCR, Western blot, Luciferase reporter assay, in vitro knockdown	cell lines (A375 and HEMa-LP)	up-regulated	It was identified that lncRNA activated by transforming growth factor-β (lncRNA-ATB) was upregulated in MM tissues and cells compared with benign nevus cells and human melanocytes. Furthermore, lncRNA-ATB promoted the cell proliferation, cell migration, and cell invasion of MM cells in vitro, and tumor growth in vivo. It was additionally identified that lncRNA-ATB attenuated cell cycle arrest and…	29956757	2018	lncRNA-ATB Functions as a Competing Endogenous RNA to Promote YAP1 by Sponging miR-590-5p in Malignant Melanoma
ATB	glioma	qPCR, Western blot	glioma tissues and cell lines ( U251, H4 SW1783, LN231, NIHAS)	up-regulated	The lncRNA HOXA11-AS and ATB were significantly upregulated in glioma tissue, promoting glioma progression by binding to miR-140-5p and miR-200a respectively	30972632	2019	lncRNA SNHG16 Exerts Oncogenic Functions in Promoting Proliferation of Glioma Through Suppressing p21.
ATB	cervical cancer	qPCR, Luciferase reporter assay, Western blot	human cervical cancer cell lines	up-regulated	We demonstrated that ITGA6 was a direct target of miR-144, and lncRNA ATB facilitated the proliferation and invasion of cervical cancer cells via the miR-144/ITGA5 axis. The association among lncRNA ATB, miR-144 and ITGA6 was disclosed by a dual-luciferase reporter assay. We found that lncRNA ATB was highly expressed in human cervical cancer cell lines.	30908730	2019	Long non-coding RNA activated by transforming growth factor-β promotes proliferation and invasion of cervical cancer cells by regulating the miR-144/ITGA6 axis.
ATB	hepatocellular carcinoma	qPCR, Western blot, RIP	HCC tissues, cell lines (SMMC-7721, HepG2)	up-regulated	The expression of lncRNA-ATB was higher in HCC tissues than in normal liver tissues	31558875	2019	LncRNA-ATB promotes autophagy by activating Yes-associated protein and inducing autophagy-related protein 5 expression in hepatocellular carcinoma.
ATB	lung squamous cell carcinoma	Double-luciferase reporter assay, RT-qPCR, Western blotting analysis	human NCI-H226, human normal bronchial epithelial cells (HBE), BEAS-2B, SK-MES-1, and EBC-1 cell lines	up-regulated	lncRNA-ATB expression also markedly increases in LSC tissues and cell lines in comparison to the adjacent normal tissues and normal lung epithelial cells, respectively. Functional experiments indicate that lncRNA-ATB overexpression improves the proliferative, migratory, and invasive capabilities of normal lung epithelial cells compared with control group.lncRNA-ATB overexpression promotes the epi…	31934791	2020	LncRNA-ATB Promotes Lung Squamous Carcinoma Cell Proliferation, Migration, and Invasion by Targeting microRNA-590-5p/NF90 Axis
ATB	glioma	qRT-PCR, Western blot analysis etc.	human glioma cell lines (LN-18 and U251)	up-regulated	TGF-β upregulated lncRNA-ATB expression in glioma LN-18 and U251 cells. Overexpression of lncRNA-ATB activated nuclear factor-κB (NF-κB) pathway and promoted P65 translocation into the nucleus, thus facilitated glioma cells invasion stimulated by TGF-β. Similarly, lncRNA-ATB markedly enhanced TGF-β-mediated invasion of glioma cells through activation P38 mitogen-activated protein kinase (P38/MAPK…	31140621	2019	LncRNA-ATB Promotes TGF-β-induced Glioma Cells Invasion Through NF-κB and P38/MAPK Pathway
ATB	cholangiocarcinoma	qRT-PCR, Western blotting, in vitro knockdown etc.	CCA tissues and corresponding non-cancer tissues, human bronchial epithelial cell BEC and four CCA cell lines (HUCCT1, RBE, TFK1 and Huh-28)	up-regulated	CCA tissues have increased Lnc-ATB and reduced miR-200a/b/c levels, but the down-regulated miR-200c was most prominent. Up-regulated Lnc-ATB significant negatively correlated with miR-200c and predicted advanced TNM stage and more lymph node metastasis of CCA patients. Knockdown of Lnc-ATB in two CCA cell lines HuCCT1 and RBE increased miR-200c levels. The luciferase reporter assay further confir…	31571907	2019	Up-regulated LncRNA-ATB Regulates the Growth and Metastasis of Cholangiocarcinoma via miR-200c Signals
ATB	lung cancer	qPCR, Western Blot	lung cancer tissues, cell lines (H1299, H358, HCC827, A549, HBE-1)	up-regulated	It was demonstrated that ATB was highly expressed in lung cancer tissues compared with noncancerous tissues, and associated with tumor size and metastasis. Suppression of ATB significantly inhibited the proliferation and migratory rate of lung cancer cells. ATB expression indicates a poor prognosis of patients with lung cancer. It was demonstrated in the present study that the suppression of ATB …	30128006	2018	LncRNA ATB promotes the proliferation and metastasis of lung cancer via activation of the p38 signaling pathway.
ATB	renal cell carcinoma	qPCR, Western blot, RIP, etc.	RCC cell lines ACHN and A-498	up-regulated	ncRNA ATB was highly expressed in renal cell carcinoma (RCC). The results showed that lncRNA ATB knockdown in RCC cell line ACHN inhibited proliferative and migratory capacities and promoted apoptosis. Meanwhile, overexpression of lncRNA ATB in RCC cell line A 498 promoted proliferative and migratory capacities but inhibited apoptosis. RIP and ChIP assays confirmed that lncRNA ATB can bind to DNM…	30536843	2018	Long noncoding RNA ATB participates in the development of renal cell carcinoma by downregulating p53 via binding to DNMT1
ATB	colorectal cancer	Western blot, Luciferase reporter assay	four colon cancer cell lines (ie, SW620, Lovo, HCT116, and SW480) and human colon mucosal epithelial cell line (NCM460), CRC tissues and adjacent normal tissues	up-regulated	The results of Cox regression analyses suggested that overexpressed lncRNA ATB, underexpressed miR-200c, poor tumor differentiation, lymph-vascular invasion, and perineural invasion were symbolic of shortened survival of the patients with CRC (all P < .05). Besides, transfection of pcDNA3.1-ATB and miR-200c inhibitor could boost the viability and proliferation of Lovo and SW620 cell lines (all P …	31222825	2019	Regulatory effects of lncRNA ATB targeting miR-200c on proliferation and apoptosis of colorectal cancer cells
ATF3-008	intrahepatic cholangiocarcinoma	qPCR	intrahepatic cholangiocarcinoma tissues	down-regulated	We observed the same expression patterns as microarray analysis between ICC tumors and adjacent tissues for RCOR3-013 (95% CI (0.106, 2.479), P = 0.034) with statistical significance, ATF3-008 (95% CI (-1.753, 0.694), P = 0.385)	28401021	2017	Integrated mRNA and lncRNA expression profiling for exploring metastatic biomarkers of human intrahepatic cholangiocarcinoma
ATXN8OS	breast cancer	qRT-PCR , Luciferase reporter assay , Western blot , in vitro knockdown etc.	human BC and matched non-tumour tissues, normal breast epithelial cell line(MCF-10A), human BC cell lines (MCF7 and MDA-MB-231)	up-regulated	ATXN8OS was markedly up-regulated in BC tissue and cell lines, and that its level of overexpression was inversely linked with the overall survival rate of patients with BC.Knockdown of ATXN8OS inhibited proliferation, viability and invasion in the human BC cell lines.In addition, microRNA-204 (miR-204) was negatively associated with the expression of ATXN8OS in BC tissues and cell lines.A lucifer…	31173245	2019	lncRNA ATXN8OS Promotes Breast Cancer by Sequestering miR-204
AURKAPS1	hepatocellular carcinoma	qRT-PCR, Dual-luciferase repoerter gene assay, Western blot	HCC tissues, liver cancer cell lines HepG2 and BEL-7402	up-regulated	The mRNA expression of AURKAPS1 in HCC tumor tissues was significantly higher, which is associated with tumor size and TNM stage. The high expression of AURKAPS1 promotes cell movement, migration and invasion. AURKAPS1 can increases the protein expression of RAC1, promotes the activation of ERK, and enhance the formation of membrane ruffles by binding with miR-182, miR-155 and miR-142 competively.	31873123	2019	Long Noncoding RNA AURKAPS1 Potentiates Malignant Hepatocellular Carcinoma Progression by Regulating miR-142, miR-155 and miR-182
AWPPH	glioma	qPCR, Western blot etc.	glioma tissues, cell lines (CCD-25Lu and Hs 683)	up-regulated	It was identified that AWPPH expression levels in tumor tissues were higher in patients with metastatic glioma; however, no significant differences in AWPPH expression were revealed between patients with different tumor sizes. The plasma levels of AWPPH were positively correlated with the plasma levels of TGF-β1 in patients with glioma but not in healthy controls.	31788066	2019	lncRNA AWPPH Promotes the Migration and Invasion of Glioma Cells by Activating the TGF-β Pathway
AWPPH	non small cell lung cancer	qPCR, Western blot	cell lines (H1993, H2170, IMR-90)	up-regulated	AWPPH overexpression upregulated TGF-b1 protein expression	30953582	2019	Long Non-Coding RNA AWPPH Promotes Postoperative Distant Recurrence in Resected Non-Small Cell Lung Cancer by Upregulating Transforming Growth Factor beta1(TGF-β1).
AWPPH	non small cell lung cancer	qPCR, Western blot	lung tissues, cell lines (NCI-H23, NCI-H522, WI-38)	up-regulated	These data suggested that upregulation of AWPPH may be involved in the pathogenesis of NSCLC.	30942396	2019	lncRNA AWPPH promotes proliferation and inhibits apoptosis of non-small cell lung cancer cells by activating the Wnt/β-catenin signaling pathway.
AWPPH	ovarian cancer	qPCR	OC tissues, cell lines	up-regulated	It was revealed that the expression levels of AWPPH were significantly upregulated in OC tissues and serum compared with healthy controls,An AWPPH overexpression vector was transfected into OC cell lines.	30896797	2019	LncRNA AWPPH promotes the proliferation, migration and invasion of ovarian carcinoma cells via activation of the Wnt/β-catenin signaling pathway.
AWPPH	glioma	RT-qPCR, Western blot analysis	Hs 683 and CCD-25Lu human glioma cell lines, Plasma specimens	up-regulated	the expression levels of AWPPH in plasma were significantly higher in patients with metastatic glioma compared with those in patients with non-metastatic glioma and healthy controls.Increased migration and invasion rates of glioma cells and upregulated hypoxia-inducible factor 1-α (HIF1α) expression were observed following AWPPH overexpression.	31807187	2019	LncRNA AWPPH Promotes the Invasion and Migration of Glioma Cells Through the Upregulation of HIF1α
AWPPH	colorectal adenocarcinoma	qRT-PCR , Western blot etc.	colorectal adenocarcinoma tissues and adjacent healthy tissues, blood samples, colorectal adenocarcinoma cell lines (HT-29, Hs 698.T and SNU-C1)	up-regulated	AWPPH was significantly upregulated in tumor tissues compared with adjacent healthy tissues. AWPPH expression levels in blood increased in patients with colorectal adenocarcinoma compared with healthy controls, suggesting that AWPPH may be a sensitive and accurate diagnostic and prognostic biomarker for colorectal adenocarcinoma.AWPPH overexpression in colorectal adenocarcinoma cell lines promote…	31611981	2019	LncRNA-AWPPH Activates TGF-β1 in Colorectal Adenocarcinoma
AWPPH	osteosarcoma	qRT-PCR, in vitro knockdown etc.	OS tissues and normal tissues, OS cell lines and normal cell line hFOB 1.19	up-regulated	AWPPH levels were increased in OS tissues in contrast to paracancerous controls. Up-regulated AWPPH was associated with advanced stage, tumor size and metastasis. Besides, AWPPH up-regulation indicated a low survival rate in OS patients. Silencing of AWPPH suppressed proliferation, migration and invasion of OS cells. Mechanistically, AWPPH was demonstrated to sponge miR-93-3p and promote FZD7 exp…	31092328	2019	LncRNA AWPPH promotes osteosarcoma progression via activation of Wnt/b-catenin pathway through modulating miR-93-3p/FZD7 axis
AWPPH	triple negative breast cancer	qRT-PCR etc.	Cells of two human TNBC cell lines MDA-MB-231 and BT-20, Plasma specimens	up-regulated	Plasma levels of lncRNA AWPPH and microRNA-21 (miRNA-21) were upregulated in patients with TNBC than in healthy controls, and the upregulation of plasma lncRNA AWPPH and miRNA-21 distinguished early-stage patients with TNBC from healthy controls. Plasma levels of lncRNA AWPPH and miRNA-21 were significantly and positively correlated in both patients with TNBC and healthy controls. LncRNA AWPPH an…	31033015	2019	LncRNA AWPPH and miRNA-21 Regulates Cancer Cell Proliferation and Chemosensitivity in Triple-Negative Breast Cancer by Interacting With Each Other
AWPPH	triple negative breast cancer	qPCR, Western blot, RNAi, Other	breast cancer tissues and cell lines (MDA-MB-231 and BT-20)	up-regulated	Plasma levels of AWPPH were higher in patients than in controls. AWPPH overexpression promoted cancer cell proliferation and up-regulated FZD7 expression. FZD7 siRNA silencing inhibited cancer cell proliferation but did not significantly affect AWPPH expression. Compared with cells with AWPPH overexpression alone, cells with both FZD7 siRNA silencing and AWPPH overexpression showed significantly …	30333256	2018	LncRNA AWPPH Promotes the Growth of Triple-Negative Breast Cancer by Up-Regulating Frizzled Homolog 7 (FZD7)
AWPPH	colon cancer	qPCR, Western blot, Other	colorectal adenocarcinoma cell line (HT-29), serum	up-regulated	It was observed that serum levels of lncRNA AWPPH and GLUT-1 were significantly higher in patients with colon cancer patients compared with healthy controls. Serum levels of AWPPH and GLUT-1 were significantly positively correlated in patients with colon cancer. Serum levels of lncRNA AWPPH were associated with the tumor size. Furthermore, AWPPH-silencing significantly inhibited GLUT-1 expression…	31423271	2019	Downregulation of lncRNA AWPPH Inhibits Colon Cancer Cell Proliferation by Downregulating GLUT-1
AWPPH	gastric cancer	qPCR, Western blot, Luciferase reporter assay, etc.	GC tissues, GC cell lines (including HGC-27, BGC-823, SGC-7901 and MKN-45) and normal human gastric epithelial cell line GES-1	down-regulated	LncRNA AWPPH was remarkably downregulated in GC and associated with metastasis. CCK8 and transwell assays proved that AWPPH inhibited cell proliferation and invasion in GC cells. MiR-203a was a predicted and further verifed target of AWPPH. DKK2 was verifed as a direct target of miR-203a. Upregulation of miR-203a attenuated the repressive efects of AWPPH on GC cell proliferation and invasion. AWP…	31489578	2019	Up-regulation of long non-coding RNA AWPPH inhibits proliferation and invasion of gastric cancer cells via miR-203a/DKK2 axis
AWPPH	bladder cancer	qPCR, Western blot, RIP etc.	bladder cancer tissues, cell line (SV-HUC-1)	up-regulated	Compared with normal bladder tissues or cells, the levels of AWPPH and EZH2 were overexpressed, while SMAD4 was down-regulated in BC tissues or cells (all P<0.01). Cell viability, colony number, and migration were significantly increased, while cell apoptosis ratio was reduced in cells with pc-AWPPH compared with cells with pc-control (all P<0.05), meanwhile, these effects were reversed by the tr…	29231261	2018	LncRNA AWPPH inhibits SMAD4 via EZH2 to regulate bladder cancer progression.
AWPPH	hepatocellular carcinoma	qPCR, Western blot, RIP, ChIP etc.	HCC tissues, cell lines (QSG-7701, SMMC-7721, HCCLM3, Huh7, HepG2, QSG-7701 and SMMC-7721)	up-regulated	High AWPPH expression is an independent prognostic factor for poor recurrence-free and overall survival. AWPPH promotes HCC cell proliferation and migration in vitro, and tumor growth and metastasis in vivo. AWPPH interacts with YBX1, promotes YBX1-mediated activation of SNAIL1 translation, and upregulates SNAIL1 expression.To identify lncRNAs involved in the progression and prognosis of HCC, we …	28428004	2017	Long noncoding RNA AWPPH promotes hepatocellular carcinoma progression through YBX1 and serves as a prognostic biomarker.
AX746718	malignant pleural mesothelioma	microarray, qPCR etc.	MPM tissues, cell lines (H28, H226, H2052, H2452, MSTO etc.)	up-regulated	AK130977 and AX746718 were both found to be down-regulated via both microarray and RT-qPCR (AK130977 Microarray (MA) = -5.207, RT-qPCR = -1.6; AX746718 MA = -3.37, RT-qPCR = -4.6), with AK130977 demonstrating fairly small changes using RT-qPCR. Similarly, BX648695, AK129685, EF177379, AK054908, AK130275, AF268386 and NR_003584 all demonstrated consistent up-regulation using both microarrays and R…	23976967	2013	Long non coding RNAs (lncRNAs) are dysregulated in Malignant Pleural Mesothelioma (MPM).
AX747207	breast cancer	qPCR etc.	cell lines (MCF7 and MCF7/ADR)	down-regulated	Compared to the MCF-7 cells, 8,892 lncRNAs were differentially expressed in MCF/ADR cells (absolute fold-change >2.0). A total of 32 lncRNAs were selected for RT-qPCR by fold-change filtering, standard Student's t-test, and multiple hypothesis testing. Among the dysregulated lncRNAs, AX747207 was prominent because its associated gene RUNX3 was previously reported to be relative to malignant tumor…	29749447	2018	Chemoresistance-related long non-coding RNA expression profiles in human breast cancer cells.
AX748340	cervical cancer	microarray, qPCR etc.	cervical cancer tissues	up-regulated	We selected 18 lncRNAs for real-time PCR quantification in 20 cervix cancer and normal cervix tissues separately. The data showed that the selected lncRNAs were upregulated in cervix cancer tissues significantly, compared to the normal cervix tissues.	26054679	2015	Systematic gene microarray analysis of the lncRNA expression profiles in human uterine cervix carcinoma.
AX800134	hepatocellular carcinoma	qPCR, Western blot, in vitro knockdown, RNAi	hepatocellular carcinoma tissues, blood samples, cell lines (HepG2)	up-regulated	The upregulated expression of AX800134 in HBV-positive HCC compared with HBV-negative HCC. Furthermore, we found that HBV X protein (HBx) directly triggered AX800134 expression in human hepatoma HepG2 cells. Pro-inflammatory cytokine TNFα also induced AX800134 upregulation in HBx-expressing HepG2 cells, which could be reversed by reactive oxygen species (ROS) scavenger pyrrolidine dithiocarbamate…	29789998	2018	The Expression and Role of lncRNA AX800134 in Hepatitis B Virus-Related Hepatocellular Carcinoma
AX800134	hepatocellular carcinoma	qPCR, Western blot, RNAi etc.	hepatocellular carcinoma tissues, cell line HepG2, blood	up-regulated	In this study, we validated the upregulated expression of AX800134 in HBV-positive HCC compared with HBV-negative HCC.	29789998	2018	The?expression?and?role?of?lncRNA?AX800134?in?hepatitis B virus-related hepatocellular carcinoma
AY	hepatocellular carcinoma	Microarray, qPCR, Western blot, Luciferase reporter assay, RIP	Hep3B, HepG2, SK-Hep1, LM3, BEL-7404, SMMC-7721, and human hepatocyte LO2 cells, Human umbilical vein endothelial cells (HUVECs) and human embryonic kidney cells (HEK-293T), Tumor tissues and adjacent non-tumor tissue	up-regulated	lncRNA AY927503 (AY) as a metastasis-associated molecule that was highly expressed in human hepatocellular carcinoma (HCC) and correlated with metastatic events and poor prognosis in patients with HCC. AY promoted HCC cell migration, stemness, 5-fluorouracil resistance, and metastasis in mice. However, knockdown of integrin αV (ITGAV) abolished AY-stimulated migration, cell viability in HCC cells…	31285770	2019	LncRNA AY promotes hepatocellular carcinoma metastasis by stimulating ITGAV transcription
AY129027	hepatocellular carcinoma	microarray, qPCR, RIP, RNA pull-down assay etc.	HCC tissues	up-regulated	AY129027, uc002pyc and DQ786243 were over-expressed in HCC, whereas the expression of AK055007 and AK123790 was decreased.	21769904	2011	Long noncoding RNA high expression in hepatocellular carcinoma facilitates tumor growth through enhancer of zeste homolog 2 in humans.
B3GALT5-AS1	colorectal cancer	qPCR etc	serum samples	down-regulated	The level of B3GALT5-AS1 in CRC patients was significantly lower than that of healthy patients (p < 0.0001). Further exploration validated that high serum B3GALT5-AS1 level was related to tumor node metastasis (TNM) stage (p = 0.008) and histological differentiation (p = 0.027). Compared with the healthy control group, AUCROC of serum B3GALT5-AS1 in the CRC group was 0.762 with 95% CI: 0.698-0.82…	32207329	2020	Serum Level of Long Noncoding RNA B3GALT5-AS1 as a Diagnostic Biomarker of Colorectal Cancer
B3GALT5-AS1	colon cancer	qPCR, Western blot, Luciferase reporter assay, in vitro knockdown, etc.	primary colon cancer tissues, human normal colonic epithelial cell line NCM460 and colon cancer cell lines HCT116, HT-29, LoVo, SW480 and SW620	down-regulated	identified a novel lncRNA B3GALT5-AS1, which is reduced in colon cancer tissues and further reduced in colon cancer liver metastasis tissues. Reduced expression of B3GALT5-AS1 is associated with liver metastasis and poor outcome of colon cancer patients. Gain-of-function and loss-offunction assays revealed that B3GALT5-AS1 inhibited proliferation but promoted migration and invasion of colon cance…	30530918	2018	Long noncoding RNA B3GALT5-AS1 suppresses colon cancer liver metastasis via repressing microRNA-203
B3GALT5-AS1	gastric cancer	qPCR	human normal gastric epithelial cell lines GES-1, GC cell lines AGS, HGC-27, BGC-823, SGC-7901, MKN-45, blood	up-regulated	B3GALT5-AS1 level was markedly richer in GC patients than that in normal people (P < .001). B3GALT5-AS1 may be served as a diagnostic marker for distinguishing GC patients from healthy people, and the proportion under the receiver operating characteristics curve is 0.816 (95% confidence interval, 0.758- 0.874; P = .03). Further exploration validated that high serum B3GALT5-AS1 level was related t…	31338903	2019	Abnormally expressed long noncoding RNA B3GALT5-AS1 may serve as a biomarker for the diagnostic and prognostic of gastric cancer
B4GALT1-AS1	colon cancer	RNA-seq	tissue	up-regulated	Mechanistically, RNA-sequencing data found that the Hippo pathway in cancer was shown on pathways mostly upregulated by B4GALT1-AS1 knockdown,	30912138	2019	lncRNA B4GALT1-AS1 promotes colon cancer cell stemness and migration by recruiting YAP to the nucleus and enhancing YAP transcriptional activity.
BA318C17.1	colorectal cancer	qPCR, STS-PCR, ISH etc.	primary CRC tissues, cell lines (Co1o205, Co1o320 HSR, Co1o678, Co1o741, HCA7, HCA46, HRA19, LS1034 etc.)	down-regulated	Two noncoding RNA genes located in the region, BA318C17.1 and DJ974N19.1, were investigated by mutation analysis and real-time PCR in colorectal cancer cell lines. Sequence changes in BA318C17.1 and reduced expression of both genes was detected, suggesting that the abrogation of these genes may play a role in colorectal tumorigenesis.	16110499	2005	Deletion at chromosome band 20p12.1 in colorectal cancer revealed by high resolution array comparative genomic hybridization.
BACE1-AS	ovarian cancer	qPCR, Western blot, Northern blot, MTT assay etc.	ovarian cancer stem cell	up-regulated	The mRNA expression levels of BACE1-AS were significantly increased in anisomycin-treated OCSCs compared to controls. In addition, mRNA and protein levels of BACE1 and AB1-42 were increased in anisomycin-treated OCSCs compared to controls. We confirmed that anisomycin suppressed the growth of xenograft tumors formed by OCSCs in vivo. Finally, when expression of lncRNA BACE1-AS was silenced using …	26783004	2016	Long non-coding RNA BACE1-AS is a novel target for anisomycin-mediated suppression of ovarian cancer stem cell proliferation and invasion.
BACE1-AS	colon cancer	qPCR etc.	cell lines (SNU-C4R, SNU-C5R etc.)	down-regulated	We selected three lncRNAs, snaR, BACE1AS, and PRAS, and we detected their expression by RT-qPCR using specific primer sets. SnaR and BACE1AS were significantly down-regulated in both resistant cell lines (SNU-C4R and SNU-C5R), whereas PRAS was down-regulated in SNU-C4R cells but not in SNU-C5R cells. Down-regulation of snaR decreased cell death after 5-FU treatment, which indicates that snaR loss…	25078450	2014	A long non-coding RNA snaR contributes to 5-fluorouracil resistance in human colon cancer cells.
BAIAP2-AS1	hepatocellular carcinoma	microarray, qPCR, RNAi etc.	HCC tissues	up-regulated	To validate expression of the 6 HH-lncRNAs, qRT-PCR was performed in a cohort of 20 HCC patients, including 10 primary HCC and 10 HBV-related HCC. Expression of 6 HH-lncRNAs validated by qRT-PCR was consistent with microarray results.	27285756	2016	Comprehensive analysis of long non-coding RNA expression profiles in hepatitis B virus-related hepatocellular carcinoma.
BALR-2	B cell acute lymphoblastic leukemia	microarray, qPCR etc.	blood (mononuclear cells)	up-regulated	Importantly, high expression of BALR-2 correlated with poor overall survival and diminished response to prednisone treatment. BALR-2 plays a functional role in the pathogenesis and/or clinical responsiveness of B-ALL and that altering the levels of particular lncRNAs may provide a future diretcion for therapeutic development.	25681502	2015	LncRNA Expression Discriminates Karyotype and Predicts Survival in B-lymphoblastic Leukemia.
BALR-2	B-lymphoblastic leukemia	microarray, qPCR, Western blot etc.	blood, cell line (HEK 293T)	differentially expressed	high expression of BALR-2 correlated with poor overall survival and diminished response to prednisone treatment. In line with a function for this lncRNA in regulating cell survival, BALR-2 knockdown led to reduced proliferation, increased apoptosis, and increased sensitivity to prednisolone treatment. Conversely, overexpression of BALR-2 led to increased cell growth and resistance to prednisone t…	25681502	2015	LncRNA Expression Discriminates Karyotype and Predicts Survival in B-Lymphoblastic Leukemia
BALR-6	B-lymphoblastic leukemia	qPCR, RNAi, Northern blot etc.	cell lines (MV, Reh, 697, Nalm-6, 70Z/3, HEK 293)	up-regulated	Overexpression of BALR-6 in murine bone marrow transplantation experiments caused a significant increase in early hematopoietic progenitor populations, suggesting that its dysregulation may cause developmental changes. Notably, the knockdown of BALR-6 resulted in global dysregulation of gene expression. The gene set was enriched for leukemia-associated genes, as well as for the transcriptome regu…	26694754	2015	BALR-6 regulates cell growth and cell survival in B-lymphoblastic leukemia
BAN	gastric cancer	qRT-PCR, RIP	GC tissue, cell lines BGC-823 and SGC-7901	up-regulated	BCAM and its sense lncRNA BAN promote GC cell invasion and metastasis, and are associated with poor prognosis of GC patients.	31951095	2020	Upregulation of BCAM and Its Sense lncRNA BAN Are Associated With Gastric Cancer Metastasis and Poor Prognosis
BANCR	thyroid cancer	qPCR, Western blot	thyroid cancer tissues, cell lines (CAL-62, WRO and FTC-133)	up-regulated	The expression level of BANCR differed between cultured thyroid cancer cell lines; BANCR expression was lower in the BCPAP cell line than that observed in the CAL-62, WRO and FTC-133 cell lines. Western blot analysis and flow cytometry revealed that overexpression of BANCR in the BCPAP cell line resulted in increased expression of the cancer stem cell markers, LGR5 and EpCAM. Single-clone formati…	29917164	2018	Long Non-Coding RNA BANCR Regulates Cancer Stem Cell Markers in Papillary Thyroid Cancer via the RAF/MEK/ERK Signaling Pathway
BANCR	pancreatic cancer	qPCR, Western blot etc.	PC tissues, cell lines (PANC-1, SW1990, HS766T, and CFPAC-1)	up-regulated	We identified that BRAF-activated noncoding RNA was upregulated in pancreatic cancer tissues and cell lines, and BRAF-activated noncoding RNA was related to tumor metastasis and stage. BRAF-activated noncoding RNA reinforces proliferation, invasion, and migration in PANC-1 and SW1990 cells. Moreover, miR-195-5p was downregulated in both PC tissues and cell lines. Our results based on luciferase r…	31769353	2019	LncRNA BANCR Promotes Pancreatic Cancer Tumorigenesis via Modulating MiR-195-5p/Wnt/β-Catenin Signaling Pathway
BANCR	non small cell lung cancer	PCR	lung adenocarcinoma tissues	down-regulated	BRAF-activated non-protein coding RNA (BANCR)which are downregulated in NSCLC are considered as tumor suppressors.	30980423	2019	SNPs in LncRNA genes are associated with non-small cell lung cancer in a Chinese population.
BANCR	non small cell lung cancer	RT-PCR , Western blot etc.	NSCLC paraneoplastic tissues and adjacent normal tissues, NSCLC adenocarcinoma cell lines (A549, SPC-A1, H1299, H1650, H1975, and PC-9) normal human pneumonocytes 16HBE	up-regulated	Overexpression of BANCR in these six NSCLC cell lines attenuated the cell viability and invasion. An increased apoptotic level caused by BANCR overexpression was also detected and displayed a conversed influence on Bcl-2 and Bax expression in mRNA and protein level. Furthermore, we identified the effect of BANCR overexpression on tumor growth in NSCLC mouse model. The restoration of BANCR express…	31114383	2019	lncRNA BANCR Suppresses Cell Viability and Invasion and Promotes Apoptosis in Non-Small-Cell Lung Cancer Cells in Vitro and in Vivo
BANCR	colorectal cancer	qPCR, Western Blot, Luciferase assay	colorectal cancer tissues, cell lines (HCT116, LoVo, NCM460, HEK293T)	up-regulated	we found that BANCR and CSE1L expressions were upregulated in CRC tumor tissues. BANCR silencing suppressed cell proliferation and invasion capacity, increased apoptotic rate and potentiated cell sensitivity to ADR. BANCR acted as a molecular sponge of miR-203 to sequester miR-203 away from CSE1L in CRC cells.	30144787	2018	LncRNA BANCR promotes tumorigenesis and enhances adriamycin resistance in colorectal cancer.
BANCR	clear cell renal cell carcinoma	qPCR, Other	RCC tissues and cell lines (A498, 786-O)	down-regulated	BANCR was downregulated in renal cancer according to TCGA data sets. Compared with adjacent normal renal tissues and normal human proximal tubule epithelial cell line HK-2, BANCR expression was significantly decreased in ccRCC tissues and ccRCC cell lines, and its low expression was associated with poor prognosis. Moreover, in the condition of BANCR overexpression by LV-BANCR vector, the prolifer…	30200918	2018	Decreased Expression of BRAF-activated Long Non-Coding RNA Is Associated With the Proliferation of Clear Cell Renal Cell Carcinoma
BANCR	retinoblastoma	qPCR, Western blot, Luciferase reporter assay, in vitro knockdown, etc.	RB tissues, retinal pigment epithelial cell line ARPE-19, human retinoblastoma (RB) cell lines HXO-RB44, Y79, and WERI-Rb1	up-regulated	RB Cells Express the Higher Level of BANCR and Lower Level of miR-204-3p,The mRNA measurements showed that BANCR negatively modulate miR-204-3p expression via directly integration with it. Besides, miR-204-3p and Wnt/βcatenin signalling pathway were found to participate in the oncogenic effects of BANCR on RB cell line by Hoechst staining, cell Counting Kit-8 (CCK-8) assay, wound healing assay, t…	31482398	2019	Dysregulation of miR-204-3p Driven by the Viability and Motility of Retinoblastoma via Wnt/β-catenin Pathway In Vitro and In Vivo
BANCR	oral squamous cell carcinoma	qPCR, Western blot	Human OSCC cell lines (CAL-27, SCC-4, SCC-9 and SCC-25) and a normal oral mucosal epithelial cell line (human oral keratinocyte, HOK), Fresh frozen primary tumors and paired adjacent normal tissues	up-regulated	the expression of BANCR was up-regulated in OSCC tissues and cell lines compared to the negative control. The decreased expression of BANCR in vitro markedly inhibited OSCC cell proliferation, migration, and invasion while the opposite was observed for the overexpression of BANCR. The results also showed that the expression of MAPK signaling related proteins (p-erk, p-akt and p-p-38) was positive…	31654433	2019	Long non-coding RNA BANCR promotes proliferation and migration in oral squamous cell carcinoma via MAPK signaling pathway
BANCR	gastric adenocarcinoma	qPCR, RNAi, Western blot, MTT assay etc.	gastric adenocarcinoma tissues, cell lines (BGC823, SGC7901)	up-regulated	BANCR expression was significantly up-regulated in gastric tumor tissues and gastric cell lines. Down-regulation of BANCR inhibited gastric cancer cell growth and promoted cell apoptosis, and it also contributed to a significant decrease of NF-B1 (P50/105) expression and 3'UTR of NF-B1 activity. Overexpression of NF-B1 reversed the effect of BANCR on cancer cell growth and apoptosis. MiroRNA-9 …	26248136	2015	BRAF activated non-coding RNA (BANCR) promoting gastric cancer cells proliferation via regulation of NF-B1.
BANCR	thyroid cancer	Western blot	PTC tissues, adjacent normal tissues, thyroid cancer cell lines (WRO, CAL-62, BCPAP and FTC-133.)	up-regulated	Overexpression of BANCR promoted the migration and invasion of BCPAP cells. Additionally, BANCR mediated epithelial-mesenchymal transition (EMT) by regulating the expression of epithelial (E)-cadherin, vimentin and neuronal (N)-cadherin. Overexpression of BANCR in BCPAP cells decreased the expression of E-cadherin and increased the expression of vimentin, N-cadherin, phospho (p)-c-Raf, p-extracel…	29552216	2018	lncRNA BANCR promotes EMT in PTC via the Raf/MEK/ERK signaling pathway.
BANCR	bladder cancer	qPCR, Cell transfection, Flow cytometry assay, Cell proliferation assay etc.	bladder cancer tissues, cell lines (T24, SW780, SV-HUC-1)	down-regulated	BANCR expression levels were remarkably decreased in BC tissues compared with adjacent noncancerous tissues. BANCR expression levels in two BC cell lines were also significantly down-regulated. Clinicopathologic analysis revealed that low BANCR expression was positively correlated with TNM stage, but not associated with other clinicopathological characteristics. Cell proliferation inhibition, apo…	27514530	2016	Over-expression of long noncoding RNA BANCR inhibits malignant phenotypes of human bladder cancer.
BANCR	endometrial cancer	qPCR, RNAi, Western blot, Cell proliferation assay etc.	endometrial carcinoma tissues, cell lines (Ishikawa, HEC-1A)	up-regulated	qRT-PCR revealed that the expression of lncRNA BANCR was higher in type 1 EC. BANCR expression was significantly correlated with FIGO stage, pathological grade, myometrial invasion, and lymph node metastasis. The expression of BANCR was significantly correlated with that of MMP2/MMP1. In vitro, knockdown of BANCR significantly suppressed proliferation, migration, and invasion of Ishikawa and HEC-…	27898420	2016	Long Non-Coding RNA BANCR Promotes Endometrial Cancer Cell Proliferation and Invasion by Regulating MMP2 and MMP1 via ERK/MAPK Signaling Pathway.
BANCR	esophageal squamous cell carcinoma	qPCR etc.	ESCC tissues, cell lines (KYSE-30, KYSE-70, KYSE-140, KYSE-150, KYSE-450, KYSE-510, TE-10 and TE-12)	up-regulated	BANCR levels in plasma were significantly higher in ESCC patients than in normal controls and correlated well with the presence of tumor status. Besides, BANCR expression increased significantly from low to high-grade intraepithelial neoplasia. Additionally, increased BANCR expression was associated with worse histologic grade, advanced TNM stage, more lymph node metastasis, and shorter survival …	27470379	2016	Upregulation of the long non-coding RNA BANCR correlates with tumor progression and poor prognosis in esophageal squamous cell carcinoma.
BANCR	osteosarcoma	qPCR, Cell transfection, Western blot, Cell apoptosis assay etc.	cell line (MG-63)	down-regulated	Surprisingly, we found both pcDNA3.1-BANCR and baicalein significantly upregulated BANCR expression, downregulated the protein expressions of both B-catenin and p-JNK, and finally resulted in significantly attenuated cell viability. These results demonstrated that baicalein probably somehow promoted the BANCR expression which negatively regulated Wnt signaling transduction, thus suppressing the v…	25893737	2015	Baicalein suppresses the viability of MG-63 osteosarcoma cells through inhibiting c-MYC expression via Wnt signaling pathway.
BANCR	lung cancer	qPCR, Western blot etc.	lung cancer tissues, cell lines (NCI-H1688, NCI-H446)	down-regulated	The results showed that BANCR levels were downregulated in LC cells. When BANCR expression was improved by tranfetcion with pcDNA-BANCR vetcor, tumor growth was suppressed.Vise versa, when BANCR was knockdown by si-BANCR, cell proliferation and migration of LC were remarkably promoted. We further found that MAPK pathways were involved in the BANCR-mediated cell proliferation and migration of LC.	25661343	2015	Long non-coding RNA BANCR promotes proliferation and migration of lung carcinoma via MAPK pathways.
BANCR	retinoblastoma	qPCR, RNAi etc.	retinoblastoma tissues, cell lines (Weri-Rb1, Y79)	up-regulated	In our results, lncRNA BANCR is overexpressed in retinoblastoma tissues and cell lines and is associated with tumor size, choroidal invasion, and optic nerve invasion. lncRNA BANCR plays a significant role in retinoblastoma aggressiveness and prognosis and may act as a promising target for therapeutic strategy and prognostic prediction.	25894373	2015	Long non-coding RNA BANCR regulates growth and metastasis and is associated with poor prognosis in retinoblastoma.
BANCR	malignant melanoma	qPCR, Western blot, in vitro knockdown etc.	malignant melanoma tissues, cell lines (A-375, 1205Lu, UACC903, CHL-1 and sk-mel-5 etc.)	up-regulated	BANCR was abnormally overexpressed in human malignant melanoma cell lines and tissues, and increased with tumor stages. The linkage between BANCR and MAPK pathway may provide a novel interpretation for the mechanism of proliferation regulation in malignant melanoma	24967732	2014	Long non-coding RNA BANCR promotes proliferation in malignant melanoma by regulating MAPK pathway activation.
BANCR	non small cell lung cancer	qPCR, RNAi, Western blot etc.	NSCLC tissues, cell lines (A549, SPC-A1, NCI-H1975, SK-MES-1 etc.)	down-regulated	BANCR expression was significantly decreased in 113 NSCLC tumor tissues compared with normal tissues. Additionally, reduced BANCR expression was associated with larger tumor size, advanced pathological stage, metastasis distance, and shorter overall survival of NSCLC patients. Reduced BANCR expression was found to be an independent prognostic factor for NSCLC. Histone deacetylation was involved i…	24655544	2014	Downregulation of BRAF activated non-coding RNA is associated with poor prognosis for non-small cell lung cancer and promotes metastasis by affecting epithelial-mesenchymal transition.
BANCR	melanoma	RNA-seq, microarray, qPCR etc.	cell lines (293T, sk-mel-5, Colo-829 etc.)	up-regulated	BRAF-regulated lncRNA 1 (BANCR) was identified as a recurrently overexpressed, previously unannotated 693-bp transcript on chromosome 9 with a potential functional role in melanoma cell migration. BANCR knockdown reduced melanoma cell migration.	22581800	2012	BRAFV600E remodels the melanocyte transcriptome and induces BANCR to regulate melanoma cell migration.
BANCR	breast cancer	qPCR, Western blot, in vitro knockdown etc.	cell line (MCF-7, MDA-MB-231, SKBR3, BT-20), breast cancer tissue	up-regulated	LncRNA BANCR is highly expressed in breast cancer, which is significantly correlated with the prognosis of patients; moreover, it can promote the growth, invasion and metastasis of ovarian cancer cells. The down-regulation of BANCR can inhibit the proliferation, invasion and metastasis capacities of MCF-7 cells.	29565494	2018	Long non-coding RNA BANCR indicates poor prognosis for breast cancer and promotes cell proliferation and invasion.
BANCR	gastric cancer	RNA-seq, Microarray, RT-qPCR, Western blot, Luciferase reporter assay, in vitro knockdown	GC cell lines (MNK-45, SGC-7901, HGC-27, BGC-23, and AGS)	up-regulated	We then conducted a series of in vivo and in vitro assays to explore the effect of LINC01410 on miR-532-5p-mediated GC malignancy and the underlying mechanism involved. MiR-532-5p overexpression inhibited GC metastasis and angiogenesis in vitro and in vivo,whereas miR-532-5p silencing had the opposite effect. Further study showed that miR-532-5p attenuated NF-kB signaling by directly inhibiting N…	29483646	2018	LINC01410-miR-532-NCF2-NF-kB feedback loop promotes gastric cancer angiogenesis and metastasis.
BANCR	hepatocellular carcinoma	qPCR, Western blot etc.	cell line Huh7	up-regulated	The results revealed that BANCR was overexpressed in Huh7 cells when compared with normal liver cells. The downregulation of BANCR signifcantly inhibited the proliferation and colony formation ability, and induced cell cycle arrest and apoptosis of Huh7 cells. The migration and invasion of Huh7 cells were also suppressed in BANCR shRNA-transfected cells. The downregulation of BANCR signifcantly i…	29085476	2017	Downregulation of BRAF-activated non-coding RNA suppresses the proliferation, migration and invasion, and induces apoptosis of hepatocellular carcinoma cells
BANCR	gastric cancer	qPCR etc.	gastric cancer tissues	up-regulated	In our results, the expression of BANCR was increased in gastric cancer tissues compared with paired adjacent normal tissues. Moreover, high expression of BANCR was positively associated with clinical stage, tumor depth, lymph node metastasis and distant metastasis in gastric cancer patients. BANCR overexpression was an independent unfavorable prognostic biomarker for gastric cancer patients.	26054683	2015	Increased expression of LncRNA BANCR is associated with clinical progression and poor prognosis in gastric cancer.
BANCR	hepatocellular carcinoma	qPCR etc.	hepatocellular carcinoma tissues	down-regulated	The results demonstrated that the expression level of BANCR was significantly reduced in tumor tissues in comparison with in para-cancerous tissues (P<0.001). Furthermore, the present study demonstrated that BANCR expression level was closely associated with serum a-fetoprotein levels (P<0.01) and HCC tumor number (P<0.05). To the best of our knowledge, these results revealed for the first time t…	29725471	2018	Downregulation of BRAF-activated non-protein coding RNA in patients with hepatitis B virus-associated hepatocellular carcinoma.
BANCR	melanoma	qPCR, Luciferase reporter assay, Western blot	melanoma tissues, cells lines (A375, A875 and M14, and human epidermal melanocytes)	up-regulated	the expression of the BANCR was low in melanocytic nevus and human melanocytes but high in melanoma tissues and cell lines. Knockdown of BANCR inhibited melanoma cell proliferation and invasion, and induced cell apoptosis.the inhibitory effect of BANCR siRNA in cell growth and migration.miR-204 was a direct target of BANCR and neurogenic locus notch homolog protein 2 (Notch2) was a direct target …	29075789	2017	BANCR contributes to the growth and invasion of melanoma by functioning as a competing endogenous RNA to upregulate Notch2 expression by sponging miR-204.
BANCR	osteosarcoma	qPCR etc.	osteosarcoma tissues, cell lines (HOS, Saos-2, U2OS, and MG-63)	down-regulated	BANCR overexpression was observed in osteosarcoma cell lines and clinical specimens. Increased BANCR expression was significantly associated with large tumor size, positive distant metastasis, and advanced clinical stage. High BANCR expression in osteosarcoma was an independent predictor of poor survival. Downregulation of BANCR inhibited MG-63 cell proliferation and invasion and promoted cell ap…	27051014	2016	Increased expression of the lncRNA BANCR and its prognostic significance in human osteosarcoma
BANCR	colorectal cancer	qPCR etc.	CRC tissues	up-regulated	Upregulation of lncRNA BANCR may be associated with the lymph node metastasis and poor survival of CRC. LncRNA BANCR could be served as a novel and useful biomarker for CRC lymph node metastasis and prognosis.	28969673	2017	Upregulation of lncRNA BANCR associated with the lymph node metastasis and poor prognosis in colorectal cancer
BANCR	colorectal cancer	microarray, qPCR etc.	CRC tissues	up-regulated	The expression of all 18 candidate lncRNAs was evaluated by RT-qPCR, using 80 pairs of CRC and control tissue samples. Among these, eight lncRNAs (MALAT-1, NR_029373, NR_046321, NR_034119, GAS5, BANCR, NR_026817 and PCAT-1) were found significantly dysregulated in CRC tumor tissues compared with controls.	27591862	2016	Identification of long noncoding RNAs as potential novel diagnosis and prognosis biomarkers in colorectal cancer.
BANCR	colorectal cancer	qPCR, RNAi, Cell transfection, Western blot, Luciferase reporter assay, Flow cytometry assay, Cell proliferation assay etc.	cell lines (LOVO and SW480)	up-regulated	Fentanyl induced BANCR upregulation and Ets-1 downregulation in CRC cells. Further studies showed that Ets-1 negatively regulated BANCR expression via the deacetylation of histones H3 within BANCR promoter. Moreover, fentanyl induced less cell clone formation, as well as inhibited cell migration and invasion in vitro, while Ets-1 overexpression inhibited fentanyl-induced effects that could be rev…	26296467	2015	Fentanyl inhibits the invasion and migration of colorectal cancer cells via inhibiting the negative regulation of Ets-1 on BANCR.
BANCR	colorectal cancer	qPCR, Western blot etc.	CRC tissues	up-regulated	The quantitative polymerase chain reaction results showed that BANCR was frequently overexpressed in cancer tissues and this overexpression was found to significantly correlate with lymph node metastasis and tumour stage. The ectopic expression of BANCR contributed to the migration of human CRC Caco-2 cells, whereas knockdown of BANCR inhibited the migration of the HCT116 cells in vitro. Further …	25013510	2014	BRAF-activated long non-coding RNA contributes to colorectal cancer migration by inducing epithelial-mesenchymal transition.
BANCR	gastric cancer	microarray, qPCR etc.	plasma, gastric cancer tissues, cell lines (SGC-7901 and BGC-823)	up-regulated	Five (TINCR, CCAT2, AOC4P, BANCR and LINC00857) were significantly upregulated in plasma, tumor tissues and GC cell lines.	28042329	2017	Genome-Wide lncRNA Microarray Profiling Identifies Novel Circulating lncRNAs for Detection of Gastric Cancer.
BANCR	hepatocellular carcinoma	qPCR, Western blot, Flow cytometry assay, Cell proliferation assay etc.	HCC tissues, cell lines (HuH-7, Hep3B, HepG2, and H2-M)	up-regulated	BANCR expression was remarkably increased in HCC tissues compared with adjacent noncancerous tissues. BANCR expression in four HCC cell lines was also significantly upregulated. Clinicopathologic analysis revealed that high BANCR expression correlated with high tumor grade, large tumor size, venous infiltration, advanced tumor, node, and metastasis (TNM) stage, and shorter overall survival. Moreo…	26758762	2016	Increased expression of LncRNA BANCR and its prognostic significance in human hepatocellular carcinoma.
BANCR	papillary thyroid cancer	qPCR, Western blot, in vitro knockdown etc.	cells lines (NPA, BCPAP, TPC1, Nthy-ori3-1), PTC tissues	down-regulated	BANCR was significantly correlated with lymph node metastasis.BANCR inhibited cancer cell proliferation and invasion, which was associated with the induction of cell-cycle G2/M phase arrest and increased apoptosis. BANCR-mediated PTC cell proliferation and migration. BANCR functions as a tumor suppressor during thyroid carcinogenesis.	29675113	2018	Downregulation of BANCR Promotes Aggressiveness in Papillary Thyroid Cancer via the MAPK and PI3K Pathways.
BANCR	papillary thyroid cancer	qPCR, Cell transfection, Western blot, Flow cytometry assay, Cell proliferation assay etc.	PTC tissues, cell lines (TPC-1, K1, BCPAP and CGTH-W3)	down-regulated	BANCR levels are lower in PTC tumor tissues than control tissues. Decreased BANCR levels correlate with tumor size, the presence of multifocal lesions and advanced PTC stage. BANCR overexpression reduced PTC cell proliferation and promoted apoptosis, which inhibited metastasis. It also inactivated ERK1/2 and p38, and this effect was enhanced by treatment with the MEK inhibitor U0126. Finally, BAN…	27462868	2016	BRAF-activated LncRNA functions as a tumor suppressor in papillary thyroid cancer.
BANCR	papillary thyroid cancer	qPCR, RNAi, RIP, Flow cytometry assay etc.	PTC tissues, cell line (IHH-4)	up-regulated	The expression of BANCR was significantly up-regulated while PTCSC3 and NAMA were significantly down-regulated in papillary thyroid carcinoma (PTC) compared to that in normal tissue. BANCR-knockdown in a PTC-derived cell line (IHH-4) resulted in significant suppression of thyroid stimulating hormone receptor (TSHR). BANCR-knockdown also led to inhibition of cell growth and cell cycle arrest at G0…	26323637	2015	BRAF-activated Long Non-coding RNA Modulates Papillary Thyroid Carcinoma Cell Proliferation through Regulating Thyroid Stimulating Hormone Receptor.
BANCR	papillary thyroid cancer	qPCR, Western blot, Flow cytometry assay etc.	PTC tissues, cells line (IHH-4)	up-regulated	The results revealed that BANCR levels were significantly higher in the PTC tissues and PTC IHH-4 cells compared with the normal controls. Knockdown of BANCR in the IHH-4 cells inhibited proliferation and increased apoptosis of the cells in vitro. Further investigation of the underlying mechanisms revealed that BANCR markedly activated autophagy. Overexpression of BANCR inhibited apoptosis in the…	25289082	2014	BRAF-activated long non-coding RNA contributes to cell proliferation and activates autophagy in papillary thyroid carcinoma.
BANCR	colorectal cancer	qPCR, RNAi, Western blot etc.	CRC tissues, cell lines (SW480, HCT116, RQO, HT-29 etc.)	down-regulated	In this study, we show that BANCR expression was significantly down-regulated in colorectal cancer tissues compared with normal tissues, and overexpression of BANCR suppressed colorectal cancer cell growth in vitro and in vivo.Down_regulation of BANCR contributes to theproliferation of colorectal cancer cells,at least in part,through the regulation of p21 protein.	25928067	2015	Downregulated Long Noncoding RNA BANCR Promotes the Proliferation of Colorectal Cancer Cells via Downregualtion of p21 Expression.
BANCR	breast cancer	qPCR etc.	breast cancer tissues, cell lines (MDA-MB-468, MCF7 and HCC1569)	up-regulated	In conclusion, BANCR overexpression could promote the clinical progression, metastasis and proliferation of BC and indicate poor prognosis of patients with BC.	29805676	2018	Long non-coding RNA BRAF-regulated lncRNA 1 promotes lymph node invasion, metastasis and proliferation, and predicts poor prognosis in breast cancer
BANCR	papillary thyroid cancer	qPCR, Western blot, etc.	papillary thyroid cancer tissues, cell lines (BCPAP, Nthy-ori 3-1, CAL-62, WRO, FTC-133)	up-regulated	overexpression of BANCR in the BCPAP cell line resulted in increased expression of the cancer stem cell markers, LGR5 and EpCAM. overexpression of BANCR resulted in increased number and size of microspheres compared with the control cell line. these results suggest that BANCR plays a role in PTC development by regulating the expression of cancer stem cell markers LGR5 and EpCAM via the c-Raf/MEK/…	29917164	2018	Long non-coding RNA BANCR regulates cancer stem cell markers in papillary thyroid cancer via the RAF/MEK/ERK signaling pathway.
BART	nasopharyngeal cancer	Luciferase Reporter Assay, qPCR, RNA-seq	embryonic kidney (HEK) 293T cells, CNE2, and HeLa-Bx1 cells	up-regulated	downregulation of IKAROS family zinc finger 3 (IKZF3/Aiolos), which plays a role in lymphocyte development and cell attachment, occurred in NPC C666-1 cells following BART lncRNA-knockdown. Since Aiolos expression is normally restricted to lymphoid cells and rarely observed in epithelial cells, induction of Aiolos by BART lncRNA was confirmed by expressing the major BART lncRNA isoform, RPMS1, in…	31696060	2019	Epstein-Barr Virus BART Long Non-coding RNAs Function as Epigenetic Modulators in Nasopharyngeal Carcinoma
BBOX1-AS1	colorectal cancer	RT-qPCR, Western bolt	CRC cell lines	up-regulated	BBOX1-AS1 is overexpressed in CRC cell lines, and BBOX1-AS1 knockdown enhances cell proliferation, migration and invasion while reducing cell apoptosis.	31984680	2020	BBOX1-AS1 contributes to colorectal cancer progression by sponging hsa-miR-361-3p and targeting SH2B1
BC002350	osteosarcoma	microarray, qPCR etc.	primary osteosarcoma tissues	up-regulated	The results demonstrated that ASLNC21868, ASLNC22124, ASLNC23844, ASLNC24587, BE503655 and BC050642 were over-regulated and that ASLNC00339, ASLNC11435, ASLNC13387 and ASLNC18814 were under-regulated in the osteosarcoma samples compared with normal samples. The qPCR results and microarray data are consistent.	23466354	2013	Microarray expression profile of long noncoding RNAs in human osteosarcoma.
BC002811	astrocytoma	qPCR etc.	astrocytoma tissues	down-regulated	Our analysis ultimately generated a list of 7 lncRNAs that were differentially expressed in astrocytomas in comparison to the NAT samples. Among these lncRNAs, ENST00000244906, ENST00000545440, NR_002809 and ENST00000436616 were shown to be upregulated by a factor greater than twofold, whereas 3 lncRNAs, XLOC_010967, BC002811 and ASO1937, were shown to be downregulated by a factor greater than tw…	26252651	2016	The Use of Three Long Non-Coding RNAs as Potential Prognostic Indicators of Astrocytoma.
BC003519	gastric cancer	microarray, qPCR etc.	gastric cancer tissues	up-regulated	The expression levels of AK001091 and AK024171 in gastric cancerous tissues were lower than those in non-cancerous gastric tissues, while the expression levels of AK093735, BC003519 and NR_003573 in gastric cancerous tissues were higher than those in non-cancerous gastric tissues. These results were consistent with those shown in the expression microarray data sets.	27460075	2016	Identification of a five-lncRNA signature for the diagnosis and prognosis of gastric cancer.
BC005232	acute myeloid leukemia	microarray, qPCR etc.	bone marrow	down-regulated	To confirm the microarray data, we selected 97 dysregulated lncRNAs from the microarray analysis of 22 pediatric AML samples and 20 control samples using qRT-PCR. Our data revealed that the lncRNA expression profile in pediatric AML was significantly different from normal controls. A total of 24 lncRNAs were confirmed to be dysregulated in pediatric AML	26573779	2016	Microarray profiling of bone marrow long non-coding RNA expression in Chinese pediatric acute myeloid leukemia patients.
BC005927	gastric cancer	qPCR, Western blot, Luciferase reporter assay, in vitro knockdown etc.	cell lines (SGC7901, MKN45), GC tissues	up-regulated	lncRNA BC005927 can be induced by hypoxia in GC cells and mediates hypoxia-induced GC cell metastasis. Furthermore, BC005927 is frequently upregulated in GC samples and increased BC005927 expression was correlated with a higher tumor-node-metastasis stage. GC patients with higher BC005927 expression had poorer prognoses than those with lower expression. Additional experiments showed that BC005927…	29383777	2018	Long noncoding RNA BC005927 upregulates EPHB4 and promotes gastric cancer metastasis under hypoxia.
BC008363	pancreatic ductal adenocarcinoma	microarray, qPCR etc.	PDAC tissues	down-regulated	We found that the expression level of lncRNA BC008363 was significantly lower (23-fold) in PDAC tissues compared to corresponding nontumor pancreatic tissues, and patients with high levels of lncRNA BC008363 expression had significantly better survival rates than those with low levels of lncRNA BC008363 expression. lncRNA BC008363 may be a novel biomarker for the prognosis of pancreatic cancer.	25200694	2014	Long non-coding RNAs expressed in pancreatic ductal adenocarcinoma and lncRNA BC008363 an independent prognostic factor in PDAC.
BC011663	gastric cancer	microarray, qPCR etc.	primary gastric adenocarcinoma tissues	down-regulated	For the lncRNAs, the results demonstrated that uc003iqu, uc003tfx, AK022971 and uc.341 were upregulated and that HIV1230, BC011663, AK057054 and M14574 were downregulated in the GC tissues relative to their matched counterparts.	24819045	2014	Integrated analysis of long non-coding RNAs and mRNA expression profiles reveals the potential role of lncRNAs in gastric cancer pathogenesis.
BC014579	hepatocellular carcinoma	microarray, qPCR etc.	HCC tissues	up-regulated	We found that the expression of 7 lncRNAs in preneoplastic lesions and HCC was significantly different.	26540467	2015	Long non-coding RNA expression profiles of hepatitis C virus-related dysplasia and hepatocellular carcinoma.
BC015134	gastric cancer	microarray, qPCR etc.	gastric cancer tissues	down-regulated	Results shown that the expression levels of four lincRNAs: UCA1, BC015134, lincRNA-BBOX1-2 and CR594506 were concordant with microarray assay. Specifically, UCA1 and lincRNA-BBOX1-2 were upregulated whereas BC015134 and CR594506 were downregulated.	25769450	2015	LncRNA expression profile reveals the potential role of lncRNAs in gastric carcinogenesis.
BC016787	breast cancer	microarray, qPCR, RNAi, Western blot etc.	cell lines (MCF-7 and T-47D)	up-regulated	From these 127 DE lncRNAs, we selected the top 25 most significant genes for further validation and analysis (electronic supplementary material, table S2). For 23 out of 25 (92%) of the lncRNAs tested, quantitative real-time PCR (qRTPCR) on cDNA templates confirmed the microarray results.	28003470	2016	Primate-specific oestrogen-responsive long non-coding RNAs regulate proliferation and viability of human breast cancer cells.
BC016831	triple negative breast cancer	microarray, qPCR etc.	primary breast cancer tissues, cell lines (MDA-MB-231, HCC-1937, MDA-MB-468, MDA-MB-453 etc.)	down-regulated	The qRT-PCR results showed that, compared with non-TNBC tissues, C17orf76-AS1 and CTC-338M12.3 were dominantly up-regulated in TNBC tissues; on the other hand, RP11-434D9.1, IGKV, LINC00052, BC016831, RP4-781K5.4, and LOC441242 were obviously down-regulated. However, there are some differences between the lncRNA expression patterns of tissues and cell lines. Briefly, compared with the non-TNBC ce…	26910840	2016	LncRNAs as new biomarkers to differentiate triple negative breast cancer from non-triple negative breast cancer.
BC017743	hepatocellular carcinoma	microarray, qPCR etc.	HCC tissues	up-regulated	The majority (14 out of 17) of these lncRNAs were confirmed to be dysregulated in HCC compared to the surrounding non-tumorous tissues, corroborating the reliability of our profiling data.	27894309	2016	Analysis of long noncoding RNA expression in hepatocellular carcinoma of different viral etiology.
BC017743	hepatocellular carcinoma	microarray, qPCR etc.	HCC tissues	up-regulated	The results showed that BC017743, ENST00000395084, NR_026591, NR_015378 and NR_024284 were up-regulated and NR_027151, AK056988 and uc003yqb.1 were down-regulated in HCC samples compared with adjacent NT samples.	25025236	2014	The long noncoding RNA expression profile of hepatocellular carcinoma identified by microarray analysis.
BC017993	neuroblastoma	qPCR etc.	cell line (SH-SY5Y)	differentially expressed	We found that intronic and bidirectional promoter architectures are associated with rapid RA-dependent induction or repression of the corresponding lncRNAs, followed by their constant expression. At the same time, lncRNAs expressed downstream of protein-coding genes are characterized by rapid induction, followed by transcriptional repression. Quantitative RT-PCR analysis confirmed the discovered …	24555823	2013	Role of genomic architecture in the expression dynamics of long noncoding RNAs during differentiation of human neuroblastoma cells.
BC0209135	colorectal cancer	qPCR, Western blot	colorectal cancer tissues, cell lines (HCT-116, SW480, SW620, LoVo, SW1116, and HT29)	down-regulated	The expression of BC029135 in CRC tissues and cell lines was significantly lower than in adjacent normal tissues. Low BC029135 level in CRS tissues was sig-nificantly associated with a more advanced TNM stage (p = 0.031) and a higher risk of lymph node (p = 0.018) and distant metastases (p=0.034). In addition, overexpression of lncRNA BC029135 could inhibit the invasion of CRC cells. These result…	29949151	2018	The Long Noncoding RNA BC0209135 Inhibits the Cell Invasion Through Wnt/β-catenin Signaling in Colorectal Cancer
BC023629	pancreatic cancer	qPCR etc.	pancreatic cancer tissues, cell lines (Sw1990, PANC-1, BXPC-8 etc.)	up-regulated	We further confirmed the selected 6 up-regulation of LncRNAs in PC tissues and PC cell lines through qPCR. Comparing to 293T cells, the expression of LncRNA AF339813 was significantly increased about 10-fold in PANC-1 cells, 8-fold in SW1990 cells and 8.9-fold in BxCP-3 cells. The other 5 LncRNAs have a certain degree of up-regulation in PC cell lines.	26045769	2015	Downregulation of NUF2 inhibits tumor growth and induces apoptosis by regulating lncRNA AF339813.
BC029135	clear cell renal cell carcinoma	microarray, qPCR etc.	ccRCC tissues	down-regulated	ENST00000456816, X91348, BC029135, NR_024418 were evaluated by qPCR in sixty-three pairs of RCCC and NT samples. The results demonstrated that ENST00000456816, X91348 were up-regulated and BC029135, NR_024418 were down-regulated in RCCC samples compared with NT samples.	22879955	2012	LncRNAs expression signatures of renal clear cell carcinoma revealed by microarray.
BC029135	colorectal cancer	qPCR, Western blot, etc.	cell lines (HCT-116, SW480, SW620, LoVo, SW1116, HT29)	down-regulated	Overexpression of lncRNA BC029135 could inhibit the invasion of CRC cells. We also found that lncRNA BC029135 inhibits Wnt/β-catenin signaling in CRC cell lines.	29949151	2018	The long noncoding RNA BC0209135 inhibits the cell invasion through Wnt/β-catenin signaling in colorectal cancer.
BC030713	neuroblastoma	qPCR etc.	cell line (SH-SY5Y)	differentially expressed	We found that intronic and bidirectional promoter architectures are associated with rapid RA-dependent induction or repression of the corresponding lncRNAs, followed by their constant expression. At the same time, lncRNAs expressed downstream of protein-coding genes are characterized by rapid induction, followed by transcriptional repression. Quantitative RT-PCR analysis confirmed the discovered …	24555823	2013	Role of genomic architecture in the expression dynamics of long noncoding RNAs during differentiation of human neuroblastoma cells.
BC031319	acute myeloid leukemia	microarray, qPCR etc.	bone marrow	up-regulated	To confirm the microarray data, we selected 97 dysregulated lncRNAs from the microarray analysis of 22 pediatric AML samples and 20 control samples using qRT-PCR. Our data revealed that the lncRNA expression profile in pediatric AML was significantly different from normal controls. A total of 24 lncRNAs were confirmed to be dysregulated in pediatric AML	26573779	2016	Microarray profiling of bone marrow long non-coding RNA expression in Chinese pediatric acute myeloid leukemia patients.
BC032020	pancreatic ductal adenocarcinoma	qPCR, Western blot, in vitro knockdown etc.	cell lines (AsPC-1(CRL-1682), BxPC-3 (CRL-1687), PANC-1 (CRL-1469), CFPAC-1 (CRL-1918), MIA PaCa-2 (CRL-1420)), pancreatic cancer tissues	down-regulated	BC032020 levels in the PDAC tumor tissues were lower than those in the adjacent normal tissues, and ZNF451 expression inversely correlated with the BC032020 levels in the PDAC tumor tissues and cell lines. BC032020 overexpression led to a decrease in ZNF451 expression; it also suppressed the proliferation and migration of the AsPC-1 and PANC-1 cells, and induced G1 phase arrest and cell apoptosis…	29532883	2018	LncRNA BC032020 suppresses the survival of human pancreatic ductal adenocarcinoma cells by targeting ZNF451.
BC032469	gastric cancer	microarray, qPCR, Western blot, Luciferase reporter assay etc.	gastric cancer tissues, cell lines (KATO-III, SGC-7901, MKN28, AGS, MKN45)	up-regulated	Here, we report that BC032469, a novel lncRNA, expressed highly in gastric cancer tissues, and the upregulation was clinically associated with larger tumor size, poor differentiation and shorter survival of gastric cancer patients. Mechanistically, BC032469 could directly bind to miR-1207-5p and effectively functioned as a sponge for miR-1207-5p to modulate the derepression of hTERT. Thus, BC0324…	26549025	2015	Long noncoding RNA BC032469, a novel competing endogenous RNA, upregulates hTERT expression by sponging miR-1207-5p and promotes proliferation in gastric cancer.
BC032469	esophageal squamous cell carcinoma	qPCR, RNAi, Western blot, Cell proliferation assay etc.	ESCC tissues, cell lines (ECA-109 and KYSE150)	up-regulated	The expression level of BC032469 in esophageal squamous cell carcinoma tissues was higher than that in the corresponding non-cancerous tissues. High BC032469 levels were correlated with lymph node metastasis, TNM stage, and tumor size and lower overall survival. Knockdown of BC032469 in TE13 and Eca109 cells inhibited cell proliferation, migration, and invasion; induced cell cycle arrest in the G…	27726103	2016	Upregulated long non-coding RNA BC032469 enhances carcinogenesis and metastasis of esophageal squamous cell carcinoma through regulating hTERT expression.
BC032913	colorectal cancer	Microarray, qPCR, Western blot, Luciferase reporter assay	Human colorectal cancer cell lines (HCT116, DLD-1)	up-regulated	Our findings indicate that the novel lncRNA BC032913 could serve as a novel prognostic marker and effective therapeutic target for CRC. A total of 115 CRC patients were included in the survival analysis, which was conducted using the Kaplan-Meier method. A log-rank test was employed to compare differences between survival curves. Although TIMP3 plays a significant role in cancers, limited data ar…	28918047	2017	Long Noncoding RNA BC032913 as a Novel Therapeutic Target for Colorectal Cancer that Suppresses Metastasis by Upregulating TIMP3
BC036599	breast cancer	microarray, qPCR, RNAi, Western blot etc.	cell lines (MCF-7 and T-47D)	down-regulated	From these 127 DE lncRNAs, we selected the top 25 most significant genes for further validation and analysis (electronic supplementary material, table S2). For 23 out of 25 (92%) of the lncRNAs tested, quantitative real-time PCR (qRTPCR) on cDNA templates confirmed the microarray results.	28003470	2016	Primate-specific oestrogen-responsive long non-coding RNAs regulate proliferation and viability of human breast cancer cells.
BC038366	breast cancer	microarray, qPCR, RNAi, Western blot etc.	cell lines (MCF-7 and T-47D)	up-regulated	From these 127 DE lncRNAs, we selected the top 25 most significant genes for further validation and analysis (electronic supplementary material, table S2). For 23 out of 25 (92%) of the lncRNAs tested, quantitative real-time PCR (qRTPCR) on cDNA templates confirmed the microarray results.	28003470	2016	Primate-specific oestrogen-responsive long non-coding RNAs regulate proliferation and viability of human breast cancer cells.
BC038580	breast cancer	microarray, qPCR, RNAi, Western blot etc.	cell lines (MCF-7 and T-47D)	up-regulated	From these 127 DE lncRNAs, we selected the top 25 most significant genes for further validation and analysis (electronic supplementary material, table S2). For 23 out of 25 (92%) of the lncRNAs tested, quantitative real-time PCR (qRTPCR) on cDNA templates confirmed the microarray results.	28003470	2016	Primate-specific oestrogen-responsive long non-coding RNAs regulate proliferation and viability of human breast cancer cells.
BC039678	breast cancer	microarray, qPCR, RNAi, Western blot etc.	cell lines (MCF-7 and T-47D)	up-regulated	From these 127 DE lncRNAs, we selected the top 25 most significant genes for further validation and analysis (electronic supplementary material, table S2). For 23 out of 25 (92%) of the lncRNAs tested, quantitative real-time PCR (qRTPCR) on cDNA templates confirmed the microarray results.	28003470	2016	Primate-specific oestrogen-responsive long non-coding RNAs regulate proliferation and viability of human breast cancer cells.
BC040572	breast cancer	microarray, qPCR, RNAi, Western blot etc.	cell lines (MCF-7 and T-47D)	up-regulated	From these 127 DE lncRNAs, we selected the top 25 most significant genes for further validation and analysis (electronic supplementary material, table S2). For 23 out of 25 (92%) of the lncRNAs tested, quantitative real-time PCR (qRTPCR) on cDNA templates confirmed the microarray results.	28003470	2016	Primate-specific oestrogen-responsive long non-coding RNAs regulate proliferation and viability of human breast cancer cells.
BC040587	gastric cancer	microarray, qPCR, RNAi etc.	gastric cancer tissues	down-regulated	LncRNA M59227 and 3 mRNAs, PLK1, PTTG1 and VCAN, were overexpressed in GC. In contrast, the expression of 4 lncRNAs, LOC150622, AKR7 L, DQ192290 and BC040587, and 2 mRNAs, DRD5 and GDF5, were downregulated in GC.The results indicated that TUSC7 is a p53-regulated tumour suppressor that acts in part by repressing miR-23b and that TUSC7 may be a key regulatory hub in GC.	25765901	2015	Reciprocal repression between TUSC7 and miR-23b in gastric cancer.
BC040587	breast cancer	qPCR etc.	breast cancer tissues, cell lines (ZR-75-30, MCF-7, SKBR-3, T47D cells)	down-regulated	It showed that BC040587 expression was down regulated both in BC samples and in BC cell lines compared with corresponding normal control. BC040587 expression was correlated with menopausal status and tumor differentiation. Furthermore, expression of BC040587 was significantly associated with worse prognosis and was shown to be an independent prognostic marker breast cancer.	25435812	2014	Role of BC040587 as a predictor of poor outcome in breast cancer.
BC040587	osteosarcoma	microarray, qPCR, FISH etc.	osteosarcoma tissues, cell lines (U2OS, SAOS-2, HOS etc.)	down-regulated	The osteo3q13.31 genes LOC285194, BC040587, and LSAMP commonly show loss of expression in primary osteosarcoma samples and cell lines. Depleting either LSAMP or LOC285194 promoted proliferation of normal osteoblasts by regulation of apoptotic and cell-cycle transcripts and also VEGF receptor 1. Moreover, genetic deletions of LOC285194 or BC040587 were also associated with poor survival of osteosa…	20048075	2010	Recurrent focal copy-number changes and loss of heterozygosity implicate two noncoding RNAs and one tumor suppressor gene at chromosome 3q13.31 in osteosarcoma.
BC041455	breast cancer	microarray, qPCR, RNAi, Western blot etc.	cell lines (MCF-7 and T-47D)	down-regulated	From these 127 DE lncRNAs, we selected the top 25 most significant genes for further validation and analysis (electronic supplementary material, table S2). For 23 out of 25 (92%) of the lncRNAs tested, quantitative real-time PCR (qRTPCR) on cDNA templates confirmed the microarray results. Overexpression of BC041455 prevented ERK1/2 phosphorylation. The effects of BC041455 on hormone-dependent MAP…	28003470	2016	Primate-specific oestrogen-responsive long non-coding RNAs regulate proliferation and viability of human breast cancer cells.
BC041623	nasopharyngeal cancer	microarray, qPCR etc.	cell lines (5-8F, 6-10B, CNE-1, CNE-2, SUNE-1, HNE-1, HONE-1 and C666-1)	down-regulated	In order to verify the microarray data, we selected the 26 most significantly dysregulated lncRNAs, which included 15 upregulated lncRNAs and 11 downregulated lncRNAs and then validated their expression level by qRT-PCR in two sets of NPC cells.The results showed that the expression patterns of 22 lncRNAs were consistent with the microarray data.	27886062	2016	Microarray Expression Profiling of Long Non-Coding RNAs Involved in Nasopharyngeal Carcinoma Metastasis.
BC041938	neuroblastoma	qPCR etc.	cell line (SH-SY5Y)	differentially expressed	We found that intronic and bidirectional promoter architectures are associated with rapid RA-dependent induction or repression of the corresponding lncRNAs, followed by their constant expression. At the same time, lncRNAs expressed downstream of protein-coding genes are characterized by rapid induction, followed by transcriptional repression. Quantitative RT-PCR analysis confirmed the discovered …	24555823	2013	Role of genomic architecture in the expression dynamics of long noncoding RNAs during differentiation of human neuroblastoma cells.
BC041954	ovarian cancer	microarray, qPCR	ovarian cancer tissues	up-regulated	RT-qPCR analysis was thus performed to validate certain microarray data using this set of tissue samples. Overall, 4 of the most markedly upregulated (BC041954, ENST00000453838, ENST00000505048 and ENST00000502715) and downregulated (AK123324, AF087976, AL832916 and AF086261) lncRNAs were selected.	30132558	2018	Profile and validation of dysregulated long non-coding RNAs and mRNAs in ovarian cancer.
BC043430	hepatocellular carcinoma	microarray, qPCR etc.	HCC tissues	up-regulated	The majority (14 out of 17) of these lncRNAs were confirmed to be dysregulated in HCC compared to the surrounding non-tumorous tissues, corroborating the reliability of our profiling data.	27894309	2016	Analysis of long noncoding RNA expression in hepatocellular carcinoma of different viral etiology.
BC047917	renal cell carcinoma	microarray, qPCR etc.	RCC tissues	up-regulated	From five paired samples we identified hundreds of significantly differentiated lncRNAs. Specifically, the most upregulated lncRNAs were: uc001vjj.1, ENST00000414223, BC047917, uc003erl.1, and uc009wkz.1, of which uc001vjj.1 was the highest. The most highly downregulated were: ENST00000507950, uc001aka.2, NR_026860, NR_024256, and BC070168, of which ENST00000507950 showed the largest downregulati…	24905231	2014	Expression pattern of long non-coding RNAs in renal cell carcinoma revealed by microarray.
BC050642	osteosarcoma	qPCR	Human osteosarcoma cell lines U2OS and normal osteoblastic cell line hFOB1.19, Osteosarcoma tissues, paired adjacent tissues and healthy tissues, Osteosarcoma tissues, paired adjacent tissues and healthy tissues	up-regulated	BC050642 levels showed distinctive increases in osteosarcoma tissues and cell lines compared with controls. And c-myc expression was down-regulated in osteosarcoma. There was a negative correlation between the expressions of BC050642 and c-myc. BC050642 expression was proved to be significantly correlated with Ennking and histological type. Up-regulated BC050642 could promote cell proliferation, …	31397185	2019	The Potential Value of lncRNA-BC050642 in Osteosarcoma Origination and Outcomes
BC050642	osteosarcoma	microarray, qPCR etc.	primary osteosarcoma tissues	up-regulated	The results demonstrated that ASLNC21868, ASLNC22124, ASLNC23844, ASLNC24587, BE503655 and BC050642 were over-regulated and that ASLNC00339, ASLNC11435, ASLNC13387 and ASLNC18814 were under-regulated in the osteosarcoma samples compared with normal samples. The qPCR results and microarray data are consistent.	23466354	2013	Microarray expression profile of long noncoding RNAs in human osteosarcoma.
BC064338	neuroblastoma	qPCR etc.	cell line (SH-SY5Y)	differentially expressed	We found that intronic and bidirectional promoter architectures are associated with rapid RA-dependent induction or repression of the corresponding lncRNAs, followed by their constant expression. At the same time, lncRNAs expressed downstream of protein-coding genes are characterized by rapid induction, followed by transcriptional repression. Quantitative RT-PCR analysis confirmed the discovered …	24555823	2013	Role of genomic architecture in the expression dynamics of long noncoding RNAs during differentiation of human neuroblastoma cells.
BC067277	neuroblastoma	qPCR etc.	cell line (SH-SY5Y)	differentially expressed	We found that intronic and bidirectional promoter architectures are associated with rapid RA-dependent induction or repression of the corresponding lncRNAs, followed by their constant expression. At the same time, lncRNAs expressed downstream of protein-coding genes are characterized by rapid induction, followed by transcriptional repression. Quantitative RT-PCR analysis confirmed the discovered …	24555823	2013	Role of genomic architecture in the expression dynamics of long noncoding RNAs during differentiation of human neuroblastoma cells.
BC070168	renal cell carcinoma	microarray, qPCR etc.	RCC tissues	down-regulated	From five paired samples we identified hundreds of significantly differentiated lncRNAs. Specifically, the most upregulated lncRNAs were: uc001vjj.1, ENST00000414223, BC047917, uc003erl.1, and uc009wkz.1, of which uc001vjj.1 was the highest. The most highly downregulated were: ENST00000507950, uc001aka.2, NR_026860, NR_024256, and BC070168, of which ENST00000507950 showed the largest downregulati…	24905231	2014	Expression pattern of long non-coding RNAs in renal cell carcinoma revealed by microarray.
BC087858	non small cell lung cancer	microarray, qPCR, Cell proliferation assay etc.	cell lines (PC9, H1975, H1299 and A549)	up-regulated	Four upregulated and four downregulated lncRNAs from differentially expressed lncRNAs were randomly selected. Using RT-qPCR the results of microarray in PC9/R vs. PC9 were validated. The expression levels of ENST00000507437, ENST00000508827, NR_026685 and BC087858 were upregulated and ENST00000381279, ENST00000418077, BG188549 and BE244504 were downregulated. Thus, the microarray data were confir…	25482516	2015	Microarray expression profile of long non-coding RNAs in EGFR-TKIs resistance of human non-small cell lung cancer.
BC087858	non small cell lung cancer	qPCR, RNAi, Western blot, Cell proliferation assay, Cell apoptosis assay etc.	NSCLC tissues, cell lines (PC9, H1975, H460 and H23)	up-regulated	Over-expression was observed in NSCLC cells and patients with acquired resistance to EGFR-TKIs and significantly associated with a shorter progression-free survival (PFS) in tumors with respond to EGFR-TKIs. The significant relationship was not observed in patients with T790M mutation but in patients with non-T790M. Down-regulation of BC087858 could significantly promote PC9/R and PC9/G2 cells in…	27409677	2016	Long non-coding RNA BC087858 induces non-T790M mutation acquired resistance to EGFR-TKIs by activating PI3K/AKT and MEK/ERK pathways and EMT in non-small-cell lung cancer.
BC091525	osteosarcoma	microarray, qPCR etc.	primary osteosarcoma tissues	up-regulated	The results demonstrated that ASLNC21868, ASLNC22124, ASLNC23844, ASLNC24587, BE503655 and BC050642 were over-regulated and that ASLNC00339, ASLNC11435, ASLNC13387 and ASLNC18814 were under-regulated in the osteosarcoma samples compared with normal samples. The qPCR results and microarray data are consistent.	23466354	2013	Microarray expression profile of long noncoding RNAs in human osteosarcoma.
BC200	non small cell lung cancer	qPCR, Western blot	NSCLC tissues, cell line(H1299/DDP)	up-regulated	Higher expression of BC200 was found in NSCLC tissues than that of adjacent normal tissues.	30779077	2019	LncRNA BC200 regulates the cell proliferation and cisplatin resistance in non-small cell lung cancer via PI3K/AKT pathway.
BC200	hepatocellular carcinoma	RT-qPCR, Western blot analysis	HCC tissue, HepG2 cells	up-regulated	BC200 expression level was higher in hepatocellular carcinoma (HCC) tissues than that in adjacent tissues.BC200 affected the proliferation and migration of HepG2 cells.BC200 KO cells exhibited a reduced protein expression level of Bax protein and an increased protein expression level of Bcl-xL. Conversely, BC200 overexpression reduced the expression of Bcl-xL protein and increased the expression …	31894342	2020	Effect of lncRNA-BC200 on Proliferation and Migration of Liver Cancer Cells in Vitro and in Vivo
BC200	esophageal cancer	qRT-PCR, fluorescence microscopy etc.	human tongue squamous carcinoma cell line, TCA8113	down-regulated	Using the tongue carcinoma cell line,we showed that forced expression of ECRG4 down-regulated the expression of the BC200 long non-coding RNA (lncRNA) and matrix metalloproteinases (MMP-9 and MMP-13). Restoration of BC200 lncRNA rescued ECRG4-mediated down-regulation of MMP-9 and -13. Furthermore, over-expression of Ecrg4 inhibited cell proliferation and migration, which was abolished by forced e…	31152845	2019	Esophageal Cancer Related gene-4 Inhibits the Migration and Proliferation of Oral Squamous Cell Carcinoma Through BC200 lncRNA/MMP-9 and -13 Signaling Pathway
BC200	triple negative breast cancer	qPCR	MCF10A, MCF10F, MCF-7, T-47D, MDA-MB-231, and SK-BR-3, Normal and Cancer breast tissue	up-regulated	The poorly studied oncogenic BC200 was selected to be tested in vitro and in vivo to determine its relevance in breast cancer and also to provide us with an understanding of its role in the increased susceptibility of the nulliparous women to cancer. Our results show that BC200 is upregulated in nulliparous women, and breast cancer cells and tissue. The role of BC200 is not completely understood …	31646972	2019	BC200 overexpression contributes to luminal and triple negative breast cancer pathogenesis
BC200	esophageal squamous cell carcinoma	qPCR etc.	ESCC tissues	up-regulated	We found that the relative expression of BC200 was significantly higher in ESCC tissues compared with adjacent normal tissue samples. But the expression of BC200 were not related to clinical-pathological features, such as age, TNM stages, and histological grade. Kaplan-Meier analysis showed that high expression levels of BC200 were correlated with poor prognosis in ESCC patients. Patients with a …	27143917	2016	BC200 LncRNA a potential predictive marker of poor prognosis in esophageal squamous cell carcinoma patients
BC200	non small cell lung cancer	microarray, qPCR, Cell proliferation assay etc.	cell lines (PC9, H1975, H1299 and A549)	up-regulated	Overexpression of H19 and BC200 were observed in gefitinib-resistant lung cancer cell lines (PC9/R, A549, H1299 and H1975). However, in the gefitinib-sensitive cell line (PC9), MALAT1 and HOTAIR were downregulated.	25482516	2015	Microarray expression profile of long non-coding RNAs in EGFR-TKIs resistance of human non-small cell lung cancer.
BC200	cervical cancer	Northern hybridization, ISH etc.	cervical cancer tissues	up-regulated	BC200 RNA was expressed in carcinomas of the breast, cervix, oesophagus, lung, ovary, parotid, and tongue, but not in corresponding normal tissues.	9422992	1997	Expression of neural BC200 RNA in human tumours.
BC200	esophageal cancer	Northern hybridization, ISH etc.	esophageal cancer tissues	up-regulated	BC200 RNA was expressed in carcinomas of the breast, cervix, oesophagus, lung, ovary, parotid, and tongue, but not in corresponding normal tissues.	9422992	1997	Expression of neural BC200 RNA in human tumours.
BC200	parotid cancer	Northern hybridization, ISH etc.	parotid cancer tissues	up-regulated	BC200 RNA was expressed in carcinomas of the breast, cervix, oesophagus, lung, ovary, parotid, and tongue, but not in corresponding normal tissues.	9422992	1997	Expression of neural BC200 RNA in human tumours.
BC200	tongue cancer	Northern hybridization, ISH etc.	tongue cancer tissues	up-regulated	BC200 RNA was expressed in carcinomas of the breast, cervix, oesophagus, lung, ovary, parotid, and tongue, but not in corresponding normal tissues.	9422992	1997	Expression of neural BC200 RNA in human tumours.
BC200	glioma	qPCR etc.	cell lines (U251, U87)	down-regulated	MEG3 and ST7OT1 are up-regulated in both cell lines under apoptosis induced using both agents. The induction of GAS5 is only clearly detected during DOX-induced apoptosis, whereas the up-regulation of neat1 and MIR155HG is only found during RES-induced apoptosis in both cell lines. However, TUG1, BC200 and MIR155HG are down regulated when necrosis is induced using a high dose of DOX in both cell …	25645334	2015	Altered expression of long non-coding RNAs during genotoxic stress-induced cell death in human glioma cells
BC200	colon cancer	qPCR, Western blot etc.	cell lines (HCT-116, HT29), colon cancer tissues	up-regulated	The BC200 level was positively correlated with advanced TNM stage. Knockdown of BC200 inhibited proliferation of HCT-116 and HT29 colon cancer cell lines and reduce the expression of cell proliferation markers, such as Ki-67 and PCNA. In addition, silencing of BC200 could induce obvious G0/G1 arrest and cause apoptosis in HCT-116 and HT29 cells and reduced the expression of cyclin D1, cyclin E, a…	29625226	2018	Long noncoding RNA BC200 regulates cell growth and invasion in colon cancer.
BC200	lung cancer	qPCR etc.	cell lines (HEK293T, MCF-7, MDA-MB-231, SK-BR-3, T47D, A549, SK-OV-3, IMR-90, MCF-11A)	up-regulated	BC201 expression was substantially upregulated in brain and elevated expression was also observed in testes, small intestine and ovary. Expression in cultured tumour cells was dramatically higher than corresponding normal tissue; however, expression in cultured primary cells was similar to that in immortalized and cancer cell lines. BC200 knockdown resulted in a dramatic loss of viability through…	28651607	2017	The long non-coding RNA BC200 (BCYRN2) is critical for cancer cell survival and proliferation.
BC200	glioma	qPCR etc.	cell lines (HEK293T, MCF-7, MDA-MB-231, SK-BR-3, T47D, A549, SK-OV-3, IMR-90, MCF-12A)	up-regulated	BC202 expression was substantially upregulated in brain and elevated expression was also observed in testes, small intestine and ovary. Expression in cultured tumour cells was dramatically higher than corresponding normal tissue; however, expression in cultured primary cells was similar to that in immortalized and cancer cell lines. BC200 knockdown resulted in a dramatic loss of viability through…	28651607	2017	The long non-coding RNA BC200 (BCYRN3) is critical for cancer cell survival and proliferation.
BC200	ovarian cancer	qPCR, RNAi etc.	cell lines (SKOV3 and A2780)	down-regulated	The results demonstrated that BC200 expression was reduced in ovarian cancer compared with normal ovarian tissue samples. In the SKOV3 and A2780 cells, BC200 exerted no effect on invasive or migratory ability, however, the inhibition of BC200 was demonstrated to promote cell proliferation. Additionally, it was observed that carboplatin induced BC200 expression in the cell lines, and that the inhi…	26893717	2016	Downregulation of BC200 in ovarian cancer contributes to cancer cell proliferation and chemoresistance to carboplatin
BC200	lung cancer	Northern hybridization, ISH etc.	lung cancer tissues	up-regulated	BC200 RNA was expressed in carcinomas of the breast, cervix, oesophagus, lung, ovary, parotid, and tongue, but not in corresponding normal tissues.	9422992	1997	Expression of neural BC200 RNA in human tumours.
BC200	ovarian cancer	Northern hybridization, ISH etc.	ovarian cancer tissues	up-regulated	BC200 RNA was expressed in carcinomas of the breast, cervix, oesophagus, lung, ovary, parotid, and tongue, but not in corresponding normal tissues.	9422992	1997	Expression of neural BC200 RNA in human tumours.
BC200	breast cancer	qPCR etc.	cell lines (HEK293T, MCF-7, MDA-MB-231, SK-BR-3, T47D, A549, SK-OV-3, IMR-90, MCF-10A)	up-regulated	BC200 expression was substantially upregulated in brain and elevated expression was also observed in testes, small intestine and ovary. Expression in cultured tumour cells was dramatically higher than corresponding normal tissue; however, expression in cultured primary cells was similar to that in immortalized and cancer cell lines. BC200 knockdown resulted in a dramatic loss of viability through…	28651607	2017	The long non-coding RNA BC200 (BCYRN1) is critical for cancer cell survival and proliferation.
BC200	breast cancer	qPCR, ChIP etc.	cell lines (MCF-7, T47D, MDA-MB-231)	up-regulated	In this study, we show that BC200 is upregulated in breast cancer; among breast tumor specimens there is a higher level of BC200 in estrogen receptor (ER) positive than in ER-negative tumors. Further experiments show that activation of estrogen signaling induces expression of BC200.	27277684	2016	Regulation of alternative splicing of Bcl-x by BC200 contributes to breast cancer pathogenesis.
BC200	breast cancer	microarray, ISH etc.	breast cancer tissues	up-regulated	We here report that BC200 RNA is expressed at high levels in invasive carcinomas of the breast. In normal breast tissue or in benign tumors such as fibroadenomas, in contrast, we found that the RNA is not detectable at significant levels. The difference in expression levels between invasive carcinomas and normal/benign tissue was statistically highly significant.	15240511	2004	BC200 RNA in invasive and preinvasive breast cancer.
BC200	breast cancer	Northern hybridization, ISH etc.	breast cancer tissues	up-regulated	BC200 RNA was expressed in carcinomas of the breast, cervix, oesophagus, lung, ovary, parotid, and tongue, but not in corresponding normal tissues.	9422992	1997	Expression of neural BC200 RNA in human tumours.
BC200	hepatocellular carcinoma	qPCR, Other	HCC tissues and cell lines, HepG2, Hep3B, SK-Hep1	up-regulated	BC200 promoted cell growth and tumor sphere formation, which was mediated via regulation of cell cycle-related genes and stemness markers. Moreover, BC200 protected cyclin E2 mRNA from degradation. Cell growth ability was repressed by T3, but partially enhanced upon BC200 overexpression. Mechanistically, BC200 directly interacted with cyclin E2 and promoted CDK2-cyclin E2 complex formation. Upreg…	30400024	2018	Thyroid hormone negatively regulates tumorigenesis through suppression of BC200.
BCAR4	cervical cancer	qPCR, Western blot, in vitro knockdown	cervical cancer tissue, cell lines ((HeLa, SiHa, Caski, C4-1 and C-33A)	up-regulated	BCAR4 expression was significantly up-regulated in cervical cancer tissue and cell lines. Moreover, patients with high BCAR4 expression showed worse survival outcomes and overexpression of BCAR4 might be an independent prognostic factor in cervical cancer. A significant association between BCAR4 expressionand clinicopathological factors such as tumor size (P = 0.0022),lymph node metastasis (P = 0…	29937186	2018	Up-regulated BCAR4 Contributes to Proliferation and Migration of Cervical Cancer Cells
BCAR4	gastric cancer	qPCR, Western blot etc	GC tissues and adjacent normal tissues, cell lines (AGS, HGC27, MGC803, GES1)	up-regulated	BCAR4 was highly expressed in both GC tissues and cell lines. CCK-8 assay, colony formation assay, and flow cytometry results indicated that up-regulated lncRNA BCAR4 significantly promoted cell proliferation and suppressed cell apoptosis in GC. Besides, over-expression of lncRNA BCAR4 could activate the MAPK/ERK signaling pathways.	32329841	2020	Long non-coding RNA BCAR4 accelerates cell proliferation and suppresses cell apoptosis in gastric cancer via regulating MAPK/ERK signaling.
BCAR4	liver cancer	qPCR, Luciferase reporter assay etc	liver cancer samples and adjacent healthy liver tissues, cell lines (Huh7)	up-regulated	In the present study, the expression of lncRNA BCAR4 was notably elevated in liver cancer compared with adjacent non-tumor tissues.In addition, lncRNA BCAR4 was demonstrated to directly bind to microRNA (miR)-1261, and miR-1261 expression negatively correlated with the expression of lncRNA BCAR4. Through bioinformatics analysis, lncRNA BCAR4 was predicted to target anaphase-promoting complex subu…	32319544	2020	LncRNA BCAR4 promotes liver cancer progression by upregulating ANAPC11 expression through sponging miR-1261.
BCAR4	bladder cancer	qPCR, Luciferase reporter assay etc.	bladder cancer samples and normal bladder tissues, cell lines (UMUC3, SW780, 5637, T24, SVHUC-1)	up-regulated	The expression of BCAR4 was higher in bladder cancer cell lines than normal urothelial cell line. Moreover, the expression of BCAR4 was associated with the advanced stage and metastasis of bladder cancer. Through knockdown of BCAR4, we discovered that knockdown of BCAR4 significantly decreased the proliferation, migration and invasive abilities of bladder cancer cells.	32273720	2020	Long Non-Coding RNA BCAR4 Binds to miR-644a and Targets TLX1 to Promote the Progression of Bladder Cancer
BCAR4	colorectal cancer	qPCR, Luciferase reporter assay, Western blot	colorectal cancer tissues, CRC cell lines (HCT-116, SW480, HCT-8)	up-regulated	As expected, qRTPCR results showed BCAR4 expression was signifcantly up-regulated ,we found that BCAR4 was signifcantly upregulated in the ALDH+ cells and the expression level of BCAR4 was consistent with CD133 and SOX2 which were the markers of CSC in CRC.	30962766	2019	LncRNA BCAR4, targeting to miR-665/STAT3 signaling, maintains cancer stem cells stemness and promotes tumorigenicity in colorectal cancer.
BCAR4	bladder cancer	RT-qPCR, western blotting, Dual luciferase reporter assay	Tumor tissues, BC cell lines 5637, T24 and SW780 and human immortalized ureter epithelial cell line SV-HUC-1	up-regulated	elevated levels of lncRNA breast cancer anti-estrogen receptor 4 (BCAR4) were identified in BC tissues compared with matched healthy tissues. Silencing of BCAR4 inhibited cell proliferation and induced apoptosis in BC cell lines 5637 and T24. Downregulation of BCAR4 led to the inactivation of Wnt signaling. Mechanistically, BCAR4 directly sponged microRNA (miR)-370-3p and elevated Wnt7a expressio…	31894304	2020	lncRNA BCAR4 Sponges miR-370-3p to Promote Bladder Cancer Progression via Wnt Signaling
[truncated: 8,633 more rows]

## Sheet: Sheet2
cancer type
hepatocellular carcinoma
cervical cancer
neuroblastoma
breast cancer
colorectal cancer
osteosarcoma
gastric cancer
nasopharyngeal cancer
bladder cancer
hypopharyngeal squamous cell carcinoma
epithelial ovarian cancer
non small cell lung cancer
ovarian cancer
glioma
papillary thyroid cancer
urothelial cancer
pancreatic cancer
pancreatic ductal adenocarcinoma
endometrial cancer
glioblastoma
lung adenocarcinoma
esophageal cancer
oral squamous cell carcinoma
laryngeal squamous cell cancer
acute myeloid leukemia
prostate cancer
gastric adenocarcinoma
chronic lymphocytic leukemia
lung cancer
papillary renal cell carcinoma
sinonasal squamous cell carcinoma
high grade ovarian serous cancer
[truncated: 186 more rows]
