# Supplementary material for: TLSEA: a tool for lncRNA set enrichment analysis based on multi-source heterogeneous information fusion
Source: Front Genet. 2023 May 2;14:1181391. doi: 10.3389/fgene.2023.1181391 (PMC10185877; doi:10.3389/fgene.2023.1181391)
Supplement: Supplementary file 7 [file Table7.XLSX]

## Sheet: Sheet1
	ABHD11-AS1	ADAMTS9-AS1	ADAMTS9-AS2	ADARB2-AS1	AFAP1-AS1	AGAP2-AS1	AIRN	ANP32A-IT1	APTR	ASAP1-IT1	ATP13A4-AS1	ATP2B1-AS1	BAALC-AS1	BACE1-AS	BACH1-IT2	BANCR	BASP1-AS1	BCAR4	BCDIN3D-AS1	BCYRN1	BDNF-AS	BGLT3	BLACAT1	BNC2-AS1	BOK-AS1	BTG3-AS1	C21orf62-AS1	CA3-AS1	CACNA1C-AS2	CACNA1G-AS1	CADM2-AS2	CADM3-AS1	CAHM	CASC11	CASC15	CASC19	CASC2	CASC22	CASC8	CASC9	CBR3-AS1	CCAT1	CCAT2	CCDC144NL-AS1	CCDC26	CCEPR	CCND2-AS1	CCNT2-AS1	CD81-AS1
ABHD11-AS1	1
ADAMTS9-AS1	0.69128	1
ADAMTS9-AS2	0.645995	0.809438	1
ADARB2-AS1	0.43054	0.260081	0.235688	1
AFAP1-AS1	0.682602	0.813548	0.822115	0.315673	1
AGAP2-AS1	0.626048	0.767228	0.801414	0.274459	0.838152	1
AIRN	0.642534	0.420806	0.355125	0.406957	0.433782	0.381745	1
ANP32A-IT1	0.773063	0.616101	0.550493	0.496186	0.519309	0.618467	0.435844	1
APTR	0.646529	0.798056	0.71524	0.270322	0.774723	0.862261	0.358167	0.646541	1
ASAP1-IT1	0.775131	0.645635	0.685016	0.372432	0.700575	0.583923	0.473951	0.704219	0.439586	1
ATP13A4-AS1	0.743437	0.591414	0.53704	0.486088	0.503492	0.590792	0.416351	0.957083	0.622907	0.683495	1
ATP2B1-AS1	0.590388	0.818209	0.752909	0.354816	0.67988	0.798585	0.31725	0.745227	0.84932	0.510351	0.717693	1
BAALC-AS1	0.72369	0.564381	0.499618	0.455141	0.465309	0.574792	0.404407	0.964738	0.61239	0.666675	0.965286	0.708071	1
BACE1-AS	0.474521	0.590934	0.553464	0.432895	0.620228	0.561758	0.583441	0.315451	0.542685	0.414983	0.295725	0.522862	0.286935	1
BACH1-IT2	0.586639	0.825363	0.795728	0.337099	0.735603	0.822724	0.32348	0.713542	0.829743	0.562173	0.700153	0.91317	0.687281	0.551209	1
BANCR	0.596497	0.460506	0.393072	0.270549	0.562621	0.408316	0.71861	0.433735	0.34308	0.594872	0.433938	0.3011	0.419604	0.547812	0.36364	1
BASP1-AS1	0.595279	0.834435	0.752505	0.319549	0.699477	0.804223	0.327226	0.710804	0.856463	0.509338	0.695826	0.914471	0.683269	0.53548	0.899591	0.289383	1
BCAR4	0.781902	0.544119	0.639045	0.481421	0.742599	0.646749	0.497512	0.617098	0.5081	0.781325	0.594317	0.432859	0.565587	0.47606	0.50354	0.646339	0.458215	1
BCDIN3D-AS1	0.545688	0.795647	0.714254	0.351604	0.685286	0.785387	0.330378	0.695284	0.83464	0.453334	0.676455	0.923017	0.666053	0.546078	0.909932	0.326086	0.889558	0.415846	1
BCYRN1	0.625274	0.42105	0.488661	0.702303	0.578873	0.455261	0.489805	0.490714	0.350019	0.670826	0.454428	0.339452	0.434724	0.626726	0.34582	0.467855	0.333926	0.754152	0.305177	1
BDNF-AS	0.402818	0.614247	0.517842	0.517356	0.630084	0.562274	0.584745	0.377517	0.569256	0.365157	0.355633	0.592937	0.342299	0.789997	0.608964	0.650441	0.563776	0.421783	0.629251	0.551448	1
BGLT3	0.515122	0.440966	0.324727	0.306613	0.362177	0.378699	0.746567	0.605244	0.406302	0.468403	0.631031	0.472091	0.634537	0.487513	0.488005	0.727882	0.476658	0.403259	0.499349	0.279086	0.582191	1
BLACAT1	0.736022	0.849189	0.863046	0.278525	0.854621	0.865337	0.480062	0.54093	0.809763	0.639831	0.524899	0.719708	0.496834	0.612948	0.750887	0.498951	0.755224	0.69254	0.705681	0.530373	0.58567	0.401275	1
BNC2-AS1	0.746432	0.58533	0.531406	0.505077	0.514359	0.595996	0.429174	0.957162	0.627009	0.708812	0.954088	0.723128	0.956824	0.303968	0.709541	0.416971	0.69158	0.603448	0.683235	0.445795	0.348259	0.618634	0.506417	1
BOK-AS1	0.875814	0.720277	0.608349	0.393263	0.641583	0.547186	0.542349	0.802182	0.546721	0.881237	0.794076	0.602134	0.770607	0.403887	0.607117	0.588814	0.606243	0.697718	0.537157	0.580627	0.383404	0.563727	0.635696	0.793021	1
BTG3-AS1	0.617016	0.801156	0.724484	0.314822	0.787856	0.881378	0.41724	0.589223	0.917018	0.439596	0.559835	0.831499	0.561029	0.619006	0.837299	0.410952	0.819988	0.532336	0.833773	0.385122	0.667353	0.425479	0.820719	0.573605	0.526059	1
C21orf62-AS1	0.692663	0.871648	0.829589	0.293303	0.733913	0.751516	0.413921	0.644411	0.773776	0.583097	0.61905	0.809533	0.594201	0.547781	0.854501	0.390351	0.834553	0.518654	0.807786	0.349425	0.555748	0.434849	0.800631	0.621682	0.645049	0.770393	1
CA3-AS1	0.798659	0.536908	0.495969	0.461543	0.605586	0.700139	0.506277	0.832626	0.730206	0.584325	0.800792	0.649829	0.809417	0.379379	0.617112	0.461634	0.598031	0.685818	0.622864	0.506391	0.390283	0.511057	0.588909	0.835099	0.683569	0.703589	0.53089	1
CACNA1C-AS2	0.734481	0.589253	0.534878	0.458229	0.513451	0.617574	0.444032	0.943412	0.629952	0.683159	0.944739	0.710879	0.941806	0.280015	0.720791	0.402712	0.689569	0.577917	0.693943	0.40455	0.338186	0.622603	0.519422	0.970449	0.770981	0.570369	0.632755	0.832738	1
CACNA1G-AS1	0.676215	0.520455	0.624771	0.363815	0.588719	0.706206	0.39388	0.836736	0.551636	0.788075	0.822855	0.606104	0.829946	0.277553	0.625896	0.46208	0.578591	0.720852	0.56602	0.531425	0.291708	0.509223	0.579355	0.826431	0.702308	0.517297	0.532421	0.765624	0.824199	1
CADM2-AS2	0.777704	0.611511	0.560362	0.452202	0.514608	0.596129	0.419536	0.951493	0.614173	0.726368	0.967655	0.721279	0.947897	0.304036	0.70522	0.418455	0.693788	0.580866	0.680416	0.45339	0.327633	0.583886	0.533832	0.95268	0.825825	0.553396	0.634486	0.790672	0.943348	0.820382	1
CADM3-AS1	0.897324	0.696492	0.658099	0.411641	0.579033	0.533456	0.566924	0.804581	0.540371	0.821404	0.811552	0.613567	0.786161	0.386443	0.611515	0.52927	0.630164	0.674901	0.561492	0.539365	0.346426	0.583907	0.663387	0.802053	0.907854	0.497044	0.706648	0.656837	0.785157	0.700205	0.835084	1
CAHM	0.80198	0.527421	0.483522	0.461002	0.618181	0.704943	0.53357	0.834861	0.704739	0.626232	0.802852	0.617318	0.813961	0.378786	0.616984	0.485315	0.585864	0.702046	0.605488	0.536964	0.38067	0.516177	0.596215	0.831443	0.701104	0.684764	0.524722	0.963801	0.841899	0.777773	0.805072	0.66181	1
CASC11	0.646061	0.779114	0.756307	0.275772	0.771602	0.900271	0.358625	0.68209	0.895119	0.504883	0.639605	0.853122	0.630584	0.525009	0.858645	0.356376	0.850184	0.549108	0.8266	0.361523	0.550427	0.388138	0.797691	0.657809	0.569467	0.91529	0.805002	0.724536	0.662845	0.618395	0.651428	0.552859	0.72779	1
CASC15	0.594652	0.74665	0.750154	0.258149	0.755946	0.841166	0.321211	0.611666	0.876808	0.433963	0.581304	0.79334	0.581317	0.554035	0.815417	0.339994	0.772062	0.51944	0.801255	0.343127	0.553646	0.375912	0.778529	0.609418	0.467721	0.870233	0.785139	0.71977	0.614046	0.573936	0.566616	0.475029	0.687222	0.877958	1
CASC19	0.645156	0.795469	0.726426	0.32968	0.776998	0.878408	0.390028	0.642999	0.908541	0.470893	0.600232	0.869761	0.605083	0.57453	0.860361	0.358839	0.82868	0.530557	0.855295	0.382786	0.603269	0.391171	0.785884	0.635068	0.5412	0.929553	0.79056	0.735741	0.629619	0.573076	0.605044	0.538574	0.715356	0.898226	0.870213	1
CASC2	0.633239	0.785451	0.823659	0.363853	0.889939	0.787592	0.416362	0.480039	0.708928	0.635713	0.461572	0.645144	0.426258	0.667579	0.727268	0.549767	0.675216	0.799106	0.663908	0.605556	0.635426	0.348039	0.856719	0.467618	0.570809	0.755112	0.720471	0.54953	0.456166	0.534165	0.455664	0.534315	0.548664	0.723831	0.736447	0.734583	1
CASC22	0.677904	0.537539	0.503305	0.574767	0.55145	0.532194	0.397443	0.829866	0.530973	0.655682	0.835817	0.610624	0.806579	0.363327	0.637839	0.548597	0.61395	0.762818	0.616735	0.543602	0.434678	0.599665	0.49607	0.830117	0.71986	0.504528	0.554784	0.710095	0.797822	0.73408	0.798712	0.703778	0.708531	0.558597	0.509071	0.535605	0.615493	1
CASC8	0.695104	0.815812	0.871318	0.219083	0.856873	0.908948	0.405678	0.570065	0.820624	0.624426	0.538221	0.767789	0.522377	0.597738	0.804255	0.448869	0.771714	0.653993	0.768099	0.463872	0.562654	0.369923	0.896756	0.551084	0.573282	0.840866	0.847605	0.626635	0.560185	0.631756	0.557596	0.616195	0.629992	0.863982	0.848062	0.845738	0.812699	0.48494	1
CASC9	0.546227	0.67971	0.738999	0.352759	0.829778	0.845105	0.305803	0.552384	0.754565	0.5092	0.524701	0.710924	0.509292	0.553232	0.742907	0.467779	0.711823	0.684433	0.735802	0.467562	0.596641	0.340527	0.741273	0.541379	0.461005	0.765596	0.679632	0.635762	0.54131	0.637877	0.519127	0.445581	0.607822	0.774103	0.787048	0.755115	0.830074	0.643265	0.794436	1
CBR3-AS1	0.747483	0.835791	0.805795	0.259328	0.804882	0.855817	0.450189	0.622304	0.897051	0.569639	0.595585	0.804292	0.574597	0.600539	0.785132	0.409592	0.806949	0.570888	0.773343	0.445706	0.568728	0.384615	0.883073	0.593058	0.63796	0.87925	0.81511	0.691847	0.586968	0.565251	0.619206	0.657021	0.68425	0.884843	0.833383	0.872404	0.749254	0.472788	0.888531	0.703056	1
CCAT1	0.510101	0.323058	0.297722	0.682864	0.456735	0.310452	0.671637	0.377316	0.20931	0.600269	0.380409	0.242119	0.348973	0.618882	0.2836	0.687121	0.236554	0.586455	0.247965	0.710036	0.629024	0.563664	0.379498	0.40036	0.525573	0.282415	0.276632	0.392906	0.35159	0.426799	0.372473	0.48727	0.431005	0.224335	0.192576	0.269224	0.441872	0.465128	0.321578	0.320998	0.308252	1
CCAT2	0.600335	0.363177	0.391253	0.841356	0.505223	0.391025	0.546571	0.438233	0.28173	0.604859	0.411772	0.292007	0.369708	0.513263	0.304864	0.417717	0.280427	0.68854	0.268061	0.846432	0.471578	0.243612	0.452199	0.434204	0.542227	0.343358	0.342871	0.490067	0.389123	0.473795	0.424559	0.503791	0.510934	0.319054	0.275829	0.356721	0.532537	0.522641	0.37734	0.422021	0.36842	0.780968	1
CCDC144NL-AS1	0.528261	0.669537	0.588295	0.315442	0.64583	0.611243	0.593221	0.391427	0.629725	0.449146	0.404693	0.615353	0.377878	0.700857	0.639544	0.542823	0.626656	0.430662	0.651748	0.391966	0.707401	0.653972	0.701364	0.398236	0.480474	0.654096	0.640925	0.416672	0.409429	0.361579	0.395274	0.526656	0.416043	0.563339	0.553048	0.622932	0.610532	0.389042	0.644011	0.507748	0.665278	0.576513	0.330663	1
CCDC26	0.672795	0.496243	0.37694	0.497315	0.650965	0.535075	0.458698	0.632644	0.544816	0.628012	0.606235	0.454934	0.596581	0.454871	0.477817	0.63075	0.435516	0.792199	0.437164	0.629545	0.491257	0.455169	0.509439	0.626032	0.682403	0.567767	0.392404	0.771677	0.592486	0.577765	0.566985	0.520108	0.775579	0.553215	0.521414	0.552789	0.665476	0.762035	0.482131	0.602464	0.504654	0.547308	0.600365	0.348187	1
CCEPR	0.94039	0.626632	0.604946	0.442093	0.675981	0.650502	0.6096	0.762877	0.674261	0.724531	0.740305	0.599026	0.730774	0.451506	0.585285	0.558057	0.56744	0.752338	0.539794	0.591958	0.391396	0.482524	0.70339	0.761121	0.819626	0.653079	0.621357	0.862723	0.7296	0.682663	0.769581	0.830366	0.854244	0.671507	0.618559	0.678985	0.606243	0.646783	0.676457	0.540325	0.759579	0.498759	0.574934	0.513518	0.69553	1
CCND2-AS1	0.690315	0.617084	0.47119	0.372625	0.56724	0.515785	0.375276	0.837373	0.544463	0.789231	0.834381	0.626389	0.813967	0.306448	0.624095	0.482681	0.59359	0.550124	0.556633	0.465907	0.348798	0.527352	0.470171	0.83463	0.868899	0.500852	0.535624	0.709595	0.808066	0.727041	0.85636	0.725213	0.736478	0.571666	0.484761	0.528941	0.456098	0.720486	0.472086	0.45289	0.542191	0.437741	0.431404	0.345095	0.71161	0.692333	1
CCNT2-AS1	0.59607	0.822053	0.75596	0.270959	0.717274	0.854504	0.336353	0.719476	0.88428	0.479781	0.681229	0.918187	0.683967	0.545787	0.900727	0.337516	0.908415	0.465457	0.898446	0.305951	0.586092	0.464119	0.76587	0.684361	0.562915	0.875049	0.817718	0.665734	0.698041	0.618258	0.694967	0.579109	0.650067	0.892001	0.843787	0.863153	0.673922	0.578899	0.816596	0.759253	0.837781	0.206906	0.238821	0.614397	0.452979	0.598486	0.581376	1
CD81-AS1	0.281467	0.339236	0.298886	0.322849	0.317408	0.385828	0.327884	0.297898	0.29076	0.296802	0.311362	0.324017	0.305711	0.323642	0.397164	0.346879	0.320814	0.276134	0.394347	0.193774	0.39715	0.331401	0.345323	0.318957	0.312901	0.38068	0.309453	0.320304	0.361581	0.291381	0.332921	0.321208	0.33734	0.327668	0.287914	0.334975	0.3383	0.307392	0.325699	0.343427	0.329705	0.333843	0.287638	0.359254	0.290372	0.361038	0.258459	0.373682	1
CDKN2B-AS1	0.52637	0.672879	0.627173	0.481906	0.711976	0.655002	0.579305	0.371677	0.608041	0.491096	0.358647	0.600448	0.336001	0.887607	0.6183	0.62186	0.612686	0.571657	0.605442	0.631276	0.851256	0.519505	0.694437	0.367826	0.468773	0.67485	0.627136	0.42444	0.34189	0.380797	0.344921	0.460952	0.415516	0.593031	0.580184	0.649279	0.732162	0.450895	0.676161	0.648775	0.65261	0.704448	0.544675	0.803525	0.511434	0.498307	0.338673	0.597995	0.346284
CECR7	0.806561	0.53946	0.480078	0.401588	0.597106	0.68884	0.529296	0.828762	0.71554	0.620927	0.79246	0.626183	0.804788	0.383999	0.593743	0.525474	0.566765	0.675001	0.58506	0.485691	0.387128	0.548229	0.592644	0.819608	0.702836	0.680918	0.552318	0.949412	0.802244	0.786934	0.778995	0.654509	0.923926	0.710627	0.711009	0.712968	0.535059	0.680589	0.634049	0.613963	0.685951	0.421299	0.473487	0.422487	0.755064	0.843035	0.730577	0.643678	0.262801
CERNA2	0.73034	0.612038	0.546876	0.521464	0.640876	0.419854	0.507598	0.621045	0.370879	0.810888	0.63359	0.431298	0.582376	0.474899	0.487087	0.681415	0.463538	0.807397	0.419092	0.6745	0.472702	0.515753	0.563888	0.61619	0.832869	0.396164	0.540047	0.503798	0.577286	0.559543	0.623528	0.772576	0.519474	0.402864	0.333335	0.384211	0.683775	0.796288	0.463983	0.508141	0.44581	0.639491	0.651928	0.430292	0.748736	0.659091	0.689921	0.391955	0.315517
CFLAR-AS1	0.80821	0.530841	0.48406	0.440948	0.613449	0.691105	0.51729	0.837235	0.716964	0.62677	0.816449	0.628411	0.817256	0.362829	0.611564	0.50628	0.567539	0.678092	0.592967	0.502721	0.38877	0.527442	0.593211	0.837496	0.710393	0.674577	0.54074	0.958167	0.830374	0.775276	0.814149	0.66277	0.956207	0.72895	0.697542	0.702744	0.538575	0.700791	0.628838	0.612871	0.690847	0.419178	0.491707	0.408285	0.76628	0.871177	0.756734	0.641607	0.304182
CLIP1-AS1	0.742682	0.599976	0.53926	0.404503	0.526837	0.622531	0.414115	0.955447	0.651327	0.678353	0.960944	0.740235	0.949836	0.275045	0.715345	0.423082	0.709958	0.568021	0.71576	0.407488	0.336844	0.628641	0.520519	0.945079	0.795102	0.586069	0.628204	0.829829	0.939664	0.839693	0.954185	0.797471	0.830255	0.666814	0.604819	0.647218	0.446737	0.814209	0.565071	0.54783	0.611437	0.342093	0.363196	0.409968	0.60674	0.751186	0.850464	0.704721	0.306052
CLMAT3	0.828777	0.585258	0.5163	0.425208	0.607625	0.704403	0.501503	0.876819	0.724407	0.635049	0.847657	0.681628	0.845125	0.367701	0.645225	0.494817	0.622658	0.66889	0.631239	0.495267	0.389218	0.534347	0.602304	0.846949	0.742317	0.69283	0.581074	0.956446	0.839221	0.796653	0.846062	0.695445	0.936015	0.74493	0.703106	0.735082	0.53917	0.724273	0.634196	0.629511	0.703316	0.37964	0.476748	0.40602	0.744585	0.862376	0.774216	0.691678	0.319151
COL18A1-AS1	0.735086	0.598644	0.523016	0.471304	0.489867	0.603927	0.439305	0.952568	0.627659	0.645159	0.949781	0.721412	0.94057	0.287938	0.700583	0.424431	0.680533	0.564779	0.703966	0.405773	0.361558	0.632321	0.528382	0.927087	0.779371	0.573167	0.63408	0.820357	0.94164	0.822652	0.925285	0.782435	0.803196	0.645679	0.600097	0.62068	0.445836	0.813449	0.531424	0.539638	0.585131	0.352591	0.394593	0.425165	0.597556	0.72862	0.807816	0.70302	0.381374
COLCA1	0.581459	0.841527	0.743583	0.293226	0.731423	0.818879	0.312042	0.686762	0.858114	0.513134	0.680938	0.893642	0.655033	0.523246	0.908552	0.339209	0.898693	0.463233	0.887784	0.327889	0.59581	0.466087	0.763802	0.676275	0.576976	0.817943	0.825062	0.597921	0.684058	0.596474	0.681266	0.599899	0.585604	0.839266	0.797657	0.844894	0.699072	0.611891	0.785624	0.759427	0.802495	0.229676	0.266931	0.632738	0.440541	0.567291	0.58136	0.891605	0.376391
CPS1-IT1	0.839485	0.609038	0.621346	0.352283	0.747118	0.65938	0.533771	0.668974	0.554163	0.886335	0.634319	0.487858	0.617569	0.422926	0.518726	0.59008	0.484003	0.812032	0.429347	0.683159	0.358813	0.381505	0.682928	0.653455	0.824443	0.552901	0.514394	0.746773	0.637656	0.745893	0.685177	0.731349	0.790926	0.596381	0.521046	0.565006	0.656614	0.59561	0.668824	0.54881	0.661072	0.553695	0.638844	0.406376	0.754544	0.847116	0.766126	0.499143	0.285822
CRNDE	0.537199	0.698584	0.61936	0.321462	0.719635	0.656242	0.640328	0.417083	0.660956	0.460304	0.413577	0.632731	0.386244	0.745135	0.685308	0.703918	0.641137	0.578182	0.645005	0.431309	0.805169	0.676086	0.718251	0.402558	0.491726	0.707639	0.664901	0.45829	0.410664	0.366826	0.373753	0.478406	0.452371	0.626547	0.607946	0.657879	0.771029	0.531548	0.693883	0.660908	0.647135	0.539976	0.381398	0.775032	0.585992	0.50604	0.394447	0.631963	0.356283
CSMD2-AS1	0.447206	0.317131	0.238785	0.418746	0.396709	0.3348	0.700325	0.482993	0.333043	0.353606	0.500252	0.336361	0.486824	0.517645	0.380505	0.779591	0.336343	0.51493	0.4024	0.372663	0.629438	0.874565	0.350617	0.486735	0.423879	0.373703	0.312079	0.493852	0.484816	0.414341	0.434116	0.417334	0.500101	0.312971	0.33642	0.334305	0.437498	0.658745	0.296517	0.452463	0.283287	0.594891	0.34298	0.565415	0.584494	0.433384	0.408008	0.353253	0.33171
CTBP1-AS	0.873904	0.690634	0.640355	0.40557	0.586078	0.571446	0.539959	0.86389	0.598437	0.79484	0.867367	0.678398	0.839586	0.363275	0.657301	0.518642	0.652275	0.663122	0.627875	0.499594	0.359758	0.613739	0.628532	0.872762	0.905851	0.538738	0.700626	0.742784	0.857712	0.757611	0.884049	0.935103	0.720945	0.595297	0.537421	0.599387	0.527451	0.768742	0.603723	0.496867	0.672208	0.437334	0.461512	0.513241	0.573894	0.838894	0.788277	0.631451	0.31315
CYMP-AS1	0.73759	0.588971	0.516197	0.472894	0.488512	0.592299	0.404045	0.961197	0.630625	0.684454	0.949993	0.721115	0.968597	0.302022	0.706592	0.403376	0.710411	0.565099	0.684374	0.424965	0.338534	0.634447	0.506036	0.965614	0.783356	0.581897	0.615507	0.811173	0.935953	0.819394	0.940158	0.79653	0.806476	0.653414	0.604197	0.622337	0.438926	0.809842	0.536344	0.52197	0.593066	0.369145	0.391022	0.410211	0.593384	0.745432	0.823467	0.699108	0.29225
CYP1B1-AS1	0.628452	0.847658	0.759162	0.31066	0.70568	0.821783	0.35688	0.736122	0.870461	0.513818	0.709026	0.925902	0.700318	0.525982	0.916159	0.354157	0.913899	0.477434	0.907189	0.320606	0.604728	0.517565	0.768309	0.707944	0.607848	0.85595	0.845131	0.665475	0.726875	0.612353	0.704431	0.624691	0.640317	0.861699	0.822666	0.860453	0.690248	0.612587	0.80827	0.744192	0.829078	0.252329	0.272314	0.667642	0.465312	0.602178	0.592399	0.918739	0.335246
CYP51A1-AS1	0.650949	0.837655	0.839607	0.290535	0.724353	0.728555	0.398051	0.632104	0.748293	0.58164	0.617292	0.823918	0.594044	0.574535	0.846055	0.397367	0.810771	0.493923	0.813969	0.369217	0.576252	0.477403	0.778172	0.616754	0.619359	0.744669	0.908932	0.517516	0.613515	0.534738	0.632547	0.709758	0.491488	0.767992	0.76437	0.759477	0.686142	0.530514	0.81446	0.654708	0.800426	0.287653	0.31688	0.663739	0.340601	0.613737	0.506149	0.802125	0.315066
CYTOR	0.662516	0.822438	0.729706	0.37461	0.878117	0.778566	0.399104	0.524712	0.810039	0.5688	0.491708	0.738426	0.455502	0.666539	0.748932	0.515814	0.753497	0.705168	0.725623	0.539097	0.665503	0.353757	0.818288	0.508658	0.610207	0.821893	0.752862	0.594762	0.480514	0.446397	0.489292	0.536078	0.582946	0.779337	0.754025	0.791035	0.890249	0.609177	0.793252	0.805529	0.787159	0.409278	0.48267	0.616997	0.703865	0.650018	0.535811	0.73678	0.309338
DACOR1	0.80701	0.542708	0.48272	0.394003	0.608725	0.69894	0.505082	0.816385	0.724809	0.596598	0.777679	0.626054	0.776602	0.347295	0.599873	0.452307	0.580458	0.645189	0.610974	0.461363	0.347656	0.477486	0.585409	0.81426	0.696493	0.686878	0.546712	0.965811	0.821558	0.756101	0.790778	0.655229	0.958615	0.740661	0.711531	0.727584	0.514406	0.6637	0.634332	0.601949	0.710829	0.363865	0.457955	0.408768	0.734817	0.866118	0.728926	0.664812	0.352349
DACT3-AS1	0.579645	0.807909	0.737007	0.361956	0.706902	0.825867	0.301753	0.72637	0.84292	0.497231	0.707783	0.922848	0.692363	0.541422	0.918598	0.326392	0.879614	0.493419	0.902084	0.333468	0.589704	0.461025	0.719041	0.711423	0.560431	0.829458	0.846051	0.658771	0.709148	0.627569	0.699634	0.579178	0.634416	0.866602	0.84452	0.870739	0.695399	0.642952	0.798285	0.788759	0.796055	0.257434	0.309413	0.599668	0.490473	0.586911	0.595365	0.898657	0.34824
DANCR	0.528382	0.624472	0.622712	0.673414	0.725062	0.632201	0.451628	0.39316	0.558867	0.537711	0.353621	0.545475	0.319415	0.696522	0.58257	0.370468	0.544761	0.636053	0.54994	0.715634	0.666608	0.233713	0.674029	0.385339	0.473565	0.640064	0.590141	0.457458	0.366284	0.400952	0.353204	0.425331	0.465855	0.582618	0.569794	0.632617	0.762539	0.467383	0.647231	0.64077	0.621476	0.641769	0.773147	0.545967	0.552945	0.516389	0.369141	0.524473	0.333425
DAOA-AS1	0.159095	0.030523	0.0677889	0.246731	0.0744515	0.090513	0.206964	0.199777	0.0394046	0.186947	0.247443	0.120258	0.233189	0.115032	0.146093	0.158221	0.11625	0.153296	0.133428	0.242321	0.15436	0.185914	0.057589	0.185709	0.20887	0.0615949	0.0501927	0.192548	0.167045	0.23057	0.239149	0.257859	0.217364	0.0936988	0	0.0821215	0.0415339	0.257506	0.0560105	0.0378213	0.0802179	0.256625	0.261687	0.105272	0.175558	0.256815	0.261995	0.0479661	0.253021
DBET	0.25139	0.110667	0.0813265	0.311489	0.176368	0.179224	0.347282	0.187665	0.136997	0.231219	0.170662	0.143763	0.186874	0.245907	0.182831	0.296847	0.162249	0.262504	0.219508	0.232148	0.263319	0.329263	0.164047	0.231369	0.277703	0.20264	0.0752954	0.284994	0.227445	0.172016	0.223163	0.261019	0.306854	0.177987	0.127126	0.162717	0.199328	0.311492	0.138184	0.195822	0.144623	0.356222	0.335373	0.22382	0.318488	0.309377	0.188438	0.141039	0.483847
DBH-AS1	0.625289	0.782696	0.728798	0.328583	0.762731	0.873735	0.336867	0.659957	0.900257	0.4795	0.603475	0.878307	0.600933	0.587612	0.832346	0.379617	0.823415	0.542084	0.838254	0.41092	0.614772	0.410302	0.788988	0.616228	0.537003	0.886387	0.7455	0.712068	0.608588	0.581622	0.599916	0.51091	0.67981	0.894048	0.867653	0.903064	0.735263	0.563172	0.825578	0.791938	0.844738	0.289012	0.350645	0.61443	0.564089	0.629243	0.535383	0.872144	0.327268
DCST1-AS1	0.682383	0.898415	0.808996	0.321891	0.810618	0.775053	0.390312	0.649264	0.805303	0.667268	0.652871	0.858681	0.612118	0.570149	0.862418	0.44602	0.850293	0.555917	0.801282	0.423643	0.609986	0.450797	0.801378	0.643658	0.733155	0.799021	0.842261	0.581607	0.636044	0.55392	0.655661	0.699771	0.571118	0.794952	0.726119	0.809056	0.74564	0.598217	0.783544	0.668943	0.829004	0.369334	0.387401	0.680638	0.550742	0.667547	0.68704	0.811222	0.317884
DCTN1-AS1	0.664729	0.622869	0.457905	0.406578	0.570514	0.511928	0.406757	0.808523	0.528192	0.800604	0.797335	0.618888	0.791746	0.365867	0.622047	0.521212	0.576619	0.557775	0.565045	0.503213	0.415396	0.559691	0.463539	0.813428	0.862296	0.513549	0.521223	0.687614	0.784819	0.704618	0.810745	0.689186	0.713147	0.554136	0.487188	0.538081	0.484857	0.713824	0.464033	0.451648	0.512305	0.498579	0.470695	0.376506	0.74368	0.650345	0.96298	0.557009	0.270688
DDN-AS1	0.729939	0.587114	0.527	0.481379	0.508867	0.616212	0.429108	0.948665	0.63537	0.680748	0.95759	0.723651	0.95012	0.318176	0.708365	0.42018	0.7046	0.57888	0.710663	0.432847	0.355909	0.643684	0.518855	0.968271	0.766348	0.58382	0.615182	0.828977	0.959645	0.841385	0.956067	0.789449	0.831747	0.650796	0.614595	0.63586	0.456564	0.826216	0.560011	0.556996	0.592732	0.390877	0.413047	0.436673	0.601125	0.72888	0.822045	0.700745	0.326286
DDX11-AS1	0.554958	0.780683	0.7309	0.276239	0.690672	0.797324	0.279815	0.701476	0.849715	0.449162	0.668078	0.890509	0.671207	0.485073	0.898275	0.346393	0.880255	0.456425	0.89083	0.284669	0.580946	0.459244	0.725258	0.672809	0.52676	0.846657	0.810592	0.6174	0.663241	0.574053	0.665298	0.538608	0.605371	0.860395	0.841596	0.842129	0.68658	0.615915	0.789569	0.761117	0.786094	0.179484	0.217215	0.55637	0.451637	0.549167	0.558853	0.89479	0.331194
DGCR5	0.40879	0.292245	0.258275	0.584142	0.395309	0.330555	0.610563	0.366212	0.252099	0.498844	0.356845	0.267098	0.375372	0.777718	0.30381	0.599792	0.260624	0.500238	0.278096	0.697806	0.629566	0.559034	0.31616	0.382435	0.418651	0.338778	0.240726	0.42042	0.337428	0.4089	0.348658	0.346348	0.445051	0.263287	0.298411	0.304047	0.429382	0.424198	0.311534	0.365251	0.300706	0.801924	0.662729	0.453176	0.551392	0.410011	0.412613	0.254617	0.305216
DGUOK-AS1	0.587304	0.825206	0.752597	0.274842	0.702751	0.845026	0.328246	0.720729	0.850007	0.508974	0.709366	0.900657	0.697615	0.502968	0.917285	0.339517	0.877814	0.472756	0.919186	0.310154	0.557646	0.481128	0.76312	0.709427	0.589362	0.857839	0.800735	0.678259	0.729701	0.657343	0.712784	0.590747	0.664081	0.871581	0.841549	0.878385	0.691641	0.619373	0.788831	0.740133	0.808298	0.206474	0.249159	0.604877	0.468582	0.595024	0.61573	0.921309	0.407612
DIO2-AS1	0.745728	0.591733	0.518586	0.470518	0.492474	0.607266	0.420004	0.956134	0.624528	0.685319	0.948244	0.722526	0.947974	0.274527	0.715352	0.407657	0.688597	0.557574	0.701131	0.411769	0.342103	0.613644	0.520929	0.955652	0.795987	0.572897	0.618586	0.82513	0.956988	0.834933	0.948759	0.809243	0.824187	0.650824	0.591925	0.630374	0.419597	0.799411	0.54443	0.520885	0.599345	0.379407	0.403253	0.42116	0.579498	0.755681	0.832715	0.703434	0.355302
DIO3OS	0.56836	0.831028	0.767581	0.300602	0.695995	0.814232	0.308406	0.692586	0.862738	0.50629	0.691234	0.907814	0.670837	0.500369	0.900076	0.269772	0.921743	0.416051	0.901704	0.299914	0.548667	0.456398	0.738561	0.696877	0.580918	0.826561	0.82701	0.613255	0.705681	0.61227	0.700121	0.618196	0.589356	0.8505	0.791794	0.846347	0.653674	0.574721	0.782676	0.70909	0.812518	0.220537	0.256789	0.638942	0.385329	0.575003	0.578632	0.895407	0.37467
DIRC3	0.624223	0.494874	0.453271	0.637406	0.521673	0.481449	0.378609	0.79573	0.470772	0.607792	0.805809	0.566025	0.784219	0.354467	0.610319	0.528093	0.571513	0.72194	0.591888	0.543298	0.442983	0.573079	0.459314	0.793039	0.680053	0.466066	0.505002	0.67298	0.776807	0.681296	0.765251	0.66942	0.683992	0.50298	0.463275	0.492781	0.577655	0.959921	0.422594	0.605851	0.417128	0.471633	0.533903	0.356708	0.737933	0.610642	0.694066	0.544165	0.374583
DISC2	0.528389	0.450406	0.426264	0.678838	0.321806	0.391571	0.421938	0.694595	0.416568	0.547629	0.696253	0.579194	0.680006	0.462073	0.543275	0.296696	0.51867	0.367206	0.533613	0.610515	0.518471	0.472651	0.367285	0.688897	0.587437	0.406288	0.469859	0.51856	0.651184	0.552086	0.712665	0.627008	0.512031	0.418446	0.378072	0.437139	0.303027	0.554143	0.375171	0.305366	0.440713	0.51574	0.586711	0.341079	0.366008	0.521605	0.594754	0.485617	0.345127
DLEU1	0.527776	0.734586	0.642139	0.269893	0.761081	0.650177	0.636776	0.409954	0.645394	0.506007	0.413665	0.619055	0.372795	0.736215	0.681335	0.725257	0.640439	0.583914	0.652348	0.420191	0.780615	0.668174	0.733543	0.40099	0.539433	0.702199	0.644156	0.443553	0.399377	0.381334	0.381889	0.489323	0.452399	0.621824	0.602025	0.642616	0.792893	0.529204	0.669784	0.642234	0.655277	0.550324	0.36638	0.77588	0.601524	0.510077	0.454938	0.639322	0.364945
DLEU2	0.446061	0.637003	0.58806	0.237251	0.725486	0.688851	0.588249	0.348592	0.618281	0.455261	0.328279	0.523676	0.318311	0.723366	0.618397	0.715958	0.569697	0.571497	0.566074	0.41224	0.772747	0.623953	0.688868	0.339317	0.410719	0.700305	0.553486	0.453749	0.338525	0.413178	0.300991	0.340867	0.451689	0.60512	0.625361	0.613823	0.760068	0.448283	0.662988	0.712582	0.602622	0.537495	0.354327	0.682343	0.569682	0.429681	0.369573	0.598175	0.30327
DLEU7-AS1	0.776075	0.498955	0.434864	0.457823	0.587214	0.668895	0.525911	0.801412	0.730858	0.541444	0.776044	0.617007	0.787336	0.393538	0.589373	0.487989	0.568539	0.653025	0.596697	0.492337	0.412132	0.522771	0.565016	0.807569	0.648756	0.696351	0.491002	0.965549	0.793607	0.712836	0.77291	0.608594	0.961694	0.716229	0.700845	0.71836	0.523571	0.683064	0.59706	0.606084	0.68798	0.402795	0.47127	0.424426	0.770021	0.854767	0.703305	0.640794	0.317133
DLG1-AS1	0.586165	0.791308	0.710556	0.335956	0.690777	0.794707	0.304515	0.700132	0.866588	0.454631	0.682113	0.922103	0.666546	0.471452	0.852023	0.286266	0.887804	0.442763	0.862258	0.300812	0.560796	0.437162	0.703737	0.68382	0.561884	0.833903	0.813231	0.639255	0.688733	0.557802	0.678921	0.574495	0.599843	0.82847	0.793062	0.846797	0.633719	0.589188	0.753201	0.742356	0.78831	0.193663	0.280138	0.569317	0.447404	0.560848	0.564144	0.885941	0.271741
DLG2-AS1	0.159957	0.0423082	0.0719077	0.256103	0.0790152	0.0832759	0.210308	0.195379	0.0494533	0.1892	0.247509	0.1276	0.231488	0.119956	0.146293	0.137654	0.126193	0.141267	0.141624	0.24474	0.149076	0.178663	0.0593063	0.195285	0.215209	0.0647675	0.0484351	0.194006	0.17351	0.217018	0.244534	0.268497	0.222061	0.0917782	0	0.0881844	0.0392139	0.245487	0.0543742	0.0264249	0.0886604	0.244616	0.267407	0.105649	0.171163	0.260977	0.264334	0.049878	0.259884
DLGAP1-AS2	0.326178	0.440521	0.432212	0.219568	0.380932	0.470162	0.20513	0.398553	0.511578	0.237573	0.370068	0.481635	0.373623	0.30148	0.489237	0.203805	0.503148	0.290855	0.491786	0.179725	0.340797	0.281677	0.395759	0.388366	0.276372	0.463688	0.477903	0.387821	0.412748	0.347498	0.386936	0.317187	0.370421	0.479673	0.460517	0.519069	0.367592	0.360402	0.443948	0.427214	0.436956	0.139995	0.170169	0.359609	0.228476	0.303856	0.246587	0.507919	0.160507
DLGAP4-AS1	0.802078	0.542072	0.514533	0.438888	0.626389	0.714549	0.47322	0.832226	0.738041	0.611599	0.807232	0.657117	0.805644	0.368959	0.621966	0.45656	0.595487	0.683983	0.608585	0.505685	0.371821	0.485959	0.595678	0.829719	0.700341	0.706729	0.532176	0.970506	0.813402	0.774434	0.805706	0.658002	0.947597	0.743209	0.709483	0.728698	0.545149	0.701771	0.632443	0.631695	0.711105	0.381076	0.484467	0.405475	0.761594	0.884362	0.73228	0.674142	0.348968
DLX6-AS1	0.405184	0.568954	0.472745	0.573684	0.529608	0.582491	0.548975	0.38675	0.594262	0.29743	0.385978	0.620756	0.360606	0.788923	0.635125	0.414436	0.615398	0.339306	0.644474	0.433749	0.764362	0.552324	0.55886	0.403676	0.329067	0.639905	0.579034	0.415823	0.387314	0.31409	0.369062	0.367621	0.409913	0.551568	0.563448	0.659546	0.550956	0.389285	0.536988	0.544239	0.573167	0.626633	0.50739	0.76352	0.346738	0.40745	0.300566	0.593643	0.392892
DNAJC27-AS1	0.616609	0.819877	0.779153	0.330865	0.691371	0.831984	0.385898	0.696266	0.832255	0.514982	0.68159	0.882054	0.646906	0.565075	0.885252	0.367569	0.869901	0.477552	0.890215	0.348204	0.612513	0.492704	0.779906	0.676959	0.592075	0.837957	0.827181	0.630653	0.687497	0.608756	0.693443	0.615215	0.611093	0.865983	0.818776	0.847319	0.681898	0.58968	0.795173	0.709166	0.831329	0.301425	0.304033	0.663533	0.409522	0.6018	0.550095	0.902002	0.39129
DNAJC9-AS1	0.736818	0.597223	0.527778	0.513283	0.522666	0.62965	0.469874	0.952098	0.655458	0.657103	0.938605	0.748282	0.934575	0.356172	0.74107	0.45258	0.710483	0.598795	0.717434	0.46486	0.415011	0.63951	0.523895	0.936313	0.77719	0.622284	0.620276	0.839602	0.916993	0.826423	0.933836	0.754508	0.83239	0.676782	0.61338	0.662111	0.486135	0.84625	0.542694	0.580163	0.60697	0.40435	0.455324	0.439889	0.642271	0.764989	0.830086	0.7151	0.362533
DNM3OS	0.689653	0.913033	0.821381	0.323816	0.789341	0.781366	0.430185	0.619458	0.785272	0.643907	0.604564	0.824286	0.565122	0.611805	0.843386	0.421016	0.861059	0.547296	0.792524	0.436866	0.612531	0.467747	0.852684	0.596727	0.715738	0.787232	0.861824	0.526373	0.613996	0.506967	0.620665	0.718379	0.52076	0.79427	0.705072	0.768062	0.756755	0.566112	0.804244	0.663991	0.823538	0.343011	0.390868	0.69376	0.476087	0.624317	0.586574	0.813829	0.365733
DPP10-AS1	0.744303	0.521424	0.496794	0.568468	0.646273	0.630422	0.457672	0.779738	0.628692	0.616857	0.759326	0.578617	0.742306	0.449999	0.589993	0.598307	0.552415	0.837532	0.553596	0.625118	0.476622	0.510598	0.571273	0.766095	0.682171	0.622558	0.517861	0.843908	0.735386	0.704079	0.718868	0.608669	0.830759	0.657231	0.619059	0.628745	0.693327	0.885752	0.564036	0.712393	0.575975	0.488085	0.581321	0.379284	0.89074	0.763076	0.68688	0.581108	0.29467
DRAIC	0.675238	0.811645	0.764934	0.385316	0.844893	0.774269	0.424826	0.495217	0.762401	0.556249	0.497862	0.702657	0.441589	0.633605	0.725365	0.486123	0.730374	0.717844	0.695732	0.53102	0.626285	0.362937	0.857864	0.479731	0.610745	0.793366	0.765554	0.54657	0.476832	0.449617	0.491095	0.603743	0.544965	0.755263	0.682535	0.759765	0.871729	0.620063	0.799179	0.772201	0.796122	0.400626	0.487244	0.639461	0.616531	0.653983	0.459325	0.716021	0.355532
DSCAM-AS1	0.510657	0.720702	0.66022	0.509007	0.69002	0.719528	0.319689	0.62647	0.720776	0.445502	0.632398	0.785865	0.589995	0.569436	0.808721	0.446561	0.802234	0.593172	0.812458	0.439766	0.671554	0.476723	0.677552	0.603336	0.517227	0.738136	0.721136	0.534928	0.58337	0.516564	0.579035	0.525335	0.508472	0.724172	0.669059	0.729808	0.758794	0.767596	0.654281	0.782103	0.638165	0.35667	0.406496	0.580417	0.569557	0.497471	0.493417	0.767628	0.373253
DUBR	0.602	0.842768	0.76063	0.314207	0.695493	0.816718	0.276175	0.741251	0.86464	0.510191	0.730597	0.924844	0.709397	0.477395	0.915565	0.296078	0.912331	0.441582	0.906612	0.299814	0.561967	0.445073	0.738366	0.713955	0.601124	0.854613	0.853099	0.639933	0.719128	0.601844	0.728526	0.613709	0.615587	0.866133	0.827295	0.866708	0.664528	0.602821	0.783889	0.707606	0.827576	0.193122	0.249677	0.587496	0.435744	0.589759	0.620478	0.916166	0.329186
EDNRB-AS1	0.728403	0.578709	0.539483	0.509331	0.527989	0.606242	0.465128	0.932823	0.608924	0.687015	0.936936	0.712323	0.925896	0.296129	0.713924	0.475253	0.680292	0.627059	0.701366	0.432863	0.387569	0.659303	0.530268	0.955493	0.783649	0.584198	0.616516	0.826871	0.951741	0.821835	0.926802	0.782104	0.825713	0.656608	0.597765	0.620531	0.496914	0.871459	0.536801	0.58066	0.567773	0.407331	0.436091	0.437293	0.643139	0.738381	0.822216	0.679596	0.35423
EGFLAM-AS1	0.765031	0.489786	0.425726	0.440486	0.571893	0.662423	0.518652	0.800562	0.698096	0.545844	0.772094	0.600442	0.793123	0.367119	0.587749	0.502724	0.545454	0.649158	0.567893	0.475733	0.405026	0.535996	0.553424	0.786318	0.658665	0.679093	0.485497	0.954624	0.772454	0.732687	0.753908	0.612204	0.940077	0.708897	0.68605	0.695694	0.503953	0.678623	0.583749	0.591463	0.662829	0.399441	0.460289	0.407673	0.769913	0.853782	0.70304	0.626968	0.317917
EGFR-AS1	0.792386	0.500714	0.453224	0.434867	0.585983	0.667913	0.483638	0.807007	0.720094	0.567865	0.787259	0.61538	0.80287	0.344402	0.577751	0.473111	0.564467	0.653783	0.567139	0.478447	0.361081	0.496399	0.570695	0.806603	0.667428	0.683235	0.505758	0.960518	0.790793	0.739538	0.786219	0.630749	0.945401	0.71209	0.696029	0.706931	0.515557	0.663406	0.607598	0.603284	0.679274	0.384646	0.474079	0.396449	0.746292	0.862018	0.703406	0.63089	0.305439
EGOT	0.676197	0.765102	0.737847	0.399712	0.836766	0.756858	0.418955	0.502427	0.776271	0.503202	0.501871	0.683844	0.456538	0.687396	0.723365	0.495268	0.728621	0.71572	0.696741	0.547933	0.641487	0.361287	0.803573	0.484083	0.567842	0.811596	0.758468	0.583056	0.460079	0.429735	0.479661	0.562177	0.572162	0.765746	0.732478	0.782723	0.876291	0.612295	0.781929	0.779143	0.80197	0.398639	0.482063	0.616825	0.649874	0.662007	0.433926	0.715144	0.287711
EHHADH-AS1	0.6736	0.756708	0.724237	0.321281	0.78332	0.85623	0.425446	0.628711	0.889684	0.448536	0.578475	0.797927	0.583266	0.578349	0.806143	0.38555	0.826178	0.575493	0.802921	0.415512	0.594882	0.394846	0.801725	0.600447	0.535978	0.905627	0.786987	0.743274	0.612554	0.557744	0.581267	0.522344	0.721172	0.900542	0.872054	0.906027	0.732816	0.538704	0.831736	0.778198	0.856424	0.271207	0.369113	0.603834	0.571084	0.687154	0.498111	0.833685	0.327335
ELF3-AS1	0.721476	0.632949	0.477473	0.410162	0.577844	0.530126	0.39142	0.843544	0.572699	0.800261	0.848384	0.632089	0.830533	0.318116	0.619554	0.459377	0.613962	0.575387	0.559062	0.503804	0.342225	0.537109	0.491142	0.850483	0.885628	0.520795	0.524475	0.74006	0.822702	0.730553	0.855074	0.752653	0.764933	0.575135	0.49338	0.551162	0.470077	0.727595	0.480408	0.446332	0.560186	0.456694	0.469153	0.368241	0.737041	0.72419	0.965508	0.573445	0.288861
EMX2OS	0.446027	0.584429	0.548074	0.325166	0.575927	0.657625	0.491786	0.437658	0.667449	0.304786	0.44333	0.650838	0.426091	0.672444	0.687696	0.43369	0.658799	0.34806	0.670045	0.283413	0.635702	0.608353	0.613897	0.436694	0.342885	0.685554	0.664007	0.483065	0.456125	0.389965	0.426693	0.391704	0.477983	0.664769	0.680784	0.676325	0.530684	0.391462	0.663039	0.575989	0.638275	0.412023	0.275411	0.795417	0.332487	0.458226	0.33823	0.663787	0.382351
ENTPD1-AS1	0.627205	0.782777	0.732794	0.308532	0.76151	0.868768	0.365022	0.618567	0.890859	0.444574	0.575712	0.834487	0.581891	0.608803	0.834779	0.379403	0.811043	0.529936	0.823162	0.389576	0.607505	0.396614	0.792399	0.586239	0.51621	0.916281	0.771767	0.705437	0.584914	0.536571	0.56432	0.511034	0.674652	0.884738	0.868893	0.907925	0.759389	0.513997	0.834698	0.789413	0.847471	0.258352	0.329927	0.622677	0.545106	0.653455	0.487909	0.852363	0.326938
ENTPD3-AS1	0.657993	0.888297	0.783468	0.323269	0.804308	0.780108	0.392649	0.638614	0.80923	0.645877	0.613967	0.832934	0.593528	0.586077	0.83859	0.421637	0.852768	0.558121	0.808388	0.449959	0.607814	0.445556	0.827177	0.613633	0.707601	0.803671	0.810053	0.557762	0.615076	0.530623	0.621528	0.692041	0.565809	0.782213	0.709851	0.800547	0.741809	0.571932	0.804581	0.653991	0.824142	0.349657	0.381101	0.670514	0.531959	0.6366	0.63845	0.824866	0.364662
EPB41L4A-AS1	0.58108	0.824092	0.759588	0.299076	0.716734	0.812049	0.309564	0.707014	0.86224	0.495946	0.690496	0.905541	0.669171	0.510434	0.908429	0.313561	0.881718	0.449849	0.915655	0.311983	0.581998	0.463454	0.726804	0.704478	0.565918	0.837258	0.822784	0.647566	0.721912	0.587953	0.697855	0.581459	0.63311	0.852113	0.834648	0.863225	0.686193	0.608715	0.774366	0.742111	0.805349	0.194955	0.242305	0.604017	0.447803	0.566319	0.587967	0.895098	0.364171
ESRG	0.741022	0.611289	0.52946	0.410929	0.502769	0.614725	0.423698	0.910167	0.636385	0.681076	0.924945	0.717197	0.899906	0.280873	0.703918	0.409932	0.682203	0.528698	0.696188	0.379907	0.334303	0.599492	0.517277	0.915458	0.794945	0.567868	0.631945	0.79937	0.915196	0.808318	0.942139	0.795023	0.786349	0.655331	0.591173	0.625631	0.430597	0.776132	0.552055	0.526174	0.617313	0.353271	0.385024	0.417957	0.566486	0.749692	0.835945	0.687022	0.395667
EWSAT1	0.894854	0.733777	0.683129	0.453461	0.625945	0.583018	0.575726	0.850282	0.577598	0.863371	0.83525	0.667952	0.807395	0.432568	0.676208	0.575268	0.664196	0.717152	0.609436	0.57505	0.410527	0.620898	0.682775	0.832163	0.929151	0.547059	0.738706	0.685204	0.815928	0.739405	0.853437	0.955378	0.68747	0.593374	0.515758	0.582657	0.596272	0.754727	0.637367	0.499215	0.668037	0.521713	0.543724	0.553144	0.587392	0.828936	0.781875	0.615242	0.344254
EXTL3-AS1	0.549397	0.821641	0.761337	0.30909	0.693777	0.821046	0.326024	0.68201	0.852478	0.46404	0.655579	0.913086	0.64418	0.522434	0.901099	0.292894	0.894266	0.420115	0.911436	0.297618	0.584461	0.462098	0.766148	0.659325	0.542768	0.849515	0.81683	0.589464	0.665807	0.574512	0.658805	0.565471	0.577094	0.845341	0.813867	0.867751	0.671458	0.563239	0.770454	0.707144	0.811894	0.206532	0.252025	0.630138	0.399607	0.544237	0.555534	0.916064	0.361841
F11-AS1	0.559946	0.807903	0.768946	0.273007	0.6724	0.775388	0.256484	0.710344	0.800556	0.512738	0.686115	0.8921	0.68783	0.487491	0.911239	0.283994	0.880911	0.433561	0.86739	0.298877	0.539701	0.415818	0.711099	0.692912	0.57713	0.793437	0.854499	0.600991	0.696382	0.61019	0.698574	0.592852	0.581653	0.836234	0.819386	0.839242	0.64786	0.588037	0.752268	0.686126	0.772627	0.180855	0.22758	0.568279	0.394811	0.566936	0.602403	0.892398	0.348104
FALEC	0.897134	0.638653	0.554032	0.365764	0.712667	0.606519	0.588433	0.68376	0.624366	0.777018	0.651678	0.517264	0.641168	0.45408	0.509931	0.590723	0.490216	0.75951	0.445931	0.632627	0.393346	0.433921	0.658739	0.677706	0.85764	0.61398	0.553837	0.813037	0.651244	0.633496	0.673951	0.758796	0.821704	0.622135	0.563352	0.623975	0.622252	0.59436	0.631532	0.506723	0.71541	0.518796	0.584782	0.460936	0.803381	0.913219	0.758247	0.514363	0.243564
FAM111A-DT	0.700451	0.562369	0.495982	0.451897	0.470967	0.599848	0.370252	0.938709	0.627987	0.622207	0.945287	0.718103	0.922577	0.240652	0.69252	0.369256	0.668843	0.531231	0.692075	0.36344	0.306935	0.582858	0.494002	0.935859	0.754639	0.567752	0.591904	0.815234	0.929423	0.813637	0.93631	0.750814	0.79961	0.652564	0.594737	0.62186	0.406747	0.794371	0.515781	0.526359	0.582182	0.316563	0.370352	0.36406	0.570824	0.725802	0.82066	0.691991	0.385363
FAM167A-AS1	0.731355	0.600872	0.510446	0.471137	0.498824	0.598591	0.427775	0.94853	0.634362	0.667655	0.94943	0.741029	0.942458	0.290749	0.704845	0.417126	0.686978	0.551831	0.703556	0.423358	0.372524	0.61074	0.509573	0.9454	0.792283	0.575739	0.615543	0.831	0.943641	0.817737	0.942258	0.775484	0.822757	0.657459	0.590311	0.636413	0.438363	0.818171	0.526577	0.53612	0.599755	0.363273	0.40516	0.414543	0.625735	0.742509	0.843288	0.692398	0.35387
FAM181A-AS1	0.723308	0.565317	0.49829	0.493392	0.467257	0.585814	0.408499	0.960416	0.616207	0.660054	0.939016	0.729141	0.948659	0.288119	0.718894	0.423275	0.68676	0.574706	0.693831	0.410152	0.360221	0.623051	0.490442	0.959637	0.765067	0.571333	0.610692	0.824392	0.948635	0.815319	0.940777	0.756746	0.817473	0.647822	0.600004	0.625407	0.446184	0.833903	0.519634	0.548834	0.566597	0.363915	0.406032	0.395978	0.605814	0.728068	0.822203	0.692625	0.323101
FAM201A	0.541241	0.805808	0.710939	0.291279	0.672193	0.801188	0.250757	0.708651	0.846054	0.434844	0.691061	0.906574	0.684269	0.470738	0.910005	0.274713	0.896915	0.400613	0.914805	0.238145	0.532827	0.43575	0.707786	0.694597	0.536492	0.839269	0.822084	0.635337	0.707698	0.58088	0.684283	0.552022	0.603573	0.860013	0.842033	0.851163	0.644747	0.586553	0.751392	0.751116	0.76985	0.144977	0.207542	0.56422	0.424423	0.531588	0.571992	0.918002	0.341486
FAM215A	0.854452	0.717948	0.616665	0.355892	0.639159	0.532992	0.521392	0.785218	0.524917	0.909249	0.770094	0.579179	0.740355	0.389241	0.589268	0.572846	0.576305	0.678952	0.506376	0.574825	0.357254	0.521913	0.628989	0.763307	0.963199	0.484897	0.648935	0.634546	0.748463	0.694923	0.808882	0.893096	0.67193	0.556454	0.445424	0.514684	0.564875	0.67226	0.582762	0.41882	0.641438	0.525864	0.529737	0.465959	0.650802	0.79535	0.868314	0.536652	0.298935
FAM223A	0.742226	0.586772	0.515593	0.458744	0.485	0.607643	0.41636	0.96065	0.639769	0.654021	0.949909	0.741868	0.941074	0.295099	0.719127	0.403614	0.710628	0.553986	0.714429	0.413219	0.356327	0.61851	0.516068	0.950279	0.787543	0.583523	0.611491	0.824872	0.951603	0.798601	0.963483	0.782427	0.828219	0.680531	0.587304	0.631051	0.435694	0.82341	0.538095	0.536019	0.604953	0.343648	0.384727	0.39912	0.597045	0.743495	0.833851	0.711383	0.364866
FAM225A	0.598035	0.843085	0.768658	0.321051	0.700676	0.817451	0.299558	0.737861	0.870766	0.506342	0.731489	0.922082	0.708741	0.482228	0.91739	0.305072	0.909289	0.45022	0.894537	0.30963	0.557926	0.449796	0.755821	0.719088	0.584948	0.817758	0.849069	0.641249	0.731118	0.631167	0.734404	0.615172	0.627495	0.854615	0.819802	0.845506	0.678216	0.618755	0.791772	0.745855	0.821415	0.210248	0.268155	0.608139	0.421045	0.586815	0.60889	0.918285	0.302127
FAM239B	0.573994	0.841229	0.732166	0.26236	0.698561	0.777303	0.314135	0.688223	0.872451	0.467811	0.692143	0.908957	0.658232	0.536412	0.873796	0.344703	0.896098	0.440662	0.8873	0.295986	0.576267	0.493722	0.75378	0.671323	0.574016	0.812529	0.81027	0.606727	0.681224	0.563224	0.682668	0.582222	0.585818	0.815627	0.819758	0.831819	0.690829	0.595702	0.766341	0.720391	0.809101	0.206564	0.211247	0.63469	0.447686	0.549761	0.591144	0.902898	0.305911
FAM30A	0.616479	0.788928	0.702812	0.301606	0.7579	0.859994	0.33545	0.653353	0.924475	0.440543	0.624304	0.860595	0.611336	0.534931	0.841504	0.342511	0.832229	0.51668	0.876355	0.350464	0.567054	0.385624	0.784543	0.6299	0.51138	0.895676	0.760092	0.73309	0.6386	0.580558	0.612255	0.502756	0.698755	0.872268	0.875648	0.925366	0.736028	0.555398	0.828832	0.773496	0.851428	0.226123	0.322075	0.584671	0.550775	0.635779	0.533155	0.865599	0.309082
FAM3D-AS1	0.645224	0.472737	0.591698	0.487785	0.618912	0.58253	0.379731	0.745218	0.445501	0.739632	0.759391	0.497963	0.734762	0.331811	0.555709	0.555225	0.513714	0.776662	0.521362	0.592177	0.351964	0.488452	0.524947	0.747358	0.672316	0.419996	0.481794	0.652986	0.734388	0.848111	0.755834	0.676642	0.669598	0.503021	0.490288	0.449086	0.607896	0.837075	0.529171	0.700295	0.449212	0.477961	0.550703	0.31366	0.612919	0.622101	0.645771	0.510031	0.335085
FAM66B	0.246651	0.204781	0.170381	0.253537	0.253001	0.277687	0.30828	0.223577	0.205122	0.23034	0.190254	0.216928	0.133004	0.270115	0.225781	0.272035	0.164776	0.239781	0.336528	0.243967	0.342139	0.235243	0.217769	0.192431	0.22741	0.218815	0.17899	0.283564	0.240688	0.2547	0.250801	0.19447	0.300621	0.245729	0.181296	0.216826	0.22653	0.289646	0.229887	0.295239	0.237789	0.328329	0.295518	0.327609	0.290553	0.252965	0.236355	0.24716	0.424563
FAM83A-AS1	0.821909	0.537732	0.491211	0.451974	0.593941	0.690984	0.523514	0.838765	0.73391	0.584665	0.817978	0.655446	0.81907	0.361801	0.626005	0.450243	0.602707	0.650972	0.619555	0.488756	0.361705	0.523975	0.589024	0.837281	0.705125	0.693787	0.552431	0.968675	0.831585	0.766826	0.817194	0.678398	0.955013	0.723434	0.697762	0.727015	0.506027	0.689969	0.62579	0.597638	0.700722	0.388014	0.490438	0.428471	0.714726	0.878374	0.728501	0.665958	0.305514
FAS-AS1	0.380171	0.25564	0.150464	0.697295	0.376291	0.249571	0.603639	0.363056	0.240408	0.401739	0.366149	0.265108	0.345096	0.620782	0.286169	0.580383	0.256872	0.436458	0.293426	0.585155	0.651897	0.599904	0.253931	0.394938	0.400198	0.299135	0.228938	0.389638	0.35029	0.313937	0.322277	0.33208	0.42381	0.220205	0.222023	0.292458	0.35846	0.470287	0.223776	0.320762	0.243358	0.899304	0.651379	0.582894	0.550648	0.375138	0.400196	0.22149	0.277665
FBXL19-AS1	0.565731	0.647896	0.581735	0.474367	0.695818	0.724246	0.475132	0.534712	0.742113	0.385773	0.486969	0.671515	0.490637	0.629618	0.654302	0.389014	0.692344	0.581575	0.709217	0.49559	0.621009	0.345247	0.680713	0.513929	0.443678	0.782323	0.656356	0.633717	0.516177	0.467797	0.474955	0.420573	0.622811	0.753854	0.723334	0.766981	0.726446	0.577382	0.684675	0.756398	0.718825	0.356873	0.508853	0.495524	0.605443	0.567482	0.399696	0.719343	0.316452
FENDRR	0.70881	0.80093	0.870745	0.259248	0.873602	0.916276	0.413046	0.583493	0.846482	0.614336	0.573855	0.77553	0.542475	0.566055	0.794528	0.428517	0.78502	0.679332	0.758598	0.492572	0.552678	0.350914	0.897233	0.577459	0.59122	0.855816	0.776626	0.677254	0.584503	0.650068	0.585926	0.607983	0.669461	0.861303	0.820432	0.846662	0.83156	0.528022	0.926689	0.816907	0.898371	0.310044	0.41438	0.628849	0.518896	0.711176	0.493899	0.813342	0.338686
FEZF1-AS1	0.609141	0.751776	0.798283	0.270239	0.81621	0.942836	0.314529	0.625956	0.870859	0.543619	0.587066	0.829468	0.586161	0.532518	0.832939	0.368943	0.821055	0.635036	0.829994	0.431089	0.542959	0.351673	0.830888	0.600266	0.508195	0.862504	0.749055	0.697394	0.607807	0.68402	0.589878	0.509555	0.684317	0.869214	0.857676	0.877631	0.793131	0.558269	0.892656	0.86419	0.837198	0.254737	0.358556	0.593006	0.529446	0.620173	0.489958	0.849343	0.329078
FGD5-AS1	0.631094	0.872674	0.802982	0.307901	0.749898	0.822338	0.324871	0.730134	0.845413	0.570699	0.719865	0.912751	0.699371	0.513532	0.904792	0.325108	0.897942	0.487607	0.891994	0.34516	0.5531	0.472806	0.788459	0.71898	0.625783	0.823388	0.85229	0.641118	0.722612	0.636371	0.716096	0.656097	0.620643	0.855814	0.842271	0.858735	0.712005	0.589498	0.827556	0.733978	0.832873	0.246788	0.289223	0.626	0.446603	0.609242	0.615359	0.902821	0.336718
FGF10-AS1	0.507223	0.315196	0.223431	0.525732	0.291236	0.359006	0.786776	0.518765	0.344813	0.396131	0.51581	0.385471	0.513417	0.580876	0.34908	0.528012	0.35075	0.358758	0.391013	0.431049	0.513006	0.72533	0.303972	0.534401	0.446114	0.374315	0.332691	0.549664	0.525483	0.478568	0.512264	0.458892	0.557864	0.34612	0.32735	0.396919	0.25867	0.440737	0.30635	0.288543	0.377041	0.674555	0.51191	0.598835	0.413206	0.510825	0.432819	0.386332	0.338517
FGF14-AS2	0.587958	0.481076	0.426233	0.652212	0.516448	0.484367	0.380299	0.771029	0.471554	0.568556	0.786088	0.553077	0.753809	0.386178	0.602392	0.524726	0.554385	0.703036	0.600616	0.547504	0.47943	0.566151	0.439757	0.774162	0.645352	0.480723	0.49381	0.672389	0.754256	0.656308	0.736149	0.611166	0.67515	0.506289	0.482832	0.493897	0.587503	0.94505	0.402478	0.626899	0.39423	0.48432	0.538488	0.371006	0.752276	0.582535	0.683722	0.533443	0.371626
FLNB-AS1	0.743544	0.603683	0.506132	0.455046	0.494673	0.608065	0.411571	0.956752	0.642083	0.698536	0.947896	0.729525	0.952037	0.288732	0.695402	0.406721	0.695347	0.551114	0.673833	0.436149	0.342225	0.619989	0.513357	0.958739	0.800157	0.578243	0.624273	0.821193	0.941545	0.818702	0.940836	0.793682	0.820417	0.667851	0.599967	0.637981	0.428815	0.778395	0.55315	0.513937	0.621184	0.379683	0.398406	0.423248	0.604731	0.743374	0.847795	0.689632	0.327714
FMR1-AS1	0.253782	0.172328	0.150279	0.248621	0.212234	0.217625	0.376417	0.190699	0.189168	0.225266	0.180149	0.192301	0.195596	0.296928	0.208752	0.311054	0.228366	0.250516	0.274737	0.26638	0.336123	0.320265	0.221036	0.209889	0.270053	0.262615	0.0995808	0.268554	0.224139	0.174496	0.23588	0.279712	0.304544	0.21643	0.143934	0.22898	0.223414	0.283334	0.177321	0.186793	0.195844	0.331327	0.287656	0.299303	0.262201	0.302114	0.181784	0.200663	0.473369
FOXC2-AS1	0.658812	0.529624	0.475142	0.64863	0.523169	0.505386	0.401258	0.845215	0.509872	0.649598	0.864971	0.602862	0.843397	0.381029	0.631779	0.542913	0.605325	0.716059	0.596499	0.574499	0.469944	0.611692	0.484036	0.840689	0.723729	0.499077	0.539957	0.689659	0.809636	0.717512	0.816102	0.707385	0.698857	0.549582	0.483466	0.511745	0.579851	0.957653	0.445425	0.587967	0.457793	0.501089	0.547607	0.380001	0.742911	0.644719	0.748104	0.56972	0.351377
FOXCUT	0.634176	0.510314	0.467063	0.638354	0.522147	0.487823	0.408741	0.803896	0.464014	0.651404	0.812982	0.576656	0.781988	0.396231	0.594496	0.557103	0.571398	0.745772	0.581199	0.58893	0.469813	0.593069	0.457046	0.792771	0.701287	0.462216	0.510214	0.663568	0.754985	0.703823	0.760961	0.67403	0.66301	0.501219	0.451489	0.486455	0.597549	0.970145	0.426247	0.6049	0.413965	0.528703	0.57666	0.365567	0.765419	0.60569	0.707139	0.531298	0.321906
FOXD2-AS1	0.610852	0.721817	0.787239	0.319623	0.837788	0.8539	0.391125	0.554417	0.764218	0.579173	0.532593	0.70831	0.52985	0.602273	0.750848	0.585951	0.701221	0.681988	0.710594	0.507262	0.669005	0.38974	0.792805	0.540329	0.523328	0.801513	0.702245	0.628371	0.542291	0.655573	0.533619	0.512741	0.619603	0.785201	0.792794	0.779573	0.799861	0.553972	0.851981	0.85767	0.772229	0.433467	0.4325	0.574216	0.557486	0.613118	0.463072	0.759542	0.372042
FOXD3-AS1	0.584486	0.808428	0.76264	0.363775	0.698519	0.828886	0.34915	0.720344	0.845274	0.518418	0.708972	0.920556	0.692531	0.551527	0.914591	0.345889	0.924583	0.494313	0.916263	0.347377	0.611808	0.509951	0.765855	0.714849	0.595559	0.848875	0.8167	0.649009	0.722852	0.606424	0.701473	0.618665	0.618812	0.858642	0.814126	0.839469	0.702086	0.637307	0.790911	0.737085	0.802883	0.27684	0.306379	0.63316	0.479014	0.583637	0.584222	0.902251	0.405872
FTX	0.740594	0.865453	0.810296	0.287492	0.797644	0.795361	0.497562	0.575479	0.839353	0.567724	0.54013	0.804014	0.521118	0.626712	0.792832	0.42644	0.811063	0.583073	0.767361	0.459874	0.606531	0.406115	0.877872	0.561655	0.636461	0.851529	0.855797	0.621123	0.543193	0.493438	0.552874	0.676603	0.596271	0.827055	0.790938	0.862957	0.785356	0.485421	0.859689	0.679733	0.922581	0.354346	0.402749	0.706504	0.491291	0.73689	0.486507	0.789871	0.330449
GABPB1-AS1	0.658266	0.801436	0.721445	0.302431	0.775131	0.86571	0.360006	0.66534	0.906574	0.497696	0.637399	0.861721	0.641702	0.528382	0.853398	0.359832	0.823237	0.541109	0.851815	0.375852	0.567667	0.373441	0.802006	0.656872	0.565496	0.91411	0.779784	0.747481	0.658864	0.590304	0.658425	0.54693	0.728388	0.89159	0.86465	0.914181	0.734333	0.548802	0.831649	0.767798	0.865901	0.224881	0.342806	0.578393	0.564633	0.701597	0.580607	0.865288	0.344184
GACAT2	0.628777	0.81484	0.776838	0.305674	0.904575	0.905145	0.382657	0.594664	0.846942	0.651015	0.561061	0.776164	0.549931	0.597516	0.817533	0.455405	0.779777	0.64825	0.76141	0.514217	0.61679	0.37731	0.843613	0.580559	0.608164	0.859059	0.717196	0.677919	0.59223	0.6426	0.58449	0.526434	0.691883	0.847764	0.81079	0.838643	0.834593	0.529215	0.850905	0.829314	0.829947	0.384459	0.450832	0.618339	0.639585	0.644525	0.618861	0.810871	0.364905
GACAT3	0.868551	0.662624	0.544771	0.376023	0.692151	0.531107	0.586999	0.646158	0.551394	0.832072	0.636087	0.485792	0.602764	0.471609	0.490794	0.605496	0.472717	0.714763	0.416474	0.617127	0.391175	0.457096	0.646455	0.646784	0.87454	0.529646	0.561413	0.694358	0.619882	0.584697	0.668715	0.775792	0.716151	0.542104	0.48718	0.534721	0.600039	0.565966	0.591049	0.424043	0.656737	0.579033	0.6145	0.478765	0.75784	0.84597	0.787591	0.464351	0.24668
GAPLINC	0.831399	0.576179	0.528467	0.453081	0.632491	0.698213	0.52843	0.884317	0.726071	0.677887	0.846075	0.670748	0.856132	0.371956	0.659311	0.522154	0.621983	0.701737	0.626432	0.529971	0.412226	0.553185	0.610976	0.868714	0.762495	0.688115	0.573624	0.950863	0.859705	0.800542	0.846228	0.705368	0.95872	0.743316	0.694865	0.715362	0.555055	0.746826	0.629078	0.613816	0.700393	0.43553	0.496586	0.433852	0.77365	0.874944	0.797323	0.681296	0.296598
GAS5	0.503013	0.646482	0.610512	0.360243	0.67629	0.624167	0.594848	0.299624	0.536826	0.500229	0.290069	0.506413	0.259316	0.798799	0.559088	0.548105	0.541559	0.574964	0.516901	0.550839	0.667321	0.458576	0.69409	0.286151	0.463125	0.605356	0.558066	0.359369	0.293479	0.363807	0.286012	0.427661	0.383122	0.532488	0.497726	0.567493	0.719149	0.391249	0.625754	0.564991	0.61391	0.627572	0.513013	0.771383	0.466698	0.460537	0.305308	0.533162	0.30501
GAS5-AS1	0.733516	0.460805	0.590167	0.364396	0.650988	0.737007	0.459853	0.732965	0.600769	0.726093	0.705898	0.512378	0.716952	0.335822	0.535089	0.499058	0.49599	0.784613	0.487632	0.585251	0.287645	0.434257	0.636721	0.730719	0.640349	0.586624	0.460409	0.837512	0.726278	0.897963	0.71971	0.621666	0.860473	0.644234	0.62517	0.607397	0.592289	0.636545	0.673962	0.668216	0.623385	0.442037	0.539282	0.366183	0.643019	0.771121	0.630421	0.562356	0.294931
GAS6-AS1	0.583397	0.803416	0.855253	0.28093	0.794892	0.876474	0.312584	0.66601	0.821632	0.612267	0.639843	0.844883	0.638341	0.50988	0.861367	0.361117	0.848454	0.580484	0.841668	0.421966	0.559593	0.430802	0.826855	0.654691	0.563746	0.809083	0.783923	0.616842	0.657795	0.709869	0.647449	0.581367	0.602132	0.82977	0.828078	0.810173	0.777486	0.58071	0.852084	0.832803	0.807172	0.269941	0.327432	0.625334	0.449502	0.565507	0.544286	0.857781	0.318994
GAS8-AS1	0.665987	0.594805	0.451324	0.396982	0.555998	0.506419	0.373905	0.798347	0.510816	0.806549	0.793524	0.582074	0.776338	0.293904	0.595958	0.451195	0.563201	0.559569	0.522155	0.474065	0.321759	0.497796	0.454998	0.817104	0.863768	0.478713	0.49815	0.687482	0.804142	0.70133	0.814161	0.707087	0.734022	0.549931	0.446988	0.50919	0.454917	0.703103	0.455046	0.399587	0.515511	0.459203	0.46274	0.329738	0.717918	0.673096	0.955252	0.530548	0.295539
GASAL1	0.586747	0.829888	0.737132	0.306211	0.696308	0.833951	0.307097	0.72456	0.857784	0.505105	0.692138	0.936049	0.693857	0.515631	0.928845	0.335409	0.919929	0.464853	0.921243	0.303639	0.590408	0.501321	0.750925	0.712777	0.584238	0.849104	0.809748	0.645557	0.724368	0.601249	0.699663	0.610082	0.628287	0.853169	0.802402	0.87023	0.678283	0.628814	0.800158	0.754091	0.792506	0.209273	0.243044	0.619731	0.465717	0.576079	0.588113	0.921671	0.407577
GATA2-AS1	0.617776	0.841868	0.790583	0.341205	0.733275	0.834064	0.343959	0.696396	0.879632	0.515539	0.676983	0.925717	0.65963	0.553803	0.905075	0.323358	0.896459	0.469726	0.88685	0.358962	0.615707	0.449555	0.792693	0.674143	0.591567	0.85774	0.851459	0.642026	0.679237	0.583995	0.681245	0.620473	0.605281	0.849063	0.838149	0.872288	0.699109	0.573338	0.815266	0.741607	0.848083	0.261189	0.313409	0.651506	0.440796	0.615539	0.571063	0.904515	0.377751
GATA3-AS1	0.721331	0.910339	0.876985	0.319028	0.79871	0.805744	0.44828	0.624453	0.787247	0.645273	0.610355	0.825971	0.57176	0.58691	0.852613	0.42667	0.841324	0.590064	0.812504	0.437847	0.589113	0.448083	0.881608	0.60156	0.695548	0.814587	0.907079	0.549011	0.615082	0.543964	0.626638	0.739648	0.547509	0.802251	0.732792	0.817633	0.796844	0.562766	0.851876	0.677296	0.8519	0.337616	0.403573	0.713097	0.444488	0.659809	0.538055	0.811115	0.36638
GATA6-AS1	0.539361	0.385176	0.283824	0.344528	0.491733	0.448869	0.742836	0.4912	0.462409	0.389314	0.492048	0.360824	0.502116	0.569488	0.400259	0.822017	0.373248	0.577842	0.425717	0.406122	0.648841	0.836315	0.462475	0.493507	0.466112	0.513704	0.342651	0.608187	0.492043	0.442478	0.445202	0.428225	0.616699	0.43848	0.457495	0.443288	0.517906	0.61203	0.416167	0.516983	0.426714	0.579407	0.353391	0.575454	0.68408	0.54623	0.438292	0.418239	0.334814
GCASPC	0.824945	0.564399	0.485978	0.435981	0.621129	0.699241	0.494116	0.842433	0.733302	0.625883	0.805143	0.655067	0.809971	0.370425	0.627743	0.468042	0.618263	0.659032	0.640815	0.496728	0.370112	0.502678	0.604548	0.839377	0.73006	0.684523	0.551651	0.955117	0.835883	0.746091	0.82407	0.687	0.966511	0.739414	0.692889	0.725652	0.537553	0.708858	0.634458	0.615112	0.706735	0.390346	0.479595	0.427139	0.760377	0.870895	0.755494	0.667967	0.318782
GCC2-AS1	0.776333	0.628873	0.550341	0.472769	0.528543	0.635614	0.453971	0.964918	0.649447	0.712208	0.959957	0.740663	0.950218	0.327087	0.727186	0.451036	0.721837	0.607976	0.705429	0.441456	0.365688	0.630918	0.551482	0.967293	0.821691	0.602424	0.646372	0.836028	0.959916	0.834558	0.96068	0.811415	0.835982	0.686064	0.615902	0.64787	0.489416	0.83801	0.573542	0.564849	0.614094	0.394743	0.436131	0.418364	0.640832	0.756269	0.850805	0.716682	0.333469
GDNF-AS1	0.743728	0.598997	0.54343	0.462047	0.515936	0.604811	0.41797	0.949632	0.630366	0.695381	0.957541	0.731812	0.943058	0.273554	0.718686	0.417061	0.695969	0.586234	0.702493	0.419082	0.347404	0.620901	0.507706	0.962975	0.801538	0.575818	0.631408	0.824575	0.95246	0.837294	0.952568	0.798947	0.808495	0.648173	0.60773	0.636606	0.457085	0.832512	0.537644	0.548327	0.583383	0.371956	0.41109	0.402866	0.601638	0.741521	0.845601	0.692905	0.309078
GHET1	0.871487	0.659661	0.672212	0.366642	0.745615	0.678938	0.555579	0.750312	0.579529	0.925804	0.713049	0.540121	0.71014	0.439336	0.574081	0.609176	0.557198	0.825182	0.479914	0.693261	0.374185	0.485533	0.711318	0.730202	0.875121	0.573877	0.587562	0.748117	0.714745	0.806321	0.744146	0.820523	0.787328	0.62512	0.552138	0.583373	0.665848	0.652283	0.696357	0.575948	0.670275	0.55941	0.620145	0.459173	0.722727	0.841424	0.78263	0.557116	0.298758
GNAS-AS1	0.589428	0.79888	0.840969	0.283171	0.756372	0.878543	0.312214	0.675232	0.795123	0.578915	0.640169	0.842793	0.636938	0.546837	0.861958	0.370966	0.85443	0.595623	0.83013	0.434533	0.556422	0.417675	0.812726	0.63846	0.540863	0.784435	0.800318	0.61451	0.647198	0.720126	0.649588	0.580058	0.599364	0.830988	0.836944	0.806823	0.774108	0.596034	0.86414	0.83557	0.788742	0.269239	0.339586	0.565311	0.434007	0.565293	0.511834	0.877573	0.350608
GNG12-AS1	0.602142	0.832532	0.742696	0.355805	0.717999	0.821048	0.327161	0.744519	0.867354	0.51805	0.717198	0.909277	0.712993	0.500054	0.905846	0.328629	0.890172	0.470066	0.909846	0.325972	0.576612	0.501796	0.745163	0.731705	0.593455	0.84911	0.836351	0.675661	0.745689	0.629625	0.709423	0.615943	0.654351	0.854376	0.841722	0.87272	0.675889	0.612472	0.802094	0.74188	0.803353	0.240614	0.289852	0.63371	0.466044	0.594133	0.60402	0.891932	0.353023
GPC3-AS1	0.809465	0.561938	0.503544	0.440623	0.638339	0.713559	0.532832	0.82975	0.727576	0.632528	0.830846	0.634882	0.821221	0.377465	0.630569	0.49575	0.611924	0.671394	0.623773	0.493025	0.401978	0.54942	0.616567	0.839283	0.724118	0.691527	0.54943	0.949078	0.853353	0.770302	0.832992	0.688896	0.96011	0.743648	0.698748	0.715455	0.54135	0.702356	0.63405	0.604136	0.706488	0.415131	0.481069	0.452936	0.748011	0.867813	0.766308	0.668206	0.36175
GPC6-AS1	0.709605	0.562155	0.50661	0.429967	0.481244	0.61556	0.377006	0.935204	0.623438	0.6451	0.941438	0.70831	0.923281	0.226284	0.683451	0.358256	0.674863	0.533729	0.691934	0.366576	0.291817	0.558845	0.49872	0.943196	0.749058	0.557353	0.591929	0.828998	0.956995	0.828546	0.955361	0.747352	0.828831	0.667191	0.592992	0.614186	0.417592	0.787909	0.53353	0.540042	0.587427	0.300272	0.374126	0.353019	0.574644	0.72701	0.814625	0.695559	0.380985
GSEC	0.658071	0.800491	0.744854	0.27904	0.787925	0.888729	0.368809	0.635812	0.915829	0.462205	0.614187	0.846019	0.597481	0.533756	0.843843	0.358593	0.841001	0.540044	0.824533	0.357424	0.570845	0.374165	0.813042	0.613175	0.554582	0.92425	0.78979	0.737711	0.632693	0.571457	0.618972	0.534624	0.723833	0.924167	0.874761	0.909684	0.740231	0.542714	0.842957	0.794292	0.887443	0.224204	0.32369	0.582915	0.562456	0.678899	0.5444	0.872208	0.371383
GTF3C2-AS1	0.573799	0.813552	0.75774	0.285252	0.709579	0.81825	0.256518	0.692856	0.872601	0.465515	0.667496	0.891184	0.661115	0.490374	0.900373	0.268461	0.870855	0.455691	0.891662	0.287926	0.542021	0.408974	0.73381	0.677162	0.546033	0.864443	0.847168	0.64762	0.697873	0.590109	0.672432	0.565083	0.616472	0.86572	0.846907	0.867899	0.686672	0.583344	0.798071	0.780699	0.794398	0.150185	0.235331	0.582285	0.43182	0.551669	0.554788	0.905095	0.324297
H19	0.518196	0.617919	0.587422	0.523764	0.695875	0.62773	0.581613	0.350349	0.561499	0.498065	0.316006	0.542211	0.312801	0.83511	0.582351	0.567854	0.564868	0.581473	0.557954	0.622323	0.773226	0.47519	0.683991	0.343465	0.44635	0.651862	0.571139	0.420599	0.331578	0.374485	0.320145	0.412909	0.432142	0.554897	0.563958	0.611422	0.721381	0.415978	0.644149	0.633615	0.606222	0.730674	0.622589	0.755969	0.499909	0.479672	0.326547	0.548301	0.325318
HAGLR	0.694936	0.826887	0.84512	0.251533	0.906632	0.872237	0.429171	0.52273	0.793363	0.712472	0.498851	0.706687	0.461879	0.620967	0.735893	0.496031	0.712417	0.693504	0.669783	0.556688	0.567005	0.316046	0.893058	0.502898	0.654507	0.793302	0.756439	0.592727	0.505854	0.604941	0.527903	0.60832	0.616118	0.797787	0.75497	0.790566	0.843869	0.468426	0.892434	0.755174	0.869005	0.413505	0.483834	0.632714	0.577344	0.67711	0.55872	0.720931	0.311801
HAGLROS	0.738052	0.56916	0.422923	0.36353	0.642055	0.590607	0.467781	0.709354	0.61052	0.712467	0.675202	0.531405	0.673096	0.384144	0.521115	0.536511	0.491873	0.634621	0.462525	0.53844	0.386453	0.45181	0.536185	0.702725	0.768676	0.595909	0.46018	0.816267	0.679715	0.663753	0.68484	0.599373	0.832655	0.61392	0.568832	0.606314	0.532679	0.601311	0.55041	0.50751	0.610115	0.474314	0.519015	0.371678	0.842843	0.760728	0.850699	0.516586	0.227449
HAND2-AS1	0.696616	0.882883	0.83321	0.283676	0.769619	0.785239	0.457861	0.5852	0.767377	0.610886	0.590611	0.798019	0.540705	0.588196	0.833154	0.432239	0.839879	0.55209	0.798791	0.407458	0.587517	0.452321	0.869553	0.579546	0.686991	0.793472	0.862831	0.51964	0.588885	0.504327	0.61766	0.729443	0.522658	0.788186	0.704814	0.780046	0.754056	0.541766	0.829516	0.64829	0.84247	0.351688	0.366081	0.698095	0.414066	0.662756	0.525153	0.802953	0.419853
HAR1A	0.425506	0.286416	0.171226	0.716276	0.264816	0.278388	0.709883	0.430007	0.286134	0.330165	0.41307	0.321419	0.421654	0.62907	0.317317	0.557114	0.298684	0.357101	0.348778	0.584076	0.698962	0.669009	0.314285	0.44211	0.377453	0.365568	0.269391	0.440446	0.426513	0.308162	0.39458	0.38481	0.445695	0.272932	0.279417	0.324814	0.294796	0.420249	0.237029	0.251078	0.279696	0.726408	0.624517	0.509005	0.433616	0.420377	0.343677	0.300251	0.378556
HAR1B	0.400396	0.553633	0.459814	0.516308	0.552618	0.59627	0.526872	0.407656	0.60438	0.307496	0.396856	0.627504	0.384259	0.843651	0.620446	0.490135	0.603648	0.3684	0.66944	0.45921	0.799827	0.571035	0.548427	0.422595	0.338113	0.694791	0.536978	0.462451	0.405999	0.325179	0.387864	0.337857	0.462212	0.600282	0.587828	0.653571	0.558468	0.411144	0.558662	0.565966	0.596795	0.603432	0.440092	0.743461	0.421714	0.419873	0.333917	0.629281	0.427679
HAS2-AS1	0.723453	0.564587	0.502468	0.498372	0.483096	0.606464	0.43422	0.958562	0.618917	0.659196	0.945352	0.727286	0.951153	0.299143	0.702581	0.421834	0.673155	0.565482	0.700116	0.429833	0.372765	0.630335	0.508126	0.951469	0.768341	0.580787	0.595773	0.839135	0.943888	0.824774	0.942516	0.762616	0.831347	0.665124	0.597047	0.626233	0.445938	0.815404	0.521581	0.544685	0.58091	0.37547	0.420429	0.396904	0.61973	0.751326	0.824362	0.695044	0.394377
HCG11	0.704156	0.897456	0.835871	0.321975	0.782377	0.822125	0.423735	0.693823	0.829111	0.603871	0.689885	0.885899	0.649421	0.581481	0.882758	0.422125	0.889968	0.554616	0.859638	0.410752	0.621213	0.465583	0.827028	0.682912	0.689566	0.823942	0.886876	0.621187	0.692296	0.585442	0.700973	0.718015	0.598822	0.830669	0.796174	0.839715	0.751891	0.614401	0.841652	0.736335	0.859957	0.299314	0.34929	0.657776	0.4771	0.673733	0.608285	0.891267	0.356843
HCG21	0.756787	0.595542	0.555039	0.444358	0.516074	0.62193	0.420635	0.957247	0.63303	0.701145	0.957119	0.732527	0.955041	0.271988	0.719325	0.397899	0.703312	0.586575	0.692005	0.440434	0.316881	0.597364	0.534378	0.946291	0.808612	0.583969	0.627832	0.825357	0.94332	0.842797	0.954915	0.810407	0.838387	0.672956	0.592701	0.634665	0.452286	0.793664	0.55868	0.523329	0.606004	0.358875	0.410492	0.400904	0.59353	0.770876	0.837708	0.701601	0.335473
HCG23	0.57198	0.780093	0.766175	0.28122	0.688014	0.76739	0.281543	0.698133	0.82902	0.478617	0.683311	0.877245	0.667018	0.492445	0.867266	0.287562	0.85438	0.42124	0.837524	0.291355	0.54033	0.44245	0.719703	0.682738	0.552108	0.796398	0.850132	0.61215	0.687702	0.566148	0.684591	0.572095	0.594977	0.835324	0.869982	0.802076	0.62569	0.543497	0.782214	0.696176	0.786451	0.172311	0.222656	0.551319	0.395407	0.552884	0.58412	0.885512	0.236992
HCG25	0.578362	0.824471	0.736021	0.337507	0.685435	0.806401	0.335872	0.736712	0.859914	0.497928	0.70733	0.93128	0.704676	0.524604	0.902219	0.327255	0.89913	0.455439	0.906417	0.327313	0.614116	0.509321	0.738911	0.714274	0.580289	0.847868	0.827642	0.637004	0.722683	0.60706	0.702269	0.600943	0.614367	0.851842	0.807892	0.854901	0.663647	0.627401	0.761435	0.727681	0.800529	0.236577	0.263357	0.644916	0.45309	0.566397	0.586111	0.926439	0.347687
HCG27	0.742303	0.587215	0.523435	0.462721	0.498972	0.612777	0.410343	0.948079	0.6401	0.661148	0.95066	0.731816	0.938763	0.31414	0.709666	0.403923	0.684076	0.559091	0.711995	0.42202	0.348491	0.596243	0.522259	0.937676	0.77389	0.58139	0.621197	0.830067	0.936019	0.824948	0.955218	0.780819	0.825995	0.665029	0.608662	0.634472	0.445543	0.794368	0.547223	0.53569	0.610039	0.360144	0.400258	0.425376	0.594563	0.755903	0.829638	0.714757	0.341829
HCP5	0.582804	0.734113	0.706939	0.436149	0.790278	0.808062	0.347083	0.604451	0.796664	0.439302	0.593544	0.783226	0.564434	0.605548	0.817114	0.468266	0.780863	0.633736	0.809528	0.437275	0.667738	0.442003	0.740443	0.58567	0.499049	0.81581	0.735291	0.644082	0.58612	0.534777	0.560793	0.504778	0.603502	0.788589	0.782183	0.811821	0.80044	0.703562	0.755598	0.87192	0.731142	0.323081	0.389133	0.592894	0.615401	0.587503	0.478843	0.809552	0.391056
HDAC2-AS2	0.604195	0.808663	0.732265	0.368411	0.741807	0.84399	0.335822	0.714728	0.88112	0.497373	0.698716	0.884309	0.683201	0.527777	0.86929	0.335601	0.880159	0.514382	0.87102	0.368167	0.596997	0.455199	0.761777	0.695673	0.586309	0.841528	0.81137	0.670961	0.708491	0.615173	0.683433	0.590605	0.647268	0.864031	0.811332	0.857799	0.700191	0.630843	0.805104	0.783606	0.825832	0.247841	0.318253	0.606283	0.503821	0.592573	0.578912	0.900944	0.318931
HEIH	0.619721	0.774198	0.713112	0.291424	0.761974	0.876764	0.363013	0.649781	0.939788	0.43727	0.618547	0.874538	0.622156	0.561287	0.843514	0.338203	0.851743	0.47715	0.865572	0.334394	0.587858	0.418103	0.786572	0.643516	0.518979	0.913153	0.780815	0.735894	0.646051	0.580363	0.623526	0.51835	0.706526	0.90518	0.903961	0.928598	0.693908	0.527853	0.829666	0.770573	0.877034	0.230285	0.289208	0.643392	0.51622	0.660942	0.53889	0.897045	0.332434
HELLPAR	0.256999	0.321027	0.261762	0.150317	0.273569	0.326899	0.126343	0.234697	0.275761	0.183711	0.160469	0.29416	0.186351	0.150427	0.29486	0.0772631	0.311963	0.223341	0.304936	0.16044	0.175042	0.0907438	0.287627	0.213628	0.292953	0.325612	0.256285	0.297817	0.254631	0.203486	0.192912	0.248542	0.26432	0.289126	0.243864	0.319203	0.220182	0.217805	0.259495	0.317865	0.268025	0.0624456	0.155159	0.171678	0.198359	0.239924	0.18337	0.318085	0.316285
HIF1A-AS1	0.625906	0.392702	0.42692	0.370185	0.490109	0.481424	0.725612	0.441902	0.373235	0.595101	0.456056	0.324747	0.437708	0.611287	0.361867	0.67473	0.335892	0.612826	0.317105	0.544102	0.45873	0.697399	0.545405	0.447502	0.547863	0.39092	0.370357	0.51252	0.441527	0.552338	0.456832	0.574664	0.541903	0.361667	0.341526	0.384159	0.468349	0.43513	0.486599	0.37452	0.468642	0.731583	0.517509	0.729185	0.459792	0.613117	0.405108	0.338466	0.301554
HIF1A-AS2	0.836105	0.579064	0.564255	0.542818	0.722074	0.565826	0.572987	0.648649	0.557163	0.700974	0.632638	0.476153	0.606767	0.518979	0.515582	0.668922	0.492723	0.904381	0.473217	0.714837	0.489996	0.47578	0.665324	0.641717	0.74826	0.567501	0.543178	0.724821	0.606074	0.583219	0.617917	0.733945	0.732569	0.55413	0.524118	0.564407	0.760204	0.797293	0.590567	0.632669	0.607879	0.587757	0.663006	0.479684	0.845953	0.837561	0.59313	0.48356	0.358288
HIPK1-AS1	0.662049	0.770227	0.714547	0.339855	0.790693	0.87944	0.408777	0.618484	0.915766	0.443775	0.583543	0.819546	0.571591	0.59078	0.803375	0.391309	0.805221	0.569894	0.798613	0.413076	0.618291	0.396298	0.807537	0.597486	0.53054	0.920783	0.762245	0.751117	0.598534	0.555654	0.58025	0.516801	0.724846	0.907241	0.877026	0.912198	0.75096	0.537033	0.836976	0.801549	0.879635	0.29976	0.381596	0.637189	0.590124	0.694332	0.508091	0.853511	0.299497
HM13-AS1	0.728021	0.582588	0.494941	0.500015	0.467055	0.594653	0.464395	0.947827	0.640138	0.625551	0.93915	0.740161	0.938328	0.311694	0.713829	0.423942	0.696817	0.547459	0.719446	0.42233	0.389968	0.643848	0.507461	0.947447	0.76879	0.596755	0.608237	0.830225	0.940881	0.794407	0.936519	0.774378	0.832376	0.670428	0.592808	0.644672	0.435159	0.828333	0.521011	0.529064	0.598268	0.368181	0.410262	0.434736	0.609206	0.748879	0.809129	0.70376	0.387543
HMMR-AS1	0.620211	0.492896	0.464404	0.627863	0.514157	0.481926	0.355975	0.818133	0.490013	0.608812	0.834732	0.597872	0.79591	0.356951	0.609086	0.512465	0.583214	0.709792	0.603378	0.551177	0.452681	0.565281	0.438657	0.821012	0.671844	0.468645	0.518316	0.671138	0.77597	0.696348	0.788344	0.659489	0.663301	0.516866	0.483461	0.508344	0.573114	0.966214	0.435472	0.608714	0.426303	0.476519	0.526856	0.351414	0.726806	0.602888	0.704271	0.551639	0.303823
HNF1A-AS1	0.622101	0.790122	0.791315	0.305336	0.913485	0.889421	0.343158	0.553176	0.801928	0.619933	0.523559	0.729313	0.50393	0.591814	0.764779	0.475402	0.73302	0.684514	0.710533	0.516759	0.606981	0.321169	0.818112	0.53731	0.578303	0.83367	0.720148	0.638721	0.540509	0.591481	0.524948	0.503448	0.640366	0.823747	0.812858	0.825466	0.866998	0.560101	0.849932	0.851875	0.793814	0.335909	0.442946	0.544368	0.654075	0.617141	0.543342	0.757518	0.34086
HOTAIR	0.470173	0.597104	0.575432	0.498743	0.674518	0.627595	0.551765	0.335889	0.549797	0.471968	0.338896	0.530131	0.31402	0.817481	0.611306	0.636065	0.541558	0.562017	0.567038	0.527552	0.780199	0.507212	0.635206	0.352655	0.413653	0.648421	0.572731	0.41202	0.333114	0.386353	0.336105	0.402905	0.417761	0.533696	0.548748	0.608368	0.714759	0.445175	0.638021	0.659295	0.591165	0.726293	0.569695	0.72688	0.500828	0.448959	0.324562	0.556201	0.455978
HOTAIRM1	0.635863	0.778675	0.70571	0.309744	0.779247	0.868517	0.382355	0.644582	0.905259	0.440468	0.604794	0.861512	0.609166	0.527282	0.830712	0.367215	0.813746	0.507934	0.845279	0.343367	0.599022	0.406278	0.775797	0.631693	0.5286	0.928488	0.757534	0.746349	0.637173	0.544927	0.611597	0.507479	0.733431	0.914097	0.880024	0.924185	0.702795	0.527763	0.823611	0.761727	0.856595	0.214846	0.308915	0.586832	0.556718	0.677552	0.543373	0.88665	0.35903
HOTTIP	0.506026	0.627855	0.614142	0.457178	0.717296	0.649739	0.655414	0.352716	0.533449	0.530724	0.331549	0.541537	0.305283	0.814761	0.5746	0.611792	0.541352	0.608545	0.567234	0.59585	0.748742	0.524964	0.663903	0.348855	0.458669	0.637395	0.55622	0.427888	0.336122	0.418973	0.341025	0.432827	0.44165	0.558205	0.534465	0.606338	0.747227	0.449941	0.649248	0.642238	0.602034	0.676831	0.593595	0.735425	0.530653	0.484133	0.357057	0.553907	0.40215
HOXA-AS2	0.602213	0.728546	0.661693	0.416294	0.75873	0.819115	0.366524	0.620599	0.858975	0.414664	0.581734	0.815731	0.570927	0.607372	0.775779	0.43942	0.802362	0.619123	0.807749	0.444029	0.645384	0.404267	0.748725	0.586132	0.50134	0.881979	0.687101	0.703988	0.563963	0.524603	0.557591	0.466001	0.677101	0.854223	0.821319	0.861061	0.787007	0.656502	0.751417	0.835154	0.798102	0.316987	0.404504	0.561955	0.678676	0.615767	0.500337	0.835403	0.308234
HOXA-AS3	0.593824	0.820525	0.762525	0.327153	0.724815	0.818466	0.312146	0.718313	0.866297	0.489635	0.693461	0.898075	0.678063	0.520562	0.882202	0.315815	0.895307	0.496691	0.881565	0.338022	0.578226	0.462145	0.763614	0.694222	0.566308	0.84492	0.813825	0.651854	0.70357	0.606867	0.687907	0.582015	0.620273	0.853536	0.831955	0.859292	0.708717	0.626611	0.772754	0.761258	0.816851	0.216722	0.26764	0.604077	0.466598	0.573356	0.566579	0.917131	0.324311
HOXA11-AS	0.596597	0.782386	0.76998	0.328618	0.891566	0.763496	0.389325	0.443384	0.675387	0.657418	0.421115	0.626172	0.393665	0.670022	0.691973	0.578312	0.663187	0.766178	0.621923	0.596723	0.649799	0.350103	0.829557	0.427997	0.581885	0.723861	0.702647	0.477365	0.401677	0.512789	0.40778	0.526304	0.482683	0.682813	0.672696	0.691591	0.930352	0.586872	0.805978	0.81064	0.70867	0.473498	0.513736	0.601826	0.673083	0.556163	0.484116	0.648424	0.28043
HOXB-AS3	0.819033	0.551658	0.495446	0.46726	0.629015	0.708046	0.543227	0.822284	0.740191	0.59937	0.792855	0.647895	0.796956	0.433065	0.623148	0.506391	0.59748	0.682345	0.638136	0.536439	0.444308	0.537955	0.607944	0.817434	0.692057	0.713159	0.554172	0.964712	0.81609	0.757061	0.796694	0.658896	0.956324	0.739723	0.714605	0.73304	0.560842	0.703231	0.644964	0.650867	0.712005	0.435947	0.509556	0.470107	0.773248	0.866702	0.711036	0.675767	0.341198
HOXC-AS1	0.19437	0.145272	0.135117	0.255223	0.233559	0.26703	0.318166	0.1934	0.173782	0.210396	0.228164	0.120086	0.168652	0.241919	0.235571	0.253551	0.166622	0.23117	0.259668	0.185338	0.284729	0.314639	0.232233	0.207119	0.200221	0.183618	0.13472	0.254534	0.303805	0.198177	0.235715	0.210232	0.332419	0.215129	0.160587	0.132338	0.197273	0.231263	0.208232	0.18527	0.175457	0.335332	0.216059	0.339629	0.254989	0.231036	0.206099	0.204139	0.510372
HTR2A-AS1	0.802337	0.528114	0.465132	0.46217	0.608084	0.683183	0.516682	0.826282	0.732118	0.583319	0.784136	0.637953	0.808077	0.391791	0.611708	0.483481	0.602976	0.659497	0.614146	0.509108	0.412684	0.523592	0.584049	0.826091	0.689909	0.705948	0.527151	0.968547	0.817308	0.748383	0.786796	0.646616	0.961904	0.738045	0.704346	0.72498	0.522946	0.693388	0.619366	0.621662	0.698197	0.423751	0.49205	0.435736	0.763815	0.866613	0.721128	0.666595	0.31386
HTT-AS	0.216468	0.143099	0.117098	0.246888	0.197399	0.194346	0.314768	0.160182	0.172693	0.193024	0.151921	0.165963	0.166113	0.280965	0.186474	0.274357	0.200435	0.230393	0.247475	0.249689	0.302608	0.249281	0.191006	0.176808	0.230964	0.239383	0.0694505	0.247258	0.185285	0.142795	0.207171	0.240817	0.286914	0.198948	0.12475	0.205854	0.209855	0.267673	0.143269	0.176972	0.174297	0.295253	0.279038	0.234669	0.265669	0.283553	0.170635	0.173143	0.483112
HULC	0.608296	0.426161	0.34121	0.447147	0.498803	0.391307	0.698548	0.4386	0.371252	0.557505	0.452335	0.342706	0.430164	0.647238	0.380926	0.733108	0.357965	0.638051	0.340886	0.55357	0.544307	0.711042	0.479721	0.448096	0.591894	0.405078	0.363596	0.511842	0.421236	0.428924	0.429535	0.551164	0.530689	0.346214	0.307509	0.386225	0.519308	0.571311	0.399939	0.373073	0.415425	0.762453	0.538775	0.720384	0.659028	0.602788	0.484592	0.329701	0.336249
IFNG-AS1	0.576649	0.374009	0.309913	0.807517	0.481911	0.393003	0.466116	0.541061	0.369152	0.529677	0.529646	0.373788	0.502392	0.46423	0.366022	0.482273	0.32745	0.589761	0.345758	0.711918	0.536811	0.287322	0.359614	0.548288	0.548499	0.423481	0.339128	0.604011	0.510896	0.481918	0.523273	0.465986	0.606242	0.399688	0.367385	0.429713	0.453316	0.57784	0.344696	0.455594	0.395231	0.710782	0.826646	0.273505	0.682497	0.594811	0.544136	0.341743	0.34748
IGF2-AS	0.515431	0.628468	0.644337	0.360943	0.695887	0.635672	0.669019	0.312023	0.533208	0.538483	0.293178	0.521467	0.273584	0.798004	0.547785	0.59443	0.539581	0.57161	0.528477	0.561426	0.710933	0.504342	0.693484	0.310107	0.460084	0.616176	0.591882	0.379104	0.294762	0.396697	0.298315	0.459889	0.391533	0.536523	0.52083	0.593732	0.727038	0.371878	0.662632	0.58544	0.637336	0.658044	0.538484	0.788706	0.448024	0.479412	0.313515	0.533867	0.334441
IGF2BP2-AS1	0.751829	0.597847	0.54018	0.441519	0.50483	0.601461	0.428219	0.939902	0.611926	0.694576	0.94759	0.725535	0.943465	0.272712	0.702197	0.406435	0.686817	0.563981	0.685292	0.408226	0.324167	0.610535	0.507388	0.950094	0.802188	0.569867	0.625623	0.826089	0.941981	0.832887	0.958169	0.808439	0.808051	0.643681	0.582207	0.628181	0.434517	0.797342	0.541519	0.530443	0.588237	0.361712	0.412248	0.396229	0.578844	0.766146	0.835824	0.68982	0.37124
IGFBP7-AS1	0.57163	0.440947	0.507352	0.394427	0.489521	0.550238	0.333168	0.707634	0.458713	0.66947	0.706103	0.517862	0.717338	0.284942	0.565856	0.444128	0.51435	0.583585	0.519995	0.541624	0.423622	0.503771	0.492863	0.688383	0.62344	0.435198	0.453538	0.593475	0.690306	0.785354	0.691535	0.612257	0.620206	0.481516	0.466173	0.46058	0.42453	0.630612	0.507433	0.4852	0.462417	0.526432	0.401519	0.494339	0.459696	0.561643	0.611691	0.529774	0.229423
INE1	0.591365	0.828429	0.768109	0.311485	0.712064	0.826372	0.309249	0.71417	0.872212	0.495848	0.68778	0.920718	0.689105	0.549941	0.915285	0.340448	0.918044	0.478175	0.926483	0.3278	0.614739	0.491617	0.756175	0.693479	0.574105	0.861478	0.849881	0.631363	0.696272	0.601892	0.685045	0.596993	0.612791	0.87197	0.836372	0.866044	0.700023	0.635871	0.804739	0.762048	0.813605	0.220297	0.255744	0.632242	0.469311	0.569041	0.57116	0.92122	0.375917
INHBA-AS1	0.798892	0.534311	0.490174	0.429195	0.626466	0.709371	0.503507	0.813929	0.724671	0.603485	0.779711	0.630653	0.78488	0.368348	0.62781	0.476463	0.580658	0.683842	0.610759	0.484286	0.371638	0.490099	0.599922	0.81283	0.695218	0.706538	0.532864	0.967817	0.81535	0.755703	0.791463	0.635718	0.971357	0.738693	0.714867	0.731853	0.555153	0.68853	0.634238	0.624988	0.692041	0.390974	0.484424	0.408081	0.7673	0.8627	0.728739	0.660631	0.335835
INO80-AS1	0.716169	0.557505	0.503697	0.435315	0.487174	0.597949	0.447774	0.93268	0.617364	0.660991	0.927812	0.709769	0.928826	0.275005	0.695797	0.414587	0.676314	0.551954	0.684875	0.387849	0.33663	0.6332	0.496265	0.943175	0.769639	0.559612	0.581698	0.832967	0.939867	0.829373	0.932635	0.771838	0.830562	0.650996	0.579533	0.612253	0.422055	0.809484	0.527723	0.522493	0.580219	0.358522	0.381528	0.39693	0.608557	0.756128	0.828552	0.687771	0.368295
IPW	0.257131	0.156492	0.125536	0.267786	0.243555	0.190115	0.356759	0.171623	0.150124	0.294632	0.157985	0.12794	0.16665	0.239669	0.18413	0.3041	0.172339	0.279905	0.228295	0.269912	0.277071	0.286285	0.194521	0.22787	0.300335	0.21362	0.083872	0.277983	0.247747	0.189225	0.222611	0.283744	0.336364	0.18433	0.119748	0.176779	0.222375	0.279444	0.165916	0.178746	0.181144	0.391234	0.327184	0.276978	0.311762	0.311964	0.232148	0.144055	0.490839
IRAIN	0.667128	0.514116	0.546846	0.464761	0.726946	0.644201	0.420151	0.66425	0.500299	0.803705	0.646816	0.44881	0.636818	0.415206	0.532873	0.60707	0.462799	0.880968	0.439717	0.693872	0.415942	0.434864	0.585236	0.665612	0.71691	0.535592	0.428476	0.729911	0.64895	0.772389	0.628711	0.579639	0.763693	0.561771	0.521703	0.522349	0.724027	0.768722	0.579064	0.672258	0.50548	0.573337	0.643252	0.344172	0.884968	0.674397	0.738878	0.473825	0.323198
ITGB2-AS1	0.733891	0.598755	0.523421	0.460871	0.492405	0.615626	0.421849	0.946957	0.6372	0.664464	0.939612	0.729448	0.937308	0.278104	0.718139	0.385986	0.709197	0.53945	0.722103	0.404035	0.345934	0.595741	0.519712	0.947863	0.776239	0.585543	0.615721	0.832915	0.959451	0.813583	0.954901	0.780515	0.831686	0.672662	0.607758	0.63225	0.431893	0.793136	0.545556	0.533793	0.597736	0.3341	0.39536	0.40646	0.577709	0.734323	0.827011	0.716518	0.372354
JADRR	0.602384	0.48167	0.440522	0.65138	0.540754	0.47513	0.384712	0.757393	0.452215	0.613255	0.769089	0.535357	0.734552	0.390893	0.574568	0.561997	0.536681	0.748923	0.55692	0.575547	0.473941	0.559163	0.441813	0.764489	0.66018	0.453886	0.483354	0.650871	0.736262	0.664701	0.728018	0.618369	0.652874	0.485266	0.464191	0.466425	0.61147	0.958026	0.416471	0.642356	0.381118	0.516956	0.575812	0.337028	0.773741	0.567875	0.687585	0.515088	0.32306
JAZF1-AS1	0.727563	0.57837	0.519898	0.489366	0.498325	0.596686	0.422452	0.948166	0.621781	0.688919	0.9425	0.719612	0.93971	0.293007	0.700861	0.392242	0.698309	0.563302	0.704167	0.430029	0.348452	0.61039	0.502816	0.968641	0.776051	0.571581	0.604776	0.816813	0.958814	0.811426	0.957099	0.794075	0.8259	0.657343	0.588656	0.626099	0.442916	0.812278	0.538808	0.525	0.602953	0.379568	0.416057	0.414284	0.593172	0.742053	0.830405	0.699413	0.371422
JPX	0.651247	0.789209	0.729087	0.305658	0.780571	0.900961	0.407562	0.657646	0.919682	0.475995	0.632315	0.852461	0.621699	0.563049	0.854485	0.398388	0.8454	0.562902	0.839568	0.363866	0.58582	0.446929	0.812167	0.64777	0.547475	0.924016	0.785022	0.756499	0.653239	0.60725	0.620166	0.534802	0.727639	0.911906	0.883284	0.937032	0.760737	0.56663	0.84345	0.796445	0.864575	0.279223	0.337471	0.636286	0.579053	0.676156	0.536942	0.87269	0.34262
KANSL1-AS1	0.752035	0.577146	0.52007	0.524901	0.488022	0.602266	0.47536	0.951584	0.608453	0.667696	0.938692	0.71521	0.934487	0.320467	0.699827	0.448667	0.667225	0.602235	0.679734	0.45552	0.383486	0.636284	0.531097	0.943819	0.780489	0.567531	0.623223	0.839475	0.949651	0.834173	0.929809	0.779662	0.824723	0.640467	0.593966	0.625003	0.459843	0.829356	0.53462	0.552148	0.574406	0.412459	0.460687	0.430528	0.617312	0.745056	0.807634	0.683104	0.328758
KCNK15-AS1	0.464604	0.670117	0.61504	0.484335	0.606837	0.640538	0.327173	0.593107	0.626018	0.419569	0.556683	0.703067	0.552682	0.591826	0.726691	0.337695	0.729072	0.522351	0.732919	0.448581	0.600465	0.378164	0.579261	0.57445	0.469334	0.681185	0.69407	0.496648	0.560783	0.490835	0.520327	0.46022	0.476472	0.681049	0.667997	0.679562	0.688754	0.664758	0.609782	0.720835	0.592289	0.333628	0.428852	0.429371	0.510898	0.425511	0.450954	0.714386	0.311587
KCNMB2-AS1	0.542863	0.769507	0.796559	0.266071	0.731033	0.87323	0.290472	0.6627	0.843897	0.553072	0.647051	0.868147	0.649901	0.487662	0.867789	0.348278	0.856162	0.51683	0.842168	0.370542	0.560433	0.435198	0.777301	0.647192	0.541338	0.815953	0.760436	0.605622	0.653424	0.69825	0.648792	0.556719	0.59947	0.821838	0.785733	0.81865	0.690258	0.562123	0.830741	0.771113	0.800899	0.253385	0.284913	0.589955	0.417061	0.550075	0.534823	0.870983	0.359486
KCNQ1DN	0.596495	0.402636	0.348437	0.473334	0.362549	0.313467	0.925895	0.460517	0.314113	0.473477	0.410373	0.348182	0.42185	0.561809	0.346061	0.634706	0.329808	0.448502	0.335781	0.540508	0.629646	0.71325	0.426917	0.440079	0.52956	0.371555	0.42166	0.453653	0.445288	0.375815	0.413044	0.561425	0.469377	0.324556	0.285938	0.351154	0.366491	0.398815	0.361605	0.245197	0.412826	0.678225	0.54197	0.599935	0.405573	0.565056	0.36996	0.33836	0.286877
KCNQ1OT1	0.499259	0.60062	0.580372	0.574909	0.654075	0.617005	0.652713	0.358895	0.542959	0.417817	0.341386	0.55189	0.303611	0.735715	0.585605	0.574473	0.559457	0.570935	0.583695	0.606358	0.831699	0.542089	0.688484	0.34019	0.411245	0.656076	0.567005	0.415026	0.330621	0.358156	0.312571	0.42176	0.409553	0.554904	0.531849	0.606866	0.710172	0.451972	0.628597	0.600364	0.594053	0.690889	0.621857	0.738529	0.480546	0.472615	0.261134	0.542198	0.361231
KIAA0087	0.883027	0.6385	0.555689	0.362325	0.710519	0.588251	0.577734	0.661938	0.58203	0.812994	0.627599	0.495985	0.613868	0.462007	0.504486	0.596218	0.477805	0.752302	0.42828	0.629574	0.389111	0.43678	0.664395	0.660104	0.868643	0.58579	0.544087	0.767745	0.632073	0.611239	0.66451	0.772066	0.777013	0.591508	0.523094	0.582921	0.630264	0.579422	0.622284	0.481685	0.689281	0.541518	0.594537	0.464106	0.789851	0.904888	0.763027	0.492651	0.311031
KIF9-AS1	0.567487	0.817623	0.715646	0.337752	0.699869	0.814174	0.341744	0.706071	0.852454	0.463852	0.673705	0.918841	0.666147	0.46299	0.890063	0.311808	0.898428	0.425411	0.896195	0.283875	0.584777	0.451373	0.738085	0.681894	0.563347	0.859228	0.819566	0.634298	0.686631	0.568627	0.672982	0.566631	0.617529	0.881623	0.782719	0.862256	0.648855	0.582078	0.750166	0.71084	0.797141	0.202987	0.283559	0.606048	0.455633	0.578349	0.580487	0.905258	0.346178
KIZ-AS1	0.744064	0.599676	0.523293	0.453339	0.508596	0.616444	0.42164	0.940201	0.641834	0.657794	0.931223	0.738192	0.931511	0.276786	0.712523	0.399899	0.701323	0.547869	0.708457	0.391733	0.339512	0.602437	0.519309	0.937997	0.787274	0.597349	0.621837	0.848257	0.946036	0.811018	0.941977	0.778682	0.834202	0.676928	0.611687	0.649221	0.436369	0.799214	0.542013	0.550115	0.59767	0.337999	0.404724	0.397765	0.603161	0.757015	0.833217	0.711501	0.393697
KLF3-AS1	0.499335	0.743	0.709568	0.428343	0.696508	0.738219	0.257147	0.64902	0.752063	0.442328	0.634534	0.837674	0.614889	0.539943	0.831891	0.385297	0.822204	0.565668	0.841316	0.390332	0.626693	0.418927	0.683312	0.620556	0.504804	0.775575	0.747055	0.567259	0.599481	0.547742	0.604446	0.51199	0.525693	0.761868	0.728154	0.774106	0.775338	0.744432	0.685453	0.825961	0.689147	0.263219	0.3429	0.530162	0.548882	0.496295	0.516898	0.819451	0.344621
KMT2E-AS1	0.59431	0.826382	0.743019	0.320988	0.674932	0.808397	0.334952	0.70717	0.877508	0.464582	0.698909	0.905667	0.686262	0.540775	0.894326	0.309662	0.923351	0.42518	0.899786	0.313651	0.598857	0.491382	0.740138	0.687889	0.571794	0.845566	0.832138	0.643552	0.69817	0.578811	0.696043	0.594226	0.612888	0.850855	0.828421	0.864759	0.663664	0.584584	0.766761	0.705149	0.819787	0.221017	0.260473	0.634223	0.425771	0.582682	0.563009	0.904261	0.333416
KRT7-AS	0.662259	0.821997	0.74462	0.312088	0.789323	0.880122	0.349793	0.678928	0.918649	0.520028	0.643006	0.873465	0.644571	0.546804	0.873188	0.36747	0.855138	0.555747	0.867305	0.385554	0.592863	0.419752	0.815151	0.670655	0.589249	0.918927	0.798793	0.745567	0.670195	0.612047	0.652035	0.575079	0.721794	0.909423	0.893141	0.928447	0.751972	0.590373	0.849776	0.80302	0.888036	0.252613	0.34748	0.607104	0.586674	0.685601	0.582683	0.880236	0.359351
KRTAP5-AS1	0.608392	0.759454	0.692662	0.291569	0.738373	0.85405	0.371191	0.619602	0.903477	0.418686	0.571198	0.847947	0.570515	0.582122	0.825098	0.326448	0.817721	0.489457	0.867533	0.369825	0.595565	0.398774	0.776564	0.601336	0.489126	0.911477	0.741745	0.732027	0.60822	0.544439	0.600504	0.483462	0.704453	0.885609	0.874323	0.907522	0.710486	0.513466	0.822542	0.773906	0.866493	0.239245	0.312439	0.640231	0.524429	0.641541	0.498024	0.875806	0.350528
LAMA5-AS1	0.435687	0.278633	0.234473	0.54204	0.350359	0.329178	0.559745	0.475671	0.310748	0.392243	0.518973	0.350389	0.499823	0.555498	0.374785	0.590704	0.349492	0.477498	0.382738	0.425918	0.493823	0.746673	0.319386	0.514114	0.421088	0.317477	0.29155	0.474362	0.48409	0.443795	0.472765	0.432338	0.477299	0.275375	0.289314	0.320769	0.380802	0.612462	0.278727	0.398134	0.278736	0.674476	0.440343	0.65337	0.496326	0.443618	0.416806	0.324308	0.312115
LBX2-AS1	0.709631	0.877208	0.825089	0.337795	0.770495	0.745472	0.423794	0.624215	0.780663	0.617416	0.624193	0.822938	0.573598	0.563478	0.818287	0.404501	0.825131	0.552102	0.791222	0.412389	0.570932	0.429426	0.813507	0.622554	0.713178	0.783292	0.877334	0.549673	0.622027	0.503162	0.652789	0.749533	0.535943	0.780513	0.685831	0.779852	0.736553	0.573932	0.794682	0.679053	0.836027	0.342234	0.392055	0.668395	0.443636	0.679724	0.580791	0.798969	0.393012
LCAL1	0.730056	0.567929	0.641208	0.40148	0.581796	0.68727	0.432247	0.875733	0.567365	0.81123	0.862216	0.646591	0.863228	0.302574	0.668725	0.486158	0.627297	0.711864	0.610004	0.540761	0.320415	0.554518	0.595729	0.861134	0.765624	0.534503	0.58792	0.760973	0.853361	0.970656	0.873095	0.762195	0.773604	0.624212	0.569468	0.587139	0.535	0.766775	0.626368	0.618945	0.582585	0.45153	0.497431	0.412376	0.559502	0.710689	0.765859	0.641942	0.2883
LEF1-AS1	0.478788	0.597685	0.522311	0.433414	0.558569	0.649973	0.655665	0.456838	0.678314	0.330068	0.438868	0.707475	0.436359	0.745629	0.665056	0.482879	0.663202	0.343964	0.708845	0.367057	0.75939	0.63587	0.600922	0.463079	0.391572	0.740867	0.616879	0.532796	0.464207	0.376316	0.44069	0.416868	0.514909	0.6605	0.620449	0.72259	0.541527	0.391546	0.632774	0.551538	0.67794	0.534054	0.403469	0.801764	0.396409	0.494466	0.3676	0.685106	0.366828
LEMD1-AS1	0.561693	0.822855	0.756521	0.318784	0.691114	0.814854	0.282919	0.709785	0.854266	0.491332	0.691912	0.918134	0.690769	0.516354	0.905383	0.304081	0.898852	0.472749	0.902275	0.309095	0.576542	0.47377	0.729704	0.702698	0.563417	0.858186	0.8281	0.639348	0.696848	0.612568	0.681251	0.57951	0.602721	0.842678	0.83185	0.862978	0.714068	0.634519	0.767069	0.765462	0.784685	0.208796	0.270345	0.607008	0.478967	0.54623	0.576169	0.900518	0.336229
LHFPL3-AS1	0.728225	0.565793	0.511571	0.506245	0.485738	0.584854	0.425214	0.96267	0.61179	0.686369	0.953144	0.723436	0.953772	0.274381	0.703192	0.436934	0.67978	0.578203	0.674864	0.429919	0.365541	0.628441	0.493587	0.970421	0.781214	0.55792	0.607282	0.822015	0.956825	0.836931	0.95082	0.779788	0.808917	0.637154	0.583889	0.6171	0.436122	0.835585	0.522741	0.546566	0.569363	0.398025	0.427261	0.394586	0.600607	0.732818	0.838394	0.685356	0.332126
LHFPL3-AS2	0.583326	0.828052	0.768758	0.277754	0.716448	0.799496	0.306073	0.71614	0.843005	0.529383	0.708233	0.915878	0.68955	0.516716	0.920935	0.315733	0.900448	0.449362	0.896385	0.30393	0.540253	0.491214	0.745735	0.717053	0.608405	0.819572	0.837634	0.625088	0.712463	0.608366	0.709061	0.613118	0.624847	0.877317	0.84154	0.838824	0.681791	0.602387	0.795913	0.711242	0.822902	0.217037	0.246066	0.608384	0.455992	0.591604	0.626061	0.893071	0.349455
LHX1-DT	0.601532	0.81977	0.731176	0.3	0.679807	0.835789	0.302313	0.755647	0.878422	0.502785	0.733629	0.922473	0.723989	0.475519	0.895966	0.317264	0.918347	0.455492	0.899148	0.302862	0.548732	0.489856	0.752623	0.728462	0.600822	0.845243	0.830335	0.676864	0.738749	0.629063	0.727202	0.612357	0.651072	0.878234	0.820075	0.849612	0.661193	0.626085	0.789805	0.737724	0.828336	0.192345	0.241164	0.606479	0.458413	0.598749	0.618152	0.916308	0.334863
LHX4-AS1	0.74804	0.58784	0.516622	0.480663	0.515339	0.597742	0.451611	0.962303	0.619748	0.705509	0.954409	0.715301	0.948566	0.298063	0.71055	0.459209	0.689855	0.6073	0.693757	0.447843	0.366851	0.637528	0.509771	0.962783	0.80176	0.568126	0.613393	0.829841	0.953836	0.837407	0.955405	0.794548	0.837433	0.65695	0.583581	0.623301	0.464803	0.855358	0.534391	0.547753	0.58036	0.397934	0.429199	0.41079	0.642244	0.75424	0.861897	0.690782	0.308068
LIMD1-AS1	0.580804	0.815966	0.711737	0.305018	0.684071	0.809992	0.320796	0.706408	0.853321	0.481488	0.689189	0.938762	0.685653	0.518242	0.877562	0.333273	0.884597	0.44197	0.920196	0.298556	0.569944	0.48591	0.737732	0.69694	0.572383	0.844514	0.804674	0.638302	0.696788	0.581907	0.688603	0.589286	0.619597	0.829893	0.801166	0.885711	0.656676	0.590743	0.773338	0.700798	0.795924	0.22411	0.245484	0.640143	0.439141	0.579354	0.576832	0.898929	0.33865
LINC-PINT	0.593105	0.750247	0.73011	0.276306	0.753043	0.870538	0.325998	0.635823	0.92145	0.415522	0.595333	0.868024	0.589324	0.535457	0.83603	0.324294	0.81927	0.500172	0.853486	0.339091	0.595936	0.374187	0.750754	0.613185	0.478224	0.903368	0.74974	0.730193	0.619296	0.570067	0.597086	0.477341	0.691914	0.899708	0.889767	0.91527	0.713615	0.527899	0.824546	0.785619	0.858086	0.19108	0.268541	0.601066	0.516528	0.648647	0.494626	0.89596	0.335837
LINC-ROR	0.699388	0.485482	0.552582	0.48419	0.749959	0.559042	0.495647	0.518945	0.419505	0.775421	0.509432	0.339142	0.483611	0.485183	0.423027	0.682394	0.364414	0.930355	0.340685	0.754187	0.452305	0.377083	0.605087	0.525221	0.678039	0.470796	0.4116	0.632835	0.501013	0.639102	0.503341	0.581355	0.657777	0.460288	0.43916	0.444247	0.772024	0.705427	0.557764	0.655324	0.480046	0.632949	0.717204	0.372122	0.849009	0.694074	0.592108	0.368847	0.309273
LINC00032	0.748809	0.588151	0.518618	0.410853	0.490163	0.589703	0.416039	0.95196	0.635907	0.685265	0.956082	0.705503	0.952178	0.270486	0.671253	0.437034	0.686241	0.577901	0.641437	0.41766	0.310398	0.619048	0.517305	0.956071	0.79534	0.5649	0.606363	0.811066	0.931786	0.828247	0.94626	0.796062	0.809212	0.655195	0.591071	0.611243	0.43666	0.804988	0.545526	0.511205	0.611304	0.343905	0.369164	0.376107	0.597474	0.747889	0.836171	0.681052	0.278642
LINC00052	0.560566	0.70013	0.695093	0.38419	0.787104	0.825751	0.30026	0.558052	0.831515	0.436731	0.549756	0.762364	0.514647	0.603744	0.77294	0.405979	0.76491	0.657951	0.745533	0.462501	0.615602	0.340788	0.75046	0.547512	0.468418	0.846124	0.671137	0.666354	0.5343	0.51325	0.531271	0.424755	0.64968	0.828483	0.809356	0.818984	0.832667	0.636852	0.765999	0.852159	0.779687	0.303324	0.388795	0.542125	0.662526	0.595864	0.466819	0.776983	0.323216
LINC00092	0.808371	0.706124	0.597823	0.437618	0.640418	0.548892	0.51486	0.810491	0.524697	0.880079	0.802322	0.622928	0.767642	0.422573	0.644414	0.566934	0.617039	0.653528	0.577448	0.576912	0.429189	0.565097	0.595487	0.797493	0.940275	0.506301	0.648177	0.659252	0.779586	0.714848	0.837388	0.863432	0.684475	0.573701	0.455175	0.532007	0.55508	0.735888	0.569926	0.469326	0.60809	0.550324	0.555822	0.490315	0.671077	0.777056	0.896998	0.573813	0.380205
LINC00115	0.55617	0.79753	0.726835	0.348351	0.673798	0.833828	0.295139	0.705669	0.870436	0.46209	0.686695	0.906372	0.688516	0.524717	0.892162	0.296036	0.912406	0.453616	0.889751	0.319619	0.579685	0.467198	0.739673	0.700588	0.543941	0.87072	0.791908	0.637916	0.686011	0.594075	0.678722	0.567471	0.61653	0.847125	0.826665	0.870596	0.669245	0.603544	0.769225	0.732195	0.816879	0.232072	0.266908	0.606696	0.44354	0.559862	0.552767	0.900291	0.332314
LINC00161	0.763391	0.620335	0.566487	0.489842	0.528802	0.623366	0.436063	0.959005	0.655669	0.703136	0.956995	0.750156	0.950671	0.298342	0.724728	0.396292	0.725935	0.581952	0.712368	0.449856	0.359603	0.616701	0.550038	0.966146	0.804427	0.590691	0.640376	0.820936	0.973534	0.817907	0.959791	0.818894	0.828069	0.673312	0.598469	0.640118	0.460317	0.797354	0.573852	0.535039	0.623574	0.380113	0.428769	0.43479	0.58588	0.7561	0.819237	0.7161	0.364318
LINC00173	0.602725	0.788555	0.706516	0.294802	0.748556	0.88062	0.361691	0.658374	0.898182	0.456713	0.620962	0.886065	0.623549	0.530746	0.847102	0.360955	0.844649	0.507561	0.864018	0.35012	0.610437	0.406831	0.776904	0.642664	0.519058	0.913408	0.760035	0.725144	0.647975	0.580144	0.623236	0.504853	0.708438	0.906067	0.858977	0.90995	0.707265	0.55167	0.82605	0.77544	0.84549	0.222035	0.291866	0.595439	0.546718	0.637021	0.54378	0.890522	0.321832
LINC00207	0.729277	0.579399	0.524204	0.469021	0.504792	0.621183	0.414578	0.95182	0.638436	0.675892	0.947129	0.730086	0.938907	0.262077	0.723459	0.397343	0.70133	0.582223	0.69974	0.414168	0.329355	0.597133	0.512085	0.956181	0.778771	0.590221	0.617657	0.826041	0.948576	0.839408	0.944811	0.777534	0.840456	0.681327	0.604598	0.647827	0.442077	0.820891	0.547842	0.541355	0.602849	0.357459	0.405171	0.406386	0.593112	0.745108	0.834146	0.697724	0.316972
LINC00210	0.757462	0.505562	0.612697	0.368386	0.656874	0.742603	0.438581	0.784321	0.603544	0.765049	0.766926	0.554447	0.774105	0.310132	0.569299	0.481117	0.537132	0.785764	0.519673	0.591746	0.28405	0.43481	0.641563	0.768047	0.690779	0.581367	0.507797	0.840897	0.767125	0.935731	0.769576	0.682741	0.870797	0.657058	0.621523	0.624144	0.583881	0.673483	0.684046	0.647309	0.625052	0.442838	0.540091	0.359956	0.660236	0.780037	0.684827	0.594399	0.273811
LINC00229	0.252082	0.212943	0.240685	0.08592	0.25339	0.244396	0.213037	0.161639	0.215821	0.212185	0.238148	0.166202	0.207861	0.141356	0.152147	0.161904	0.240744	0.213427	0.220304	0.139991	0.145278	0.257044	0.263414	0.236694	0.224837	0.188595	0.193474	0.2915	0.306101	0.249166	0.213638	0.301196	0.241797	0.207976	0.198294	0.156404	0.223985	0.238945	0.262225	0.308489	0.213466	0.128945	0.150134	0.225405	0.231566	0.191265	0.143424	0.186398	0.250717
LINC00235	0.216343	0.205705	0.174811	0.302225	0.273395	0.291143	0.30745	0.201694	0.233331	0.21407	0.216002	0.212274	0.188076	0.26392	0.30295	0.213372	0.27575	0.236429	0.319071	0.191928	0.320258	0.266297	0.240118	0.236775	0.19915	0.254906	0.19595	0.277975	0.28597	0.187499	0.23168	0.258583	0.33126	0.280716	0.242481	0.231038	0.231407	0.232349	0.240458	0.247539	0.215835	0.350628	0.266339	0.326302	0.257547	0.261026	0.213238	0.270228	0.47656
LINC00261	0.578143	0.782724	0.75075	0.244132	0.838865	0.888504	0.327196	0.547751	0.805467	0.622913	0.51436	0.759739	0.508026	0.569066	0.789584	0.39743	0.759586	0.593165	0.739558	0.472328	0.546617	0.312467	0.813134	0.534416	0.566659	0.835776	0.682301	0.624122	0.535264	0.63592	0.54472	0.482558	0.641317	0.821248	0.77776	0.821367	0.78216	0.461451	0.83379	0.774115	0.811748	0.372833	0.411887	0.613052	0.557038	0.594943	0.568443	0.786545	0.334261
LINC00265	0.600922	0.825864	0.776292	0.275736	0.708298	0.797163	0.324011	0.69873	0.847278	0.525301	0.695974	0.883703	0.684517	0.495417	0.920358	0.347852	0.886067	0.47052	0.900461	0.292155	0.559505	0.477491	0.772472	0.693097	0.602897	0.843601	0.840235	0.627776	0.696035	0.61948	0.696224	0.622796	0.606705	0.836821	0.812554	0.858945	0.706437	0.610273	0.789993	0.726682	0.808283	0.215842	0.254054	0.617873	0.452258	0.595754	0.593659	0.899809	0.377166
LINC00294	0.575121	0.800162	0.751654	0.340828	0.715026	0.843732	0.307743	0.716711	0.851083	0.515689	0.716937	0.929294	0.690403	0.542074	0.915685	0.321073	0.901942	0.473505	0.904522	0.34069	0.592207	0.465029	0.727104	0.710461	0.593544	0.830423	0.820696	0.640948	0.709093	0.634028	0.713768	0.594949	0.624446	0.862077	0.803134	0.851424	0.672381	0.627027	0.794319	0.758268	0.817799	0.261124	0.301404	0.621369	0.47511	0.579881	0.617339	0.920866	0.362811
LINC00299	0.174435	0.0999562	0.132963	0.26147	0.133735	0.159358	0.183049	0.226495	0.108019	0.203384	0.284958	0.194519	0.266233	0.153839	0.220211	0.146854	0.198427	0.174572	0.200435	0.253187	0.188082	0.187377	0.124275	0.220842	0.226571	0.130837	0.113413	0.211032	0.194866	0.249596	0.275601	0.282191	0.232737	0.165783	0.0515025	0.149029	0.109251	0.284107	0.125889	0.0999551	0.143016	0.240284	0.270518	0.13478	0.190249	0.277086	0.281206	0.116594	0.252128
LINC00302	0.719594	0.589152	0.508314	0.424601	0.492483	0.591707	0.387132	0.962683	0.616665	0.673187	0.962874	0.725276	0.970778	0.270481	0.714047	0.42384	0.700634	0.560957	0.692365	0.384706	0.336899	0.636068	0.502944	0.955577	0.775989	0.565525	0.616085	0.80207	0.943657	0.828316	0.948255	0.783618	0.804332	0.658525	0.598287	0.617112	0.441289	0.82859	0.53226	0.534	0.575752	0.334637	0.345665	0.389962	0.606559	0.71762	0.846991	0.709318	0.312167
LINC00305	0.728244	0.578679	0.474352	0.423097	0.455806	0.565255	0.408649	0.950601	0.614442	0.657914	0.945966	0.712115	0.949023	0.2295	0.68616	0.393325	0.685417	0.513123	0.667629	0.370404	0.296102	0.611261	0.480348	0.949867	0.785913	0.55215	0.594266	0.80268	0.939353	0.794121	0.955835	0.781007	0.820514	0.639785	0.562199	0.618658	0.381749	0.788032	0.509789	0.467244	0.581462	0.332647	0.361816	0.362754	0.574222	0.728059	0.850656	0.674927	0.291643
LINC00312	0.710759	0.597258	0.624623	0.491047	0.700651	0.524237	0.460898	0.693291	0.405756	0.884811	0.702267	0.480766	0.66188	0.430718	0.543899	0.659249	0.495866	0.831962	0.462977	0.684499	0.43344	0.50904	0.58274	0.691701	0.817692	0.413387	0.535543	0.568274	0.658053	0.740236	0.694639	0.753607	0.590838	0.443867	0.415743	0.431053	0.687188	0.795318	0.532443	0.593958	0.462525	0.627355	0.644193	0.392723	0.718655	0.666294	0.743275	0.448891	0.309031
LINC00313	0.538902	0.748925	0.816449	0.25476	0.759467	0.874662	0.302843	0.592883	0.767829	0.582199	0.565354	0.808459	0.559522	0.54333	0.842641	0.364079	0.805256	0.572237	0.826792	0.411326	0.544132	0.401766	0.788791	0.574967	0.505564	0.764339	0.73434	0.558135	0.595195	0.677384	0.5849	0.534129	0.557147	0.756236	0.765193	0.814028	0.76411	0.545281	0.838641	0.794005	0.73911	0.293535	0.321871	0.626751	0.394918	0.510146	0.46061	0.815331	0.31651
LINC00319	0.590992	0.827938	0.763103	0.309886	0.698089	0.802516	0.347154	0.694525	0.804083	0.521348	0.704684	0.910304	0.686051	0.527672	0.908009	0.338017	0.905682	0.447194	0.903762	0.303128	0.580505	0.497355	0.734729	0.690613	0.592318	0.802798	0.81376	0.603548	0.70244	0.598725	0.711826	0.640991	0.578619	0.817867	0.748909	0.820927	0.662973	0.588798	0.76989	0.727142	0.77436	0.260478	0.268645	0.645975	0.396446	0.587209	0.573136	0.884184	0.409782
LINC00320	0.739095	0.578719	0.516289	0.427493	0.498601	0.596477	0.431761	0.943634	0.636413	0.653225	0.95105	0.729453	0.940457	0.288069	0.701117	0.428763	0.685635	0.561648	0.703486	0.392165	0.345323	0.63878	0.509086	0.930209	0.772832	0.57672	0.615061	0.829233	0.915986	0.823095	0.942655	0.781016	0.816902	0.649663	0.595414	0.631883	0.437375	0.823479	0.541629	0.534361	0.599905	0.353884	0.377727	0.411655	0.613809	0.758138	0.836082	0.696375	0.319211
LINC00323	0.262294	0.212724	0.170322	0.257945	0.247398	0.272679	0.319725	0.223078	0.190182	0.234108	0.193228	0.205008	0.129994	0.268225	0.219157	0.280853	0.158588	0.251398	0.319255	0.249587	0.336306	0.226444	0.224027	0.185888	0.241122	0.207339	0.190523	0.278768	0.240314	0.247855	0.251402	0.207801	0.293822	0.238904	0.169196	0.203649	0.232567	0.296053	0.222592	0.287666	0.229259	0.323738	0.309308	0.315042	0.297662	0.262116	0.233882	0.239581	0.439031
LINC00336	0.616646	0.385702	0.31653	0.519281	0.36131	0.338104	0.887045	0.446578	0.313821	0.477712	0.435117	0.340222	0.422818	0.64468	0.32467	0.601772	0.328678	0.444615	0.33686	0.524428	0.542221	0.691259	0.412776	0.450603	0.532353	0.362238	0.404073	0.478314	0.444642	0.396278	0.444469	0.578007	0.496952	0.314518	0.273056	0.371183	0.341226	0.388279	0.365121	0.248426	0.426345	0.751883	0.59978	0.65879	0.404056	0.593184	0.385948	0.334293	0.36087
LINC00339	0.607129	0.465669	0.431274	0.627912	0.489273	0.484287	0.333877	0.794901	0.482292	0.578509	0.813871	0.562372	0.786964	0.344936	0.58055	0.484267	0.565933	0.730091	0.559166	0.541996	0.403128	0.548745	0.441583	0.79099	0.654787	0.46986	0.482228	0.681896	0.75129	0.679418	0.747638	0.635088	0.674162	0.511317	0.462763	0.487244	0.576987	0.956541	0.416278	0.595556	0.406775	0.461384	0.522117	0.322496	0.761248	0.59611	0.678928	0.529231	0.295496
LINC00342	0.556165	0.761113	0.821552	0.293404	0.763201	0.864971	0.313206	0.65441	0.763439	0.626272	0.648985	0.804786	0.634134	0.516192	0.846893	0.364577	0.820363	0.579815	0.816268	0.408979	0.525544	0.455121	0.770968	0.644558	0.54775	0.745034	0.777045	0.58279	0.662366	0.741955	0.645252	0.58786	0.580195	0.77886	0.773668	0.784909	0.738394	0.591639	0.840415	0.792399	0.744823	0.321557	0.357648	0.632816	0.41173	0.52304	0.517813	0.821517	0.297401
LINC00355	0.696442	0.859825	0.87226	0.287669	0.779554	0.734311	0.39881	0.620563	0.754766	0.616661	0.612669	0.8217	0.580672	0.591081	0.862622	0.415843	0.818594	0.558464	0.795471	0.405638	0.560334	0.43175	0.813908	0.618051	0.679666	0.765938	0.923308	0.53175	0.615381	0.517364	0.634077	0.729901	0.520141	0.789231	0.758339	0.780142	0.755419	0.570943	0.82584	0.682253	0.803057	0.296886	0.348943	0.64774	0.4266	0.66271	0.561904	0.788146	0.316154
LINC00365	0.601201	0.767518	0.696413	0.284777	0.770638	0.868521	0.349357	0.614623	0.925752	0.427528	0.584389	0.843926	0.589455	0.527585	0.831364	0.34874	0.824969	0.498248	0.829358	0.326397	0.586574	0.40118	0.789353	0.604653	0.508431	0.942476	0.737983	0.725081	0.602819	0.538088	0.572725	0.484344	0.705797	0.904052	0.877894	0.924071	0.709872	0.502341	0.810734	0.755592	0.874764	0.225462	0.286192	0.613216	0.552674	0.652819	0.520504	0.865584	0.32855
LINC00366	0.746935	0.588762	0.513572	0.489063	0.489286	0.587204	0.433236	0.954419	0.625013	0.693346	0.955373	0.732163	0.949345	0.289178	0.708733	0.432237	0.702627	0.568798	0.693287	0.432814	0.35649	0.62859	0.507548	0.964207	0.809808	0.567088	0.609098	0.808896	0.943263	0.809078	0.959852	0.814473	0.812758	0.644785	0.571797	0.621141	0.439624	0.829181	0.519483	0.521038	0.590031	0.405205	0.422093	0.418275	0.599156	0.755577	0.845977	0.682044	0.355708
LINC00383	0.796285	0.544493	0.487207	0.400852	0.595422	0.706606	0.439287	0.836022	0.730225	0.598602	0.816883	0.654066	0.819621	0.342624	0.620399	0.401083	0.618271	0.641905	0.601827	0.477833	0.322462	0.462563	0.579797	0.837917	0.692998	0.682887	0.542502	0.950249	0.831133	0.768361	0.82553	0.654532	0.953873	0.752238	0.700912	0.733423	0.508297	0.676088	0.639918	0.598021	0.715651	0.333427	0.445846	0.375385	0.721199	0.850316	0.738707	0.67219	0.278316
LINC00390	0.744481	0.614387	0.526231	0.436496	0.510037	0.619593	0.400356	0.960118	0.642985	0.700772	0.962744	0.729745	0.954153	0.276766	0.711748	0.412689	0.712996	0.554284	0.70012	0.408753	0.329064	0.601807	0.529722	0.956103	0.799374	0.578816	0.62355	0.81382	0.948937	0.834391	0.968885	0.801266	0.826237	0.675061	0.606171	0.637615	0.441418	0.795709	0.556479	0.525124	0.619414	0.349468	0.388158	0.397384	0.592844	0.746857	0.86062	0.708529	0.366657
LINC00426	0.224039	0.310215	0.197434	0.190877	0.268419	0.321333	0.175221	0.25295	0.292655	0.220849	0.234906	0.27645	0.24431	0.228447	0.289367	0.230721	0.267717	0.203205	0.330819	0.165884	0.345097	0.259234	0.24213	0.232273	0.215175	0.326468	0.311389	0.307778	0.224784	0.272214	0.168993	0.251251	0.229565	0.311315	0.354219	0.318823	0.257803	0.256538	0.28647	0.352622	0.286871	0.184023	0.162008	0.244958	0.317867	0.212297	0.213115	0.29441	0.257049
LINC00460	0.592886	0.696275	0.789241	0.329324	0.839094	0.887573	0.304095	0.591855	0.824506	0.509247	0.569759	0.77429	0.55646	0.568772	0.79502	0.398456	0.779274	0.669454	0.771368	0.480911	0.556177	0.31868	0.777982	0.574685	0.480289	0.831348	0.693586	0.683948	0.570913	0.646584	0.567613	0.473361	0.667467	0.844045	0.818593	0.840939	0.823338	0.61457	0.822895	0.888755	0.799774	0.284679	0.406775	0.524045	0.571451	0.619145	0.462227	0.80143	0.3026
LINC00461	0.596771	0.810578	0.747406	0.324568	0.695263	0.817341	0.329145	0.725097	0.837436	0.516273	0.723484	0.925159	0.709	0.480387	0.906659	0.329609	0.901853	0.447262	0.896399	0.295368	0.566278	0.479563	0.723946	0.719136	0.607049	0.841304	0.84403	0.655219	0.736124	0.611525	0.726613	0.6173	0.629833	0.85937	0.785161	0.846522	0.653852	0.610201	0.777226	0.741866	0.775672	0.219577	0.275602	0.607673	0.452309	0.588563	0.620324	0.90136	0.358537
LINC00467	0.552066	0.815269	0.721232	0.338869	0.695887	0.826075	0.312681	0.723396	0.845391	0.48445	0.704945	0.916093	0.698128	0.511346	0.911788	0.336335	0.894279	0.459169	0.927587	0.307441	0.592809	0.494559	0.726395	0.713429	0.556872	0.841122	0.794467	0.649156	0.726625	0.616285	0.693659	0.571715	0.626638	0.832298	0.821509	0.872168	0.684604	0.630968	0.767743	0.746444	0.769032	0.234104	0.266668	0.613569	0.465739	0.554545	0.580796	0.911994	0.391993
LINC00472	0.650622	0.820563	0.748834	0.372072	0.867359	0.755745	0.402742	0.514901	0.737626	0.600583	0.490277	0.689076	0.453365	0.640092	0.727966	0.534948	0.731998	0.729196	0.683237	0.555205	0.652427	0.368576	0.831476	0.485949	0.630261	0.789799	0.737326	0.557934	0.472749	0.463267	0.484326	0.566949	0.555476	0.746816	0.702359	0.737573	0.900155	0.634308	0.762093	0.788133	0.766251	0.415523	0.498914	0.598493	0.700873	0.625454	0.535244	0.700418	0.321138
LINC00473	0.51434	0.642018	0.662788	0.327632	0.655061	0.69103	0.758243	0.383417	0.59303	0.452884	0.351444	0.560717	0.34586	0.695025	0.599549	0.57542	0.576944	0.488231	0.591171	0.464269	0.733124	0.595983	0.728035	0.359596	0.402417	0.680167	0.621876	0.420785	0.393229	0.462235	0.365228	0.454371	0.43815	0.602891	0.593923	0.622512	0.656479	0.35152	0.696692	0.61027	0.65174	0.504645	0.459414	0.693703	0.325242	0.46747	0.268437	0.622253	0.403115
LINC00494	0.610578	0.809345	0.728354	0.335135	0.704622	0.837541	0.305021	0.725942	0.880282	0.482608	0.671744	0.929093	0.670551	0.528005	0.883055	0.310887	0.88348	0.473763	0.885166	0.346517	0.584617	0.406607	0.749917	0.686399	0.565409	0.859007	0.81103	0.678381	0.68031	0.606276	0.682524	0.579909	0.64919	0.891378	0.845193	0.873457	0.661413	0.587935	0.800312	0.765025	0.845385	0.243747	0.302762	0.579956	0.486101	0.612431	0.581418	0.925475	0.367289
LINC00511	0.535646	0.719075	0.763738	0.477927	0.783561	0.819627	0.342479	0.590659	0.689064	0.593507	0.583622	0.730849	0.550004	0.617381	0.786693	0.470397	0.768032	0.728619	0.747081	0.562054	0.637801	0.430131	0.772627	0.575961	0.53882	0.742691	0.700921	0.541931	0.560009	0.648354	0.559053	0.52697	0.541982	0.745508	0.706262	0.731219	0.851392	0.72623	0.758202	0.823763	0.677633	0.447894	0.515406	0.588192	0.589446	0.514659	0.483124	0.75563	0.365629
LINC00515	0.855586	0.699213	0.628328	0.446204	0.639802	0.515757	0.563347	0.763311	0.481355	0.915135	0.749855	0.568779	0.717805	0.438558	0.593896	0.579413	0.571771	0.718117	0.507292	0.61422	0.388808	0.536064	0.626057	0.771652	0.950976	0.479438	0.635317	0.633158	0.741132	0.679387	0.790046	0.915061	0.655579	0.514598	0.433237	0.505823	0.580971	0.695129	0.578116	0.428015	0.599279	0.591414	0.606112	0.488709	0.639923	0.806443	0.821842	0.522815	0.331256
LINC00520	0.545505	0.748818	0.704491	0.490256	0.712247	0.660317	0.295469	0.638255	0.701337	0.476076	0.625879	0.763745	0.599754	0.555136	0.788214	0.430072	0.784743	0.596998	0.787452	0.45498	0.642415	0.452664	0.686765	0.615104	0.549078	0.710483	0.785307	0.539564	0.59455	0.510605	0.580714	0.544365	0.517908	0.725689	0.746816	0.705568	0.771843	0.763391	0.674718	0.779161	0.645029	0.337588	0.414897	0.523816	0.593707	0.505528	0.524058	0.749033	0.287668
LINC00523	0.195263	0.164402	0.164882	0.248212	0.253606	0.285198	0.285955	0.187365	0.19022	0.200744	0.214098	0.133683	0.151604	0.232965	0.246218	0.217122	0.185072	0.234324	0.271637	0.178333	0.27596	0.266332	0.249291	0.198143	0.183745	0.207077	0.154046	0.260555	0.297595	0.189337	0.224957	0.196458	0.332011	0.236674	0.191889	0.153325	0.21253	0.216829	0.226118	0.213176	0.191568	0.300708	0.205018	0.33384	0.248287	0.227039	0.193972	0.224518	0.488027
LINC00525	0.59055	0.82109	0.755376	0.29706	0.710105	0.829066	0.292954	0.73315	0.878823	0.495913	0.710677	0.915669	0.6992	0.476655	0.909991	0.285079	0.909149	0.469964	0.905247	0.287143	0.526315	0.432542	0.741417	0.71296	0.587371	0.859368	0.834194	0.681687	0.726249	0.619527	0.703817	0.588439	0.658161	0.879647	0.840413	0.879187	0.702758	0.630312	0.775307	0.754136	0.828785	0.175301	0.25851	0.565326	0.495243	0.59587	0.616797	0.904356	0.368662
LINC00538	0.633609	0.738722	0.693785	0.309297	0.763848	0.881245	0.387153	0.617692	0.926432	0.413521	0.572355	0.828025	0.572783	0.552508	0.820356	0.360924	0.801866	0.527006	0.815872	0.371191	0.592682	0.374244	0.795476	0.593447	0.498067	0.922817	0.732561	0.761227	0.601952	0.552156	0.575785	0.478031	0.731733	0.913276	0.883809	0.909861	0.721453	0.521307	0.832353	0.803428	0.875658	0.232605	0.339938	0.594498	0.573509	0.67486	0.508345	0.865834	0.320609
LINC00545	0.754326	0.587106	0.522163	0.506081	0.488774	0.591833	0.445542	0.957858	0.608469	0.702412	0.963396	0.718941	0.955284	0.299012	0.695083	0.425557	0.690917	0.590777	0.67522	0.44767	0.337944	0.622713	0.509224	0.96476	0.812034	0.566164	0.611397	0.823738	0.954899	0.831261	0.967807	0.807733	0.824722	0.640671	0.578277	0.615876	0.448928	0.816338	0.531225	0.526305	0.575632	0.407492	0.454554	0.401696	0.607234	0.747634	0.840117	0.681323	0.332335
LINC00562	0.704921	0.562633	0.501108	0.4655	0.476463	0.597339	0.413777	0.950142	0.62536	0.652722	0.956116	0.730422	0.946287	0.290006	0.710616	0.424586	0.686696	0.547615	0.700456	0.384532	0.366294	0.64848	0.485678	0.963186	0.765961	0.574022	0.603113	0.824086	0.956591	0.820229	0.949253	0.763119	0.807866	0.656627	0.600912	0.616571	0.430186	0.828254	0.522328	0.554068	0.574293	0.36337	0.372783	0.41372	0.598829	0.712987	0.835796	0.700057	0.342312
LINC00572	0.801469	0.556732	0.493962	0.422187	0.625539	0.70679	0.501588	0.828466	0.740551	0.60624	0.784688	0.661182	0.786633	0.382927	0.6106	0.484976	0.604998	0.667162	0.614705	0.507056	0.399312	0.489495	0.593601	0.810024	0.700498	0.708329	0.540016	0.955939	0.794639	0.752513	0.798788	0.644257	0.949482	0.758145	0.701484	0.735595	0.54729	0.683155	0.633063	0.62498	0.723431	0.393335	0.48431	0.425541	0.760922	0.873953	0.74243	0.675015	0.344099
LINC00581	0.254584	0.158882	0.103117	0.388828	0.208633	0.206105	0.288782	0.230918	0.132771	0.25953	0.259993	0.14646	0.271489	0.171915	0.229735	0.224801	0.185876	0.260596	0.246928	0.250563	0.242674	0.25875	0.16156	0.287525	0.244393	0.217579	0.147971	0.322749	0.302949	0.253261	0.275443	0.31071	0.345318	0.176856	0.166009	0.212587	0.18592	0.304698	0.162083	0.187446	0.147061	0.354647	0.366452	0.242194	0.288346	0.335876	0.247935	0.164334	0.602237
LINC00582	0.89618	0.713335	0.6802	0.421798	0.601769	0.546388	0.537263	0.799219	0.535732	0.843678	0.790334	0.63718	0.75955	0.393004	0.639444	0.509657	0.634928	0.689325	0.583657	0.545438	0.34615	0.53756	0.66928	0.799274	0.916638	0.501542	0.712299	0.654635	0.785842	0.693537	0.838695	0.961436	0.654429	0.557853	0.479076	0.55906	0.568017	0.714676	0.618275	0.459153	0.652637	0.480173	0.532684	0.522779	0.523201	0.831118	0.73015	0.585356	0.325023
LINC00593	0.747122	0.590151	0.515522	0.502964	0.481964	0.570275	0.464558	0.954327	0.596418	0.713579	0.957833	0.702767	0.960863	0.317411	0.690126	0.452753	0.696358	0.585579	0.664308	0.464354	0.362961	0.673391	0.51083	0.964684	0.814679	0.546884	0.607068	0.789826	0.950866	0.823494	0.952063	0.832446	0.793186	0.62019	0.555839	0.590825	0.440745	0.830272	0.524856	0.506083	0.571192	0.420365	0.443648	0.414841	0.596111	0.73243	0.828896	0.670228	0.352517
LINC00596	0.257043	0.20576	0.162677	0.232528	0.247695	0.275111	0.331997	0.218818	0.201072	0.230044	0.188942	0.209425	0.13138	0.277532	0.219662	0.29601	0.158357	0.241149	0.329724	0.231806	0.340342	0.250566	0.213733	0.190995	0.237219	0.217152	0.180769	0.292052	0.238866	0.253385	0.248492	0.200773	0.299472	0.243585	0.182937	0.211366	0.230293	0.294476	0.223087	0.300244	0.236108	0.322612	0.288754	0.319568	0.301116	0.261737	0.236146	0.247166	0.445019
LINC00598	0.607595	0.490285	0.431499	0.639025	0.489065	0.456346	0.364655	0.796168	0.462553	0.5777	0.802914	0.559065	0.77354	0.373431	0.590401	0.509938	0.56801	0.713868	0.578262	0.557971	0.442687	0.555473	0.42796	0.775252	0.658072	0.450544	0.505921	0.645644	0.741429	0.657802	0.748677	0.63774	0.650618	0.48334	0.451069	0.479135	0.57172	0.953058	0.398961	0.5865	0.394957	0.477657	0.531429	0.34062	0.728299	0.574923	0.683512	0.53184	0.287014
LINC00601	0.783409	0.540005	0.484476	0.407844	0.587082	0.69273	0.492534	0.863355	0.724976	0.614824	0.845551	0.665624	0.839393	0.347387	0.62883	0.454434	0.623111	0.625436	0.63038	0.462435	0.362569	0.534547	0.56974	0.861739	0.7206	0.668999	0.532491	0.942479	0.854472	0.793034	0.855616	0.670735	0.938479	0.748112	0.680822	0.701053	0.500912	0.716907	0.613073	0.606425	0.696474	0.364271	0.447568	0.398199	0.723864	0.843494	0.779034	0.680843	0.329658
LINC00602	0.723884	0.578694	0.515428	0.477309	0.48563	0.601853	0.421368	0.946931	0.62609	0.668567	0.946908	0.719538	0.946528	0.281583	0.706984	0.420109	0.684585	0.561107	0.698323	0.40605	0.354019	0.628953	0.520483	0.94723	0.778942	0.580288	0.594751	0.817973	0.938604	0.831721	0.951141	0.780533	0.80633	0.645367	0.589427	0.614494	0.435572	0.809895	0.526509	0.530535	0.589046	0.368049	0.407131	0.405631	0.590182	0.748564	0.825468	0.701143	0.417878
LINC00605	0.753888	0.585444	0.529556	0.501917	0.497058	0.603747	0.434329	0.963661	0.620939	0.69377	0.959633	0.7211	0.961768	0.274937	0.70492	0.429216	0.685678	0.618397	0.665877	0.443486	0.339648	0.621328	0.520064	0.967033	0.802522	0.574868	0.619581	0.837487	0.958305	0.84219	0.946482	0.798645	0.83309	0.651339	0.591274	0.62513	0.462465	0.83763	0.53633	0.540452	0.586409	0.378011	0.436082	0.394873	0.625424	0.764648	0.821792	0.683366	0.362535
LINC00606	0.742754	0.588731	0.507414	0.464899	0.466163	0.577946	0.427984	0.955651	0.604981	0.68144	0.961659	0.727196	0.953737	0.295458	0.699602	0.416685	0.685309	0.544709	0.676924	0.41836	0.330656	0.630112	0.505306	0.956609	0.805397	0.543992	0.621862	0.801869	0.95173	0.810781	0.960968	0.803695	0.801979	0.633361	0.563484	0.607071	0.413151	0.802996	0.523278	0.508287	0.574057	0.368287	0.404169	0.40369	0.575271	0.729248	0.843941	0.684663	0.324868
LINC00622	0.588464	0.805441	0.726169	0.345028	0.664353	0.814793	0.33702	0.752438	0.836277	0.509108	0.726604	0.89947	0.728254	0.523881	0.908675	0.330269	0.912534	0.460142	0.907129	0.309561	0.577843	0.509495	0.73198	0.742717	0.592016	0.823152	0.829278	0.659544	0.746566	0.628489	0.720723	0.622017	0.632361	0.850579	0.826456	0.834376	0.662394	0.634966	0.772442	0.723572	0.798931	0.247286	0.272662	0.609018	0.451719	0.587011	0.591555	0.909203	0.396233
LINC00623	0.821627	0.703923	0.586202	0.457557	0.643225	0.538119	0.53327	0.803867	0.518893	0.904698	0.796637	0.598094	0.765325	0.412971	0.631449	0.5894	0.591729	0.691523	0.543021	0.598622	0.413455	0.563143	0.595857	0.803107	0.95831	0.504063	0.629142	0.669835	0.782854	0.710431	0.821354	0.865669	0.700708	0.549269	0.458643	0.534395	0.568426	0.727722	0.557641	0.445764	0.589369	0.58207	0.591187	0.468293	0.70185	0.780197	0.903109	0.540226	0.326487
LINC00628	0.716369	0.472587	0.444801	0.603683	0.623292	0.56662	0.425715	0.720211	0.588393	0.557878	0.70534	0.516569	0.695263	0.438579	0.524066	0.584401	0.514199	0.829911	0.507777	0.644005	0.471336	0.471798	0.541115	0.706767	0.62194	0.589985	0.454765	0.795097	0.655337	0.637743	0.659758	0.581378	0.78823	0.592399	0.581021	0.5907	0.677423	0.870216	0.512849	0.693173	0.53661	0.48191	0.595177	0.355118	0.87356	0.737685	0.607716	0.525877	0.264892
LINC00629	0.864843	0.681346	0.644493	0.477208	0.582625	0.56427	0.542578	0.853767	0.55561	0.813912	0.8725	0.662198	0.824188	0.385768	0.65366	0.51329	0.650381	0.660823	0.60838	0.54123	0.375529	0.592969	0.64454	0.842559	0.903516	0.516918	0.697868	0.701152	0.833427	0.738865	0.887894	0.944629	0.708356	0.589579	0.487266	0.557014	0.531472	0.758065	0.589486	0.463371	0.646839	0.505304	0.532147	0.518456	0.566117	0.837686	0.802183	0.610522	0.383504
LINC00635	0.753202	0.589574	0.536806	0.478069	0.520755	0.6216	0.448283	0.950883	0.631455	0.706586	0.951855	0.712434	0.945961	0.269364	0.712655	0.453159	0.688746	0.610651	0.675039	0.424123	0.340267	0.635676	0.532361	0.960592	0.810168	0.588478	0.618884	0.839209	0.9531	0.854122	0.941087	0.800081	0.837756	0.664234	0.601801	0.630275	0.459814	0.823039	0.554107	0.543018	0.599737	0.398894	0.426914	0.419684	0.619499	0.77212	0.844651	0.685104	0.379055
LINC00636	0.610135	0.472181	0.451436	0.630871	0.527664	0.488674	0.362586	0.778984	0.453067	0.605062	0.786781	0.543154	0.76689	0.346419	0.572913	0.53517	0.539281	0.753497	0.555442	0.564021	0.435312	0.543468	0.445932	0.774414	0.658282	0.465624	0.476169	0.673628	0.743862	0.696474	0.738651	0.638401	0.668377	0.492054	0.452724	0.478359	0.597033	0.958123	0.411619	0.636069	0.396279	0.473359	0.547559	0.324463	0.751781	0.608347	0.664036	0.521697	0.365339
LINC00639	0.582384	0.817276	0.742564	0.307574	0.707725	0.83211	0.350868	0.70098	0.851646	0.484443	0.689577	0.917297	0.673955	0.540576	0.926563	0.361779	0.932653	0.459835	0.913944	0.298471	0.605205	0.527092	0.746818	0.696417	0.577925	0.843709	0.831331	0.620898	0.700697	0.588888	0.685736	0.591607	0.608357	0.870834	0.809053	0.864379	0.688908	0.633162	0.793382	0.743249	0.793242	0.244365	0.24905	0.64994	0.445726	0.570772	0.580545	0.896636	0.333823
LINC00649	0.598598	0.83653	0.754513	0.322152	0.729932	0.843499	0.356105	0.697377	0.865843	0.516611	0.69676	0.89204	0.685764	0.555988	0.89494	0.356577	0.90889	0.487646	0.905488	0.338691	0.600435	0.511046	0.785955	0.685444	0.589898	0.841082	0.853354	0.634416	0.69607	0.632765	0.67709	0.619387	0.619011	0.845976	0.835012	0.867015	0.703616	0.624504	0.81736	0.752236	0.816045	0.284939	0.290691	0.697672	0.473571	0.589653	0.571173	0.905301	0.371608
LINC00652	0.586651	0.834314	0.74793	0.319932	0.703762	0.808127	0.30856	0.703116	0.844312	0.494964	0.708871	0.898066	0.680791	0.49782	0.900784	0.305637	0.919124	0.446839	0.87954	0.295592	0.558604	0.456759	0.730731	0.69099	0.600454	0.830058	0.837166	0.598505	0.705125	0.57705	0.712113	0.624155	0.585919	0.854396	0.755746	0.836443	0.667177	0.618304	0.764167	0.714991	0.790813	0.206265	0.257182	0.601665	0.425023	0.580535	0.589076	0.886425	0.416864
LINC00659	0.606588	0.751107	0.704972	0.279973	0.772586	0.872098	0.360213	0.609618	0.909763	0.442387	0.589061	0.830824	0.574256	0.563044	0.821108	0.363497	0.789939	0.511199	0.828109	0.333004	0.590981	0.3914	0.763498	0.607351	0.497477	0.916722	0.756639	0.727825	0.611333	0.556569	0.587193	0.482226	0.706588	0.893915	0.886206	0.906604	0.721024	0.504136	0.851036	0.785508	0.883433	0.247699	0.298467	0.590697	0.554114	0.646745	0.518119	0.867372	0.31949
LINC00663	0.572585	0.803181	0.728888	0.334214	0.689917	0.827717	0.293384	0.724362	0.849467	0.467856	0.684739	0.911976	0.67875	0.522911	0.88748	0.292105	0.898613	0.461799	0.907339	0.343825	0.573182	0.444615	0.728324	0.69591	0.535406	0.837471	0.798101	0.643789	0.679365	0.622087	0.682059	0.564994	0.620532	0.857776	0.828472	0.886221	0.669277	0.611668	0.79201	0.736472	0.80793	0.231454	0.278186	0.603297	0.438158	0.568947	0.555475	0.911763	0.311156
LINC00665	0.644853	0.786565	0.71753	0.309192	0.777164	0.879253	0.367952	0.632504	0.925517	0.433074	0.599059	0.859688	0.598831	0.571286	0.823089	0.361158	0.849901	0.53951	0.844505	0.380932	0.589457	0.385558	0.821642	0.60876	0.515041	0.916274	0.763309	0.733298	0.613623	0.559036	0.593675	0.519397	0.708329	0.893463	0.889885	0.922181	0.754381	0.548291	0.841678	0.80363	0.869675	0.232542	0.326292	0.615076	0.558232	0.665982	0.50288	0.882309	0.315453
LINC00667	0.297159	0.308067	0.241479	0.265393	0.33308	0.365894	0.338226	0.257107	0.302042	0.248306	0.220636	0.3014	0.16686	0.363401	0.312301	0.303807	0.264048	0.271695	0.426971	0.260725	0.415636	0.263276	0.312139	0.221721	0.26042	0.3152	0.274496	0.323241	0.274498	0.261251	0.282105	0.231714	0.33608	0.336152	0.278314	0.312883	0.321962	0.319227	0.32236	0.38071	0.335922	0.341436	0.309733	0.397975	0.329908	0.294107	0.25399	0.350396	0.474664
LINC00668	0.635659	0.793401	0.765325	0.257747	0.778738	0.840526	0.345126	0.634694	0.878783	0.457582	0.595399	0.851668	0.597357	0.564016	0.849954	0.378815	0.805621	0.514447	0.838488	0.344624	0.571413	0.380994	0.778342	0.612333	0.524866	0.890154	0.796183	0.714293	0.600694	0.561749	0.594907	0.51466	0.676436	0.875596	0.920154	0.914178	0.738199	0.523542	0.845167	0.761235	0.840537	0.21406	0.29803	0.576692	0.527202	0.668495	0.524845	0.863969	0.264477
LINC00673	0.689338	0.537185	0.570696	0.34104	0.716666	0.651373	0.436379	0.651168	0.509519	0.864198	0.621958	0.466523	0.618469	0.389132	0.515686	0.550475	0.450679	0.765252	0.430083	0.644885	0.371836	0.398981	0.587091	0.655843	0.745089	0.532123	0.434728	0.726315	0.646192	0.787619	0.64758	0.60285	0.762631	0.573873	0.523738	0.530115	0.626678	0.584502	0.613233	0.567904	0.558278	0.554873	0.594265	0.355403	0.769227	0.708431	0.775928	0.482568	0.308864
LINC00674	0.724197	0.586689	0.526047	0.436538	0.488496	0.619923	0.40672	0.951516	0.615165	0.667584	0.955112	0.715044	0.941001	0.267428	0.720782	0.409426	0.689393	0.558257	0.694513	0.400729	0.329795	0.615326	0.523057	0.935375	0.786881	0.564848	0.621681	0.800415	0.94591	0.835143	0.945835	0.780446	0.813789	0.661632	0.582549	0.614919	0.433816	0.805114	0.540936	0.538769	0.583744	0.340933	0.370414	0.391087	0.572724	0.711457	0.833839	0.690035	0.333644
LINC00680	0.741091	0.589878	0.503181	0.471328	0.487713	0.591738	0.425877	0.953688	0.632204	0.668428	0.954401	0.718409	0.948573	0.266847	0.70226	0.392745	0.69183	0.55876	0.691134	0.394006	0.322732	0.60911	0.507937	0.972358	0.778809	0.577865	0.62288	0.83188	0.961021	0.8131	0.958085	0.789483	0.829108	0.660801	0.607672	0.635456	0.438042	0.799547	0.53882	0.516265	0.599246	0.35741	0.401982	0.402898	0.597278	0.760626	0.839308	0.691321	0.346181
LINC00689	0.546054	0.824728	0.72954	0.322362	0.683384	0.798116	0.257651	0.676339	0.853666	0.457778	0.678661	0.902252	0.651196	0.499504	0.915094	0.277878	0.909781	0.426696	0.889703	0.304303	0.594705	0.449985	0.745518	0.66667	0.566551	0.8359	0.823056	0.591719	0.675397	0.547591	0.651662	0.581987	0.557454	0.843274	0.789292	0.817347	0.664621	0.585645	0.77489	0.707045	0.796256	0.198717	0.233079	0.62165	0.431405	0.541838	0.558345	0.88582	0.353422
LINC00691	0.605656	0.822199	0.728977	0.323886	0.706195	0.814496	0.339633	0.715097	0.881691	0.49377	0.697847	0.901966	0.682473	0.535927	0.881946	0.314406	0.921453	0.446304	0.902835	0.330898	0.587786	0.472961	0.751882	0.699918	0.604148	0.855721	0.816808	0.657953	0.703213	0.582097	0.708494	0.595933	0.643242	0.872582	0.813274	0.842783	0.660288	0.602563	0.777806	0.725702	0.84004	0.242927	0.276555	0.622622	0.459425	0.605629	0.60924	0.910321	0.359867
LINC00707	0.594924	0.790953	0.757442	0.317133	0.681964	0.829794	0.338498	0.719421	0.852157	0.464942	0.703901	0.891411	0.696833	0.493629	0.909898	0.340694	0.897981	0.484507	0.877892	0.306904	0.582198	0.482021	0.75446	0.692663	0.554325	0.844837	0.817295	0.65366	0.717249	0.614966	0.692336	0.585161	0.638993	0.861773	0.829012	0.848022	0.676809	0.629591	0.777871	0.742292	0.793234	0.189115	0.259047	0.572864	0.444092	0.595316	0.548605	0.911157	0.368812
LINC00842	0.596673	0.837126	0.774327	0.307207	0.698435	0.823237	0.331061	0.710049	0.854984	0.522213	0.700902	0.918629	0.675769	0.513158	0.911087	0.319179	0.914333	0.464613	0.896166	0.335415	0.569625	0.460567	0.772848	0.698368	0.594032	0.827143	0.823539	0.617315	0.699325	0.617441	0.712696	0.619712	0.598224	0.839249	0.78074	0.852445	0.682271	0.601836	0.77466	0.720987	0.827359	0.232757	0.277359	0.632414	0.4075	0.583915	0.586372	0.89583	0.328024
LINC00850	0.235262	0.086097	0.0683336	0.278213	0.155933	0.160843	0.313476	0.162196	0.128951	0.210225	0.147455	0.11786	0.161408	0.214382	0.156823	0.261198	0.135497	0.230567	0.201662	0.213577	0.233954	0.30497	0.152482	0.210002	0.25634	0.181478	0.0516384	0.267743	0.211232	0.154454	0.200399	0.246729	0.283554	0.152847	0.118438	0.141008	0.171165	0.27659	0.122299	0.173552	0.138323	0.32702	0.301632	0.222051	0.273175	0.291853	0.153245	0.116056	0.459997
LINC00857	0.543757	0.735636	0.808035	0.266876	0.731858	0.817334	0.298844	0.636084	0.726744	0.574198	0.59784	0.756442	0.587404	0.512253	0.823967	0.348087	0.781821	0.557994	0.769788	0.415701	0.524069	0.399282	0.74966	0.605657	0.513074	0.707052	0.814485	0.554793	0.61763	0.681624	0.599557	0.537347	0.568293	0.791929	0.81889	0.743494	0.694036	0.551685	0.840718	0.762318	0.731678	0.277494	0.321328	0.542614	0.402332	0.497599	0.510849	0.792792	0.269904
LINC00858	0.618278	0.763066	0.826216	0.299779	0.84238	0.928433	0.363819	0.590765	0.846906	0.557861	0.565503	0.80735	0.543857	0.601433	0.823492	0.385109	0.801597	0.646542	0.806072	0.479557	0.582607	0.347711	0.833015	0.581178	0.509701	0.872311	0.742033	0.683302	0.581167	0.668516	0.582273	0.508134	0.678256	0.880368	0.857009	0.87901	0.823898	0.54069	0.900241	0.86133	0.852286	0.339625	0.415076	0.611193	0.52459	0.629184	0.482878	0.839959	0.327127
LINC00865	0.592662	0.829483	0.793155	0.325902	0.725055	0.822973	0.293582	0.714856	0.857291	0.531542	0.688063	0.931859	0.673795	0.491575	0.906943	0.282889	0.895587	0.461858	0.916668	0.324551	0.55298	0.444938	0.764247	0.706421	0.594043	0.851084	0.839555	0.648774	0.69808	0.617505	0.690045	0.619835	0.610225	0.853401	0.829572	0.877059	0.693838	0.597605	0.809096	0.734912	0.822832	0.229702	0.291352	0.632284	0.44655	0.601675	0.59483	0.893201	0.351202
LINC00880	0.728819	0.558752	0.634208	0.432623	0.575714	0.697305	0.452678	0.881918	0.588157	0.779081	0.871992	0.658394	0.872485	0.332882	0.657724	0.476317	0.639064	0.696638	0.626589	0.535651	0.335653	0.579606	0.594025	0.87141	0.754116	0.558092	0.576764	0.791468	0.86371	0.959819	0.879235	0.756947	0.789566	0.633885	0.593672	0.594018	0.532673	0.770533	0.62852	0.623533	0.595975	0.451142	0.50217	0.421597	0.572567	0.726178	0.7452	0.663455	0.328943
LINC00882	0.737391	0.873083	0.84444	0.288817	0.770326	0.778482	0.43038	0.611158	0.792976	0.629015	0.595441	0.793812	0.562041	0.574899	0.813933	0.411185	0.827723	0.609074	0.779327	0.438971	0.554359	0.412076	0.87681	0.583787	0.703401	0.78334	0.872606	0.552592	0.58954	0.543392	0.618678	0.750711	0.535559	0.779783	0.707898	0.775669	0.767464	0.571203	0.818903	0.678216	0.856561	0.32627	0.387205	0.682347	0.451221	0.700069	0.521362	0.793063	0.40933
LINC00887	0.685193	0.887839	0.830145	0.272967	0.804128	0.817556	0.385673	0.595166	0.802728	0.598591	0.592906	0.82169	0.559058	0.576494	0.875684	0.422791	0.837334	0.561619	0.824897	0.395342	0.588498	0.411251	0.862934	0.581826	0.652098	0.820506	0.859048	0.556934	0.591082	0.5363	0.612822	0.694665	0.546309	0.808241	0.756323	0.823706	0.776458	0.55395	0.849904	0.731745	0.843725	0.304231	0.344049	0.679188	0.45519	0.661486	0.535654	0.83605	0.406857
LINC00898	0.616648	0.838775	0.761994	0.314877	0.730305	0.838771	0.303326	0.688589	0.875014	0.49303	0.682927	0.894324	0.667855	0.505493	0.886992	0.289721	0.893194	0.476736	0.892082	0.339443	0.553593	0.433331	0.792143	0.673609	0.59654	0.867909	0.810304	0.664327	0.695138	0.594326	0.676953	0.605608	0.634687	0.863755	0.838905	0.865562	0.702005	0.588644	0.792386	0.76828	0.830307	0.193923	0.281566	0.631795	0.469687	0.599777	0.56455	0.890361	0.395343
LINC00901	0.692055	0.45808	0.41239	0.608586	0.604125	0.573015	0.436968	0.714269	0.594087	0.527929	0.691739	0.516867	0.683864	0.435367	0.51924	0.56317	0.500973	0.795846	0.515976	0.619825	0.487116	0.482227	0.518733	0.703755	0.599168	0.607505	0.431195	0.825799	0.65801	0.629655	0.648002	0.547084	0.802116	0.593031	0.589665	0.603033	0.649756	0.854078	0.505254	0.674685	0.534774	0.478949	0.595247	0.348091	0.892004	0.732324	0.614919	0.535727	0.323862
LINC00917	0.142768	0.0410484	0.0148104	0.244118	0.0927682	0.140154	0.176371	0.14698	0.0411934	0.184616	0.16449	0.0522521	0.159536	0.116016	0.0967793	0.180162	0.0603496	0.181693	0.118968	0.149921	0.12943	0.222118	0.0720067	0.205397	0.22187	0.0979417	0.0414722	0.235176	0.205416	0.163681	0.175357	0.159398	0.212026	0.117056	0.0852134	0.0617097	0.136077	0.249519	0.0581571	0.152983	0.0887652	0.213064	0.231749	0.082995	0.270134	0.225772	0.172008	0.0622091	0.516164
LINC00926	0.764696	0.522836	0.443147	0.428899	0.573474	0.663383	0.460647	0.847748	0.710072	0.585642	0.840976	0.639082	0.844994	0.313607	0.621555	0.451386	0.583913	0.612042	0.609671	0.434323	0.348719	0.540443	0.552349	0.855787	0.681244	0.657912	0.536441	0.941853	0.854621	0.766509	0.827631	0.648233	0.942128	0.710099	0.702576	0.702029	0.478352	0.692013	0.59755	0.585819	0.657183	0.368479	0.430071	0.404124	0.726126	0.809786	0.769848	0.653526	0.284755
LINC00927	0.729933	0.585981	0.537165	0.487541	0.510236	0.618032	0.425117	0.949623	0.640382	0.664444	0.946253	0.727828	0.936751	0.285841	0.720545	0.413877	0.694539	0.592703	0.709927	0.411291	0.351597	0.616865	0.528916	0.953409	0.781323	0.589724	0.619214	0.839476	0.957391	0.827508	0.936821	0.768118	0.832118	0.664292	0.613906	0.630741	0.4712	0.829207	0.54557	0.568547	0.590641	0.359046	0.407333	0.40856	0.617458	0.73924	0.822116	0.703877	0.365129
LINC00928	0.743378	0.599308	0.551303	0.506579	0.514286	0.614049	0.460164	0.941703	0.617137	0.699539	0.949311	0.729044	0.936207	0.328178	0.727813	0.449842	0.692447	0.599382	0.691762	0.450611	0.387207	0.640333	0.53341	0.950907	0.809492	0.588115	0.629825	0.827149	0.952013	0.833279	0.942117	0.787491	0.814358	0.656086	0.591849	0.630939	0.480912	0.829325	0.542388	0.555085	0.581799	0.412355	0.462474	0.423814	0.618436	0.744375	0.827705	0.689599	0.366121
LINC00929	0.282443	0.23542	0.185458	0.256303	0.283792	0.319465	0.333947	0.25123	0.249475	0.246391	0.218276	0.241039	0.164887	0.318311	0.256904	0.308527	0.199597	0.264654	0.363885	0.253915	0.368181	0.267362	0.248898	0.215757	0.254558	0.259892	0.216501	0.32582	0.264262	0.283959	0.276321	0.218023	0.337293	0.286144	0.223508	0.255081	0.254387	0.313958	0.261162	0.337322	0.273266	0.35069	0.306925	0.359888	0.329486	0.286405	0.261334	0.288127	0.445137
LINC00937	0.622096	0.842526	0.783638	0.339744	0.720754	0.826599	0.315775	0.716612	0.862188	0.520775	0.701116	0.919125	0.684692	0.521637	0.910416	0.32244	0.896489	0.481557	0.900597	0.356799	0.579518	0.426865	0.784647	0.691067	0.620401	0.861419	0.836145	0.646817	0.699748	0.590008	0.705179	0.619619	0.623751	0.867983	0.805569	0.869561	0.704157	0.609446	0.780936	0.735226	0.816393	0.228842	0.310897	0.609661	0.462704	0.612793	0.603077	0.897598	0.330151
LINC00940	0.687996	0.553157	0.493017	0.414418	0.472437	0.605035	0.357363	0.935436	0.628928	0.636956	0.955862	0.709481	0.935721	0.213327	0.675227	0.348385	0.671728	0.5341	0.664791	0.361565	0.275126	0.561841	0.473832	0.951601	0.74301	0.546137	0.588076	0.826723	0.956239	0.832867	0.941491	0.742442	0.822358	0.660865	0.59468	0.617513	0.399443	0.778869	0.528077	0.520328	0.580834	0.294418	0.348901	0.331198	0.579971	0.709761	0.821764	0.677355	0.330577
LINC00941	0.595383	0.783031	0.701565	0.280506	0.748709	0.868638	0.322118	0.656494	0.90926	0.449581	0.629222	0.884797	0.620939	0.512775	0.871662	0.322128	0.851678	0.47318	0.87186	0.304049	0.56124	0.409454	0.771265	0.644943	0.521172	0.891966	0.762652	0.718709	0.64315	0.584425	0.62657	0.509886	0.683581	0.884404	0.871954	0.917063	0.704715	0.544319	0.80722	0.772446	0.843501	0.217241	0.279481	0.618577	0.529288	0.63716	0.559628	0.891768	0.353868
LINC00945	0.733994	0.590141	0.527483	0.481568	0.497439	0.615616	0.436642	0.943808	0.623531	0.671785	0.937806	0.735331	0.924858	0.307185	0.726786	0.430279	0.69276	0.573527	0.715413	0.422313	0.373464	0.623315	0.511828	0.939968	0.782818	0.587264	0.618659	0.815705	0.926081	0.830083	0.947696	0.781106	0.812148	0.660487	0.593279	0.643876	0.448501	0.827481	0.539021	0.543527	0.589732	0.388696	0.423568	0.426917	0.597222	0.748121	0.825325	0.700533	0.384348
LINC00951	0.701005	0.568278	0.525953	0.470616	0.497859	0.625236	0.360674	0.94945	0.622258	0.65315	0.937488	0.730382	0.933551	0.2474	0.706078	0.370008	0.682746	0.5657	0.687683	0.424717	0.329915	0.556202	0.506239	0.93021	0.759997	0.577375	0.60045	0.826816	0.930394	0.836538	0.924148	0.733837	0.823486	0.681208	0.597522	0.630011	0.444061	0.808975	0.530145	0.561796	0.587231	0.318797	0.393893	0.355455	0.606795	0.718638	0.819551	0.699032	0.336245
LINC00958	0.694655	0.912919	0.845594	0.279293	0.789778	0.77027	0.430783	0.613051	0.779293	0.622527	0.59849	0.826523	0.559261	0.592659	0.836714	0.429854	0.837176	0.535773	0.839794	0.385683	0.575367	0.45548	0.838311	0.593783	0.677754	0.788654	0.888376	0.520655	0.597804	0.510802	0.623503	0.712177	0.515527	0.775431	0.744486	0.807095	0.769596	0.547794	0.832535	0.678383	0.829684	0.314134	0.342771	0.692936	0.415317	0.63201	0.549865	0.810996	0.334551
LINC00963	0.706705	0.885015	0.797454	0.335736	0.741219	0.773683	0.458377	0.617206	0.803682	0.580212	0.58675	0.825154	0.557288	0.630803	0.815745	0.42891	0.860774	0.546041	0.785113	0.422738	0.613728	0.473995	0.829159	0.596216	0.670385	0.809388	0.864118	0.547214	0.580309	0.488252	0.615001	0.71055	0.530347	0.786987	0.723903	0.805982	0.737411	0.55359	0.807126	0.658944	0.854144	0.350015	0.376599	0.696265	0.428362	0.665545	0.533335	0.808991	0.352406
LINC00968	0.682514	0.514883	0.650245	0.36963	0.604988	0.697832	0.386461	0.79901	0.509678	0.818564	0.792615	0.562509	0.790907	0.287776	0.608129	0.449958	0.560946	0.740039	0.546346	0.559274	0.274804	0.473197	0.5989	0.793952	0.701709	0.488621	0.522761	0.707003	0.799472	0.959148	0.815187	0.703951	0.747217	0.589034	0.539147	0.534545	0.558007	0.707444	0.632287	0.616187	0.548721	0.44332	0.502385	0.360902	0.531812	0.660784	0.697412	0.594491	0.300453
LINC00974	0.81202	0.535191	0.476593	0.398695	0.601747	0.686907	0.49446	0.809168	0.718517	0.595973	0.791002	0.621969	0.794749	0.353641	0.617412	0.463982	0.57998	0.623087	0.597596	0.474444	0.36201	0.474778	0.589483	0.794826	0.700406	0.677419	0.538729	0.92864	0.796062	0.732924	0.810842	0.669131	0.946439	0.726862	0.679988	0.712411	0.494185	0.640872	0.622099	0.567567	0.718857	0.36928	0.4482	0.414754	0.697627	0.88609	0.737284	0.657225	0.361175
LINC00993	0.573811	0.439116	0.414658	0.659177	0.485993	0.457056	0.375882	0.760471	0.444244	0.568117	0.773852	0.524589	0.742387	0.364509	0.567181	0.52709	0.536126	0.719252	0.543309	0.559869	0.453506	0.580883	0.424717	0.759392	0.629162	0.434489	0.464334	0.632276	0.728073	0.653183	0.710191	0.606903	0.636672	0.472471	0.427488	0.444012	0.565027	0.950107	0.387283	0.599015	0.367861	0.513698	0.542192	0.355407	0.730862	0.550928	0.648024	0.496675	0.288412
LINC01006	0.582561	0.73369	0.666379	0.290541	0.751549	0.869475	0.314127	0.62385	0.915261	0.419161	0.578432	0.847771	0.583912	0.534141	0.816857	0.326532	0.815494	0.49485	0.832256	0.33284	0.578766	0.354076	0.751309	0.60346	0.480705	0.900361	0.727281	0.722016	0.598669	0.561725	0.583276	0.467109	0.700224	0.890613	0.853691	0.901411	0.688841	0.522103	0.804408	0.776915	0.848403	0.228264	0.289758	0.585606	0.541922	0.652745	0.520912	0.875863	0.343596
LINC01007	0.759979	0.604218	0.520836	0.486246	0.50104	0.608896	0.440631	0.961342	0.660024	0.670096	0.94673	0.746803	0.950921	0.308699	0.716014	0.412675	0.704813	0.567958	0.723459	0.431481	0.367716	0.620239	0.523239	0.965956	0.786009	0.60156	0.622218	0.85277	0.95443	0.819049	0.956139	0.794008	0.83856	0.66937	0.619082	0.653544	0.444369	0.804947	0.55448	0.539619	0.617664	0.379862	0.418403	0.438662	0.604223	0.773691	0.825323	0.719664	0.359057
LINC01013	0.499794	0.362136	0.278331	0.432711	0.444777	0.375406	0.688	0.531982	0.390928	0.386311	0.548769	0.376412	0.549501	0.507922	0.425065	0.776041	0.396916	0.551666	0.436128	0.397808	0.625055	0.856211	0.396533	0.529528	0.472587	0.426762	0.350782	0.547671	0.519745	0.447156	0.480749	0.469606	0.557606	0.371973	0.376501	0.380084	0.4724	0.692165	0.340309	0.495236	0.337541	0.581675	0.352587	0.567413	0.62611	0.50613	0.458267	0.395983	0.323247
LINC01016	0.642268	0.526076	0.449851	0.632952	0.502889	0.504118	0.406876	0.836795	0.50398	0.613015	0.843099	0.610313	0.828004	0.368113	0.625631	0.516029	0.603172	0.700644	0.613467	0.566009	0.45925	0.600223	0.471121	0.823696	0.70773	0.500762	0.523853	0.701341	0.79868	0.710471	0.793829	0.693643	0.710289	0.540141	0.482958	0.531195	0.560587	0.959508	0.432425	0.589779	0.448259	0.467864	0.538228	0.36649	0.748496	0.625399	0.724535	0.569481	0.353316
LINC01018	0.648576	0.807511	0.755266	0.304364	0.762678	0.873577	0.387935	0.656611	0.9178	0.456192	0.627382	0.863258	0.611319	0.561	0.85496	0.376629	0.843022	0.506574	0.855386	0.366649	0.625989	0.406839	0.821337	0.620113	0.547025	0.926969	0.808435	0.720623	0.634155	0.559752	0.618322	0.555859	0.694564	0.919856	0.882079	0.917956	0.73454	0.522964	0.842778	0.769001	0.891727	0.226453	0.310407	0.600642	0.533791	0.668409	0.538316	0.892628	0.368473
LINC01020	0.275223	0.231795	0.176296	0.25408	0.253804	0.2887	0.343344	0.246237	0.222388	0.24106	0.213213	0.228897	0.156228	0.290142	0.237113	0.304627	0.178754	0.253485	0.346976	0.252393	0.358587	0.262374	0.238344	0.207244	0.251303	0.232948	0.206996	0.307764	0.260295	0.270759	0.267004	0.221956	0.318954	0.254731	0.196053	0.23153	0.239263	0.307516	0.241702	0.298331	0.257142	0.332535	0.30324	0.331406	0.313729	0.27856	0.252451	0.264265	0.449284
LINC01080	0.189654	0.128517	0.0917206	0.338628	0.168548	0.175782	0.253545	0.172639	0.0956523	0.213268	0.199296	0.12884	0.218212	0.209319	0.189162	0.209611	0.15577	0.22345	0.21612	0.262708	0.245429	0.204002	0.137753	0.201053	0.19337	0.193743	0.0979201	0.251713	0.206806	0.191859	0.216787	0.243302	0.272363	0.144685	0.123742	0.182458	0.181607	0.257517	0.122897	0.151683	0.126188	0.289536	0.316596	0.208696	0.239279	0.2822	0.193495	0.134201	0.53143
LINC01087	0.612963	0.835688	0.73736	0.337863	0.715691	0.832005	0.325487	0.742583	0.874944	0.498602	0.721456	0.927123	0.698392	0.489706	0.902264	0.304228	0.91002	0.450475	0.901483	0.3158	0.559245	0.442718	0.747498	0.717413	0.600429	0.851805	0.831346	0.662742	0.726893	0.604821	0.731273	0.604891	0.657001	0.892123	0.811889	0.863356	0.656901	0.614868	0.779851	0.748836	0.826956	0.202271	0.291577	0.578869	0.460626	0.603496	0.624403	0.916158	0.34641
LINC01088	0.799711	0.683971	0.588309	0.438987	0.642637	0.512477	0.551677	0.735868	0.466451	0.89951	0.731653	0.541818	0.707767	0.428677	0.585113	0.579841	0.558962	0.681294	0.499295	0.606326	0.405488	0.540432	0.596366	0.741123	0.943577	0.474137	0.603918	0.620016	0.734132	0.659367	0.759927	0.860725	0.665849	0.513867	0.411551	0.487467	0.567005	0.672394	0.534894	0.416878	0.570192	0.590329	0.585907	0.480941	0.676308	0.758905	0.854036	0.492801	0.356241
LINC01089	0.52987	0.763333	0.69531	0.470643	0.733183	0.756582	0.28663	0.613888	0.748834	0.472623	0.59406	0.77666	0.566809	0.590968	0.819573	0.410509	0.801733	0.621671	0.808572	0.450373	0.653377	0.398737	0.734142	0.587597	0.513418	0.783695	0.744241	0.546175	0.571757	0.511437	0.565666	0.507463	0.535863	0.766455	0.749708	0.757765	0.810326	0.728152	0.722175	0.810814	0.687407	0.325226	0.418742	0.524266	0.601885	0.501666	0.501914	0.804506	0.361365
LINC01090	0.151463	0.0855714	0.101171	0.242811	0.1051	0.129534	0.191734	0.198048	0.0937285	0.158837	0.250098	0.183814	0.231059	0.15341	0.198528	0.124159	0.183001	0.129202	0.204747	0.215603	0.181091	0.190214	0.0885176	0.197309	0.193228	0.119624	0.100639	0.188437	0.1673	0.212471	0.241879	0.265229	0.202228	0.133314	0.0399095	0.147867	0.0722955	0.2614	0.0958889	0.077235	0.125408	0.218821	0.233023	0.157297	0.147697	0.249907	0.241791	0.107549	0.252399
LINC01094	0.568467	0.81321	0.730981	0.24753	0.686753	0.809333	0.291483	0.723875	0.869594	0.506052	0.704697	0.932173	0.69998	0.506103	0.908857	0.328759	0.899068	0.415189	0.917855	0.273839	0.560543	0.50038	0.733547	0.713083	0.586522	0.832108	0.793798	0.637218	0.704054	0.605571	0.70756	0.596172	0.619778	0.856979	0.813489	0.846277	0.652316	0.589295	0.77827	0.721151	0.822964	0.214497	0.201249	0.625365	0.444807	0.576995	0.624339	0.913811	0.352713
LINC01097	0.797977	0.532851	0.455371	0.426042	0.592824	0.681609	0.51571	0.813589	0.719524	0.565244	0.783807	0.630269	0.792612	0.346036	0.593898	0.458454	0.593148	0.625296	0.610687	0.445861	0.359047	0.505638	0.584236	0.815876	0.674644	0.686897	0.532259	0.962028	0.814247	0.727582	0.790431	0.651505	0.957392	0.733635	0.709665	0.721818	0.509187	0.668528	0.612097	0.593153	0.689993	0.367112	0.45921	0.408144	0.731089	0.869118	0.713264	0.654041	0.360102
LINC01101	0.892424	0.69119	0.663614	0.478489	0.612402	0.566172	0.577502	0.848126	0.541876	0.856535	0.839659	0.625847	0.812099	0.420872	0.64679	0.570411	0.630096	0.741375	0.58407	0.581233	0.384971	0.611666	0.664911	0.841953	0.918149	0.507465	0.707091	0.707296	0.836234	0.75765	0.859667	0.960791	0.712632	0.56781	0.505992	0.550677	0.582195	0.775275	0.623171	0.496512	0.640275	0.539572	0.559374	0.52929	0.596983	0.837845	0.773672	0.600113	0.341327
LINC01104	0.750449	0.607839	0.557237	0.475953	0.51497	0.612617	0.398873	0.95383	0.634477	0.704857	0.960863	0.737837	0.942991	0.26499	0.71261	0.397536	0.701961	0.596906	0.673387	0.432261	0.321133	0.584691	0.527637	0.955205	0.810354	0.581433	0.625911	0.821081	0.93669	0.825988	0.948057	0.814345	0.815323	0.670562	0.593073	0.630202	0.453863	0.810208	0.546879	0.520458	0.604176	0.36604	0.421727	0.394497	0.59966	0.769983	0.836507	0.69057	0.351559
LINC01106	0.570494	0.801476	0.717152	0.349626	0.692496	0.811784	0.275937	0.705766	0.868954	0.477933	0.690777	0.906926	0.689818	0.510844	0.894122	0.293523	0.884327	0.453832	0.91597	0.336534	0.571795	0.454169	0.748428	0.692248	0.567489	0.871939	0.78721	0.646262	0.698209	0.592049	0.692282	0.568155	0.633638	0.851491	0.817552	0.862642	0.667093	0.620308	0.76512	0.720323	0.794333	0.213773	0.290618	0.593723	0.465848	0.564794	0.575572	0.906735	0.387527
LINC01108	0.121299	0.0111312	0.0465416	0.227126	0.0435969	0.0637552	0.171434	0.175982	0.0242974	0.149375	0.223273	0.107577	0.205524	0.0917084	0.132253	0.113244	0.0976354	0.11875	0.118284	0.205687	0.121028	0.153591	0.0299418	0.161612	0.178348	0.036959	0.0298272	0.164256	0.138499	0.203242	0.211613	0.231977	0.183284	0.063083	0	0.062038	0.0124081	0.221882	0.0293274	0.0101898	0.0515621	0.217895	0.230308	0.0852065	0.138589	0.228276	0.237295	0.0319074	0.238174
LINC01115	0.574749	0.804318	0.735527	0.309778	0.674276	0.830146	0.300163	0.735741	0.879626	0.463518	0.722696	0.938399	0.71723	0.471693	0.913407	0.273846	0.924712	0.431753	0.924435	0.292014	0.547596	0.456432	0.738911	0.709689	0.559343	0.857954	0.82102	0.653151	0.725704	0.617784	0.723512	0.581413	0.641999	0.867063	0.80557	0.882563	0.65252	0.60185	0.773599	0.720326	0.805719	0.167164	0.240634	0.593809	0.421725	0.570047	0.58599	0.926535	0.328932
LINC01116	0.527811	0.74758	0.787819	0.430999	0.765638	0.822346	0.299192	0.621738	0.752346	0.557932	0.621113	0.79937	0.597418	0.585596	0.85276	0.428372	0.83063	0.667775	0.812344	0.487197	0.629416	0.452754	0.763432	0.619055	0.523401	0.77205	0.757561	0.551183	0.602988	0.642298	0.584502	0.542998	0.542327	0.77191	0.743036	0.774653	0.832154	0.728374	0.78288	0.828189	0.706102	0.385311	0.426175	0.606619	0.548991	0.503457	0.485503	0.803171	0.352742
LINC01126	0.614967	0.852601	0.772221	0.315225	0.746443	0.841014	0.350566	0.717904	0.856766	0.531075	0.725325	0.916117	0.698283	0.523658	0.90161	0.366366	0.911124	0.504916	0.898863	0.321068	0.590143	0.494768	0.774966	0.702065	0.604585	0.850441	0.849034	0.641918	0.716788	0.62855	0.715953	0.625458	0.631895	0.86693	0.817989	0.869597	0.721713	0.641778	0.812237	0.768123	0.826369	0.258635	0.284268	0.631597	0.484414	0.593932	0.608788	0.915401	0.34009
LINC01128	0.590292	0.84473	0.753641	0.380336	0.748195	0.825757	0.324678	0.704114	0.85649	0.525419	0.689328	0.912783	0.665059	0.582326	0.915122	0.340036	0.905221	0.479775	0.925143	0.360074	0.624881	0.471253	0.754666	0.702039	0.597575	0.858065	0.834233	0.629431	0.701095	0.590119	0.694002	0.598613	0.609192	0.856332	0.82114	0.862353	0.718367	0.626147	0.796013	0.766922	0.806111	0.294842	0.319228	0.669282	0.476455	0.579979	0.602675	0.91945	0.387084
LINC01133	0.629605	0.780299	0.802461	0.251276	0.819885	0.922994	0.328498	0.620792	0.872121	0.541485	0.580829	0.823	0.58106	0.525246	0.815313	0.334897	0.799577	0.587663	0.80819	0.415193	0.529499	0.336104	0.814422	0.594581	0.507444	0.862975	0.755531	0.700835	0.609657	0.665429	0.596425	0.518736	0.685471	0.880873	0.868375	0.878356	0.760472	0.499128	0.905041	0.844221	0.856922	0.238748	0.350759	0.569433	0.49353	0.631464	0.495047	0.860435	0.288777
LINC01138	0.88924	0.564882	0.556807	0.380847	0.681701	0.66718	0.574107	0.701782	0.662252	0.671731	0.690406	0.541245	0.675002	0.411732	0.54686	0.547712	0.521712	0.759464	0.500716	0.561659	0.358819	0.434972	0.685603	0.702693	0.769151	0.647044	0.548593	0.866433	0.691074	0.664458	0.715272	0.737677	0.87799	0.684551	0.612359	0.663794	0.607957	0.626145	0.66358	0.563646	0.745822	0.448775	0.536736	0.452445	0.736674	0.958905	0.661676	0.565124	0.344316
LINC01139	0.451135	0.57252	0.481822	0.413205	0.569673	0.662535	0.657321	0.428059	0.650039	0.322534	0.411187	0.636972	0.407928	0.771381	0.649089	0.4898	0.625127	0.372443	0.685751	0.373682	0.740511	0.619064	0.568522	0.443342	0.355123	0.726051	0.585656	0.530754	0.450922	0.389963	0.407229	0.359993	0.532833	0.646814	0.637869	0.699904	0.556399	0.385312	0.62437	0.583181	0.636657	0.540243	0.40019	0.779543	0.413686	0.470108	0.338316	0.65584	0.403075
LINC01140	0.589912	0.80841	0.73061	0.375552	0.70492	0.825662	0.329849	0.747928	0.861734	0.506662	0.71856	0.914057	0.717209	0.518329	0.910684	0.345734	0.887312	0.477086	0.920119	0.348944	0.615047	0.481464	0.737827	0.728185	0.584793	0.856921	0.825366	0.673843	0.733724	0.64084	0.720541	0.585284	0.647173	0.87152	0.815802	0.875537	0.67967	0.643493	0.779714	0.770832	0.791501	0.250214	0.314579	0.597383	0.485644	0.584	0.623479	0.912987	0.367318
LINC01141	0.749037	0.593247	0.531347	0.454538	0.506646	0.632201	0.433435	0.946981	0.662657	0.670905	0.946779	0.736353	0.929587	0.304636	0.719378	0.406501	0.703921	0.557682	0.709977	0.421315	0.35709	0.607397	0.53621	0.944512	0.782023	0.587398	0.626068	0.826894	0.949002	0.83046	0.961117	0.785774	0.827971	0.687211	0.604958	0.628304	0.436286	0.790625	0.561469	0.552322	0.635453	0.365886	0.404375	0.432917	0.583059	0.758623	0.833665	0.726372	0.374151
LINC01152	0.744307	0.611253	0.562705	0.455044	0.52444	0.62431	0.433348	0.961406	0.655403	0.700908	0.958318	0.744627	0.953625	0.295188	0.724871	0.419745	0.716471	0.573915	0.700598	0.425819	0.357716	0.622968	0.5327	0.959153	0.795858	0.590737	0.640164	0.826659	0.966614	0.848764	0.953075	0.800966	0.818691	0.67523	0.613238	0.635282	0.458207	0.808544	0.566535	0.5559	0.610868	0.359942	0.403268	0.420243	0.59246	0.739937	0.842089	0.717496	0.341488
LINC01153	0.735942	0.584502	0.515489	0.442726	0.496243	0.595201	0.438716	0.941422	0.615352	0.687002	0.938651	0.72928	0.947556	0.285444	0.715756	0.413587	0.690786	0.543467	0.70062	0.404577	0.348826	0.615934	0.493941	0.955268	0.793125	0.580405	0.614555	0.82274	0.936057	0.818242	0.953082	0.792357	0.824578	0.657196	0.596493	0.642445	0.434289	0.786457	0.537584	0.519445	0.596757	0.364907	0.394088	0.398201	0.590295	0.766381	0.847342	0.689741	0.357093
LINC01186	0.661624	0.505944	0.633319	0.372052	0.601171	0.703406	0.403126	0.79701	0.51754	0.796747	0.805264	0.568462	0.777765	0.287698	0.628547	0.46545	0.563276	0.717854	0.558987	0.536847	0.2961	0.498788	0.58629	0.797188	0.701996	0.493065	0.524949	0.716702	0.815237	0.950699	0.821842	0.687656	0.757657	0.600598	0.537942	0.53958	0.548736	0.730775	0.622683	0.62716	0.534275	0.444176	0.489135	0.383623	0.54549	0.651606	0.719508	0.589454	0.325693
LINC01192	0.742704	0.605657	0.524162	0.487034	0.505846	0.60885	0.420813	0.958031	0.637039	0.68528	0.953458	0.738362	0.946698	0.290355	0.717908	0.412183	0.701434	0.573306	0.717196	0.423984	0.356741	0.619733	0.515051	0.959114	0.797624	0.588606	0.633587	0.836635	0.960362	0.823561	0.946465	0.7878	0.826523	0.660136	0.610766	0.640076	0.455984	0.827376	0.538138	0.549905	0.585344	0.372776	0.419482	0.417854	0.622291	0.733639	0.845462	0.699633	0.347704
LINC01198	0.73607	0.59154	0.536043	0.504435	0.512901	0.604058	0.44273	0.947691	0.632732	0.712213	0.945745	0.725295	0.941973	0.305954	0.708628	0.453192	0.691053	0.617651	0.680685	0.458239	0.376965	0.641466	0.516062	0.971895	0.790075	0.583444	0.622036	0.820709	0.940843	0.840823	0.928427	0.788915	0.80456	0.646376	0.611567	0.628764	0.48312	0.83512	0.549232	0.561348	0.583913	0.423388	0.449796	0.422554	0.626516	0.735034	0.828046	0.680593	0.307446
LINC01204	0.302468	0.321326	0.258873	0.242934	0.344602	0.368891	0.345649	0.255086	0.31055	0.256082	0.209833	0.312764	0.161945	0.369761	0.32608	0.319937	0.266296	0.268195	0.438886	0.252408	0.42337	0.272262	0.321555	0.219467	0.263753	0.327929	0.294911	0.313898	0.269634	0.26638	0.278704	0.235505	0.326635	0.340752	0.281228	0.325459	0.321052	0.306639	0.334944	0.384159	0.338186	0.335815	0.294727	0.423821	0.312802	0.294275	0.251911	0.35793	0.469988
LINC01210	0.209777	0.138583	0.140658	0.253431	0.233652	0.271308	0.306781	0.20679	0.171686	0.225851	0.245019	0.120196	0.178821	0.193114	0.230258	0.241436	0.162381	0.237697	0.248073	0.175743	0.244689	0.291884	0.233187	0.218858	0.222586	0.178399	0.136092	0.264084	0.31384	0.21572	0.251981	0.231586	0.344528	0.217681	0.147996	0.128081	0.183298	0.235997	0.202358	0.172851	0.175726	0.324755	0.220544	0.313318	0.24727	0.259071	0.227749	0.19458	0.513043
LINC01224	0.579216	0.823022	0.721566	0.290181	0.686793	0.807983	0.321019	0.711913	0.875265	0.485101	0.717465	0.924973	0.698289	0.484982	0.91562	0.313656	0.92205	0.42569	0.910225	0.243437	0.570254	0.502456	0.725173	0.717798	0.593633	0.843338	0.832749	0.647238	0.729057	0.597748	0.712821	0.615839	0.618225	0.846621	0.805977	0.850843	0.639628	0.609645	0.771134	0.71963	0.808198	0.20367	0.221018	0.632042	0.448015	0.582423	0.616865	0.913038	0.376175
LINC01227	0.222513	0.232316	0.227736	0.282469	0.31033	0.355119	0.324953	0.216604	0.250458	0.235351	0.250602	0.201035	0.184627	0.294419	0.319194	0.277216	0.250862	0.273071	0.332388	0.203014	0.354827	0.327497	0.324404	0.230483	0.217848	0.276359	0.222565	0.280926	0.329624	0.22801	0.250513	0.238443	0.347655	0.296757	0.246106	0.219585	0.281038	0.255902	0.294907	0.270695	0.250968	0.347408	0.237357	0.410508	0.271358	0.256698	0.208878	0.2817	0.536044
LINC01234	0.599886	0.735685	0.671719	0.451699	0.770964	0.815738	0.340409	0.584317	0.849581	0.428114	0.545465	0.761092	0.538987	0.619703	0.752619	0.405471	0.790752	0.657849	0.757343	0.506968	0.652863	0.368898	0.763613	0.54939	0.494565	0.870838	0.707688	0.683764	0.537347	0.501094	0.510683	0.472618	0.650289	0.816655	0.807773	0.836853	0.807728	0.646529	0.780948	0.823481	0.7833	0.33188	0.442714	0.570097	0.677084	0.599968	0.458358	0.801993	0.314689
LINC01235	0.760576	0.614041	0.541779	0.482068	0.485762	0.579105	0.43436	0.95361	0.614102	0.692786	0.933512	0.737728	0.950831	0.319112	0.713985	0.414872	0.710397	0.582882	0.697334	0.454518	0.362032	0.630189	0.524233	0.942288	0.816184	0.576438	0.631029	0.809143	0.934279	0.811031	0.94311	0.819024	0.793277	0.63092	0.568114	0.626539	0.456734	0.823991	0.534957	0.530621	0.591502	0.376555	0.426768	0.438865	0.595222	0.75016	0.810509	0.704653	0.345613
LINC01252	0.604004	0.833984	0.779211	0.322831	0.729222	0.829175	0.380705	0.699089	0.862028	0.503055	0.687296	0.908993	0.664163	0.547353	0.893004	0.341658	0.895761	0.452925	0.880501	0.33584	0.608048	0.480736	0.780435	0.668495	0.587506	0.861771	0.851806	0.639931	0.681195	0.582875	0.674815	0.601114	0.62632	0.894546	0.843289	0.857521	0.690374	0.557804	0.809056	0.703458	0.852372	0.24777	0.30064	0.637335	0.457715	0.60536	0.600061	0.888363	0.345162
LINC01254	0.185596	0.128839	0.136832	0.273219	0.22649	0.26269	0.304268	0.196338	0.161793	0.210501	0.227815	0.11461	0.164228	0.229637	0.229482	0.25856	0.158093	0.239393	0.253395	0.17934	0.279204	0.308455	0.22009	0.210741	0.190783	0.177259	0.129166	0.257255	0.30372	0.206181	0.231662	0.201196	0.331315	0.217542	0.157911	0.125769	0.195812	0.249285	0.200952	0.19457	0.167613	0.337905	0.221008	0.322572	0.258781	0.224889	0.204461	0.195799	0.512171
LINC01262	0.233591	0.14911	0.0880099	0.361691	0.189516	0.187356	0.27035	0.208474	0.123475	0.244237	0.241029	0.137659	0.24809	0.167256	0.218147	0.206549	0.186525	0.233854	0.242977	0.217356	0.20903	0.256176	0.149684	0.264313	0.237253	0.195882	0.143683	0.281755	0.286914	0.21843	0.262035	0.299489	0.315845	0.169356	0.139962	0.187109	0.168068	0.296935	0.144971	0.167429	0.139582	0.318846	0.32822	0.255615	0.253048	0.305843	0.235082	0.159606	0.575693
LINC01266	0.729794	0.569723	0.513082	0.477157	0.507325	0.610422	0.437078	0.944558	0.647843	0.675695	0.94844	0.723114	0.93272	0.27532	0.706116	0.445735	0.681361	0.586951	0.68838	0.428269	0.358251	0.635097	0.511692	0.953726	0.785937	0.582272	0.609246	0.831141	0.941999	0.837147	0.929779	0.776901	0.833865	0.665543	0.596284	0.63127	0.44429	0.835419	0.541347	0.547695	0.600816	0.394023	0.414434	0.425671	0.623659	0.743924	0.842278	0.680585	0.32114
LINC01277	0.708017	0.567632	0.504464	0.464634	0.452991	0.551598	0.400661	0.941479	0.58209	0.670512	0.944197	0.713247	0.95815	0.242041	0.684317	0.373028	0.690356	0.531736	0.658868	0.408159	0.299617	0.608101	0.481915	0.943856	0.784328	0.536797	0.58437	0.777438	0.93327	0.80248	0.94552	0.799967	0.789855	0.626206	0.532646	0.585368	0.390927	0.795665	0.487041	0.472344	0.550612	0.340782	0.387058	0.378303	0.554087	0.724274	0.828943	0.671831	0.335941
LINC01285	0.565324	0.807262	0.743532	0.314518	0.667809	0.809317	0.295562	0.738369	0.864724	0.463058	0.715165	0.928904	0.701813	0.475436	0.907716	0.299983	0.906422	0.441087	0.910716	0.273737	0.554775	0.463758	0.739529	0.717851	0.562365	0.845663	0.82348	0.654162	0.718836	0.611613	0.702413	0.579494	0.629177	0.873564	0.839555	0.849135	0.66199	0.621143	0.764697	0.743128	0.811546	0.180623	0.232482	0.587082	0.44969	0.569576	0.589209	0.920174	0.316767
LINC01291	0.605241	0.830563	0.759048	0.275747	0.719091	0.843315	0.301228	0.738611	0.891016	0.495517	0.715164	0.931521	0.698294	0.494492	0.891375	0.313812	0.922746	0.461067	0.897786	0.308041	0.554686	0.450921	0.748973	0.710998	0.592433	0.857473	0.816282	0.671071	0.707775	0.615709	0.716825	0.601518	0.645745	0.894984	0.845415	0.873283	0.669162	0.605023	0.802201	0.74538	0.853983	0.171124	0.239632	0.573811	0.467316	0.612904	0.616416	0.929225	0.35126
LINC01293	0.697841	0.574195	0.507246	0.422976	0.481669	0.587739	0.383184	0.924194	0.603047	0.644889	0.914794	0.718526	0.918029	0.234576	0.714107	0.376413	0.685362	0.524507	0.712208	0.353413	0.318899	0.575329	0.487071	0.927272	0.761543	0.562906	0.604119	0.801717	0.930494	0.799486	0.932199	0.757212	0.79602	0.652968	0.577477	0.607891	0.425585	0.802143	0.513801	0.541128	0.559677	0.296001	0.364757	0.348594	0.578872	0.722656	0.823195	0.697723	0.412438
LINC01303	0.583967	0.829066	0.730382	0.286616	0.711221	0.817698	0.306101	0.733049	0.858685	0.524538	0.718597	0.934379	0.717788	0.488548	0.926106	0.332843	0.906318	0.436384	0.922408	0.276023	0.570801	0.497869	0.732262	0.723001	0.603787	0.850522	0.822392	0.656045	0.727961	0.626448	0.725982	0.608945	0.637258	0.857527	0.818146	0.856455	0.654466	0.607782	0.78911	0.734619	0.805038	0.216661	0.243883	0.616138	0.45637	0.591815	0.637308	0.925634	0.378843
LINC01315	0.674999	0.520245	0.519244	0.50186	0.561863	0.536094	0.359491	0.844697	0.527777	0.659373	0.881029	0.602354	0.851606	0.294616	0.613621	0.495774	0.600364	0.64122	0.601745	0.486324	0.357475	0.559449	0.474964	0.845524	0.731445	0.468781	0.54255	0.713277	0.827931	0.780316	0.861096	0.729177	0.71772	0.559003	0.52489	0.509978	0.512061	0.87985	0.482032	0.63545	0.499018	0.396765	0.453096	0.332615	0.632939	0.674603	0.757465	0.576962	0.355756
LINC01324	0.750376	0.596733	0.549554	0.497635	0.523784	0.617294	0.455938	0.958575	0.610626	0.729024	0.957033	0.716388	0.943032	0.325375	0.711782	0.440278	0.699856	0.607326	0.674152	0.466633	0.362808	0.635838	0.529865	0.964619	0.810152	0.576995	0.629239	0.815176	0.964147	0.828537	0.956192	0.803233	0.825885	0.667309	0.587948	0.617165	0.478915	0.814979	0.557295	0.539612	0.588712	0.407422	0.453918	0.404985	0.612666	0.741336	0.847087	0.688413	0.335607
LINC01358	0.771894	0.642468	0.550169	0.465634	0.530459	0.620461	0.438152	0.961303	0.650816	0.714717	0.954313	0.744197	0.951028	0.297956	0.729334	0.430147	0.725079	0.577601	0.719524	0.437672	0.352555	0.625104	0.556108	0.955927	0.830544	0.595148	0.65336	0.811803	0.952768	0.826069	0.960665	0.836502	0.826232	0.677505	0.600849	0.647877	0.460427	0.807926	0.569789	0.532147	0.628304	0.378502	0.41613	0.44494	0.593145	0.764365	0.848969	0.713903	0.380418
LINC01362	0.731524	0.601162	0.507017	0.448008	0.488834	0.611488	0.411782	0.945471	0.639244	0.658689	0.93633	0.738545	0.929459	0.265932	0.711734	0.394386	0.689708	0.526607	0.71776	0.383686	0.337588	0.586046	0.510101	0.935059	0.78051	0.580582	0.620059	0.822713	0.939017	0.815446	0.950422	0.771481	0.8227	0.676317	0.592766	0.639032	0.422344	0.793393	0.53344	0.530883	0.602916	0.334511	0.395072	0.391963	0.595076	0.749845	0.83889	0.711106	0.423267
LINC01366	0.721465	0.561222	0.495458	0.492289	0.479034	0.579958	0.449323	0.922108	0.607641	0.657844	0.943401	0.703998	0.939472	0.286793	0.685308	0.41801	0.665737	0.563928	0.664081	0.401428	0.339454	0.646207	0.503798	0.944267	0.780283	0.566896	0.578247	0.821816	0.933405	0.817569	0.928657	0.778276	0.80805	0.633961	0.575544	0.600353	0.425983	0.810269	0.50513	0.506456	0.56408	0.392098	0.428591	0.40833	0.606015	0.751511	0.813482	0.668624	0.364833
LINC01370	0.171594	0.201949	0.108427	0.15752	0.193764	0.19353	0.210107	0.173861	0.210169	0.166045	0.133773	0.20544	0.134477	0.044713	0.211729	0.10206	0.173574	0.147563	0.232347	0.0770288	0.104161	0.17978	0.12457	0.227239	0.226835	0.213306	0.188302	0.265121	0.269474	0.161023	0.107753	0.173051	0.293349	0.224056	0.189049	0.277559	0.117516	0.218202	0.136183	0.127941	0.150818	0.122381	0.146068	0.215142	0.234201	0.18428	0.175415	0.122225	0.200503
LINC01381	0.768649	0.596539	0.550141	0.455384	0.521165	0.618988	0.430817	0.964167	0.643538	0.699979	0.960782	0.735918	0.950828	0.265664	0.709699	0.414662	0.697187	0.584588	0.696501	0.424616	0.330254	0.601721	0.527868	0.95907	0.809148	0.577365	0.633494	0.837894	0.952097	0.84509	0.963801	0.808665	0.838104	0.670684	0.601806	0.635375	0.44688	0.821393	0.556605	0.542718	0.617375	0.360821	0.40844	0.404475	0.604707	0.781116	0.852118	0.706833	0.327709
LINC01405	0.55783	0.424057	0.39709	0.642896	0.482884	0.431151	0.364702	0.748523	0.424257	0.562764	0.765497	0.506936	0.74987	0.356146	0.538634	0.541659	0.512832	0.70182	0.52433	0.559078	0.451677	0.573306	0.396954	0.74549	0.618981	0.419334	0.436776	0.621819	0.697916	0.657187	0.694126	0.604996	0.623289	0.456568	0.425429	0.43069	0.544675	0.93797	0.362377	0.588339	0.353563	0.505486	0.531768	0.322161	0.727016	0.557112	0.635429	0.478574	0.30051
LINC01410	0.733297	0.600609	0.504718	0.510834	0.498735	0.597662	0.462653	0.941433	0.63657	0.650611	0.944101	0.736697	0.937983	0.326	0.723252	0.441046	0.696148	0.545044	0.722939	0.415212	0.401379	0.662565	0.51024	0.940609	0.788073	0.597729	0.630965	0.815666	0.933992	0.798722	0.932991	0.783097	0.810633	0.663071	0.605706	0.642864	0.440129	0.815817	0.523022	0.531662	0.592134	0.403071	0.425949	0.450444	0.608149	0.745292	0.822115	0.698639	0.409065
LINC01415	0.733663	0.600199	0.529099	0.471273	0.516745	0.616288	0.422117	0.956101	0.637502	0.672195	0.967077	0.733266	0.945522	0.310369	0.712202	0.426085	0.697722	0.582198	0.715697	0.442405	0.366251	0.624082	0.516908	0.948878	0.781242	0.588486	0.634856	0.818229	0.941821	0.835729	0.956712	0.771581	0.819942	0.660691	0.603716	0.641223	0.472085	0.832645	0.552694	0.55878	0.59743	0.369228	0.411808	0.421777	0.61757	0.724776	0.842805	0.702381	0.302646
LINC01419	0.611482	0.750151	0.704222	0.255509	0.769023	0.892387	0.339281	0.582506	0.899259	0.424643	0.546352	0.809953	0.546048	0.526418	0.8024	0.318605	0.792476	0.518119	0.790828	0.351921	0.545513	0.324075	0.786518	0.578037	0.479636	0.908742	0.720407	0.73334	0.597613	0.54938	0.562718	0.476052	0.714337	0.896008	0.866553	0.899958	0.7134	0.472859	0.84512	0.80691	0.854696	0.174278	0.291242	0.570703	0.526632	0.657359	0.478762	0.842048	0.36861
LINC01426	0.717021	0.572342	0.536595	0.471939	0.508551	0.60715	0.426908	0.942257	0.62935	0.663964	0.949112	0.722353	0.931855	0.270123	0.707979	0.405519	0.689054	0.559731	0.697333	0.408938	0.357805	0.615335	0.51581	0.948565	0.760364	0.575848	0.606128	0.825326	0.958374	0.82681	0.945128	0.778364	0.827952	0.671927	0.588728	0.618363	0.434792	0.811684	0.543658	0.543388	0.593496	0.356712	0.395822	0.402856	0.595284	0.735388	0.823221	0.697355	0.365198
LINC01433	0.593239	0.768559	0.816318	0.312256	0.772839	0.898375	0.371302	0.670284	0.817352	0.588823	0.654395	0.840232	0.642291	0.52947	0.865139	0.380906	0.865641	0.58066	0.841273	0.438899	0.568758	0.442328	0.812174	0.650571	0.558151	0.812702	0.768698	0.632543	0.666505	0.734479	0.669236	0.588172	0.636263	0.846951	0.782132	0.827852	0.742274	0.591765	0.84482	0.820483	0.794841	0.317181	0.378471	0.620683	0.450537	0.578097	0.534793	0.864591	0.338532
LINC01444	0.21936	0.212015	0.179791	0.30925	0.27396	0.288148	0.301741	0.207554	0.228254	0.223356	0.219844	0.20725	0.190167	0.262941	0.298044	0.219122	0.271065	0.239752	0.318358	0.196057	0.316007	0.258197	0.237165	0.238792	0.202221	0.251294	0.199854	0.276415	0.28624	0.190171	0.237403	0.26447	0.328936	0.270701	0.237412	0.228555	0.237259	0.241993	0.233027	0.248732	0.21694	0.351026	0.272162	0.315338	0.260165	0.264461	0.223433	0.269639	0.502571
LINC01446	0.767721	0.605658	0.528887	0.485972	0.531226	0.620642	0.429864	0.962197	0.62883	0.72307	0.964001	0.714479	0.950193	0.290264	0.706068	0.441477	0.690227	0.609874	0.694966	0.453399	0.346111	0.600859	0.533058	0.968637	0.822412	0.575055	0.628878	0.843589	0.96515	0.844418	0.962303	0.814723	0.848868	0.65759	0.599938	0.635904	0.470085	0.82608	0.562446	0.544505	0.602573	0.407008	0.449708	0.401391	0.642337	0.77052	0.86095	0.687324	0.361843
LINC01471	0.730088	0.583123	0.529055	0.463871	0.489025	0.609255	0.410165	0.951144	0.62108	0.671799	0.955718	0.719026	0.937979	0.276189	0.708524	0.404885	0.682654	0.576062	0.69325	0.402702	0.331755	0.606403	0.503497	0.954317	0.77281	0.566021	0.62337	0.82492	0.953709	0.84122	0.949755	0.779412	0.8116	0.659597	0.613877	0.629633	0.444917	0.817495	0.539539	0.541608	0.581335	0.348507	0.40156	0.383875	0.583032	0.730574	0.815796	0.693969	0.360669
LINC01494	0.747041	0.612828	0.535096	0.470895	0.504641	0.61235	0.416768	0.960321	0.658745	0.667865	0.958008	0.747222	0.955787	0.314886	0.715858	0.399212	0.721691	0.549238	0.7016	0.429348	0.357973	0.626902	0.519396	0.958068	0.786139	0.597725	0.63654	0.820431	0.939681	0.818626	0.953629	0.80113	0.806005	0.669534	0.62072	0.646964	0.437201	0.797089	0.554632	0.544286	0.621824	0.359645	0.394941	0.428776	0.578118	0.741232	0.839711	0.71814	0.31683
LINC01502	0.674979	0.527981	0.630374	0.39342	0.574402	0.670812	0.398618	0.849195	0.520808	0.803715	0.846795	0.609841	0.843161	0.297617	0.645475	0.472901	0.602791	0.717588	0.600463	0.525321	0.304416	0.553629	0.565489	0.854175	0.721856	0.498317	0.546727	0.732286	0.8536	0.958559	0.857884	0.731281	0.755886	0.597425	0.559393	0.546841	0.55009	0.785758	0.608172	0.632399	0.531679	0.431061	0.470753	0.364688	0.561209	0.655521	0.730674	0.616113	0.310976
LINC01503	0.56944	0.839965	0.716552	0.330548	0.713026	0.832627	0.321781	0.700491	0.85604	0.482853	0.685731	0.896814	0.664401	0.469704	0.88168	0.351284	0.896422	0.448144	0.918737	0.307128	0.613819	0.464269	0.760115	0.669043	0.564323	0.842843	0.818533	0.630452	0.690981	0.600994	0.681039	0.581906	0.619321	0.859139	0.790147	0.84844	0.675185	0.613983	0.791008	0.764767	0.807535	0.229123	0.279026	0.617283	0.460683	0.556351	0.582832	0.883606	0.387282
LINC01504	0.756828	0.617982	0.56142	0.495368	0.551912	0.62375	0.449414	0.956105	0.635204	0.721684	0.957931	0.736054	0.93528	0.332533	0.716248	0.444227	0.697883	0.620368	0.713266	0.461455	0.377395	0.62775	0.53414	0.963544	0.806614	0.580264	0.646245	0.829777	0.953154	0.855773	0.956949	0.803665	0.825492	0.669772	0.610113	0.63472	0.495422	0.848204	0.574829	0.585531	0.610662	0.419224	0.456021	0.431816	0.637838	0.750897	0.850883	0.708057	0.327253
LINC01505	0.719673	0.564765	0.511092	0.479799	0.491198	0.588866	0.402761	0.953825	0.619158	0.672269	0.948385	0.712463	0.942929	0.258952	0.690191	0.38614	0.67324	0.563096	0.673507	0.436882	0.32286	0.585467	0.498065	0.952594	0.782174	0.561807	0.596071	0.81339	0.952912	0.818368	0.944329	0.762306	0.833212	0.647301	0.578058	0.615724	0.423434	0.791107	0.521078	0.502566	0.581861	0.358477	0.408004	0.366563	0.58767	0.728834	0.84094	0.683996	0.29793
LINC01507	0.832649	0.570954	0.528939	0.450846	0.622199	0.708834	0.527759	0.875043	0.709804	0.697652	0.864251	0.651251	0.846745	0.394673	0.641712	0.518098	0.616476	0.717713	0.6086	0.538085	0.377263	0.566428	0.607521	0.880466	0.7743	0.671271	0.573074	0.940164	0.863672	0.824666	0.855873	0.726748	0.9442	0.739732	0.686093	0.706355	0.559759	0.755983	0.643719	0.606454	0.693788	0.454706	0.520827	0.424311	0.765776	0.8704	0.792581	0.653405	0.315389
LINC01512	0.733072	0.584168	0.525358	0.508983	0.515809	0.61803	0.438828	0.951937	0.645805	0.671722	0.948595	0.73794	0.95038	0.316176	0.729626	0.403668	0.700493	0.566024	0.709311	0.443808	0.378551	0.619211	0.514051	0.963317	0.771255	0.597079	0.620752	0.83943	0.956035	0.822408	0.94634	0.768836	0.844818	0.684424	0.614192	0.646314	0.452076	0.802897	0.552677	0.551826	0.613345	0.385012	0.427765	0.428859	0.616093	0.759814	0.830261	0.708972	0.351378
LINC01516	0.739688	0.585385	0.522138	0.458533	0.491452	0.599786	0.443903	0.945157	0.615231	0.676015	0.953039	0.722799	0.944772	0.265233	0.704433	0.394648	0.685338	0.55944	0.694614	0.40406	0.314451	0.617573	0.505596	0.954505	0.794102	0.561899	0.621487	0.821372	0.960068	0.837637	0.955955	0.805814	0.824979	0.644235	0.579595	0.623966	0.420289	0.80853	0.533505	0.526192	0.582488	0.354413	0.406106	0.401488	0.578574	0.745199	0.836696	0.686144	0.350863
LINC01521	0.578017	0.819197	0.754642	0.302813	0.727334	0.86209	0.329036	0.698568	0.872846	0.504066	0.690729	0.906734	0.665645	0.504656	0.902204	0.299765	0.895569	0.462289	0.910874	0.304632	0.572413	0.451882	0.743342	0.701851	0.575532	0.86249	0.805176	0.660475	0.716398	0.617703	0.691275	0.583495	0.638031	0.87707	0.823761	0.871914	0.678679	0.585129	0.794984	0.746761	0.818256	0.208699	0.25916	0.627388	0.447806	0.597766	0.57761	0.915828	0.400667
LINC01526	0.558521	0.788262	0.69873	0.326375	0.679337	0.806279	0.321109	0.713299	0.853181	0.446274	0.688397	0.915482	0.679353	0.534711	0.902782	0.342245	0.892713	0.471024	0.91363	0.305733	0.603789	0.496127	0.694269	0.694638	0.547684	0.848894	0.797786	0.670988	0.693359	0.594335	0.678612	0.550202	0.637813	0.837777	0.797727	0.873452	0.671102	0.648238	0.771282	0.750642	0.784587	0.231345	0.248687	0.608565	0.503423	0.568565	0.585621	0.906243	0.343424
LINC01527	0.722805	0.568943	0.504094	0.49423	0.48424	0.586591	0.419334	0.953493	0.624197	0.654284	0.949482	0.732012	0.939629	0.306867	0.70891	0.443911	0.680191	0.588534	0.692973	0.434891	0.381692	0.62655	0.4833	0.950183	0.776146	0.577976	0.59661	0.82773	0.921848	0.819943	0.945552	0.764529	0.807473	0.644672	0.589734	0.627747	0.450753	0.854915	0.509266	0.55571	0.57059	0.384436	0.421536	0.398848	0.62706	0.746123	0.832774	0.697694	0.336684
LINC01537	0.568473	0.825449	0.718909	0.290283	0.696815	0.816829	0.28687	0.71572	0.872696	0.48442	0.696968	0.914898	0.683889	0.516956	0.902186	0.307704	0.898301	0.454131	0.919406	0.319048	0.572801	0.459477	0.739297	0.682175	0.559375	0.843693	0.808546	0.639807	0.689239	0.609619	0.683987	0.567597	0.625263	0.838485	0.818868	0.887997	0.684636	0.606308	0.785742	0.720837	0.821349	0.215669	0.246225	0.619015	0.472235	0.553231	0.59064	0.908332	0.325
LINC01538	0.264816	0.217474	0.169723	0.251849	0.25131	0.289236	0.328017	0.236182	0.220214	0.22721	0.208746	0.222566	0.155777	0.294121	0.236362	0.290659	0.183601	0.234932	0.355708	0.233744	0.348449	0.256941	0.23176	0.205163	0.240165	0.237117	0.19763	0.300292	0.262943	0.25743	0.272262	0.213962	0.319857	0.263407	0.192491	0.225995	0.231353	0.298466	0.242032	0.309057	0.255652	0.323758	0.292092	0.337095	0.296748	0.266206	0.239856	0.26974	0.47538
LINC01544	0.642272	0.549558	0.528667	0.562832	0.574704	0.512392	0.340415	0.807103	0.497984	0.639406	0.821899	0.612377	0.790076	0.339446	0.624537	0.491921	0.609956	0.652276	0.631031	0.502968	0.40404	0.524989	0.46319	0.80484	0.70766	0.469702	0.563151	0.658432	0.783129	0.70763	0.803956	0.697846	0.654337	0.532753	0.510175	0.509209	0.559095	0.890981	0.465185	0.659508	0.459122	0.409652	0.488853	0.321441	0.631039	0.617483	0.713516	0.577195	0.367823
LINC01554	0.626592	0.774474	0.733692	0.29714	0.774571	0.882675	0.368328	0.646103	0.903745	0.450379	0.609967	0.876641	0.60066	0.564955	0.854804	0.350897	0.836365	0.524161	0.859766	0.369768	0.598678	0.39489	0.795416	0.622402	0.526438	0.901512	0.761736	0.736848	0.645648	0.554529	0.606511	0.53009	0.71124	0.902768	0.861734	0.91244	0.730108	0.539564	0.830244	0.788178	0.854533	0.219578	0.308902	0.594905	0.546278	0.664231	0.517863	0.878416	0.34745
LINC01562	0.124835	0.0284696	0	0.222129	0.0808128	0.122241	0.155694	0.12557	0.0434527	0.138899	0.142543	0.0393153	0.142571	0.104046	0.0813104	0.160695	0.0529687	0.162453	0.109686	0.113285	0.112921	0.205785	0.0537417	0.181795	0.192992	0.101253	0.0286425	0.230191	0.185137	0.129437	0.147329	0.134083	0.201895	0.111503	0.0865925	0.0614974	0.118786	0.234433	0.0404114	0.145944	0.0765213	0.171406	0.196504	0.0574873	0.261391	0.212427	0.140583	0.0545807	0.498595
LINC01567	0.790417	0.531183	0.495071	0.453205	0.616482	0.716982	0.50989	0.835207	0.727243	0.600254	0.804086	0.657565	0.812079	0.385292	0.6399	0.484251	0.602008	0.679905	0.629636	0.496956	0.409772	0.520992	0.591034	0.831159	0.682257	0.712969	0.539686	0.970668	0.818728	0.778953	0.804054	0.63916	0.959559	0.746602	0.722956	0.743393	0.553764	0.707886	0.634535	0.640426	0.693461	0.407979	0.49521	0.411642	0.764379	0.861388	0.731556	0.674977	0.347236
LINC01568	0.897559	0.688352	0.665566	0.434649	0.596181	0.528339	0.583685	0.771462	0.510784	0.830003	0.777228	0.582439	0.728367	0.421746	0.591271	0.544548	0.584358	0.714071	0.539019	0.580777	0.356054	0.543174	0.66637	0.75915	0.909289	0.467742	0.688409	0.633784	0.751676	0.687827	0.815003	0.95497	0.641465	0.522702	0.440824	0.508949	0.564335	0.701423	0.59504	0.445512	0.632885	0.5281	0.564975	0.519626	0.536334	0.830366	0.717949	0.5521	0.311572
LINC01569	0.605242	0.833118	0.737395	0.32385	0.718425	0.831386	0.318931	0.731775	0.857286	0.490618	0.698574	0.903142	0.688358	0.515507	0.904737	0.335226	0.884587	0.474396	0.908862	0.316705	0.575064	0.472792	0.743056	0.699694	0.576951	0.832971	0.825543	0.663858	0.721624	0.614278	0.700137	0.600432	0.638827	0.846044	0.830151	0.859649	0.679463	0.616445	0.787009	0.78427	0.78512	0.222428	0.261842	0.613804	0.450323	0.585688	0.586255	0.913842	0.371645
LINC01589	0.671472	0.522958	0.642922	0.331192	0.597228	0.720567	0.35662	0.803557	0.547944	0.780762	0.787326	0.587558	0.794993	0.23637	0.62163	0.415893	0.580166	0.704014	0.575795	0.514991	0.253864	0.447522	0.599964	0.784055	0.695569	0.51628	0.525226	0.743284	0.798518	0.965376	0.803129	0.701856	0.765871	0.618756	0.562093	0.559767	0.534637	0.695233	0.636902	0.639091	0.569848	0.381334	0.453472	0.354931	0.532752	0.675455	0.691486	0.619413	0.366657
LINC01612	0.79844	0.552405	0.486242	0.458823	0.604507	0.697205	0.501508	0.837318	0.738715	0.58122	0.805081	0.662752	0.814096	0.422295	0.644496	0.482485	0.612999	0.651	0.651683	0.499409	0.434686	0.53375	0.590353	0.829619	0.688673	0.714564	0.55273	0.964915	0.825291	0.749061	0.806981	0.649957	0.943889	0.738927	0.722562	0.73089	0.546434	0.706574	0.627405	0.638581	0.707051	0.399968	0.468258	0.457727	0.751574	0.85627	0.722512	0.697349	0.347992
LINC01616	0.218182	0.215522	0.184585	0.312084	0.24984	0.2675	0.271455	0.170315	0.200922	0.215959	0.188746	0.216753	0.211002	0.290419	0.270024	0.223242	0.236877	0.229382	0.300424	0.260942	0.326247	0.207019	0.228771	0.200984	0.194602	0.309055	0.191004	0.277641	0.206749	0.193518	0.213685	0.248621	0.2852	0.239435	0.23729	0.291944	0.253964	0.236765	0.22589	0.227919	0.226765	0.28137	0.308491	0.291717	0.235576	0.307167	0.17866	0.231046	0.554237
LINC01617	0.804436	0.552634	0.48612	0.451475	0.628193	0.711096	0.498332	0.822969	0.742087	0.595874	0.787832	0.641489	0.797934	0.382188	0.614532	0.455059	0.598052	0.665016	0.622059	0.511747	0.390649	0.48248	0.605808	0.814623	0.689447	0.710128	0.547773	0.975203	0.814051	0.759162	0.787223	0.64416	0.96923	0.746713	0.723587	0.741273	0.545233	0.678318	0.641073	0.629168	0.709286	0.392157	0.500225	0.414053	0.772643	0.863919	0.738585	0.667723	0.314434
LINC01624	0.762466	0.617802	0.533174	0.462739	0.510037	0.618745	0.433621	0.964211	0.63574	0.708198	0.964146	0.735313	0.956912	0.288354	0.722657	0.415943	0.705421	0.580086	0.695431	0.433022	0.336671	0.611742	0.526067	0.965926	0.816222	0.579098	0.639761	0.831031	0.963618	0.833085	0.966234	0.809911	0.837682	0.657345	0.600314	0.64591	0.451832	0.810836	0.558031	0.53113	0.603008	0.368767	0.419529	0.398794	0.609925	0.753679	0.857221	0.69614	0.327656
LINC01626	0.748075	0.597742	0.519441	0.484016	0.498842	0.591357	0.436684	0.957493	0.630961	0.669528	0.956433	0.731937	0.95319	0.302185	0.705722	0.4318	0.709002	0.591031	0.692741	0.437237	0.356038	0.649559	0.50707	0.964023	0.796015	0.581888	0.623283	0.818746	0.945267	0.802765	0.940817	0.799681	0.814472	0.650716	0.599778	0.637991	0.468587	0.851651	0.528194	0.547158	0.583728	0.370615	0.415397	0.39719	0.62499	0.7264	0.81642	0.684329	0.280158
LINC01627	0.745774	0.593456	0.648748	0.444292	0.597534	0.684927	0.413007	0.895265	0.579634	0.806094	0.888183	0.664521	0.88939	0.299126	0.673831	0.478593	0.653237	0.718313	0.630019	0.560839	0.336582	0.537873	0.614438	0.870027	0.778127	0.544501	0.594055	0.756552	0.861998	0.949262	0.895173	0.786947	0.77963	0.632134	0.573637	0.586369	0.553617	0.784288	0.622835	0.624786	0.588099	0.445783	0.515289	0.394289	0.580763	0.725005	0.766382	0.660428	0.327179
LINC01671	0.473394	0.738371	0.678769	0.465308	0.685334	0.718406	0.241205	0.623058	0.740554	0.438649	0.616279	0.824008	0.590487	0.557221	0.830377	0.367408	0.809758	0.557369	0.84725	0.403305	0.643391	0.445315	0.686794	0.612173	0.489741	0.762242	0.731478	0.543247	0.598419	0.518191	0.578981	0.484078	0.510215	0.735254	0.73692	0.757096	0.76039	0.750418	0.678525	0.781579	0.638614	0.291508	0.370386	0.551721	0.554877	0.4629	0.501512	0.782251	0.378977
LINC01677	0.737528	0.590434	0.550981	0.487457	0.533912	0.631359	0.451936	0.94591	0.640126	0.680132	0.936491	0.724794	0.928174	0.307865	0.72819	0.429058	0.709614	0.602429	0.709627	0.433695	0.367568	0.614927	0.531719	0.949547	0.782894	0.60364	0.624868	0.835761	0.952706	0.81568	0.937796	0.777715	0.848394	0.675553	0.613688	0.644047	0.477461	0.821687	0.556765	0.561766	0.597778	0.378118	0.41861	0.412461	0.612912	0.754839	0.829755	0.71191	0.365306
LINC01684	0.738377	0.585586	0.516416	0.420279	0.496326	0.606203	0.409749	0.948799	0.622282	0.686165	0.946383	0.718845	0.949883	0.249993	0.691318	0.395836	0.69905	0.553259	0.690002	0.405736	0.303808	0.597589	0.525842	0.946638	0.792725	0.564064	0.602643	0.815126	0.943146	0.836118	0.955424	0.802966	0.830457	0.659026	0.575708	0.624184	0.423457	0.803053	0.546351	0.522081	0.601498	0.337476	0.384762	0.383201	0.590547	0.746417	0.839196	0.694983	0.36284
LINC01705	0.751063	0.583147	0.534011	0.481522	0.522485	0.610373	0.427144	0.940255	0.614502	0.707789	0.947301	0.71451	0.935649	0.271974	0.69323	0.417994	0.673616	0.604231	0.668719	0.427106	0.312426	0.587438	0.516685	0.954518	0.796596	0.561673	0.622866	0.839811	0.943594	0.842869	0.94212	0.801477	0.834741	0.648493	0.594105	0.633943	0.455078	0.814265	0.544894	0.541955	0.587938	0.395882	0.442511	0.396148	0.620686	0.77828	0.849514	0.67141	0.364496
LINC01721	0.281682	0.230874	0.180649	0.265544	0.272423	0.310526	0.349867	0.248962	0.245444	0.230355	0.214415	0.240582	0.162406	0.311401	0.255906	0.295055	0.202317	0.251418	0.368775	0.254481	0.373976	0.272658	0.243061	0.223082	0.243698	0.259246	0.205683	0.33147	0.28112	0.262772	0.276847	0.217496	0.345606	0.282591	0.22583	0.253169	0.245596	0.308308	0.255871	0.321357	0.268125	0.331389	0.301164	0.349109	0.316057	0.288429	0.247343	0.28899	0.468732
LINC01734	0.214387	0.142767	0.0909124	0.353564	0.19791	0.187142	0.262784	0.184815	0.119855	0.230688	0.212589	0.1254	0.226642	0.161964	0.213076	0.211577	0.173078	0.23906	0.229299	0.215087	0.229557	0.235591	0.143373	0.24139	0.211395	0.206246	0.128502	0.273268	0.261997	0.207125	0.229575	0.275111	0.301864	0.164329	0.147726	0.188779	0.181908	0.273895	0.143377	0.180156	0.129467	0.323501	0.330284	0.236746	0.251779	0.287791	0.205951	0.153051	0.570379
LINC01762	0.258284	0.201515	0.152818	0.218324	0.244559	0.281804	0.328758	0.222084	0.215957	0.200767	0.189086	0.210593	0.138612	0.287497	0.217536	0.292739	0.167622	0.232763	0.337023	0.220455	0.340884	0.258235	0.219883	0.187185	0.217401	0.228513	0.177521	0.299407	0.238146	0.250565	0.253409	0.187838	0.306931	0.250701	0.196209	0.222606	0.228095	0.293415	0.226622	0.315065	0.241945	0.300696	0.265737	0.327249	0.29739	0.25829	0.226466	0.266766	0.433207
LINC01764	0.524478	0.779338	0.698672	0.292569	0.673404	0.779167	0.272662	0.683936	0.841035	0.435641	0.6613	0.879862	0.658457	0.497952	0.892265	0.289483	0.874696	0.41033	0.87996	0.265061	0.577897	0.453527	0.700918	0.666	0.521573	0.825129	0.83041	0.597627	0.670251	0.559422	0.646308	0.518235	0.58837	0.833929	0.831754	0.846102	0.631145	0.582494	0.749553	0.72381	0.773629	0.166484	0.200413	0.57752	0.429462	0.509293	0.565703	0.88286	0.270944
LINC01772	0.613245	0.736286	0.687308	0.560523	0.727682	0.712443	0.433293	0.470439	0.710836	0.519974	0.464072	0.674737	0.430457	0.778874	0.672543	0.354554	0.673462	0.551464	0.654999	0.707403	0.707795	0.27639	0.737136	0.463088	0.541753	0.755947	0.669702	0.547945	0.447462	0.406526	0.478491	0.532579	0.534966	0.690909	0.67194	0.734885	0.721167	0.429017	0.722145	0.619245	0.754412	0.484216	0.636872	0.588858	0.530419	0.613176	0.453073	0.658999	0.386866
LINC01778	0.562989	0.76595	0.743662	0.292469	0.65698	0.756742	0.287969	0.706091	0.816642	0.468978	0.66882	0.858927	0.672806	0.502021	0.872892	0.311674	0.846659	0.435529	0.841474	0.298776	0.536678	0.463276	0.715237	0.675006	0.528862	0.798163	0.853063	0.612697	0.66964	0.593666	0.655445	0.554377	0.586535	0.827827	0.866032	0.812554	0.643755	0.567002	0.764996	0.698878	0.766192	0.199857	0.241035	0.554476	0.409445	0.541547	0.562154	0.855454	0.27752
LINC01780	0.698505	0.54838	0.500809	0.473855	0.463128	0.586904	0.39013	0.949516	0.591119	0.66618	0.95194	0.714475	0.945565	0.261705	0.69194	0.374823	0.677115	0.557765	0.681892	0.41494	0.31316	0.581613	0.474451	0.951101	0.773446	0.540651	0.578183	0.808261	0.938189	0.831673	0.952241	0.759316	0.806533	0.632925	0.553668	0.60033	0.416569	0.821427	0.496283	0.51891	0.557139	0.351097	0.408802	0.337046	0.58863	0.725142	0.837237	0.674395	0.357145
LINC01793	0.226994	0.139469	0.127693	0.163759	0.245652	0.18998	0.223935	0.14982	0.145864	0.207539	0.154635	0.0914209	0.131234	0.182349	0.164048	0.165377	0.13568	0.18127	0.206422	0.212574	0.220132	0.130298	0.127239	0.15879	0.168172	0.132134	0.191561	0.238532	0.241286	0.158195	0.205689	0.199716	0.28431	0.192798	0.151216	0.156399	0.150703	0.17338	0.184989	0.188263	0.195792	0.227517	0.186475	0.238588	0.196447	0.228138	0.210919	0.167501	0.215986
LINC01798	0.261459	0.277325	0.241977	0.237037	0.30904	0.361389	0.315969	0.233142	0.296177	0.210461	0.200536	0.295089	0.14632	0.329491	0.303764	0.260591	0.254948	0.235024	0.421916	0.23704	0.396708	0.235582	0.292726	0.194793	0.224717	0.312009	0.26524	0.308218	0.254056	0.253468	0.257975	0.203199	0.316562	0.329284	0.268282	0.304649	0.290763	0.283441	0.304819	0.366744	0.324274	0.291849	0.271439	0.383967	0.283948	0.273163	0.223809	0.33648	0.469046
LINC01825	0.604934	0.831253	0.753668	0.31357	0.695572	0.826804	0.316315	0.735481	0.866318	0.514638	0.710591	0.922117	0.70763	0.51781	0.915651	0.347953	0.916922	0.48619	0.90857	0.331769	0.589342	0.486674	0.767907	0.698038	0.601068	0.846361	0.854174	0.647326	0.706145	0.626958	0.706822	0.626615	0.627566	0.844602	0.809968	0.860568	0.684863	0.643463	0.797728	0.751923	0.814049	0.224359	0.268371	0.622086	0.466093	0.591993	0.603989	0.903902	0.339656
LINC01828	0.83642	0.699991	0.582449	0.405002	0.635273	0.488509	0.545148	0.746079	0.477029	0.900489	0.735282	0.539146	0.706742	0.413931	0.574262	0.586127	0.558488	0.677973	0.489171	0.585316	0.387029	0.548935	0.611993	0.74373	0.950616	0.465772	0.623044	0.611731	0.732447	0.642297	0.767462	0.89454	0.650356	0.499776	0.406822	0.486558	0.555836	0.66703	0.547197	0.388349	0.581811	0.583609	0.556647	0.502778	0.655649	0.775502	0.852966	0.502043	0.315202
LINC01829	0.716324	0.557686	0.502099	0.493244	0.463137	0.577633	0.441603	0.94501	0.603752	0.65075	0.944208	0.714634	0.939576	0.271985	0.713823	0.409154	0.68576	0.565914	0.695799	0.406409	0.336428	0.637135	0.484494	0.958164	0.777416	0.560462	0.597581	0.809365	0.958855	0.801858	0.940268	0.783349	0.825548	0.638586	0.567246	0.613892	0.424711	0.833688	0.504347	0.507017	0.554295	0.369832	0.404375	0.399171	0.589021	0.727267	0.807965	0.672242	0.375205
LINC01844	0.161326	0.0748946	0.0342325	0.154813	0.0896763	0.0921876	0.273921	0.205968	0.151906	0.126418	0.173702	0.100229	0.188429	0.118784	0.0557392	0.170383	0.0965512	0.144437	0.116312	0.138461	0.143964	0.24876	0.0916181	0.213542	0.133874	0.0868565	0.125504	0.224917	0.242649	0.195654	0.140311	0.200696	0.23441	0.144227	0.13365	0.108562	0.0641846	0.152492	0.103153	0.0957488	0.142675	0.208095	0.15652	0.150053	0.206879	0.168057	0.173847	0.108172	0.172895
LINC01847	0.743292	0.592428	0.509052	0.47334	0.482512	0.594566	0.437697	0.962762	0.622423	0.689973	0.947285	0.730964	0.96185	0.287969	0.690482	0.437229	0.68507	0.565396	0.679874	0.432624	0.354418	0.638011	0.510357	0.954519	0.796955	0.579004	0.607925	0.827371	0.937919	0.837907	0.942446	0.800853	0.823152	0.65263	0.596093	0.632887	0.42704	0.800633	0.53964	0.526063	0.601	0.375952	0.412712	0.407594	0.607532	0.754951	0.833981	0.695747	0.378265
LINC01852	0.679685	0.53837	0.643751	0.410728	0.599812	0.708532	0.386537	0.828465	0.533352	0.823166	0.80929	0.59896	0.817674	0.303029	0.64485	0.437676	0.589923	0.721487	0.584649	0.574441	0.303509	0.487972	0.596698	0.821352	0.713291	0.506933	0.555232	0.727819	0.828077	0.971229	0.822635	0.717188	0.763364	0.607502	0.561705	0.567932	0.550235	0.728833	0.636429	0.626922	0.556433	0.455203	0.513608	0.383236	0.547867	0.663965	0.720404	0.607712	0.321562
LINC01854	0.735528	0.605047	0.52096	0.478364	0.512831	0.622227	0.44031	0.928053	0.661687	0.645436	0.93639	0.736899	0.928145	0.306991	0.725212	0.400217	0.723539	0.53706	0.726948	0.387213	0.359913	0.63196	0.52361	0.953713	0.775437	0.611287	0.63533	0.840299	0.959296	0.799141	0.938122	0.784015	0.829225	0.681452	0.628582	0.651217	0.446181	0.79808	0.554011	0.563899	0.603803	0.368508	0.399965	0.457393	0.587294	0.737594	0.815328	0.719529	0.383424
LINC01856	0.59193	0.73091	0.695154	0.305491	0.734401	0.842998	0.317075	0.633768	0.892859	0.389707	0.595769	0.834787	0.598969	0.547913	0.818486	0.313088	0.811565	0.487804	0.834975	0.352813	0.578556	0.378452	0.774397	0.613942	0.476617	0.88762	0.762017	0.727315	0.623789	0.540794	0.596302	0.464979	0.70047	0.893197	0.90742	0.876699	0.706319	0.531279	0.805953	0.801403	0.841314	0.188227	0.277028	0.575792	0.530099	0.632381	0.505127	0.861087	0.312749
LINC01902	0.701622	0.583725	0.526251	0.461173	0.507635	0.609552	0.425326	0.928794	0.620351	0.670137	0.931938	0.733521	0.933201	0.299661	0.745578	0.426019	0.69965	0.553368	0.728427	0.390986	0.381684	0.63534	0.497369	0.94879	0.758938	0.583703	0.609181	0.802839	0.946285	0.82114	0.943482	0.764306	0.805683	0.659434	0.598848	0.638676	0.450516	0.820309	0.536636	0.555092	0.570272	0.364639	0.385418	0.429567	0.580799	0.720569	0.821584	0.70744	0.380207
LINC01949	0.725367	0.593486	0.531166	0.519349	0.513619	0.602388	0.443833	0.947065	0.615395	0.694867	0.940392	0.73247	0.927869	0.314301	0.73481	0.465051	0.691155	0.599732	0.697255	0.449604	0.405167	0.644655	0.506448	0.946257	0.787919	0.577844	0.632456	0.805382	0.931813	0.82156	0.919057	0.791602	0.798427	0.653688	0.589707	0.627426	0.471581	0.85734	0.535092	0.564996	0.577508	0.407723	0.437305	0.429745	0.628216	0.730241	0.827672	0.687208	0.364076
LINC01969	0.585418	0.843041	0.743561	0.365676	0.704447	0.810701	0.32702	0.732758	0.843455	0.511364	0.717786	0.921022	0.701121	0.53402	0.906088	0.336008	0.912493	0.464567	0.940864	0.355267	0.62044	0.474248	0.754969	0.705228	0.593318	0.834031	0.833107	0.623223	0.721753	0.60641	0.723996	0.599555	0.615288	0.849663	0.804684	0.839501	0.703535	0.645183	0.780403	0.759284	0.794025	0.246269	0.312299	0.614422	0.474396	0.55002	0.61478	0.915517	0.358456
LINC02015	0.577143	0.820597	0.739891	0.343622	0.696677	0.816308	0.301396	0.715973	0.859059	0.494874	0.705517	0.923671	0.683561	0.522087	0.904491	0.308859	0.909086	0.466368	0.899351	0.316054	0.593453	0.478927	0.741915	0.70579	0.57546	0.838468	0.836661	0.635562	0.708009	0.605936	0.689449	0.604189	0.596727	0.850865	0.808833	0.853612	0.686368	0.626958	0.774045	0.757464	0.809	0.251788	0.280944	0.641329	0.464113	0.559491	0.578338	0.902939	0.339974
LINC02029	0.72247	0.580439	0.51398	0.473639	0.49032	0.599841	0.39484	0.960168	0.635593	0.663159	0.971792	0.731034	0.964221	0.266059	0.715641	0.384793	0.701357	0.548124	0.686101	0.405219	0.330531	0.611111	0.503276	0.964369	0.778405	0.571378	0.611432	0.821835	0.9611	0.823003	0.963011	0.784991	0.827095	0.667039	0.59807	0.625717	0.420866	0.801865	0.528921	0.527053	0.592103	0.348482	0.384955	0.397397	0.585204	0.739463	0.846722	0.699744	0.343534
LINC02041	0.730707	0.582219	0.445202	0.37679	0.656761	0.590413	0.437009	0.723211	0.62192	0.726379	0.682812	0.551638	0.689912	0.383667	0.539325	0.515668	0.512279	0.648543	0.490291	0.54433	0.392643	0.42257	0.529821	0.721734	0.783128	0.616489	0.457188	0.833835	0.699529	0.663337	0.697037	0.603801	0.842252	0.631447	0.585885	0.619957	0.552381	0.619899	0.545263	0.519894	0.613063	0.46639	0.52018	0.341064	0.863508	0.771054	0.859114	0.544319	0.258541
LINC02042	0.680707	0.517492	0.626984	0.40933	0.587624	0.689129	0.405315	0.827255	0.525658	0.798464	0.834329	0.581106	0.827276	0.300993	0.621168	0.479175	0.580064	0.734746	0.56392	0.555257	0.319913	0.535027	0.587977	0.824131	0.70921	0.503612	0.532597	0.742886	0.828692	0.971923	0.828997	0.714675	0.756627	0.591079	0.55733	0.539104	0.550401	0.75748	0.619349	0.642505	0.543089	0.459007	0.504512	0.379097	0.578682	0.659598	0.714037	0.600751	0.315198
LINC02046	0.889102	0.700415	0.669352	0.430482	0.591213	0.555847	0.553101	0.831889	0.536371	0.825344	0.810235	0.642884	0.777661	0.397935	0.639204	0.520076	0.63758	0.691386	0.594445	0.554587	0.360905	0.562545	0.655837	0.807316	0.90903	0.505195	0.706613	0.671614	0.798335	0.715428	0.853303	0.95513	0.674199	0.57105	0.47797	0.554644	0.554474	0.741922	0.609826	0.470594	0.646175	0.479119	0.524697	0.502634	0.535731	0.831751	0.747652	0.608206	0.345166
LINC02052	0.734737	0.566954	0.521689	0.504887	0.512232	0.622957	0.433546	0.945422	0.623033	0.696232	0.935714	0.706201	0.934236	0.300223	0.696214	0.409291	0.677953	0.602805	0.694654	0.454505	0.351816	0.608715	0.516517	0.954967	0.787154	0.579312	0.58679	0.848959	0.951921	0.844131	0.938265	0.773765	0.84768	0.659863	0.599738	0.623734	0.459215	0.823527	0.538519	0.544113	0.586967	0.39696	0.452084	0.397911	0.632582	0.753862	0.821244	0.685811	0.369454
LINC02054	0.736273	0.580692	0.507695	0.436018	0.492157	0.604888	0.420591	0.959049	0.638841	0.678787	0.954094	0.72131	0.958556	0.254471	0.697309	0.414757	0.693352	0.557879	0.684953	0.392562	0.325545	0.630076	0.506791	0.967583	0.78183	0.58334	0.604083	0.83733	0.955729	0.84112	0.95505	0.791961	0.830079	0.665169	0.607303	0.634229	0.42878	0.806331	0.544051	0.530941	0.599824	0.348069	0.383846	0.390447	0.59426	0.750762	0.835574	0.694898	0.338919
LINC02078	0.728725	0.614139	0.544286	0.460006	0.489638	0.59888	0.412988	0.94768	0.606875	0.688013	0.945779	0.746866	0.938628	0.299789	0.720778	0.401621	0.696598	0.539149	0.713252	0.406419	0.365512	0.624916	0.509072	0.947324	0.794055	0.565336	0.637729	0.788698	0.944927	0.815964	0.952377	0.805937	0.775023	0.654165	0.577837	0.622856	0.43338	0.808912	0.53867	0.525424	0.595604	0.356549	0.385374	0.421995	0.560064	0.726232	0.820084	0.706371	0.40802
LINC02086	0.631237	0.765781	0.711766	0.329248	0.759614	0.86862	0.394557	0.648445	0.904731	0.458816	0.621849	0.8583	0.610388	0.569829	0.85295	0.370512	0.822518	0.512288	0.881862	0.361615	0.593026	0.431718	0.786315	0.643137	0.524659	0.909898	0.739192	0.748356	0.65578	0.56503	0.631081	0.5254	0.731742	0.886276	0.862625	0.916645	0.735738	0.554989	0.829599	0.775284	0.865302	0.26795	0.332824	0.622016	0.556868	0.668432	0.544909	0.872583	0.377659
LINC02098	0.769459	0.509646	0.447607	0.45484	0.592857	0.679274	0.53403	0.783211	0.708644	0.554782	0.742768	0.624515	0.76027	0.38736	0.607431	0.483035	0.568728	0.642369	0.60356	0.467673	0.415325	0.501652	0.568341	0.792763	0.660436	0.698734	0.509863	0.961404	0.791101	0.726277	0.752201	0.613589	0.948675	0.729165	0.694001	0.726355	0.518966	0.665111	0.6045	0.614551	0.671032	0.41484	0.492853	0.42081	0.760864	0.851093	0.700814	0.646262	0.368967
LINC02099	0.607756	0.487329	0.444848	0.616697	0.508087	0.482526	0.353602	0.79768	0.475749	0.609959	0.817167	0.555927	0.794563	0.325597	0.598618	0.50939	0.577182	0.733998	0.565135	0.535626	0.417368	0.570607	0.447231	0.798146	0.668382	0.461685	0.49922	0.663388	0.771599	0.694087	0.750935	0.657928	0.671717	0.501738	0.456398	0.47876	0.578784	0.964521	0.418173	0.598718	0.405409	0.46711	0.512416	0.341314	0.749672	0.589759	0.690921	0.531879	0.320013
LINC02121	0.900431	0.707018	0.672425	0.411391	0.627696	0.566802	0.557046	0.820649	0.554707	0.857893	0.832908	0.631621	0.790656	0.384234	0.630474	0.554152	0.619234	0.731952	0.57846	0.551708	0.340542	0.563623	0.658907	0.822963	0.930007	0.516607	0.707094	0.698161	0.80065	0.742864	0.850597	0.958987	0.700237	0.570881	0.50837	0.570981	0.584438	0.74066	0.622966	0.477362	0.658135	0.507842	0.536189	0.508106	0.59009	0.857432	0.772521	0.583216	0.307698
LINC02130	0.607466	0.48503	0.431252	0.628168	0.498806	0.458828	0.353821	0.780143	0.464744	0.586306	0.782868	0.551553	0.754922	0.365027	0.571192	0.510774	0.565427	0.731809	0.559231	0.571806	0.434814	0.545886	0.442363	0.765947	0.662085	0.445616	0.480788	0.641003	0.730727	0.645214	0.729712	0.644368	0.648439	0.487745	0.438034	0.472454	0.586517	0.961449	0.402505	0.594321	0.401028	0.473359	0.529323	0.331998	0.751496	0.573056	0.660717	0.515305	0.288895
LINC02152	0.134032	0.0190108	0.054588	0.246941	0.0493607	0.0666443	0.196738	0.176411	0.0141691	0.164327	0.225776	0.10302	0.209844	0.0982603	0.126657	0.124084	0.104399	0.123646	0.114587	0.220203	0.132873	0.168981	0.0381566	0.166142	0.192528	0.0410798	0.0346076	0.166622	0.14894	0.206141	0.216496	0.246969	0.185583	0.0682801	0	0.0564068	0.0147205	0.227586	0.0302293	0.0122076	0.0532846	0.235963	0.255168	0.0912518	0.138932	0.232914	0.234822	0.0290366	0.259508
LINC02153	0.168018	0.0409712	0.0788447	0.252835	0.0621356	0.0774786	0.200032	0.212153	0.0388107	0.1885	0.264281	0.136696	0.24933	0.115295	0.151763	0.129479	0.132883	0.140575	0.143923	0.235926	0.14039	0.190512	0.0570175	0.205921	0.215522	0.0522066	0.0627085	0.186729	0.180156	0.226247	0.258961	0.289663	0.20096	0.0787946	0	0.0855221	0.0302153	0.255234	0.0524459	0.020707	0.0786468	0.243821	0.255996	0.11526	0.142547	0.261728	0.255068	0.0527692	0.22996
LINC02188	0.561022	0.796389	0.714174	0.307179	0.678817	0.823778	0.307926	0.704118	0.862226	0.462623	0.685389	0.92026	0.682606	0.531355	0.908724	0.309411	0.90043	0.451786	0.899361	0.280233	0.577962	0.484615	0.718936	0.69157	0.55113	0.854855	0.828449	0.651454	0.700523	0.588629	0.664951	0.567387	0.614176	0.841404	0.830744	0.875191	0.66809	0.60317	0.786176	0.7466	0.782694	0.207546	0.23923	0.615183	0.473055	0.564467	0.573383	0.901864	0.338308
LINC02202	0.571098	0.795692	0.759506	0.365842	0.681111	0.814876	0.36816	0.693738	0.792746	0.492833	0.693127	0.884776	0.666537	0.558886	0.903286	0.340666	0.881294	0.488944	0.90345	0.34572	0.599427	0.493126	0.731749	0.694948	0.560888	0.810233	0.810614	0.619411	0.708839	0.620148	0.696466	0.594526	0.601691	0.835085	0.789961	0.826483	0.680364	0.64603	0.772734	0.723894	0.765887	0.276264	0.315457	0.620681	0.429331	0.577254	0.554128	0.890825	0.423568
LINC02249	0.583083	0.805857	0.750032	0.306954	0.683746	0.81576	0.285435	0.715382	0.876504	0.462408	0.692489	0.917628	0.684366	0.532809	0.91972	0.307048	0.917179	0.43822	0.932876	0.305385	0.569325	0.460799	0.745869	0.689472	0.554815	0.837483	0.844628	0.642708	0.695113	0.596119	0.694455	0.574442	0.613636	0.859088	0.849565	0.861258	0.677095	0.610205	0.810756	0.760051	0.804619	0.189604	0.250559	0.607822	0.431807	0.568178	0.570888	0.901872	0.33505
LINC02251	0.755844	0.597037	0.533896	0.41592	0.520644	0.622417	0.425523	0.949011	0.639809	0.686988	0.945988	0.734488	0.946102	0.278705	0.706277	0.433701	0.709372	0.585836	0.706254	0.416765	0.329773	0.622764	0.536878	0.945216	0.798012	0.590407	0.615389	0.830834	0.93146	0.84031	0.955453	0.799678	0.839527	0.680915	0.598099	0.640152	0.460374	0.82647	0.561681	0.558691	0.620479	0.345638	0.386273	0.411047	0.610997	0.768768	0.836753	0.704412	0.337698
LINC02258	0.235689	0.215566	0.234423	0.0740928	0.249828	0.245002	0.21751	0.151364	0.219539	0.193416	0.230901	0.168086	0.198208	0.146041	0.159736	0.15234	0.240304	0.196007	0.233773	0.123729	0.157361	0.262459	0.260588	0.22412	0.213829	0.195677	0.190929	0.286169	0.304254	0.234331	0.205764	0.283327	0.238904	0.21153	0.197971	0.158886	0.221603	0.234328	0.254924	0.299296	0.210265	0.11506	0.131748	0.231795	0.234056	0.175272	0.144777	0.192051	0.257323
LINC02274	0.751854	0.612506	0.554782	0.412284	0.52576	0.628163	0.393003	0.952701	0.65162	0.693782	0.94786	0.746763	0.934508	0.249713	0.713009	0.399184	0.705714	0.560414	0.696279	0.4036	0.308648	0.563607	0.533438	0.936412	0.811545	0.588099	0.634544	0.809717	0.929362	0.827186	0.96011	0.794294	0.819149	0.694902	0.595905	0.642672	0.441598	0.79057	0.563812	0.542389	0.627948	0.318751	0.382524	0.364093	0.580157	0.760833	0.849794	0.714041	0.342427
LINC02282	0.741702	0.595204	0.526809	0.470209	0.512865	0.601944	0.416728	0.96436	0.609071	0.716375	0.962567	0.720417	0.973064	0.281265	0.709296	0.441946	0.696854	0.599397	0.68866	0.436028	0.336133	0.627933	0.518298	0.968957	0.806026	0.57208	0.616695	0.815249	0.950282	0.840746	0.955524	0.805414	0.829973	0.651166	0.588128	0.628364	0.468827	0.841261	0.547012	0.542989	0.59062	0.381153	0.408097	0.398882	0.624382	0.745199	0.847657	0.683679	0.335417
LINC02293	0.704418	0.551645	0.515463	0.518568	0.478742	0.588549	0.46648	0.931728	0.598378	0.646648	0.935975	0.714165	0.91741	0.311811	0.693601	0.411789	0.66717	0.562361	0.696279	0.42127	0.371218	0.639068	0.484932	0.936907	0.756725	0.550416	0.596084	0.814111	0.940293	0.819464	0.925291	0.763763	0.802439	0.629065	0.564944	0.604232	0.431987	0.831504	0.498566	0.530325	0.55134	0.408914	0.441208	0.427208	0.592194	0.729141	0.806018	0.674046	0.385229
LINC02325	0.728714	0.581343	0.498456	0.499311	0.48007	0.581337	0.410771	0.971135	0.628305	0.66417	0.962775	0.728745	0.955466	0.283982	0.702263	0.399561	0.694101	0.563653	0.684257	0.445334	0.351868	0.616981	0.488495	0.963566	0.787366	0.563624	0.608739	0.815121	0.953202	0.816733	0.947598	0.775604	0.819395	0.647822	0.584926	0.62173	0.425355	0.820744	0.515093	0.521602	0.582114	0.376467	0.41757	0.39369	0.604178	0.717294	0.839894	0.690945	0.280706
LINC02346	0.711261	0.591832	0.496233	0.453905	0.466839	0.592002	0.391529	0.945613	0.624039	0.637665	0.946909	0.733891	0.94317	0.253705	0.697568	0.375599	0.696142	0.512885	0.692142	0.387588	0.328524	0.613071	0.490035	0.937657	0.777258	0.574378	0.605566	0.808812	0.92937	0.805351	0.938381	0.776456	0.794701	0.655541	0.574057	0.623214	0.401137	0.799607	0.506007	0.520121	0.587531	0.320273	0.376053	0.3855	0.577348	0.724817	0.826764	0.693659	0.370299
LINC02347	0.729751	0.595222	0.532562	0.476454	0.488808	0.596744	0.400954	0.963119	0.609754	0.700672	0.956989	0.73424	0.951142	0.311559	0.721243	0.406441	0.691079	0.569292	0.691832	0.429049	0.342104	0.619923	0.507017	0.959393	0.798516	0.559364	0.626905	0.794948	0.939889	0.836552	0.9519	0.795558	0.796206	0.6503	0.589025	0.621594	0.443187	0.817036	0.537272	0.521302	0.592365	0.378406	0.405523	0.408088	0.583198	0.734387	0.842437	0.697166	0.340518
LINC02354	0.748922	0.604379	0.551266	0.48633	0.507303	0.598183	0.433174	0.960053	0.61	0.717036	0.971259	0.725903	0.966578	0.30035	0.724135	0.431383	0.705325	0.59467	0.691999	0.445935	0.348721	0.640037	0.523494	0.964135	0.805694	0.56325	0.632869	0.799664	0.954604	0.843832	0.964504	0.824857	0.807284	0.654265	0.581617	0.611766	0.461786	0.8327	0.547789	0.52868	0.583662	0.388443	0.429091	0.422508	0.591458	0.75022	0.832063	0.694151	0.354891
LINC02375	0.729027	0.583731	0.540989	0.444038	0.511338	0.603379	0.416625	0.928414	0.605457	0.698392	0.933531	0.710532	0.931079	0.263285	0.695074	0.378415	0.674446	0.562792	0.682493	0.401073	0.298269	0.588544	0.520346	0.951902	0.781595	0.554955	0.613585	0.805782	0.957198	0.821656	0.944875	0.794298	0.814579	0.648347	0.582657	0.619432	0.443058	0.783786	0.546345	0.508105	0.583409	0.34393	0.399972	0.384246	0.567388	0.753074	0.821137	0.680775	0.408528
LINC02384	0.239935	0.300101	0.211253	0.183537	0.270477	0.321306	0.182141	0.259709	0.297689	0.22523	0.233727	0.279226	0.252158	0.234175	0.295652	0.218039	0.264129	0.210233	0.333575	0.161528	0.325731	0.267338	0.239211	0.247639	0.221551	0.324569	0.316862	0.326803	0.238288	0.282719	0.17567	0.260889	0.244313	0.316949	0.378454	0.32016	0.255493	0.258751	0.2951	0.362197	0.292764	0.184859	0.163363	0.251665	0.315553	0.234052	0.21016	0.295074	0.252209
LINC02390	0.761457	0.607196	0.566156	0.502566	0.528482	0.630183	0.43343	0.954839	0.642824	0.714265	0.948717	0.739277	0.946038	0.316231	0.719654	0.38937	0.710708	0.595507	0.696493	0.469724	0.361767	0.605647	0.548152	0.966709	0.808071	0.587952	0.633037	0.833241	0.961206	0.834742	0.950505	0.81944	0.82589	0.678114	0.610518	0.640323	0.46386	0.798263	0.575796	0.547331	0.625757	0.392602	0.440871	0.442251	0.595619	0.768527	0.826742	0.705624	0.357107
LINC02392	0.773698	0.629837	0.535764	0.455844	0.512096	0.592046	0.448752	0.948761	0.623184	0.737687	0.946287	0.723865	0.943942	0.293511	0.69914	0.439304	0.701379	0.570924	0.677646	0.442512	0.34693	0.624916	0.546866	0.948928	0.856761	0.563968	0.626751	0.788626	0.93854	0.800474	0.9613	0.838377	0.803691	0.656074	0.557818	0.607078	0.448629	0.79593	0.541248	0.488075	0.622116	0.387011	0.426781	0.417499	0.601647	0.769961	0.859197	0.686187	0.378268
LINC02395	0.716745	0.559324	0.502775	0.482305	0.473084	0.590166	0.41228	0.956254	0.613532	0.654996	0.955967	0.709911	0.945148	0.254196	0.696742	0.390711	0.676278	0.554887	0.679976	0.39975	0.320516	0.60036	0.492093	0.952428	0.763673	0.554435	0.612844	0.829958	0.947211	0.833914	0.945386	0.764829	0.823314	0.648098	0.589179	0.610691	0.417958	0.81514	0.518209	0.527954	0.579041	0.354375	0.398728	0.383836	0.589642	0.728995	0.843805	0.687857	0.29508
LINC02397	0.719896	0.578191	0.495574	0.483524	0.480239	0.59064	0.408981	0.965524	0.625628	0.669951	0.959264	0.72884	0.962542	0.274708	0.697371	0.403719	0.686916	0.560975	0.688434	0.436068	0.343362	0.61552	0.493436	0.955025	0.792737	0.567194	0.601233	0.818328	0.948383	0.824485	0.94298	0.770192	0.827698	0.644538	0.575317	0.619186	0.423633	0.819306	0.515873	0.522159	0.570459	0.364983	0.408935	0.369393	0.618171	0.720638	0.852606	0.684907	0.319626
LINC02412	0.657051	0.483322	0.63883	0.397819	0.575648	0.67993	0.399201	0.784281	0.493268	0.791874	0.779517	0.561284	0.775594	0.29812	0.614371	0.475321	0.54528	0.748468	0.526515	0.571084	0.303003	0.496138	0.566032	0.782598	0.680553	0.482966	0.527016	0.709041	0.778096	0.961079	0.77452	0.683995	0.722762	0.570783	0.535431	0.534494	0.557083	0.727242	0.612183	0.635714	0.518104	0.465847	0.519634	0.373139	0.540365	0.644637	0.668324	0.558912	0.289052
LINC02416	0.767215	0.602345	0.52805	0.420358	0.491126	0.581363	0.412019	0.94883	0.618336	0.710547	0.943002	0.710409	0.938149	0.252979	0.686397	0.387161	0.696422	0.545107	0.662829	0.410664	0.293168	0.579879	0.515438	0.944719	0.826737	0.544879	0.625833	0.790006	0.936877	0.812849	0.958359	0.839303	0.798449	0.660981	0.561167	0.594531	0.41208	0.774787	0.537136	0.484746	0.611775	0.350477	0.394237	0.386679	0.562591	0.76528	0.849794	0.686064	0.359038
LINC02424	0.494015	0.341895	0.295468	0.607942	0.35264	0.331484	0.458167	0.624752	0.298943	0.444268	0.629325	0.375004	0.616222	0.397996	0.399538	0.435781	0.391753	0.564087	0.426639	0.52448	0.386484	0.440664	0.282466	0.610626	0.510784	0.326815	0.388708	0.527911	0.59635	0.544571	0.585363	0.491286	0.53571	0.360834	0.339331	0.333567	0.430321	0.75539	0.267981	0.492056	0.278596	0.456882	0.57239	0.175153	0.580823	0.464917	0.508358	0.384824	0.29286
LINC02446	0.832356	0.586454	0.517618	0.447839	0.633319	0.704614	0.50261	0.86678	0.740824	0.645416	0.830922	0.683707	0.841968	0.40135	0.671534	0.481651	0.636619	0.672301	0.652401	0.509771	0.409888	0.522264	0.609082	0.85237	0.735283	0.707103	0.584549	0.952348	0.845895	0.766788	0.845893	0.702736	0.957874	0.749867	0.708335	0.74759	0.553307	0.710266	0.649865	0.615222	0.72194	0.406966	0.483717	0.451692	0.749805	0.88496	0.772059	0.694429	0.351826
LINC02461	0.789661	0.535582	0.476285	0.477723	0.621015	0.680441	0.4799	0.830841	0.728127	0.588118	0.815061	0.635474	0.814167	0.380346	0.603707	0.455223	0.592476	0.6559	0.613237	0.528612	0.404652	0.505537	0.581968	0.829132	0.696841	0.699925	0.524139	0.964088	0.819453	0.735239	0.801091	0.659726	0.958201	0.727768	0.701507	0.715353	0.527013	0.695236	0.616449	0.608315	0.70211	0.396808	0.485655	0.412958	0.770838	0.86101	0.741352	0.657054	0.318256
LINC02489	0.718038	0.583393	0.520224	0.489264	0.491608	0.598554	0.438373	0.946935	0.62384	0.654966	0.939159	0.729028	0.947846	0.318429	0.712062	0.436963	0.707035	0.585747	0.711236	0.423691	0.381086	0.675091	0.504061	0.94925	0.775865	0.58748	0.610695	0.823185	0.936818	0.824919	0.920022	0.774164	0.801082	0.640654	0.606453	0.620687	0.460637	0.854708	0.526061	0.563842	0.559676	0.381175	0.407313	0.419615	0.618849	0.714064	0.79266	0.699155	0.334126
LINC02542	0.726529	0.559161	0.517192	0.517659	0.503801	0.594981	0.444334	0.954757	0.599706	0.682977	0.946233	0.714671	0.950404	0.293876	0.702294	0.433793	0.6881	0.601265	0.686628	0.462562	0.364146	0.63604	0.496372	0.951039	0.774678	0.564925	0.608067	0.815205	0.940519	0.837277	0.931807	0.785511	0.83377	0.647471	0.579687	0.624739	0.453533	0.840175	0.531403	0.546692	0.566416	0.407957	0.445092	0.404626	0.618287	0.733515	0.821689	0.672855	0.316696
LINC02569	0.740869	0.583375	0.52348	0.467019	0.50079	0.60065	0.408672	0.951289	0.633427	0.670778	0.950125	0.729103	0.951992	0.260586	0.719511	0.40606	0.703759	0.591049	0.690292	0.401235	0.324729	0.620731	0.504641	0.964381	0.791878	0.584398	0.617778	0.842707	0.95828	0.828638	0.935867	0.784508	0.828599	0.647949	0.602107	0.635397	0.451325	0.835824	0.535059	0.553245	0.571451	0.353637	0.404056	0.382612	0.62389	0.739765	0.829799	0.693087	0.301898
LINC02577	0.656377	0.498537	0.485155	0.554707	0.565083	0.514687	0.377248	0.800727	0.500658	0.629016	0.828059	0.562845	0.78728	0.339272	0.57878	0.526556	0.572572	0.673092	0.592209	0.509339	0.389186	0.55093	0.461073	0.813103	0.702286	0.454339	0.509757	0.700383	0.787346	0.728973	0.812947	0.684637	0.694511	0.516271	0.502017	0.4828	0.547365	0.89722	0.452369	0.669709	0.454581	0.444549	0.497634	0.339782	0.668367	0.645903	0.722597	0.548243	0.330842
LINCMD1	0.237648	0.102943	0.0773431	0.281724	0.157883	0.151746	0.325974	0.164792	0.128296	0.207779	0.144273	0.132176	0.170699	0.243794	0.162576	0.26627	0.155332	0.232085	0.203003	0.222262	0.249818	0.313466	0.149489	0.207376	0.258142	0.186643	0.061819	0.257056	0.196485	0.142864	0.195605	0.256631	0.270128	0.154227	0.118834	0.150423	0.177565	0.275221	0.126871	0.165949	0.135518	0.334536	0.304653	0.21723	0.272265	0.289529	0.148404	0.124068	0.42803
LINP1	0.760888	0.589985	0.56526	0.570675	0.574403	0.444461	0.493339	0.685703	0.412414	0.723108	0.686901	0.496221	0.63385	0.453195	0.542272	0.605614	0.505167	0.810819	0.501724	0.622768	0.445508	0.514986	0.572919	0.67248	0.770042	0.410808	0.596984	0.558577	0.647087	0.589218	0.679754	0.795511	0.554423	0.421227	0.391376	0.440446	0.663321	0.862728	0.495515	0.534293	0.471177	0.563169	0.620331	0.445771	0.680834	0.684853	0.609364	0.46737	0.322114
LIPC-AS1	0.740756	0.6043	0.541264	0.47692	0.521339	0.623661	0.449026	0.939839	0.636186	0.699928	0.955274	0.726176	0.931309	0.318198	0.719924	0.43013	0.695159	0.565134	0.710442	0.422566	0.375442	0.631959	0.541341	0.948766	0.799605	0.585154	0.623987	0.812434	0.953734	0.826194	0.962985	0.796682	0.817366	0.672283	0.598194	0.61872	0.456575	0.795892	0.559784	0.538395	0.612814	0.397239	0.424123	0.436245	0.596978	0.746416	0.852175	0.707932	0.401505
LIVAR	0.188069	0.102186	0.0709134	0.115609	0.141345	0.142829	0.182473	0.235229	0.200873	0.16156	0.198663	0.121581	0.219367	0.0771202	0.0746483	0.126009	0.12058	0.171582	0.125197	0.129741	0.0856417	0.175815	0.121198	0.249498	0.157651	0.122518	0.147124	0.278243	0.278506	0.237219	0.163264	0.212917	0.283978	0.193217	0.191188	0.155286	0.082069	0.146895	0.157153	0.127389	0.193057	0.146649	0.121415	0.122073	0.236318	0.210693	0.215387	0.145508	0.140367
LIX1L-AS1	0.762987	0.616774	0.543845	0.459312	0.504655	0.604759	0.440622	0.947243	0.645925	0.679179	0.961359	0.745466	0.942244	0.298203	0.70892	0.409484	0.702317	0.562033	0.69513	0.414983	0.348047	0.614529	0.514279	0.958274	0.805583	0.586212	0.633306	0.83456	0.946554	0.819357	0.957158	0.809752	0.814128	0.659006	0.609737	0.646596	0.443108	0.805221	0.549726	0.528128	0.614888	0.361894	0.407175	0.41877	0.596432	0.763549	0.830654	0.700089	0.342905
LMCD1-AS1	0.588148	0.823697	0.747207	0.339918	0.714826	0.830345	0.333762	0.724077	0.862508	0.524837	0.708127	0.91139	0.697012	0.533506	0.914384	0.344031	0.905333	0.47197	0.908852	0.330156	0.601815	0.494913	0.748638	0.721746	0.604526	0.861307	0.832334	0.658256	0.715089	0.606199	0.705835	0.59871	0.635675	0.868803	0.830119	0.861076	0.707754	0.629153	0.786372	0.739182	0.82172	0.259592	0.292284	0.619912	0.500283	0.603054	0.616333	0.897294	0.373834
LOXL1-AS1	0.191412	0.244493	0.230867	0.159619	0.274548	0.259933	0.176695	0.224482	0.189464	0.221511	0.250996	0.228834	0.231179	0.169698	0.268855	0.302371	0.249993	0.199392	0.285481	0.11406	0.284872	0.228179	0.238002	0.2104	0.201519	0.228455	0.309622	0.227846	0.248807	0.259179	0.243921	0.25697	0.231191	0.305827	0.258038	0.202103	0.25205	0.283781	0.264202	0.353808	0.247603	0.171119	0.145371	0.196845	0.222838	0.210715	0.251434	0.255283	0.451884
LPP-AS2	0.576096	0.820947	0.734518	0.316533	0.679489	0.793164	0.291328	0.708944	0.836244	0.500308	0.699553	0.909767	0.689142	0.476485	0.908319	0.273426	0.911306	0.428555	0.904486	0.269043	0.519914	0.458691	0.738515	0.711944	0.594256	0.846176	0.824459	0.621971	0.711804	0.569022	0.699001	0.606218	0.604383	0.842312	0.801175	0.854899	0.66334	0.598525	0.753465	0.672895	0.789564	0.193215	0.25668	0.587215	0.427728	0.574528	0.594794	0.879545	0.381795
LRP1-AS	0.232149	0.143971	0.127305	0.355662	0.193275	0.211092	0.273689	0.203907	0.150606	0.22425	0.235279	0.165697	0.255235	0.235778	0.220193	0.209111	0.20163	0.249378	0.237853	0.289685	0.261729	0.224432	0.175707	0.235798	0.214515	0.234941	0.129654	0.292626	0.23732	0.222891	0.25363	0.278604	0.31113	0.188299	0.165638	0.217541	0.199469	0.277609	0.163222	0.18065	0.172801	0.30796	0.336762	0.249786	0.248579	0.327811	0.205903	0.175757	0.523758
LRRC2-AS1	0.506293	0.428632	0.422675	0.666137	0.310548	0.377738	0.384467	0.699621	0.402857	0.54359	0.69658	0.571159	0.677285	0.454027	0.536021	0.306373	0.490746	0.382046	0.508817	0.614676	0.512913	0.46947	0.346529	0.68355	0.565184	0.388299	0.46343	0.508194	0.638793	0.567312	0.691281	0.599169	0.495494	0.394699	0.380459	0.420961	0.301035	0.569124	0.365987	0.313148	0.416452	0.509303	0.562139	0.317917	0.375833	0.49103	0.596753	0.472827	0.266338
LUADT1	0.761555	0.618292	0.546606	0.474075	0.543188	0.617462	0.453129	0.941497	0.635098	0.717067	0.947391	0.718162	0.941473	0.291423	0.727761	0.441051	0.713278	0.60421	0.695909	0.439019	0.358292	0.638493	0.538489	0.958538	0.814782	0.587556	0.641707	0.819444	0.963484	0.820497	0.941174	0.820947	0.839815	0.666716	0.603593	0.642688	0.480043	0.824277	0.563972	0.539172	0.597419	0.398741	0.427653	0.429338	0.623561	0.742202	0.838416	0.686939	0.330107
LUCAT1	0.719357	0.853234	0.832374	0.238955	0.901939	0.845799	0.442122	0.51254	0.776876	0.703819	0.488932	0.721102	0.46422	0.636228	0.741695	0.486	0.736205	0.68609	0.69205	0.528241	0.539385	0.328174	0.90073	0.500661	0.678851	0.809616	0.754288	0.574498	0.493482	0.556976	0.528998	0.634042	0.589771	0.774765	0.734506	0.802428	0.847742	0.480113	0.861358	0.728414	0.850735	0.404511	0.468802	0.646198	0.57225	0.70247	0.553405	0.729409	0.360974
MALAT1	0.537068	0.646856	0.621878	0.541943	0.698569	0.662017	0.568034	0.393924	0.592805	0.515798	0.383208	0.591171	0.355395	0.788994	0.65043	0.601221	0.57982	0.596154	0.593474	0.575501	0.778691	0.487778	0.687293	0.402023	0.473238	0.674782	0.632884	0.449293	0.386063	0.42825	0.378017	0.46413	0.453491	0.587478	0.564765	0.643372	0.716371	0.461052	0.672195	0.645142	0.640387	0.739311	0.615876	0.785792	0.497465	0.519885	0.353038	0.594812	0.38867
MAP3K20-AS1	0.81166	0.544304	0.506719	0.4686	0.622723	0.709529	0.497075	0.866705	0.706506	0.65841	0.833659	0.642435	0.847561	0.366051	0.635608	0.487362	0.604666	0.698055	0.609335	0.528739	0.383375	0.532825	0.597381	0.864388	0.727301	0.677435	0.548108	0.961009	0.85791	0.812656	0.836893	0.685251	0.957481	0.733383	0.697483	0.711284	0.545511	0.727619	0.63005	0.632489	0.683908	0.426021	0.50825	0.420103	0.750004	0.868412	0.763504	0.668535	0.347273
MAPT-AS1	0.466836	0.274545	0.236748	0.965912	0.341215	0.282363	0.464165	0.499869	0.27788	0.382121	0.465591	0.347568	0.452226	0.473858	0.329127	0.341859	0.317064	0.511673	0.348481	0.718414	0.551942	0.34882	0.281599	0.504715	0.405909	0.333438	0.303726	0.491408	0.457302	0.375548	0.43492	0.404097	0.475732	0.287548	0.291435	0.342845	0.392822	0.586435	0.23377	0.402231	0.265255	0.693144	0.84762	0.323807	0.539599	0.459359	0.369177	0.280176	0.313721
MBNL1-AS1	0.596821	0.796048	0.733368	0.313149	0.706473	0.859961	0.320956	0.706776	0.871361	0.464186	0.674609	0.885198	0.649042	0.476874	0.884068	0.324513	0.856772	0.482212	0.888133	0.284489	0.540059	0.439735	0.764428	0.676671	0.549472	0.859366	0.811323	0.683176	0.70776	0.606695	0.680811	0.560724	0.66456	0.883962	0.836754	0.865851	0.680795	0.605606	0.790612	0.767978	0.813217	0.200301	0.273303	0.606348	0.469532	0.591343	0.562025	0.883466	0.379701
MCHR2-AS1	0.18378	0.0449314	0.084154	0.272167	0.0854509	0.0961544	0.224003	0.221434	0.0538436	0.202756	0.273788	0.13448	0.258763	0.138896	0.155869	0.169273	0.130863	0.167666	0.142568	0.255472	0.159737	0.2083	0.0738115	0.212688	0.231008	0.0779933	0.0622047	0.209628	0.180432	0.242606	0.262421	0.29028	0.227933	0.0999239	0.00342445	0.092138	0.052969	0.263751	0.0650049	0.041621	0.0960337	0.272545	0.282065	0.120107	0.184011	0.292124	0.276131	0.060992	0.275713
MCM3AP-AS1	0.608036	0.844839	0.791411	0.345174	0.745584	0.857176	0.330805	0.715195	0.883123	0.520319	0.705864	0.932504	0.684624	0.581824	0.931576	0.353438	0.930433	0.504522	0.928941	0.370101	0.626728	0.46897	0.796087	0.699617	0.595672	0.8823	0.828876	0.662639	0.711635	0.609588	0.709204	0.604871	0.644622	0.891828	0.837257	0.880064	0.738125	0.64268	0.814518	0.767327	0.839573	0.255986	0.310969	0.644776	0.498998	0.613846	0.60433	0.921126	0.399831
MDC1-AS1	0.954174	0.644758	0.616256	0.415533	0.682757	0.623731	0.658231	0.715148	0.617434	0.762313	0.710773	0.552253	0.676389	0.491745	0.55314	0.605956	0.548404	0.771523	0.507272	0.620963	0.398888	0.517859	0.718924	0.703017	0.859022	0.600135	0.626571	0.784694	0.688639	0.660529	0.743555	0.86461	0.799272	0.636983	0.543984	0.61839	0.619093	0.648771	0.665289	0.511191	0.741845	0.556242	0.60022	0.564091	0.6805	0.955759	0.682177	0.551412	0.346633
MDS2	0.618523	0.82823	0.778425	0.264422	0.720682	0.861374	0.312185	0.717003	0.890301	0.517257	0.689674	0.926672	0.683759	0.538371	0.910747	0.308497	0.906741	0.479206	0.894971	0.31845	0.531947	0.46068	0.784687	0.694886	0.593339	0.85616	0.831084	0.672158	0.698927	0.622535	0.689722	0.608235	0.648483	0.879134	0.856722	0.885597	0.680297	0.582637	0.830221	0.731435	0.858127	0.2	0.241428	0.626886	0.45633	0.621894	0.586549	0.914658	0.343374
MEF2C-AS1	0.748352	0.610317	0.529357	0.438838	0.496768	0.59963	0.427912	0.958003	0.635002	0.690172	0.946533	0.740433	0.957892	0.29834	0.707242	0.425947	0.711586	0.551972	0.70937	0.40567	0.348638	0.647242	0.517466	0.959843	0.793477	0.585178	0.6328	0.812321	0.939146	0.821586	0.951383	0.816278	0.805901	0.663624	0.604617	0.640381	0.437833	0.804131	0.557227	0.527599	0.61222	0.35212	0.37476	0.433061	0.576813	0.749006	0.821639	0.708765	0.341158
MEG3	0.51449	0.669473	0.650768	0.499277	0.694567	0.657675	0.524004	0.416092	0.5992	0.533883	0.389362	0.611971	0.380213	0.861963	0.621998	0.568221	0.615491	0.565009	0.618106	0.688102	0.830219	0.453105	0.696186	0.396829	0.457206	0.660687	0.625147	0.424008	0.379724	0.438374	0.391749	0.467897	0.430997	0.598897	0.587096	0.633604	0.71824	0.436118	0.692529	0.645369	0.669344	0.677955	0.571673	0.73221	0.461183	0.478889	0.359102	0.612832	0.356778
MEG8	0.225936	0.18547	0.181914	0.117624	0.275749	0.229088	0.178451	0.184679	0.196815	0.208923	0.198706	0.15648	0.174855	0.188451	0.227842	0.152666	0.217264	0.171199	0.272916	0.179581	0.22679	0.155951	0.16763	0.19335	0.175335	0.16948	0.238168	0.241917	0.272456	0.180718	0.243478	0.219066	0.27944	0.231694	0.197425	0.195013	0.17946	0.213945	0.226862	0.232497	0.233337	0.178067	0.121709	0.253031	0.181529	0.219532	0.236334	0.233518	0.182026
MESTIT1	0.443222	0.274384	0.230887	0.537225	0.33886	0.300888	0.826877	0.444363	0.284335	0.343237	0.417459	0.28737	0.429544	0.592477	0.317654	0.657504	0.28812	0.47099	0.351426	0.491549	0.637753	0.723893	0.296478	0.445486	0.381043	0.35405	0.305413	0.480447	0.44612	0.385057	0.382891	0.380421	0.488893	0.299241	0.312467	0.320448	0.390307	0.542816	0.278988	0.398908	0.286866	0.634897	0.526264	0.425039	0.527395	0.42637	0.328899	0.313539	0.303033
MGAT3-AS1	0.308086	0.284288	0.234443	0.172352	0.234558	0.299811	0.182775	0.258935	0.255491	0.202013	0.190227	0.256864	0.213386	0.132196	0.257305	0.103066	0.286894	0.263661	0.264055	0.19279	0.146577	0.138941	0.292122	0.238673	0.327939	0.314085	0.228749	0.346055	0.27359	0.223463	0.224754	0.281767	0.311577	0.273042	0.232619	0.288466	0.203553	0.244025	0.248265	0.294352	0.261244	0.0924221	0.203204	0.161129	0.243046	0.279371	0.2207	0.272108	0.270831
MHRT	0.236869	0.173042	0.174045	0.275953	0.277186	0.296526	0.313983	0.231924	0.199182	0.257197	0.265695	0.148985	0.199367	0.241163	0.270005	0.272553	0.189182	0.280849	0.282575	0.214771	0.288228	0.297815	0.263799	0.242233	0.238419	0.217033	0.171567	0.2905	0.333696	0.238596	0.272843	0.249545	0.37611	0.252475	0.188995	0.170093	0.235484	0.267641	0.241188	0.215917	0.208124	0.35369	0.249026	0.343173	0.295934	0.284487	0.253244	0.22826	0.51969
MIAT	0.511229	0.654077	0.61488	0.482855	0.683361	0.616438	0.580717	0.360102	0.583668	0.490647	0.349802	0.571315	0.326974	0.87011	0.604595	0.62197	0.596433	0.562247	0.591473	0.633116	0.844275	0.527227	0.686655	0.357247	0.470169	0.646354	0.592222	0.396608	0.335876	0.367484	0.335275	0.466536	0.388082	0.546001	0.533157	0.621908	0.707403	0.435905	0.638462	0.602387	0.624415	0.725292	0.549355	0.794632	0.481227	0.475739	0.3272	0.573812	0.360116
MIATNB	0.5933	0.873916	0.77903	0.31812	0.740743	0.830538	0.338437	0.71666	0.855276	0.525104	0.69944	0.931755	0.672526	0.531982	0.92523	0.355577	0.914245	0.46937	0.913369	0.324267	0.602311	0.464538	0.765612	0.687841	0.603566	0.837443	0.850492	0.61575	0.700311	0.610719	0.699313	0.617774	0.608085	0.849413	0.822094	0.861615	0.69426	0.609685	0.804215	0.754871	0.810884	0.249613	0.284682	0.622452	0.453048	0.574971	0.613548	0.928356	0.357275
MIF-AS1	0.28966	0.329106	0.278553	0.149434	0.263	0.343082	0.167987	0.248256	0.297113	0.180274	0.179952	0.306976	0.200261	0.156955	0.302432	0.0867422	0.333169	0.247826	0.308315	0.173092	0.17669	0.128973	0.332415	0.220216	0.303823	0.359355	0.277629	0.328981	0.255645	0.217097	0.208639	0.261825	0.289957	0.316316	0.277009	0.333782	0.241449	0.224243	0.293013	0.325568	0.29864	0.0677327	0.184237	0.184621	0.217388	0.260344	0.196639	0.316543	0.279303
MIMT1	0.743968	0.594061	0.531906	0.436018	0.503058	0.589768	0.414118	0.956364	0.618065	0.709944	0.957359	0.733388	0.956665	0.274116	0.696262	0.410572	0.701625	0.556102	0.68899	0.417615	0.328884	0.626261	0.504004	0.966483	0.807469	0.556687	0.617333	0.812237	0.95109	0.827861	0.962225	0.811034	0.806545	0.647414	0.578046	0.621156	0.429337	0.809283	0.538804	0.520866	0.594636	0.361998	0.388916	0.39315	0.587245	0.74582	0.850464	0.68844	0.292687
MINCR	0.451538	0.639799	0.552686	0.246415	0.666629	0.681375	0.570964	0.445319	0.714275	0.289442	0.44036	0.644394	0.434305	0.677245	0.671862	0.636782	0.660479	0.468273	0.703398	0.29024	0.78009	0.690974	0.662662	0.425529	0.365171	0.761993	0.621683	0.527632	0.44138	0.377982	0.385795	0.366274	0.502652	0.675555	0.698429	0.70257	0.69819	0.516557	0.64827	0.714557	0.651371	0.382479	0.21357	0.728297	0.525283	0.454659	0.349729	0.687315	0.339741
MIR100HG	0.69473	0.778199	0.766657	0.364717	0.806604	0.737267	0.418696	0.542561	0.734792	0.54388	0.533222	0.701529	0.49722	0.604708	0.73682	0.593539	0.711732	0.636115	0.707578	0.478981	0.66776	0.381962	0.797455	0.519946	0.60399	0.756796	0.772151	0.569452	0.512818	0.485811	0.539835	0.627012	0.544264	0.72768	0.712594	0.726554	0.793255	0.569006	0.790976	0.790909	0.791314	0.416493	0.429807	0.608268	0.536628	0.665802	0.46267	0.734531	0.37734
MIR155HG	0.418373	0.596832	0.524908	0.303592	0.611621	0.636983	0.564441	0.437287	0.667406	0.294508	0.421661	0.64535	0.414507	0.655643	0.68906	0.626366	0.654198	0.446666	0.718201	0.270169	0.762359	0.714176	0.628273	0.428097	0.335816	0.692087	0.594412	0.479322	0.434099	0.369652	0.380259	0.358933	0.46401	0.613373	0.650989	0.650956	0.653526	0.542795	0.605506	0.692963	0.586453	0.413302	0.23912	0.754482	0.470678	0.417611	0.3201	0.656719	0.367385
MIR17HG	0.394884	0.622624	0.537699	0.300422	0.617266	0.60132	0.532223	0.420215	0.643242	0.305599	0.432884	0.646713	0.413571	0.641202	0.680915	0.587034	0.646457	0.41749	0.696717	0.318649	0.817281	0.698561	0.620122	0.409383	0.375768	0.681584	0.594296	0.438679	0.432111	0.346446	0.371556	0.37024	0.426649	0.600091	0.625976	0.632057	0.644489	0.525104	0.592984	0.631834	0.589138	0.44232	0.218917	0.792636	0.465095	0.391436	0.348069	0.647597	0.330419
MIR181A1HG	0.572317	0.827439	0.731981	0.305062	0.701173	0.810798	0.309021	0.701791	0.850735	0.469543	0.680992	0.919533	0.668467	0.499826	0.901438	0.302443	0.90355	0.435213	0.912283	0.290806	0.582946	0.444874	0.72996	0.696065	0.575482	0.861923	0.820199	0.640374	0.701256	0.572111	0.68474	0.577125	0.612065	0.869166	0.808058	0.88337	0.676984	0.600977	0.777086	0.744328	0.802176	0.190459	0.246862	0.565184	0.451024	0.574269	0.587007	0.896766	0.373684
MIR181A2HG	0.740321	0.590932	0.520753	0.492296	0.513875	0.612122	0.462506	0.95306	0.626404	0.687032	0.945211	0.71652	0.926659	0.333311	0.705851	0.472265	0.677608	0.605736	0.693334	0.446378	0.401687	0.644836	0.521062	0.944433	0.790492	0.567155	0.63536	0.822295	0.943907	0.836358	0.930906	0.774573	0.815666	0.665833	0.598881	0.615393	0.480643	0.849326	0.543305	0.572829	0.59321	0.415863	0.434856	0.428907	0.648733	0.731727	0.841057	0.694755	0.341567
MIR2052HG	0.529655	0.74897	0.69544	0.474083	0.713248	0.748922	0.250811	0.655248	0.763888	0.463028	0.652788	0.815773	0.619277	0.519577	0.830459	0.377605	0.811682	0.598194	0.823036	0.421868	0.623941	0.417415	0.701891	0.632885	0.52551	0.771275	0.75531	0.576083	0.618206	0.538109	0.61185	0.52771	0.548725	0.750767	0.731404	0.778706	0.777845	0.761168	0.699173	0.806721	0.691415	0.278513	0.384971	0.529553	0.581059	0.508613	0.523137	0.801142	0.337977
MIR210HG	0.722359	0.567566	0.506981	0.496747	0.477245	0.5957	0.448814	0.956345	0.608218	0.679943	0.943293	0.714143	0.943192	0.293466	0.696053	0.419793	0.689757	0.556779	0.681746	0.453748	0.358307	0.632697	0.513906	0.940457	0.788478	0.564908	0.588283	0.801584	0.930588	0.834664	0.945619	0.773506	0.819538	0.652163	0.561022	0.607822	0.419435	0.814505	0.520879	0.500744	0.585158	0.398187	0.441553	0.405521	0.588601	0.733635	0.84427	0.689068	0.358437
MIR22HG	0.668451	0.851285	0.853312	0.253632	0.916879	0.889428	0.411789	0.559028	0.818803	0.677348	0.524957	0.757236	0.503847	0.611432	0.803008	0.514178	0.764921	0.67326	0.751059	0.509562	0.624208	0.360468	0.887795	0.523943	0.610415	0.841943	0.801008	0.603844	0.52585	0.611413	0.536387	0.58647	0.617598	0.833103	0.795817	0.826275	0.868548	0.510471	0.922557	0.810762	0.862462	0.380869	0.435598	0.646104	0.584729	0.660888	0.553963	0.777803	0.356875
MIR31HG	0.595098	0.400525	0.443989	0.406074	0.456164	0.457724	0.920142	0.449495	0.325488	0.580202	0.418051	0.314757	0.410439	0.563904	0.345733	0.700134	0.297388	0.563306	0.320426	0.573452	0.568572	0.693387	0.511585	0.436114	0.51758	0.390372	0.390008	0.48127	0.448404	0.545848	0.436253	0.548874	0.512341	0.361437	0.331873	0.368178	0.454813	0.402638	0.462458	0.368246	0.441565	0.70218	0.597237	0.545663	0.416837	0.562712	0.371357	0.345191	0.370429
MIR34AHG	0.604394	0.816961	0.746817	0.324451	0.689971	0.831975	0.330977	0.741788	0.862359	0.528579	0.716903	0.920419	0.70874	0.521319	0.912208	0.33044	0.922795	0.455556	0.924572	0.311069	0.57895	0.502336	0.750991	0.732673	0.612367	0.846427	0.850969	0.651525	0.735398	0.6295	0.725708	0.618908	0.630143	0.87704	0.825447	0.84535	0.657165	0.63382	0.794492	0.742345	0.807242	0.250078	0.289279	0.621573	0.46136	0.584817	0.619214	0.915022	0.337879
MIR3945HG	0.267795	0.269192	0.225173	0.335086	0.269309	0.31865	0.325738	0.280655	0.222369	0.290806	0.300908	0.243651	0.295407	0.278413	0.330137	0.325847	0.253859	0.266993	0.329285	0.199996	0.340237	0.319675	0.278935	0.311	0.301315	0.305803	0.241245	0.309538	0.360673	0.276352	0.327249	0.316525	0.340463	0.25894	0.211889	0.268852	0.276158	0.300831	0.257585	0.272489	0.263908	0.34278	0.296538	0.315622	0.285167	0.353944	0.254212	0.298099	0.982684
MIR4307HG	0.7458	0.595576	0.527738	0.496318	0.517198	0.592634	0.463754	0.960905	0.617465	0.698586	0.950119	0.731266	0.948837	0.316685	0.716236	0.460133	0.697027	0.594325	0.704136	0.466537	0.38747	0.630799	0.520352	0.945884	0.806126	0.569756	0.625336	0.808396	0.94041	0.828437	0.942435	0.794699	0.834859	0.65227	0.574281	0.628366	0.464667	0.838374	0.536968	0.534402	0.591464	0.417753	0.436192	0.440686	0.629686	0.746947	0.852656	0.689835	0.333738
MIR4422HG	0.214808	0.134301	0.0756478	0.354722	0.18597	0.186624	0.250149	0.180548	0.118979	0.221667	0.20897	0.118785	0.218463	0.157481	0.198552	0.191366	0.158418	0.228849	0.225501	0.213668	0.211814	0.2225	0.134075	0.23641	0.207089	0.197356	0.126239	0.275864	0.253688	0.206506	0.226178	0.266539	0.297095	0.151723	0.141553	0.181107	0.164996	0.26504	0.137498	0.170674	0.128397	0.314228	0.325632	0.245587	0.245804	0.296334	0.20071	0.148219	0.594583
MIR4435-2HG	0.608397	0.727122	0.788692	0.292308	0.815353	0.922649	0.333394	0.602747	0.854387	0.540985	0.566984	0.786098	0.571641	0.530087	0.793461	0.385974	0.767903	0.632242	0.770316	0.450023	0.550278	0.343649	0.828822	0.582674	0.488463	0.855676	0.729951	0.68803	0.589557	0.690339	0.577267	0.500605	0.683172	0.857236	0.849624	0.85538	0.776577	0.514957	0.893146	0.861779	0.838414	0.29196	0.391025	0.586848	0.510909	0.618312	0.473557	0.829988	0.307171
MIR4500HG	0.527338	0.822854	0.736338	0.34382	0.687089	0.801568	0.327114	0.694555	0.854958	0.467109	0.67333	0.921214	0.665897	0.535367	0.904463	0.324704	0.917658	0.424853	0.922094	0.310306	0.627889	0.507114	0.741593	0.673342	0.547866	0.833489	0.816937	0.597758	0.683695	0.59151	0.660139	0.563112	0.580177	0.829138	0.803148	0.833021	0.666356	0.60316	0.762013	0.716493	0.784601	0.250979	0.270151	0.652921	0.424826	0.518738	0.568381	0.915196	0.359638
MIR503HG	0.729157	0.904003	0.85016	0.289376	0.759306	0.777474	0.407152	0.64012	0.79972	0.61168	0.628369	0.843897	0.598698	0.571653	0.843679	0.405917	0.851717	0.567332	0.82535	0.402826	0.554235	0.43413	0.85786	0.620894	0.705749	0.793741	0.90328	0.560471	0.620588	0.541907	0.651582	0.752541	0.537223	0.789635	0.730679	0.80248	0.758609	0.573491	0.835234	0.675984	0.846974	0.30139	0.359493	0.685316	0.435648	0.681971	0.548395	0.827625	0.350901
MIR583HG	0.673465	0.914043	0.80876	0.332804	0.814585	0.766774	0.404583	0.61974	0.803738	0.640096	0.592767	0.840689	0.561891	0.613803	0.840408	0.433324	0.856308	0.572831	0.788285	0.457443	0.626492	0.447135	0.828542	0.603307	0.699159	0.787924	0.848946	0.544373	0.59773	0.506449	0.60226	0.692305	0.530214	0.780242	0.713676	0.785361	0.776169	0.580311	0.799148	0.694681	0.827188	0.365093	0.397901	0.674365	0.522141	0.637909	0.600579	0.808283	0.349359
MIR600HG	0.561697	0.81785	0.76421	0.306954	0.71642	0.806097	0.263538	0.715683	0.859346	0.506904	0.701384	0.912227	0.683437	0.494216	0.890119	0.294093	0.884284	0.448143	0.896838	0.313384	0.577276	0.43325	0.723921	0.717289	0.573586	0.851483	0.833359	0.635222	0.716531	0.602188	0.706925	0.579427	0.618346	0.881799	0.840015	0.857185	0.678749	0.60209	0.793877	0.748488	0.82449	0.191061	0.248618	0.574862	0.454687	0.557645	0.614096	0.92014	0.33915
MIR7-3HG	0.817975	0.560725	0.495041	0.450283	0.624908	0.716655	0.548397	0.832511	0.734651	0.599335	0.800326	0.645984	0.807645	0.411751	0.624535	0.522146	0.59365	0.683981	0.6312	0.51517	0.438203	0.556395	0.627657	0.81649	0.704565	0.721229	0.555017	0.965389	0.815181	0.76721	0.796367	0.663239	0.954561	0.744188	0.725521	0.737926	0.56236	0.689957	0.646957	0.633423	0.703839	0.423305	0.495568	0.461703	0.763449	0.863493	0.721533	0.670832	0.350705
MIR7515HG	0.724542	0.591678	0.510822	0.545386	0.504153	0.626137	0.4499	0.951999	0.647343	0.631519	0.931279	0.735168	0.934208	0.344751	0.727604	0.434578	0.711263	0.591085	0.716373	0.458365	0.429853	0.626438	0.533725	0.934144	0.750076	0.623292	0.606403	0.848989	0.931628	0.806388	0.916887	0.753511	0.839866	0.67817	0.628064	0.652928	0.475172	0.824736	0.541622	0.577011	0.607467	0.402045	0.44245	0.444384	0.638204	0.740158	0.803202	0.728575	0.37773
MIR9-3HG	0.695443	0.909233	0.829646	0.340772	0.776798	0.785876	0.421654	0.649566	0.830832	0.574719	0.642543	0.867703	0.601186	0.589092	0.869292	0.38255	0.889457	0.523915	0.836228	0.410718	0.610525	0.454936	0.846707	0.617777	0.666464	0.814167	0.896882	0.567181	0.630208	0.51802	0.647223	0.715782	0.54483	0.806555	0.746551	0.815557	0.747236	0.559328	0.829008	0.683997	0.852052	0.308797	0.371888	0.696808	0.436911	0.648551	0.553085	0.863043	0.354193
MIR99AHG	0.584166	0.822474	0.75778	0.32983	0.716932	0.8162	0.311943	0.719954	0.875612	0.500833	0.703256	0.924232	0.695054	0.510236	0.904123	0.339462	0.902202	0.471787	0.912337	0.313101	0.597772	0.496491	0.752031	0.706771	0.583226	0.857645	0.826231	0.645805	0.710303	0.602576	0.693533	0.609641	0.612664	0.843222	0.817967	0.862801	0.682081	0.619788	0.782157	0.754325	0.805786	0.224395	0.257581	0.634967	0.448125	0.575448	0.586574	0.915323	0.364633
MME-AS1	0.475733	0.342943	0.255541	0.451503	0.41471	0.360414	0.70215	0.509614	0.369258	0.368674	0.528504	0.360982	0.509313	0.522674	0.401827	0.77648	0.361122	0.524939	0.435068	0.3864	0.637339	0.868718	0.383735	0.507767	0.449534	0.403151	0.338004	0.521288	0.509688	0.425903	0.465662	0.437097	0.524936	0.344132	0.362183	0.356986	0.457209	0.674631	0.321185	0.461894	0.30869	0.597427	0.376838	0.567668	0.611482	0.469086	0.4402	0.378667	0.358693
MMP25-AS1	0.582091	0.803271	0.759085	0.328969	0.716205	0.840227	0.292111	0.708649	0.85978	0.511009	0.671646	0.924587	0.674913	0.49597	0.910076	0.316005	0.897472	0.491478	0.909363	0.3236	0.566294	0.453611	0.741965	0.691582	0.569335	0.839404	0.832256	0.637449	0.698282	0.624183	0.674062	0.590772	0.606977	0.838018	0.806893	0.856913	0.679852	0.619448	0.791493	0.772043	0.788774	0.245694	0.28947	0.648812	0.440323	0.573667	0.550616	0.907041	0.378791
MNX1-AS1	0.826617	0.619034	0.540451	0.489792	0.70809	0.50215	0.546352	0.61603	0.488363	0.784154	0.58801	0.446176	0.555641	0.505568	0.483888	0.674272	0.457439	0.854139	0.412178	0.71411	0.468938	0.441354	0.638725	0.587781	0.830724	0.514276	0.522344	0.648871	0.552513	0.537382	0.5952	0.728811	0.666187	0.495396	0.434697	0.498265	0.71872	0.730856	0.54634	0.518163	0.562222	0.607733	0.679115	0.440206	0.863609	0.795041	0.704968	0.428392	0.312345
MORF4L2-AS1	0.615114	0.837017	0.754386	0.285345	0.731751	0.841561	0.334932	0.715271	0.882255	0.511083	0.69925	0.913026	0.688371	0.521373	0.901466	0.353535	0.886216	0.468034	0.908963	0.316551	0.601495	0.465752	0.776142	0.694405	0.589553	0.861564	0.820148	0.660968	0.702391	0.613771	0.704744	0.602412	0.641624	0.872286	0.833917	0.873084	0.688361	0.595231	0.821629	0.732669	0.853465	0.224635	0.254897	0.637778	0.472348	0.616239	0.594419	0.931438	0.383407
MSC-AS1	0.586522	0.82134	0.769308	0.294711	0.716541	0.851281	0.302523	0.721304	0.860858	0.50526	0.699288	0.913133	0.69311	0.532957	0.934084	0.320311	0.903597	0.46637	0.943222	0.309964	0.574866	0.453202	0.739592	0.7102	0.56654	0.86539	0.830682	0.65738	0.721964	0.624144	0.714616	0.57995	0.652137	0.888384	0.845833	0.8847	0.691538	0.602027	0.809398	0.749523	0.819949	0.214223	0.250092	0.621151	0.443994	0.579055	0.584835	0.932164	0.359816
MT-LIPCAR	0.192535	0.133551	0.135076	0.252936	0.234649	0.269279	0.283707	0.184513	0.171714	0.200711	0.2209	0.116481	0.1523	0.214975	0.225969	0.227199	0.164769	0.225729	0.246262	0.170977	0.252453	0.264195	0.224242	0.193888	0.186924	0.18524	0.128361	0.256949	0.28822	0.191112	0.23181	0.200312	0.33651	0.222769	0.154452	0.131963	0.185686	0.223802	0.199673	0.186667	0.179275	0.310761	0.214539	0.310366	0.247768	0.238348	0.209833	0.197999	0.49757
MUC20-OT1	0.577546	0.787843	0.806629	0.322543	0.752721	0.902344	0.343008	0.695724	0.814239	0.586924	0.662291	0.879108	0.668615	0.525007	0.900523	0.379441	0.866066	0.558104	0.891796	0.405101	0.581807	0.463117	0.794473	0.669957	0.565089	0.828808	0.793307	0.63615	0.683446	0.725527	0.668026	0.591508	0.634222	0.84679	0.806142	0.844402	0.725235	0.604514	0.852902	0.800436	0.792447	0.293278	0.342965	0.619313	0.445572	0.582615	0.542885	0.874431	0.412352
MUC5B-AS1	0.757627	0.613491	0.546089	0.467945	0.51612	0.608885	0.435522	0.956361	0.649243	0.698964	0.969771	0.744103	0.954245	0.302306	0.719863	0.438213	0.705595	0.581723	0.691142	0.435758	0.352431	0.634151	0.529144	0.954686	0.820696	0.589341	0.638433	0.81687	0.939951	0.826592	0.959627	0.809926	0.81649	0.672063	0.590475	0.63458	0.458768	0.825716	0.549781	0.527723	0.622203	0.381636	0.418752	0.430847	0.61151	0.773451	0.85627	0.697403	0.339791
MYCNUT	0.749577	0.597298	0.533809	0.472353	0.50919	0.597805	0.423866	0.964718	0.630156	0.707763	0.955358	0.734589	0.962964	0.284535	0.709453	0.429509	0.706939	0.584674	0.675404	0.443654	0.35094	0.626258	0.518649	0.969145	0.809041	0.576532	0.615451	0.830148	0.952502	0.834847	0.954408	0.798911	0.82551	0.663836	0.590694	0.631848	0.452182	0.821332	0.541434	0.544805	0.59842	0.3772	0.416212	0.400482	0.618096	0.752413	0.859279	0.685223	0.292124
MYHAS	0.756617	0.617133	0.546538	0.501797	0.511116	0.608454	0.464848	0.958582	0.615185	0.69475	0.952046	0.741557	0.946883	0.337957	0.725518	0.457213	0.7007	0.598458	0.72227	0.447421	0.394154	0.652669	0.535911	0.955285	0.804081	0.584409	0.648708	0.814728	0.957149	0.822718	0.953981	0.795342	0.817343	0.662451	0.607201	0.634457	0.48889	0.847217	0.547389	0.559359	0.587973	0.406289	0.441149	0.435525	0.623621	0.734363	0.823155	0.71092	0.351543
MYLK-AS1	0.609074	0.779534	0.688642	0.261548	0.739952	0.860084	0.349312	0.640106	0.925882	0.417238	0.595634	0.85456	0.598665	0.557988	0.799086	0.332815	0.819285	0.478014	0.829361	0.343625	0.585584	0.379289	0.773767	0.613668	0.49541	0.901988	0.728086	0.72388	0.614234	0.534614	0.59797	0.490919	0.697244	0.873295	0.875336	0.915107	0.701821	0.496988	0.810342	0.762136	0.881687	0.194961	0.259007	0.587031	0.524499	0.650037	0.514771	0.886205	0.338032
NAGPA-AS1	0.758953	0.614566	0.538512	0.464294	0.487702	0.58387	0.425957	0.964666	0.622128	0.693702	0.960275	0.743369	0.956056	0.282606	0.710831	0.409887	0.709108	0.569518	0.697627	0.430487	0.341408	0.623015	0.51891	0.963816	0.806285	0.555676	0.649895	0.801242	0.955158	0.820713	0.95869	0.822326	0.796406	0.641479	0.587022	0.628142	0.448672	0.827078	0.544811	0.532678	0.592715	0.359065	0.407244	0.414972	0.584306	0.724837	0.83874	0.692688	0.276364
NALT1	0.451664	0.624429	0.542697	0.338575	0.660228	0.622952	0.597147	0.440876	0.650176	0.338263	0.441363	0.627679	0.44009	0.666944	0.665945	0.651977	0.651389	0.478967	0.704828	0.321496	0.788802	0.738567	0.642933	0.439982	0.396088	0.708001	0.604923	0.483689	0.451427	0.366756	0.388853	0.414356	0.469708	0.606255	0.640478	0.650427	0.691226	0.557684	0.619709	0.685679	0.57768	0.45185	0.286259	0.746945	0.522387	0.441493	0.347763	0.646945	0.399241
NAMA	0.688639	0.638818	0.494732	0.423039	0.5887	0.548934	0.375849	0.824513	0.543324	0.815961	0.838417	0.607063	0.810899	0.327428	0.635192	0.474674	0.601047	0.580359	0.562697	0.503801	0.365876	0.528075	0.509194	0.836135	0.870776	0.519355	0.545374	0.697641	0.82753	0.728282	0.841094	0.731555	0.739898	0.583789	0.503451	0.536764	0.496841	0.714357	0.498117	0.451496	0.547602	0.464865	0.472798	0.366648	0.714355	0.671416	0.956987	0.570815	0.324861
NBAT1	0.67688	0.597711	0.533941	0.528273	0.625384	0.440499	0.427494	0.675126	0.398468	0.800634	0.68691	0.490375	0.638461	0.41643	0.559077	0.615814	0.5085	0.778837	0.472061	0.615569	0.446781	0.514299	0.52709	0.684991	0.81641	0.415791	0.529724	0.535796	0.653904	0.591552	0.677403	0.73051	0.554491	0.433103	0.366648	0.415547	0.666442	0.852058	0.451534	0.513209	0.422303	0.574766	0.604201	0.396232	0.765754	0.629096	0.762761	0.436736	0.337534
NBR2	0.60911	0.855876	0.81025	0.296815	0.750439	0.841851	0.326497	0.713923	0.854874	0.573153	0.685494	0.926013	0.673043	0.545812	0.929747	0.365229	0.901495	0.476726	0.916187	0.34534	0.605311	0.484132	0.79749	0.698852	0.62116	0.853884	0.844454	0.629302	0.702755	0.621279	0.700437	0.636719	0.605605	0.863248	0.822699	0.862106	0.710273	0.587267	0.82667	0.746589	0.837042	0.270729	0.283175	0.661716	0.434679	0.606163	0.616522	0.915081	0.38352
NCRUPAR	0.836691	0.563005	0.515087	0.401155	0.619469	0.705826	0.497837	0.84592	0.723095	0.63783	0.80149	0.652041	0.815073	0.354784	0.622571	0.494607	0.607181	0.681367	0.606957	0.511867	0.368712	0.490376	0.618653	0.823873	0.727609	0.696392	0.547354	0.954341	0.814279	0.775741	0.820926	0.689315	0.959301	0.748731	0.696442	0.730313	0.538186	0.694711	0.645989	0.607493	0.716911	0.379208	0.478193	0.401379	0.742222	0.886151	0.74822	0.67473	0.325835
NEAT1	0.484204	0.642614	0.620998	0.506313	0.693971	0.650446	0.562394	0.380895	0.61758	0.472358	0.348223	0.598978	0.34079	0.831526	0.615168	0.572901	0.586129	0.573431	0.58917	0.686129	0.870893	0.497629	0.694478	0.362086	0.436511	0.686408	0.561626	0.42398	0.34789	0.377717	0.331204	0.404519	0.423677	0.5829	0.586461	0.628798	0.735546	0.447524	0.65602	0.630697	0.641301	0.61541	0.557418	0.713115	0.502072	0.469363	0.326716	0.582385	0.303205
NEXN-AS1	0.622861	0.465362	0.6281	0.405709	0.588421	0.680407	0.392446	0.76874	0.483035	0.784746	0.767441	0.528183	0.762801	0.295321	0.6006	0.464705	0.530093	0.753915	0.518833	0.56192	0.304177	0.511095	0.563901	0.78236	0.653454	0.471203	0.498919	0.696649	0.789126	0.953907	0.755052	0.662138	0.722751	0.559414	0.540844	0.505668	0.561494	0.719948	0.607999	0.637861	0.493877	0.47311	0.503282	0.3669	0.544686	0.615587	0.647884	0.553369	0.298887
NFIA-AS1	0.739581	0.603411	0.525514	0.453047	0.501105	0.603794	0.445465	0.921357	0.616	0.680265	0.924325	0.723449	0.920587	0.28599	0.702709	0.405649	0.700894	0.532513	0.709299	0.388484	0.333196	0.621992	0.525571	0.934723	0.793288	0.567642	0.626045	0.806578	0.944314	0.80855	0.945781	0.810889	0.806407	0.657804	0.575402	0.613017	0.430915	0.791274	0.545149	0.537076	0.596144	0.367404	0.408914	0.436002	0.561881	0.741422	0.822702	0.695715	0.407283
NIFK-AS1	0.580108	0.829635	0.775832	0.315645	0.711976	0.848903	0.274234	0.693456	0.859793	0.489986	0.689817	0.918296	0.670314	0.503382	0.926019	0.287784	0.90295	0.464739	0.907971	0.31922	0.561323	0.41941	0.778612	0.688145	0.568604	0.855401	0.819293	0.645315	0.70888	0.601999	0.685306	0.592128	0.626731	0.865863	0.826136	0.871419	0.694378	0.595669	0.797087	0.751686	0.809796	0.191859	0.265388	0.601166	0.4518	0.586465	0.570992	0.904427	0.391862
NKILA	0.503022	0.616076	0.652854	0.40472	0.732993	0.741441	0.317798	0.474564	0.722303	0.424264	0.450811	0.651935	0.453034	0.542657	0.684399	0.423936	0.677009	0.647201	0.680718	0.530962	0.675924	0.369118	0.738641	0.454875	0.414135	0.745786	0.575159	0.556054	0.459143	0.498997	0.418542	0.397222	0.556294	0.685812	0.693433	0.718452	0.764811	0.589496	0.696435	0.754549	0.670457	0.410679	0.402535	0.633753	0.569539	0.501488	0.346794	0.688499	0.266363
NNT-AS1	0.644042	0.810642	0.767969	0.348401	0.868258	0.776214	0.368852	0.523047	0.799449	0.5603	0.493493	0.723214	0.453126	0.621009	0.750917	0.4823	0.754789	0.695347	0.691859	0.520816	0.649246	0.334483	0.820983	0.485471	0.592282	0.808249	0.754287	0.569754	0.472101	0.456838	0.46793	0.534617	0.551761	0.780672	0.725141	0.78486	0.88418	0.602243	0.78126	0.782225	0.787748	0.369463	0.449429	0.59263	0.676974	0.617407	0.514591	0.72776	0.269151
NOP14-AS1	0.566295	0.819892	0.787808	0.338134	0.712765	0.793859	0.316326	0.6862	0.848287	0.488065	0.67541	0.902482	0.648556	0.514225	0.90438	0.315281	0.876506	0.480469	0.912481	0.327752	0.60098	0.462199	0.762406	0.672641	0.563906	0.83382	0.826462	0.615194	0.692042	0.580928	0.663657	0.595114	0.590825	0.829047	0.815191	0.848382	0.719497	0.617982	0.78041	0.739554	0.794499	0.229195	0.278512	0.622708	0.449599	0.552199	0.541075	0.901283	0.414968
NORAD	0.610911	0.790013	0.71791	0.355095	0.849142	0.823692	0.349638	0.604213	0.839137	0.548034	0.569324	0.795988	0.551305	0.626492	0.83346	0.47955	0.779483	0.660921	0.79365	0.473577	0.651346	0.407252	0.776325	0.582929	0.577359	0.836833	0.732789	0.66892	0.590643	0.529495	0.558027	0.506011	0.663973	0.824615	0.807269	0.826328	0.850781	0.661599	0.790351	0.843022	0.773217	0.337615	0.400626	0.601861	0.722548	0.616593	0.584116	0.806282	0.341194
NPHP3-AS1	0.718437	0.580067	0.519701	0.473966	0.486058	0.611337	0.407692	0.96257	0.624505	0.670952	0.970387	0.726059	0.948441	0.272071	0.707343	0.384429	0.693376	0.557532	0.695718	0.424107	0.330494	0.604589	0.503623	0.956816	0.781564	0.56691	0.605808	0.819908	0.958982	0.83628	0.960934	0.776977	0.827514	0.667509	0.582207	0.623162	0.431522	0.820455	0.529449	0.521244	0.591339	0.350662	0.400216	0.389397	0.590715	0.729772	0.839912	0.691487	0.333914
NPTN-IT1	0.716314	0.823659	0.805182	0.335325	0.874437	0.81153	0.439566	0.515182	0.810362	0.534395	0.500638	0.73408	0.460447	0.651182	0.756084	0.483596	0.774087	0.676805	0.730475	0.488815	0.62301	0.34717	0.859251	0.503737	0.586959	0.826234	0.802473	0.596585	0.497552	0.466117	0.510689	0.604476	0.58041	0.792182	0.7752	0.812807	0.862791	0.56586	0.841752	0.822684	0.854372	0.352426	0.437449	0.649486	0.566076	0.696858	0.432214	0.760659	0.323304
NR2F1-AS1	0.634494	0.773464	0.723262	0.252337	0.782047	0.889351	0.374364	0.618233	0.920759	0.455486	0.590065	0.855047	0.577579	0.534652	0.813579	0.338948	0.806342	0.501085	0.837107	0.344179	0.562381	0.366028	0.80063	0.599357	0.524776	0.909875	0.754443	0.748362	0.609821	0.578818	0.593701	0.51536	0.715433	0.895723	0.88712	0.924097	0.709028	0.476481	0.84702	0.768048	0.901573	0.223803	0.307035	0.627198	0.541315	0.688472	0.536982	0.871222	0.36347
NRIR	0.765124	0.522062	0.40628	0.556736	0.58956	0.601391	0.459314	0.780462	0.659848	0.567405	0.761167	0.57713	0.758831	0.393905	0.551047	0.484952	0.546025	0.706679	0.566287	0.555201	0.403521	0.480383	0.549192	0.78642	0.67669	0.640492	0.486418	0.904842	0.759946	0.652305	0.75456	0.626331	0.898651	0.658806	0.626638	0.660338	0.576412	0.770974	0.536171	0.596728	0.618561	0.431794	0.556777	0.363539	0.842817	0.82187	0.722794	0.593152	0.329463
NRON	0.160791	0.0830235	0.0386823	0.219923	0.132402	0.0978148	0.192819	0.197261	0.155276	0.152346	0.170668	0.109158	0.185147	0.155192	0.0704369	0.176549	0.103325	0.186369	0.129825	0.202071	0.174976	0.196668	0.0905484	0.204496	0.126446	0.0910196	0.124945	0.216731	0.216236	0.205571	0.135198	0.185256	0.224719	0.139049	0.141283	0.123806	0.0984182	0.163575	0.111653	0.147255	0.14962	0.289054	0.212021	0.184141	0.23041	0.163296	0.181223	0.109721	0.155651
NUTM2A-AS1	0.554198	0.807317	0.727127	0.307462	0.689783	0.827856	0.299579	0.704585	0.838579	0.472328	0.68917	0.896024	0.676444	0.533462	0.91663	0.303882	0.895478	0.441066	0.925914	0.281889	0.584186	0.494851	0.736097	0.699524	0.563236	0.853191	0.830408	0.638813	0.722456	0.584024	0.689063	0.576906	0.613944	0.854385	0.834948	0.852031	0.672947	0.604279	0.787779	0.739756	0.792309	0.212195	0.235785	0.632222	0.446995	0.548776	0.573024	0.913962	0.401108
ODF2-AS1	0.708165	0.562087	0.501521	0.493882	0.487912	0.591852	0.423151	0.940934	0.61075	0.649105	0.919165	0.719492	0.94282	0.280177	0.710566	0.407754	0.698398	0.555425	0.7004	0.403018	0.360163	0.6243	0.503848	0.943785	0.756161	0.573275	0.588995	0.82583	0.943931	0.812427	0.926082	0.761585	0.825835	0.647876	0.591606	0.619695	0.43039	0.801238	0.517221	0.542387	0.562399	0.371254	0.404031	0.403161	0.59392	0.735121	0.811313	0.698729	0.386821
OIP5-AS1	0.623347	0.833799	0.766617	0.221592	0.704624	0.822208	0.316566	0.728542	0.859276	0.52967	0.70494	0.917347	0.697959	0.476938	0.896407	0.326577	0.89283	0.445358	0.895264	0.266811	0.512365	0.452754	0.737981	0.721413	0.617411	0.830979	0.835033	0.643713	0.718882	0.620974	0.735343	0.64196	0.61996	0.864466	0.793842	0.866669	0.656482	0.594463	0.794256	0.719858	0.826032	0.161108	0.21095	0.571527	0.417081	0.613055	0.61325	0.920575	0.354834
OLMALINC	0.61104	0.838214	0.805949	0.307821	0.739534	0.834503	0.353237	0.694103	0.840928	0.537444	0.680788	0.897506	0.657059	0.549731	0.891266	0.353764	0.893115	0.522851	0.90063	0.352399	0.601053	0.481307	0.791182	0.67925	0.599567	0.835536	0.840175	0.635807	0.694893	0.623113	0.691337	0.62796	0.606179	0.854482	0.813586	0.845323	0.730785	0.617697	0.814985	0.767427	0.82216	0.254265	0.301042	0.649131	0.458321	0.585162	0.557624	0.918601	0.392676
OTUD6B-AS1	0.48688	0.775883	0.698539	0.284514	0.648863	0.799652	0.26136	0.680216	0.810998	0.432388	0.662708	0.896788	0.652693	0.478947	0.920178	0.317854	0.870365	0.409384	0.898656	0.251727	0.595862	0.473285	0.677873	0.664113	0.51309	0.817512	0.789774	0.590903	0.677071	0.564894	0.646397	0.516375	0.569738	0.828007	0.782239	0.826637	0.648006	0.618826	0.737319	0.733132	0.727819	0.166697	0.182149	0.574469	0.429062	0.502744	0.554865	0.88435	0.394303
OTX2-AS1	0.569875	0.785737	0.75468	0.374166	0.692105	0.81611	0.319357	0.714815	0.823553	0.481235	0.720866	0.884235	0.697649	0.525613	0.926157	0.306886	0.902602	0.491794	0.91028	0.343783	0.566029	0.497563	0.753072	0.709419	0.562839	0.821178	0.83097	0.643746	0.724647	0.626342	0.697505	0.598602	0.625124	0.841646	0.817639	0.842695	0.710788	0.66435	0.772277	0.76169	0.770567	0.24666	0.300113	0.625583	0.465833	0.573943	0.57099	0.881424	0.388804
OVAAL	0.799898	0.671283	0.565155	0.390743	0.61845	0.501135	0.503777	0.756008	0.488047	0.865655	0.770409	0.554779	0.726987	0.365968	0.572058	0.536473	0.552235	0.636102	0.504798	0.554247	0.344442	0.504169	0.583268	0.741354	0.940218	0.457702	0.592188	0.619744	0.736308	0.669256	0.804209	0.855876	0.668735	0.516862	0.394949	0.481027	0.516238	0.665593	0.521642	0.379905	0.584173	0.527825	0.541711	0.431316	0.645242	0.769507	0.88295	0.510766	0.339357
OVCH1-AS1	0.651888	0.803293	0.740749	0.302567	0.779882	0.87471	0.368482	0.670535	0.901392	0.48834	0.643778	0.879301	0.631134	0.545481	0.870043	0.377556	0.849875	0.526589	0.869443	0.369896	0.589193	0.408621	0.802734	0.64977	0.563891	0.911433	0.766767	0.745647	0.649384	0.58549	0.649263	0.547331	0.721206	0.903097	0.877737	0.911949	0.742493	0.566429	0.824059	0.777787	0.868213	0.234367	0.326961	0.598968	0.571965	0.688915	0.590787	0.894787	0.357971
P4HA3-AS1	0.719454	0.590097	0.525174	0.50372	0.485093	0.602769	0.402393	0.949533	0.61948	0.665136	0.958621	0.726422	0.950793	0.289207	0.7156	0.383748	0.708107	0.555657	0.707934	0.414301	0.350932	0.607992	0.507609	0.96163	0.773552	0.565168	0.612341	0.812427	0.969144	0.814185	0.956031	0.790292	0.813455	0.652276	0.591431	0.615394	0.440314	0.818272	0.531976	0.546705	0.585137	0.360786	0.404218	0.397397	0.581827	0.713763	0.811477	0.70022	0.385578
PACERR	0.540382	0.395921	0.341752	0.599836	0.383402	0.345243	0.487698	0.651724	0.33295	0.479088	0.635092	0.418504	0.631366	0.417664	0.424035	0.448591	0.43587	0.569781	0.463469	0.532914	0.411931	0.459172	0.314442	0.643408	0.54199	0.35284	0.431989	0.541084	0.631345	0.545374	0.617835	0.539952	0.547933	0.38969	0.364511	0.366071	0.45896	0.763416	0.310537	0.527653	0.323793	0.447867	0.569463	0.207115	0.574514	0.482747	0.521704	0.424516	0.280012
PACRG-AS3	0.525269	0.785388	0.723978	0.39025	0.689069	0.8106	0.296349	0.689914	0.828796	0.449494	0.66417	0.918341	0.649776	0.514754	0.889441	0.262366	0.889935	0.431285	0.919232	0.333975	0.602611	0.433873	0.703105	0.693323	0.511961	0.836966	0.782108	0.628168	0.692797	0.577821	0.669276	0.54599	0.612369	0.838857	0.807846	0.862573	0.650475	0.603682	0.773139	0.748208	0.767791	0.235546	0.297734	0.590929	0.42206	0.540711	0.547898	0.904033	0.395526
PAN3-AS1	0.729979	0.577257	0.505436	0.487515	0.470894	0.590237	0.441472	0.957128	0.607702	0.659518	0.944589	0.729379	0.949586	0.306981	0.710155	0.410514	0.686399	0.559531	0.701881	0.422608	0.36845	0.632018	0.496586	0.949654	0.775024	0.553553	0.617113	0.824347	0.954859	0.832007	0.943088	0.774557	0.815267	0.650817	0.582272	0.615757	0.4282	0.818137	0.524061	0.539687	0.571144	0.381699	0.41987	0.406018	0.605676	0.724273	0.819575	0.703541	0.348663
PANDAR	0.57136	0.442094	0.435356	0.288084	0.562625	0.460741	0.763131	0.436457	0.333886	0.637483	0.419576	0.29864	0.425147	0.589772	0.390963	0.871059	0.320955	0.703187	0.326142	0.541985	0.603051	0.778636	0.54166	0.43242	0.569894	0.421951	0.368105	0.47247	0.428081	0.525642	0.406419	0.513116	0.510627	0.350973	0.351138	0.36533	0.606044	0.560951	0.476147	0.461548	0.391931	0.697582	0.466745	0.593985	0.634507	0.524268	0.465636	0.341592	0.309545
PART1	0.629526	0.848139	0.787639	0.377299	0.755233	0.848654	0.356673	0.717306	0.849165	0.549639	0.699537	0.920493	0.681299	0.541342	0.906836	0.320924	0.911913	0.520107	0.877304	0.390547	0.598297	0.440682	0.774932	0.707451	0.624711	0.870222	0.844751	0.668053	0.70591	0.621474	0.705041	0.618548	0.649342	0.879464	0.826969	0.896581	0.723268	0.621873	0.809219	0.767231	0.826	0.26864	0.371806	0.594797	0.506556	0.625018	0.614008	0.895376	0.354419
PARTICL	0.691065	0.560654	0.518214	0.49947	0.477219	0.606219	0.418672	0.9447	0.604443	0.642453	0.927321	0.721816	0.920213	0.290459	0.707671	0.40716	0.687347	0.562407	0.719041	0.415808	0.369303	0.612389	0.496272	0.935204	0.737752	0.558627	0.601325	0.799482	0.936837	0.828099	0.923855	0.749536	0.803764	0.64731	0.580365	0.615493	0.438627	0.835838	0.521437	0.551858	0.563272	0.366853	0.405875	0.404389	0.578615	0.698254	0.782379	0.703972	0.386954
PAUPAR	0.64085	0.804113	0.751184	0.34621	0.708192	0.821304	0.357176	0.7423	0.870038	0.505662	0.719134	0.915023	0.698181	0.509373	0.871729	0.299261	0.88934	0.47522	0.896496	0.351604	0.547177	0.435716	0.751404	0.724066	0.60338	0.846666	0.806711	0.704241	0.726528	0.616364	0.735897	0.621595	0.67842	0.870419	0.825851	0.884328	0.663031	0.611567	0.784337	0.727469	0.848648	0.226209	0.316956	0.565498	0.474725	0.654748	0.615187	0.899356	0.384113
PAX8-AS1	0.738663	0.906623	0.868895	0.261569	0.791177	0.786604	0.460227	0.615721	0.807317	0.636421	0.589033	0.819508	0.556291	0.580995	0.830316	0.442252	0.832368	0.590612	0.779159	0.43676	0.588504	0.42712	0.873876	0.586068	0.693765	0.80462	0.884969	0.558912	0.588999	0.528118	0.621042	0.737517	0.542833	0.812638	0.742526	0.791061	0.788722	0.533382	0.846529	0.681658	0.882112	0.31652	0.368557	0.697188	0.444681	0.693205	0.53528	0.82786	0.358104
PAXBP1-AS1	0.561551	0.813577	0.723232	0.301595	0.707234	0.794824	0.305562	0.702721	0.871038	0.475097	0.672314	0.933806	0.666824	0.504275	0.879266	0.312172	0.902008	0.419986	0.90138	0.305433	0.588323	0.472612	0.736371	0.687138	0.558523	0.84501	0.79066	0.629473	0.689968	0.573304	0.678229	0.578287	0.598487	0.838936	0.80883	0.850401	0.644521	0.571481	0.764843	0.716836	0.811561	0.210121	0.230326	0.640077	0.42135	0.569499	0.586897	0.921405	0.296705
PCA3	0.582609	0.419487	0.304505	0.833428	0.436447	0.316012	0.485531	0.47643	0.302173	0.57756	0.466413	0.343809	0.421991	0.448409	0.345211	0.369059	0.32323	0.502433	0.309105	0.697464	0.482037	0.297334	0.395234	0.503608	0.588961	0.346937	0.371607	0.47491	0.464483	0.360866	0.489733	0.545146	0.493193	0.318026	0.265491	0.363952	0.401663	0.463963	0.308536	0.275887	0.368784	0.731655	0.855512	0.385654	0.538994	0.580046	0.534991	0.264675	0.342959
PCAT1	0.473513	0.586677	0.624557	0.309486	0.669125	0.65007	0.538612	0.310087	0.58893	0.413545	0.312332	0.562469	0.291995	0.75968	0.595057	0.569013	0.58533	0.5403	0.598646	0.438256	0.671435	0.549553	0.693248	0.312697	0.364191	0.616447	0.572404	0.39507	0.312572	0.389145	0.310863	0.423029	0.386025	0.54474	0.556412	0.596	0.693774	0.420987	0.656113	0.657867	0.611442	0.545466	0.382262	0.86625	0.378036	0.461734	0.228069	0.56853	0.346336
PCAT14	0.856348	0.665735	0.627189	0.436752	0.586613	0.579367	0.505288	0.886668	0.5776	0.795299	0.898106	0.662454	0.871048	0.325995	0.677937	0.493788	0.669323	0.686875	0.629867	0.497342	0.322611	0.590152	0.61268	0.893504	0.893471	0.534674	0.68405	0.742377	0.890838	0.781388	0.911138	0.927816	0.757784	0.602973	0.522686	0.591527	0.527412	0.800108	0.594495	0.497651	0.639185	0.440681	0.473303	0.476918	0.58066	0.826668	0.801949	0.638383	0.315543
PCAT18	0.709601	0.861093	0.823273	0.306483	0.751831	0.794393	0.465786	0.656993	0.807818	0.576864	0.634228	0.849171	0.615552	0.604006	0.845334	0.452774	0.859042	0.562118	0.836844	0.416028	0.613542	0.496362	0.830209	0.63265	0.664005	0.789834	0.858951	0.584432	0.627692	0.581604	0.649412	0.720434	0.561589	0.803198	0.75129	0.822527	0.737678	0.599174	0.818265	0.716767	0.856353	0.341436	0.349076	0.70669	0.435805	0.679963	0.520171	0.858505	0.371653
PCAT2	0.88213	0.6838	0.639973	0.487909	0.581626	0.568155	0.55795	0.84678	0.563709	0.802014	0.833235	0.640687	0.809858	0.39668	0.645019	0.527322	0.636847	0.704285	0.619686	0.547813	0.376502	0.582015	0.659133	0.84696	0.898159	0.541595	0.68979	0.722892	0.841964	0.738559	0.861914	0.93318	0.716365	0.588812	0.521527	0.566795	0.565109	0.77633	0.602855	0.506102	0.642401	0.481016	0.547768	0.507031	0.586175	0.832779	0.747205	0.624033	0.395111
PCAT29	0.957516	0.671424	0.661333	0.425629	0.718064	0.671307	0.615643	0.756844	0.676869	0.763973	0.734578	0.597268	0.712373	0.460868	0.598235	0.567686	0.587176	0.796139	0.537804	0.622221	0.393268	0.484569	0.732112	0.738169	0.837471	0.655634	0.661327	0.836847	0.72377	0.702701	0.753648	0.857492	0.834275	0.677653	0.623281	0.677453	0.647849	0.655476	0.701254	0.567341	0.766704	0.499107	0.592641	0.526023	0.694008	0.967132	0.689255	0.601909	0.343141
PCAT5	0.730814	0.894803	0.856952	0.272252	0.783626	0.803003	0.430029	0.61741	0.792884	0.621359	0.6057	0.821954	0.572805	0.591709	0.826762	0.457027	0.832615	0.603351	0.77883	0.439639	0.584153	0.424798	0.868716	0.575853	0.702784	0.823662	0.854909	0.555214	0.580737	0.547738	0.63196	0.721876	0.544076	0.797297	0.720372	0.797199	0.786829	0.563493	0.827813	0.717176	0.860183	0.309309	0.372172	0.668701	0.458095	0.679795	0.541017	0.819196	0.380647
PCAT6	0.671837	0.84445	0.903842	0.261634	0.807224	0.865312	0.38902	0.627721	0.775808	0.673443	0.617162	0.812191	0.595529	0.554615	0.852921	0.442391	0.842775	0.638067	0.799751	0.444712	0.546187	0.449772	0.870753	0.614768	0.647817	0.775499	0.844981	0.552736	0.6222	0.682015	0.640862	0.699609	0.551593	0.791386	0.736282	0.794206	0.787359	0.592945	0.882021	0.765319	0.823222	0.322821	0.377033	0.659806	0.409551	0.623157	0.511681	0.825895	0.341899
PCAT7	0.633077	0.821596	0.853796	0.320977	0.824626	0.815938	0.371286	0.606348	0.742743	0.628456	0.593564	0.775732	0.566911	0.618728	0.81633	0.511351	0.789399	0.675	0.804377	0.496455	0.622134	0.443605	0.82524	0.588562	0.599182	0.753917	0.825228	0.531412	0.581909	0.633694	0.606232	0.637307	0.519077	0.750637	0.75297	0.75923	0.845789	0.646924	0.846229	0.856001	0.763963	0.378186	0.406938	0.643077	0.480251	0.573927	0.492178	0.802354	0.363831
PCBP2-OT1	0.645023	0.764803	0.822085	0.275518	0.825959	0.93341	0.39689	0.622228	0.849211	0.575144	0.589078	0.789989	0.583738	0.574353	0.815667	0.40827	0.791568	0.641747	0.796059	0.447151	0.562012	0.396674	0.836976	0.611693	0.523312	0.848883	0.746123	0.718664	0.623718	0.705126	0.607673	0.546518	0.695894	0.86457	0.86813	0.85794	0.801001	0.540233	0.898416	0.846612	0.85301	0.308	0.390537	0.611348	0.518862	0.663962	0.495322	0.83981	0.332116
PCDH9-AS1	0.762229	0.624182	0.546968	0.463981	0.531105	0.628369	0.430411	0.96142	0.650478	0.698332	0.950939	0.748897	0.946286	0.31746	0.73116	0.429857	0.718386	0.57871	0.726438	0.451599	0.377016	0.615601	0.538043	0.946449	0.810129	0.597982	0.644456	0.823572	0.944989	0.832627	0.958872	0.809385	0.829098	0.681512	0.611134	0.64878	0.463271	0.814482	0.568648	0.565065	0.613791	0.382709	0.425941	0.426515	0.615141	0.75232	0.849037	0.718841	0.351999
PCGEM1	0.607716	0.757319	0.674775	0.47338	0.66102	0.650771	0.502684	0.533802	0.642378	0.478389	0.509819	0.685511	0.493733	0.653608	0.696997	0.380551	0.733924	0.549434	0.71096	0.493619	0.616472	0.394237	0.676914	0.523966	0.555192	0.687063	0.765411	0.490662	0.534758	0.426778	0.514298	0.593522	0.457144	0.662207	0.630876	0.673368	0.719209	0.582246	0.659303	0.691981	0.673251	0.371057	0.511053	0.55401	0.45169	0.547981	0.398727	0.707573	0.38032
PCNA-AS1	0.815129	0.533863	0.495275	0.486611	0.622437	0.685594	0.520004	0.869598	0.69242	0.646742	0.832026	0.637542	0.84168	0.387125	0.634869	0.522722	0.590613	0.727577	0.609542	0.542143	0.411976	0.541785	0.591494	0.856414	0.731855	0.668931	0.543793	0.950384	0.841989	0.795007	0.829041	0.679987	0.952994	0.725291	0.677592	0.695419	0.569213	0.764443	0.609544	0.635472	0.67073	0.453692	0.529155	0.398658	0.796015	0.875687	0.767573	0.662152	0.323209
PCOTH	0.872123	0.650138	0.611286	0.431992	0.549246	0.516823	0.561956	0.819781	0.525357	0.788666	0.834515	0.60357	0.800326	0.356883	0.607156	0.520389	0.618643	0.65413	0.577258	0.508071	0.335261	0.610303	0.605078	0.834587	0.905094	0.478502	0.664378	0.675807	0.821661	0.711086	0.862124	0.95378	0.691249	0.555637	0.464062	0.529003	0.498111	0.747799	0.563788	0.42866	0.63112	0.487118	0.49027	0.507049	0.528972	0.822208	0.74269	0.569755	0.331469
PDCD4-AS1	0.489682	0.713597	0.649617	0.478823	0.665033	0.715203	0.281631	0.642636	0.741168	0.422676	0.619334	0.813405	0.600084	0.552189	0.821405	0.378831	0.795562	0.588102	0.828048	0.429321	0.652698	0.453907	0.648428	0.625074	0.477229	0.752976	0.710879	0.567613	0.600351	0.518716	0.570311	0.48932	0.53103	0.727352	0.704866	0.76982	0.758615	0.754775	0.666268	0.783273	0.641134	0.314086	0.362878	0.553714	0.57627	0.482101	0.481167	0.784658	0.334658
PDYN-AS1	0.714956	0.568825	0.503015	0.489755	0.495045	0.60778	0.44162	0.942674	0.624925	0.662865	0.962455	0.710098	0.944027	0.273184	0.70535	0.452135	0.68413	0.571839	0.688018	0.414718	0.369434	0.640657	0.51688	0.942283	0.777147	0.570923	0.600217	0.813855	0.940668	0.841297	0.940788	0.771806	0.828129	0.660604	0.57811	0.611121	0.438231	0.829671	0.529928	0.533632	0.58599	0.407096	0.421205	0.410831	0.622013	0.736879	0.834101	0.682066	0.368568
PDZRN3-AS1	0.178309	0.201511	0.112381	0.165445	0.190104	0.175801	0.217276	0.165851	0.192735	0.174474	0.128723	0.201163	0.129602	0.0522588	0.205537	0.101453	0.171746	0.149621	0.225147	0.0910316	0.104859	0.1732	0.121096	0.220301	0.235437	0.202162	0.19076	0.246815	0.254488	0.146057	0.106945	0.191633	0.277076	0.212676	0.164921	0.2669	0.118682	0.221955	0.129683	0.112172	0.146845	0.128447	0.162258	0.208549	0.227596	0.191519	0.170893	0.106856	0.198797
PGM5P3-AS1	0.738489	0.59883	0.532332	0.460395	0.491686	0.587258	0.39085	0.954288	0.631271	0.665985	0.970449	0.740769	0.954276	0.263121	0.699175	0.393522	0.703447	0.557173	0.685475	0.394322	0.316618	0.591408	0.502398	0.957673	0.786227	0.568098	0.633947	0.811184	0.943487	0.821933	0.96657	0.78899	0.796402	0.651514	0.591504	0.620852	0.441869	0.812159	0.529879	0.542345	0.589829	0.334735	0.401467	0.366619	0.582965	0.737996	0.843276	0.697149	0.288943
PICSAR	0.462903	0.621822	0.553728	0.686116	0.576424	0.628626	0.423255	0.466858	0.633519	0.341518	0.435028	0.675015	0.419984	0.729319	0.654016	0.316385	0.63775	0.444204	0.68305	0.632566	0.779704	0.324179	0.599605	0.451378	0.366968	0.713052	0.588938	0.498397	0.435048	0.353223	0.430908	0.385311	0.471502	0.622988	0.622208	0.706218	0.630273	0.456832	0.590382	0.59927	0.615322	0.474195	0.610206	0.540533	0.44757	0.467027	0.335168	0.649376	0.37208
PIK3CD-AS2	0.334164	0.437356	0.442177	0.199499	0.397402	0.481293	0.193697	0.405495	0.521469	0.251695	0.375426	0.484128	0.376498	0.318179	0.509615	0.217295	0.493361	0.284343	0.507869	0.162959	0.341164	0.270502	0.394008	0.394963	0.284993	0.482099	0.493533	0.408758	0.416811	0.355997	0.401491	0.314003	0.390093	0.515759	0.490281	0.537776	0.377276	0.359489	0.470581	0.445463	0.459992	0.138379	0.161704	0.345291	0.252846	0.32382	0.28355	0.529399	0.180477
PINCR	0.790495	0.511443	0.464987	0.454363	0.586948	0.684126	0.512059	0.809827	0.724007	0.568398	0.793251	0.628227	0.79624	0.401056	0.592953	0.468647	0.570459	0.660015	0.586249	0.51104	0.387623	0.509148	0.576593	0.814216	0.675261	0.691982	0.516872	0.972495	0.799322	0.745706	0.782936	0.628819	0.94692	0.716763	0.708112	0.713165	0.531014	0.673838	0.612881	0.618112	0.690424	0.401066	0.49147	0.414558	0.760405	0.855237	0.718883	0.641863	0.284091
PINK1-AS	0.435907	0.577473	0.526944	0.787391	0.577562	0.585115	0.363047	0.441837	0.584105	0.35977	0.405522	0.651944	0.365796	0.620564	0.626825	0.25	0.619722	0.456675	0.606998	0.615744	0.718899	0.243586	0.563504	0.429531	0.375422	0.640295	0.594431	0.430517	0.39696	0.323155	0.39914	0.380178	0.416189	0.588571	0.54231	0.639446	0.603937	0.481173	0.543173	0.586512	0.576206	0.554735	0.700792	0.553072	0.446106	0.443167	0.336587	0.589506	0.361036
PISRT1	0.183137	0.217943	0.18757	0.160896	0.230731	0.216378	0.170137	0.225452	0.156944	0.208924	0.251795	0.189702	0.240189	0.136319	0.228931	0.292521	0.21673	0.185246	0.253499	0.101826	0.2526	0.2355	0.203388	0.214043	0.195183	0.190038	0.275038	0.227379	0.255734	0.256348	0.24019	0.259441	0.224741	0.261702	0.235339	0.167252	0.214856	0.284017	0.221829	0.321748	0.206544	0.156111	0.135098	0.159773	0.221441	0.19494	0.24451	0.221861	0.45405
PITPNA-AS1	0.594219	0.838807	0.768655	0.301686	0.744505	0.819825	0.360718	0.711992	0.843227	0.524858	0.693592	0.917924	0.680323	0.539174	0.901602	0.404178	0.881894	0.488964	0.916923	0.315656	0.623062	0.515382	0.751065	0.702268	0.60639	0.858018	0.813416	0.656899	0.711619	0.591577	0.693227	0.598894	0.627655	0.866506	0.815117	0.859726	0.720683	0.629309	0.785203	0.752992	0.792196	0.228638	0.263637	0.621527	0.507599	0.599582	0.619917	0.893847	0.408362
PLAC4	0.277818	0.208053	0.202268	0.190278	0.313293	0.258754	0.262129	0.200289	0.228629	0.244449	0.198507	0.169249	0.175552	0.243923	0.239605	0.190921	0.213815	0.227156	0.27625	0.253717	0.274203	0.162018	0.20321	0.205494	0.207982	0.212917	0.262145	0.283071	0.281193	0.192686	0.245092	0.242223	0.328232	0.268285	0.224367	0.234334	0.222734	0.211127	0.257305	0.243964	0.273621	0.250426	0.216448	0.298842	0.229566	0.279379	0.247441	0.240652	0.204345
PLCH1-AS1	0.738407	0.577699	0.520731	0.451612	0.485932	0.614176	0.419399	0.950232	0.634714	0.674698	0.934426	0.719399	0.924232	0.272336	0.704678	0.408411	0.683188	0.561784	0.678738	0.404863	0.325224	0.597698	0.504821	0.938611	0.787452	0.566881	0.619932	0.823266	0.929808	0.835678	0.934622	0.782154	0.815512	0.662988	0.592653	0.621223	0.423605	0.789208	0.53856	0.545144	0.595113	0.36627	0.393337	0.40871	0.573402	0.741276	0.831715	0.690455	0.32991
POT1-AS1	0.734894	0.598344	0.526029	0.46119	0.508942	0.623121	0.434295	0.947842	0.659479	0.651682	0.944106	0.746169	0.947645	0.308643	0.727011	0.398587	0.720991	0.546336	0.732075	0.41143	0.37275	0.635384	0.518324	0.950555	0.764238	0.606622	0.619621	0.834385	0.950476	0.820718	0.947725	0.788767	0.825357	0.673892	0.614656	0.654741	0.436755	0.799079	0.560359	0.551628	0.608553	0.352872	0.390388	0.443564	0.586248	0.748722	0.809269	0.726503	0.389104
POTEF-AS1	0.889003	0.687477	0.644738	0.427618	0.580504	0.569384	0.541851	0.851269	0.559756	0.796818	0.858524	0.643745	0.822903	0.360643	0.655642	0.530955	0.64949	0.699661	0.607353	0.515947	0.349181	0.590701	0.638573	0.846435	0.911664	0.520859	0.709485	0.702441	0.845293	0.740854	0.879913	0.944041	0.708765	0.591342	0.506723	0.569805	0.551191	0.778053	0.602513	0.505769	0.644158	0.449176	0.486722	0.499117	0.55709	0.81296	0.753445	0.614724	0.289046
POU6F2-AS2	0.724442	0.585772	0.476743	0.447976	0.459623	0.569767	0.412549	0.951358	0.622637	0.65513	0.949337	0.722609	0.9517	0.275113	0.690211	0.401128	0.681286	0.512676	0.688246	0.386152	0.332997	0.618513	0.48185	0.949507	0.773045	0.556843	0.602145	0.811129	0.940794	0.806951	0.956391	0.771506	0.807177	0.643745	0.586512	0.623411	0.391353	0.790026	0.507823	0.479962	0.579495	0.346105	0.38223	0.387541	0.580239	0.735399	0.845181	0.695917	0.35428
PRAL	0.754139	0.473809	0.579394	0.350094	0.675374	0.74637	0.472899	0.722679	0.631739	0.703089	0.685093	0.513629	0.69589	0.363137	0.546077	0.508899	0.501523	0.796303	0.489446	0.60132	0.327861	0.40709	0.631348	0.709806	0.635542	0.618145	0.467465	0.861796	0.70074	0.86122	0.697349	0.597814	0.883968	0.669778	0.649415	0.637848	0.618253	0.634158	0.684169	0.669039	0.642816	0.436203	0.539771	0.363249	0.704008	0.799835	0.628007	0.573857	0.259627
PRC1-AS1	0.799629	0.532669	0.498226	0.474807	0.609159	0.710755	0.524902	0.832546	0.714993	0.593374	0.794382	0.641773	0.809899	0.399251	0.632445	0.474283	0.5982	0.678419	0.626506	0.502186	0.401211	0.543384	0.601586	0.829348	0.684456	0.705299	0.554917	0.970422	0.831855	0.76995	0.786705	0.660004	0.961343	0.733053	0.728325	0.732999	0.54786	0.69167	0.642193	0.630799	0.680042	0.413635	0.494065	0.443306	0.744297	0.849496	0.701013	0.667217	0.335808
PRINS	0.761785	0.588324	0.564288	0.586839	0.57354	0.458359	0.478559	0.719469	0.424223	0.733494	0.729443	0.506942	0.682567	0.434419	0.552151	0.588476	0.536225	0.794136	0.514553	0.630089	0.436049	0.545836	0.563859	0.711771	0.796861	0.417592	0.590147	0.572504	0.679395	0.622765	0.716963	0.814058	0.569076	0.445428	0.393783	0.443393	0.634601	0.878467	0.484379	0.538234	0.490625	0.56541	0.606655	0.452762	0.663267	0.695747	0.640407	0.47511	0.338614
PRKCZ-AS1	0.582769	0.844206	0.753619	0.339201	0.710451	0.82014	0.284232	0.721153	0.856663	0.519717	0.712673	0.897151	0.695661	0.501127	0.910931	0.306651	0.902135	0.452066	0.909376	0.313728	0.573003	0.466141	0.758798	0.718746	0.592773	0.841598	0.837814	0.63165	0.731927	0.612234	0.710582	0.61755	0.606177	0.834997	0.822604	0.862146	0.687767	0.620643	0.784882	0.734441	0.797862	0.224527	0.272309	0.619188	0.44542	0.567369	0.606125	0.912671	0.421362
PRNCR1	0.722937	0.830419	0.794577	0.349267	0.832807	0.843517	0.453521	0.576306	0.862453	0.50954	0.549528	0.768278	0.521795	0.633398	0.77708	0.445939	0.762543	0.64393	0.776346	0.483313	0.628247	0.386462	0.874379	0.546186	0.577368	0.886411	0.795156	0.690738	0.544287	0.514276	0.5404	0.593271	0.655755	0.844484	0.83364	0.872745	0.826489	0.528392	0.860671	0.767882	0.894778	0.33535	0.427434	0.66125	0.570072	0.724597	0.459865	0.801402	0.285326
PROX1-AS1	0.708973	0.56837	0.510535	0.469138	0.47185	0.58644	0.413822	0.935558	0.616678	0.656992	0.940289	0.71525	0.938685	0.252695	0.704276	0.385282	0.690073	0.544318	0.687839	0.387388	0.328984	0.618851	0.488725	0.959783	0.778277	0.563975	0.609492	0.816767	0.960255	0.815248	0.942103	0.77383	0.804463	0.645028	0.585351	0.611063	0.421547	0.822516	0.510415	0.524677	0.563914	0.344876	0.390913	0.38954	0.579806	0.726514	0.823552	0.687016	0.374547
PRR34-AS1	0.56892	0.817059	0.753045	0.28961	0.682652	0.805022	0.286315	0.728332	0.841585	0.502101	0.701791	0.908673	0.695067	0.479868	0.909614	0.319866	0.887904	0.426921	0.908636	0.274276	0.551818	0.491329	0.740004	0.701015	0.566042	0.804961	0.852506	0.607038	0.721306	0.607705	0.706705	0.609914	0.59877	0.845781	0.828259	0.820385	0.642818	0.596672	0.804524	0.718954	0.791832	0.183621	0.224928	0.604699	0.405167	0.552177	0.587877	0.901182	0.395879
PSMB8-AS1	0.595717	0.818256	0.726548	0.320157	0.682234	0.802157	0.302153	0.717634	0.865534	0.460797	0.696017	0.926195	0.68388	0.468367	0.879116	0.287809	0.884794	0.42696	0.916349	0.272305	0.543898	0.449541	0.750099	0.693105	0.573434	0.83273	0.826665	0.654892	0.707704	0.574739	0.70127	0.595286	0.635166	0.836584	0.814868	0.861156	0.638665	0.592507	0.769515	0.705087	0.805674	0.184827	0.251471	0.582336	0.43893	0.583377	0.592048	0.919282	0.33821
PSMD6-AS1	0.572351	0.876031	0.75023	0.300652	0.773598	0.765304	0.293675	0.646133	0.796839	0.614281	0.631336	0.864336	0.595118	0.526369	0.8567	0.348248	0.843258	0.459347	0.831992	0.397876	0.612855	0.389957	0.740977	0.637478	0.664331	0.800706	0.776332	0.57236	0.632643	0.54278	0.647464	0.579698	0.561162	0.793855	0.747858	0.816929	0.71626	0.552058	0.74757	0.677301	0.784018	0.292667	0.34766	0.57057	0.534983	0.554151	0.708379	0.822577	0.319391
PSORS1C3	0.169236	0.227954	0.178589	0.144774	0.199208	0.226774	0.0501979	0.273576	0.202697	0.22144	0.243859	0.193523	0.264774	0.103315	0.223776	0.0993893	0.21696	0.202222	0.226199	0.160273	0.180454	0.177876	0.119683	0.255538	0.199452	0.194502	0.183899	0.259945	0.252015	0.261352	0.168182	0.255425	0.188236	0.1703	0.240139	0.197829	0.154824	0.266174	0.176377	0.217682	0.169405	0.0750835	0.0701451	0.101302	0.243386	0.192798	0.178142	0.231102	0.264413
PSPC1-AS2	0.79156	0.523711	0.493535	0.473426	0.618759	0.704923	0.501511	0.804992	0.727382	0.585295	0.772063	0.634453	0.776762	0.380043	0.607767	0.454736	0.581554	0.678238	0.607128	0.501864	0.389068	0.482157	0.59115	0.813379	0.679496	0.708652	0.529355	0.979211	0.815031	0.751553	0.772509	0.636422	0.952864	0.733075	0.714264	0.723092	0.549496	0.680242	0.623005	0.643713	0.687715	0.39559	0.509784	0.414333	0.758644	0.861829	0.703514	0.6611	0.359335
PTCSC1	0.701644	0.649725	0.506751	0.399117	0.59323	0.537276	0.410736	0.830591	0.54244	0.814416	0.815076	0.639638	0.799116	0.37057	0.647992	0.493478	0.61017	0.567993	0.596158	0.50796	0.403328	0.544935	0.499103	0.825561	0.875301	0.516557	0.557529	0.700393	0.816014	0.723773	0.846498	0.734839	0.738543	0.587439	0.492525	0.547632	0.499278	0.723765	0.508008	0.468177	0.562638	0.472434	0.465118	0.408999	0.719692	0.687829	0.954808	0.600376	0.34308
PTCSC2	0.687117	0.621082	0.461505	0.401762	0.577979	0.50848	0.427234	0.787345	0.515539	0.821791	0.791729	0.582015	0.771333	0.321567	0.602876	0.506318	0.563645	0.573885	0.53453	0.49554	0.366515	0.550984	0.476371	0.809311	0.882543	0.481948	0.514789	0.680836	0.795211	0.710817	0.806591	0.731266	0.713833	0.536122	0.448323	0.502456	0.477296	0.711071	0.464097	0.433793	0.514059	0.513532	0.497784	0.387672	0.739598	0.673937	0.946333	0.528886	0.344765
PTCSC3	0.673328	0.628294	0.488452	0.437005	0.568087	0.548412	0.390945	0.855291	0.565929	0.781657	0.851122	0.654058	0.834314	0.319696	0.661444	0.473764	0.619224	0.573567	0.607038	0.476164	0.384427	0.564871	0.466686	0.869441	0.855014	0.548708	0.56014	0.736572	0.854061	0.757927	0.848225	0.725548	0.755751	0.596264	0.532898	0.57516	0.482827	0.762685	0.486814	0.485826	0.532928	0.443292	0.458115	0.372077	0.724537	0.664041	0.947383	0.603432	0.321984
PTPRD-AS1	0.856931	0.706874	0.62107	0.441195	0.645825	0.521139	0.558583	0.784734	0.516599	0.888795	0.773428	0.593525	0.732685	0.426798	0.610663	0.583476	0.588237	0.685719	0.544853	0.593922	0.403994	0.542777	0.627882	0.771051	0.94859	0.497607	0.650791	0.647623	0.750517	0.679659	0.817359	0.90344	0.681916	0.54829	0.444697	0.528265	0.571873	0.712366	0.572398	0.425677	0.622059	0.569604	0.585326	0.499082	0.654195	0.819746	0.862418	0.553722	0.335856
PTPRG-AS1	0.505281	0.714892	0.710011	0.463725	0.737411	0.70373	0.279476	0.585611	0.680446	0.485541	0.589847	0.734924	0.551653	0.545836	0.781883	0.449754	0.740412	0.638689	0.773452	0.434555	0.626231	0.435101	0.687319	0.586843	0.500842	0.715538	0.712122	0.524142	0.568612	0.526784	0.551477	0.518431	0.491686	0.681539	0.711662	0.715805	0.815565	0.761959	0.685858	0.83193	0.637017	0.339966	0.400402	0.550526	0.579172	0.485368	0.460639	0.721936	0.386053
PTPRJ-AS1	0.706269	0.574775	0.502992	0.463415	0.479145	0.571824	0.422449	0.929022	0.605383	0.648108	0.93883	0.706785	0.936853	0.260256	0.69982	0.420059	0.670627	0.550918	0.690223	0.365153	0.353493	0.656396	0.483384	0.948513	0.759786	0.564141	0.617598	0.814557	0.948976	0.811952	0.915354	0.78453	0.785758	0.626137	0.596301	0.604942	0.431271	0.821096	0.512459	0.53593	0.551391	0.349376	0.3738	0.40822	0.59918	0.720181	0.804045	0.679941	0.37769
PURPL	0.646304	0.816366	0.726186	0.357549	0.779903	0.892976	0.408126	0.660905	0.898337	0.489353	0.615331	0.863269	0.617985	0.588588	0.862267	0.386067	0.867724	0.545482	0.86235	0.398541	0.625073	0.440002	0.816127	0.636643	0.560269	0.936707	0.797336	0.733287	0.641032	0.584431	0.620304	0.551798	0.717918	0.911934	0.857807	0.92833	0.739423	0.55435	0.842137	0.777943	0.869257	0.301039	0.377429	0.668667	0.556486	0.67186	0.539936	0.877913	0.394807
PVT1	0.504767	0.611037	0.597586	0.436137	0.68363	0.603637	0.625856	0.326663	0.530938	0.486279	0.310866	0.486667	0.28099	0.767341	0.538046	0.556348	0.53432	0.589683	0.509867	0.601791	0.734129	0.483169	0.67205	0.302267	0.440023	0.602987	0.563099	0.364949	0.304405	0.379868	0.295053	0.433518	0.397274	0.546422	0.493057	0.575671	0.707042	0.429605	0.622452	0.566614	0.599774	0.661415	0.55887	0.755082	0.482225	0.441359	0.293225	0.526235	0.317836
PWAR5	0.611631	0.847047	0.75849	0.305984	0.69684	0.807827	0.360788	0.709897	0.854835	0.523603	0.70141	0.920129	0.695505	0.511978	0.888546	0.361857	0.899832	0.476911	0.877355	0.312983	0.586769	0.489807	0.768388	0.711987	0.611793	0.851785	0.820607	0.648526	0.705754	0.606214	0.704654	0.624737	0.609886	0.835714	0.816472	0.872747	0.705293	0.603799	0.767231	0.719257	0.828267	0.225848	0.270818	0.619618	0.453789	0.609827	0.599521	0.892698	0.342786
PWARSN	0.715998	0.568181	0.505975	0.483769	0.459435	0.578041	0.407091	0.939782	0.595398	0.66555	0.946091	0.70542	0.931039	0.269308	0.701858	0.37255	0.681385	0.539203	0.678485	0.387939	0.313919	0.613311	0.477963	0.956236	0.773749	0.546979	0.605902	0.808871	0.948986	0.793923	0.944144	0.775014	0.791495	0.619781	0.586769	0.597162	0.425692	0.799766	0.511511	0.508106	0.559238	0.352754	0.404234	0.374257	0.568232	0.717189	0.821962	0.671685	0.349916
PWRN1	0.807364	0.561625	0.492299	0.407917	0.601961	0.694136	0.499107	0.846541	0.731289	0.61098	0.830718	0.658954	0.83033	0.340065	0.619253	0.466527	0.618663	0.625722	0.631621	0.462512	0.357109	0.513707	0.601158	0.838912	0.725504	0.689435	0.542031	0.94806	0.826396	0.764755	0.841311	0.692998	0.944915	0.736181	0.690892	0.714296	0.508205	0.694839	0.627981	0.596061	0.710748	0.365853	0.454066	0.395658	0.722061	0.8787	0.765727	0.677671	0.346512
PXN-AS1	0.598299	0.80838	0.748899	0.33195	0.715434	0.847478	0.309642	0.736549	0.869336	0.503676	0.728647	0.923214	0.704861	0.493492	0.922983	0.297908	0.90132	0.48468	0.898955	0.327792	0.568639	0.47023	0.734805	0.726084	0.600737	0.845793	0.821628	0.685731	0.748718	0.632222	0.726981	0.605902	0.654346	0.873002	0.801098	0.87307	0.671578	0.640195	0.782857	0.76484	0.807563	0.21035	0.275915	0.623412	0.478038	0.602156	0.613252	0.908588	0.354984
RAD51-AS1	0.650222	0.912596	0.798894	0.258823	0.787016	0.757724	0.40359	0.60644	0.747161	0.687641	0.593902	0.831793	0.560087	0.578025	0.855711	0.428743	0.836721	0.523615	0.784996	0.410379	0.572265	0.442676	0.803198	0.59199	0.72074	0.764041	0.841895	0.51151	0.596384	0.53428	0.619398	0.694198	0.521323	0.757995	0.681464	0.789421	0.745687	0.524886	0.789886	0.624714	0.796506	0.348522	0.366595	0.674067	0.486287	0.613387	0.654027	0.780345	0.349616
RALY-AS1	0.555953	0.80042	0.751874	0.304008	0.693278	0.832963	0.336294	0.69462	0.849637	0.463517	0.692733	0.908322	0.670342	0.509972	0.92689	0.367835	0.910374	0.466804	0.914179	0.27617	0.617572	0.515665	0.742443	0.675093	0.551868	0.858743	0.825128	0.626502	0.698579	0.597087	0.671034	0.574097	0.598771	0.863302	0.806645	0.848871	0.696977	0.632441	0.784935	0.753148	0.784871	0.219282	0.238131	0.629321	0.458693	0.562352	0.547526	0.897771	0.420128
RAMP2-AS1	0.597932	0.857628	0.75737	0.31906	0.714772	0.804696	0.299573	0.707323	0.848217	0.524489	0.689001	0.910575	0.673184	0.498716	0.894849	0.299508	0.911954	0.452701	0.908009	0.34288	0.590434	0.45049	0.753751	0.693987	0.598138	0.837464	0.833688	0.619942	0.685305	0.594228	0.700628	0.622682	0.593951	0.840915	0.786315	0.857525	0.67562	0.610448	0.784548	0.710522	0.823371	0.230272	0.273216	0.627093	0.430707	0.58578	0.601205	0.896563	0.31403
RASSF1-AS1	0.481622	0.719376	0.645376	0.468278	0.671334	0.687443	0.234718	0.610314	0.747228	0.392648	0.626413	0.781474	0.588052	0.528522	0.809857	0.350699	0.800125	0.549674	0.814648	0.382221	0.601664	0.414119	0.659773	0.610227	0.489122	0.747888	0.723862	0.537077	0.593173	0.463964	0.581871	0.497405	0.518645	0.726845	0.696173	0.748393	0.753098	0.745871	0.637644	0.763502	0.649686	0.255151	0.342189	0.53493	0.561028	0.479984	0.496639	0.768102	0.351164
RBM5-AS1	0.813753	0.545929	0.507734	0.455718	0.630868	0.708719	0.514265	0.845294	0.724486	0.628642	0.816985	0.643953	0.83095	0.374161	0.622608	0.480252	0.602672	0.688014	0.610834	0.51788	0.385039	0.519629	0.607904	0.845702	0.728584	0.697271	0.543422	0.966386	0.843673	0.786296	0.819084	0.684306	0.96743	0.742211	0.699181	0.71693	0.547585	0.711361	0.628562	0.631316	0.696992	0.406872	0.501001	0.412686	0.763053	0.882899	0.755118	0.669954	0.364089
RBMS3-AS1	0.697257	0.633042	0.480854	0.43042	0.601311	0.540869	0.43487	0.815466	0.559795	0.807958	0.810876	0.608904	0.794656	0.374226	0.608572	0.521971	0.601434	0.60278	0.547065	0.557168	0.416485	0.559636	0.495522	0.8134	0.871099	0.525411	0.525563	0.72123	0.788177	0.727549	0.805769	0.724927	0.746584	0.575644	0.497193	0.534867	0.507289	0.724994	0.49554	0.483502	0.552791	0.513835	0.507119	0.383825	0.775404	0.679906	0.955665	0.55901	0.268227
RFPL1S	0.547615	0.813411	0.768831	0.288391	0.677736	0.821532	0.280372	0.690978	0.815045	0.466982	0.68841	0.924958	0.664205	0.515317	0.923887	0.294682	0.90405	0.430575	0.901635	0.280171	0.573482	0.425837	0.728758	0.67335	0.542919	0.833196	0.816965	0.604092	0.684301	0.582594	0.69186	0.565859	0.584425	0.851978	0.805945	0.856393	0.675227	0.585243	0.761022	0.72971	0.785345	0.181556	0.234542	0.571144	0.400189	0.552719	0.567678	0.911313	0.369254
RGMB-AS1	0.55007	0.795277	0.831767	0.212344	0.754181	0.890093	0.271041	0.648717	0.82948	0.559784	0.628441	0.859321	0.633355	0.491461	0.87898	0.32433	0.854898	0.516813	0.853758	0.347246	0.513576	0.398793	0.816606	0.631509	0.531172	0.81671	0.780215	0.603031	0.645455	0.712258	0.637831	0.561857	0.593398	0.84539	0.834123	0.828828	0.731069	0.53858	0.845588	0.803083	0.81163	0.207084	0.255685	0.607311	0.391949	0.548975	0.525394	0.878279	0.3575
RMST	0.486011	0.742482	0.697646	0.441436	0.709772	0.749619	0.307196	0.605396	0.719485	0.44672	0.608448	0.784594	0.577799	0.605673	0.843196	0.443352	0.787786	0.587205	0.838196	0.410014	0.682687	0.50057	0.69611	0.585533	0.4803	0.760015	0.741634	0.537496	0.590994	0.529778	0.550346	0.503285	0.517941	0.736795	0.744689	0.754382	0.778536	0.71391	0.715286	0.78284	0.654902	0.357209	0.35277	0.611373	0.556503	0.464057	0.469535	0.800968	0.408346
RN7SK	0.474319	0.292371	0.220904	0.471634	0.395641	0.372284	0.566546	0.437169	0.397994	0.360597	0.447149	0.337367	0.447949	0.581365	0.36209	0.586379	0.344981	0.497263	0.392131	0.482147	0.563271	0.664583	0.359971	0.456415	0.412917	0.398079	0.277115	0.543227	0.447745	0.404763	0.407283	0.395574	0.551507	0.351134	0.363917	0.39527	0.392342	0.538581	0.332773	0.392086	0.364848	0.678029	0.406076	0.716281	0.558616	0.495274	0.38388	0.353859	0.263476
RN7SL1	0.209231	0.178994	0.114701	0.300737	0.178309	0.183043	0.13935	0.230609	0.207287	0.212139	0.212287	0.18081	0.222707	0.17047	0.211788	0.129357	0.166543	0.193783	0.231246	0.235077	0.257946	0.212101	0.127161	0.228249	0.191507	0.17835	0.192373	0.269882	0.197606	0.232053	0.157538	0.235086	0.197586	0.156543	0.242943	0.191348	0.145005	0.235405	0.165624	0.214968	0.171401	0.255301	0.253555	0.203703	0.262641	0.236396	0.175642	0.165063	0.259784
RNASEH2B-AS1	0.753955	0.617767	0.537451	0.44398	0.501977	0.608495	0.436981	0.963335	0.631387	0.703693	0.955733	0.740927	0.960638	0.287215	0.728501	0.428311	0.718387	0.568754	0.702827	0.41058	0.344031	0.637242	0.525959	0.96641	0.804966	0.580223	0.63803	0.816212	0.960919	0.835019	0.966987	0.808268	0.817726	0.666399	0.601869	0.637536	0.452647	0.817486	0.553914	0.540122	0.59948	0.356872	0.397163	0.417468	0.588158	0.740375	0.847577	0.710576	0.332231
ROCR	0.723014	0.588856	0.532449	0.484161	0.50975	0.628298	0.445727	0.94539	0.624011	0.682019	0.945224	0.732944	0.930862	0.321932	0.733457	0.436947	0.686401	0.575004	0.719522	0.424838	0.387316	0.624557	0.515777	0.950076	0.77403	0.584354	0.624654	0.821667	0.95177	0.840102	0.953455	0.766772	0.824652	0.669954	0.600143	0.638662	0.464518	0.820864	0.55096	0.560449	0.589493	0.390215	0.421534	0.436325	0.601971	0.741117	0.835578	0.710253	0.409391
ROR1-AS1	0.512923	0.368772	0.273022	0.428832	0.429119	0.395988	0.732683	0.551732	0.409905	0.387875	0.579883	0.391402	0.563149	0.513152	0.426493	0.775973	0.394588	0.529601	0.456359	0.385726	0.615921	0.890352	0.411268	0.549859	0.490431	0.435441	0.361508	0.565154	0.554797	0.471485	0.515744	0.476869	0.581311	0.386842	0.391782	0.388338	0.452775	0.684793	0.34875	0.47272	0.353835	0.584581	0.364616	0.580033	0.618109	0.507426	0.481918	0.40988	0.367158
RUNDC3A-AS1	0.564179	0.804369	0.720346	0.287394	0.661719	0.792005	0.334366	0.679991	0.827797	0.476965	0.660296	0.893365	0.634279	0.544605	0.881424	0.305771	0.873326	0.404366	0.904052	0.298482	0.593752	0.463139	0.717136	0.665154	0.563133	0.799998	0.803872	0.609856	0.673352	0.569718	0.683456	0.57358	0.59399	0.820124	0.795092	0.835668	0.643333	0.571938	0.762103	0.698238	0.813475	0.23769	0.251566	0.618191	0.419742	0.550418	0.578454	0.899054	0.374022
RUNX1-IT1	0.796705	0.506407	0.46861	0.412793	0.604601	0.67345	0.494856	0.791862	0.710846	0.595564	0.773564	0.607888	0.784333	0.349529	0.565567	0.471577	0.550858	0.66999	0.54685	0.491375	0.344163	0.481188	0.572806	0.806965	0.684892	0.676042	0.504279	0.960966	0.794283	0.747865	0.771926	0.634041	0.945956	0.708751	0.690445	0.707457	0.522748	0.649903	0.612802	0.595057	0.682955	0.394875	0.477433	0.401081	0.752443	0.866128	0.712386	0.618335	0.266519
RUSC1-AS1	0.59664	0.804211	0.775167	0.352675	0.708071	0.797449	0.309368	0.731604	0.849665	0.488567	0.720141	0.932306	0.697169	0.506068	0.917409	0.313018	0.899064	0.461221	0.922308	0.318925	0.589931	0.468623	0.730146	0.724928	0.576716	0.838013	0.839781	0.662434	0.719929	0.596305	0.713242	0.598821	0.624821	0.870218	0.836252	0.857593	0.680187	0.644987	0.772019	0.752631	0.795047	0.212337	0.275944	0.584818	0.46282	0.599824	0.609744	0.912228	0.302117
SACS-AS1	0.510943	0.374201	0.29851	0.434681	0.436473	0.374177	0.736311	0.537218	0.384514	0.413518	0.550871	0.38585	0.551707	0.522886	0.427421	0.767415	0.399468	0.544947	0.447353	0.392698	0.616738	0.9034	0.412738	0.541711	0.491368	0.426448	0.368424	0.541226	0.542683	0.451253	0.485979	0.498317	0.549938	0.359059	0.371873	0.376998	0.464138	0.676057	0.350166	0.453598	0.34149	0.597339	0.363338	0.607681	0.596117	0.505216	0.457736	0.400275	0.353556
SAMMSON	0.726377	0.59374	0.51032	0.445853	0.489871	0.588524	0.416836	0.944662	0.620476	0.667724	0.960193	0.72693	0.954832	0.264326	0.710468	0.422918	0.703228	0.543509	0.692823	0.394765	0.340191	0.629462	0.510853	0.941867	0.79928	0.570736	0.608154	0.792387	0.933711	0.811357	0.960986	0.802398	0.796719	0.64618	0.565083	0.608946	0.426173	0.808584	0.520519	0.524236	0.587919	0.34866	0.386668	0.391217	0.578935	0.740903	0.844555	0.697548	0.389619
SATB2-AS1	0.62553	0.821378	0.737853	0.328319	0.701026	0.815298	0.332149	0.733711	0.87597	0.512559	0.716541	0.924785	0.706557	0.522542	0.905542	0.315944	0.939471	0.452215	0.912545	0.306861	0.566194	0.479379	0.734025	0.724636	0.614071	0.845137	0.851787	0.650823	0.715727	0.589305	0.717738	0.635706	0.628167	0.874503	0.803986	0.864171	0.654742	0.620516	0.783889	0.722255	0.839988	0.244532	0.277025	0.632412	0.459549	0.619123	0.608014	0.901293	0.363444
SBF2-AS1	0.634071	0.741122	0.792472	0.207899	0.804308	0.937702	0.362447	0.616752	0.879059	0.528752	0.564266	0.792288	0.581802	0.50265	0.803875	0.390944	0.788408	0.619245	0.770453	0.398229	0.521886	0.356682	0.817165	0.589541	0.512155	0.876642	0.734705	0.720543	0.599314	0.682212	0.585555	0.513902	0.704496	0.896216	0.8527	0.876135	0.767128	0.518296	0.8798	0.847001	0.850606	0.221471	0.333131	0.541355	0.525213	0.661473	0.484927	0.845508	0.328397
SCAANT1	0.270978	0.179351	0.146464	0.3086	0.233145	0.221804	0.335559	0.228225	0.202326	0.260534	0.216299	0.202034	0.220063	0.235019	0.240515	0.271027	0.238314	0.270195	0.300605	0.263642	0.297333	0.307095	0.211067	0.270184	0.298349	0.258526	0.125444	0.295095	0.280452	0.210349	0.273161	0.312955	0.338594	0.234008	0.15344	0.227807	0.220759	0.33488	0.183294	0.214252	0.199274	0.356219	0.327278	0.291195	0.286412	0.321122	0.222669	0.205663	0.478839
SCAMP1-AS1	0.588481	0.831542	0.754902	0.309866	0.717713	0.816816	0.390046	0.664139	0.840974	0.471194	0.646681	0.874236	0.61481	0.520902	0.892897	0.391268	0.842018	0.469213	0.877626	0.290323	0.626222	0.502138	0.787961	0.648009	0.562124	0.855097	0.835378	0.627666	0.680009	0.556852	0.63798	0.589885	0.592801	0.852483	0.817366	0.840676	0.7064	0.579942	0.792465	0.744235	0.802297	0.247871	0.279529	0.668581	0.453475	0.576331	0.525641	0.890136	0.406471
SCHLAP1	0.901697	0.718488	0.669626	0.454547	0.6173	0.572863	0.569047	0.820806	0.561687	0.833482	0.8194	0.632779	0.776948	0.402687	0.641728	0.538458	0.641776	0.706077	0.586258	0.559332	0.365673	0.574321	0.68165	0.814418	0.929361	0.530249	0.716041	0.687201	0.802676	0.717612	0.850458	0.957512	0.691086	0.581779	0.49718	0.570401	0.573065	0.739257	0.615006	0.481456	0.671661	0.503956	0.548625	0.531656	0.561075	0.845524	0.763978	0.600202	0.347527
SCOC-AS1	0.227519	0.194344	0.145851	0.357009	0.244315	0.254203	0.241377	0.196754	0.194362	0.217354	0.214911	0.194755	0.229197	0.204558	0.263067	0.166971	0.23808	0.239333	0.304264	0.224475	0.256027	0.208006	0.19846	0.248373	0.199075	0.267673	0.183984	0.300876	0.272779	0.208199	0.240995	0.272709	0.321326	0.226854	0.216707	0.258272	0.225865	0.270979	0.209602	0.241031	0.200284	0.280833	0.320079	0.273759	0.248542	0.306846	0.19211	0.225082	0.591112
SDCBP2-AS1	0.601102	0.817016	0.720505	0.276713	0.683499	0.848604	0.315765	0.726042	0.88449	0.483517	0.68976	0.922963	0.692927	0.520308	0.891257	0.328534	0.905458	0.44712	0.899728	0.308682	0.558364	0.464746	0.755983	0.694685	0.580054	0.863443	0.793828	0.673848	0.708852	0.613985	0.703381	0.579516	0.654946	0.87178	0.828	0.872776	0.652631	0.582844	0.798035	0.744105	0.826718	0.205222	0.238174	0.611897	0.451155	0.592148	0.596805	0.945581	0.353962
SEC24B-AS1	0.742956	0.578035	0.515183	0.50287	0.520198	0.627779	0.434876	0.945903	0.637209	0.686903	0.939114	0.721069	0.937354	0.300897	0.707535	0.422975	0.676654	0.597724	0.681632	0.451163	0.357567	0.605385	0.525967	0.950044	0.790768	0.589789	0.598254	0.852563	0.938138	0.843497	0.92923	0.768082	0.847075	0.671393	0.60472	0.635174	0.465257	0.818741	0.540488	0.559472	0.596789	0.409982	0.453448	0.417354	0.647998	0.769513	0.836257	0.687096	0.369258
SEMA3F-AS1	0.728136	0.585131	0.517952	0.453653	0.501966	0.606615	0.416784	0.939402	0.648317	0.657043	0.932858	0.74028	0.930766	0.275364	0.715406	0.393339	0.706591	0.544341	0.708927	0.417777	0.33653	0.597123	0.505819	0.938035	0.776058	0.585824	0.60836	0.819637	0.927958	0.820837	0.940584	0.772259	0.823268	0.664004	0.592498	0.642062	0.427135	0.806842	0.531938	0.541102	0.597945	0.351208	0.402966	0.416309	0.584799	0.744909	0.836365	0.704031	0.346095
SEMA6A-AS1	0.802465	0.531863	0.494177	0.432026	0.626662	0.700454	0.527717	0.824129	0.718102	0.621165	0.794739	0.625681	0.793558	0.366871	0.608806	0.48696	0.58744	0.680198	0.601893	0.504097	0.373503	0.512278	0.595291	0.819224	0.707221	0.681759	0.527682	0.964914	0.829446	0.75207	0.790532	0.662205	0.97908	0.734033	0.687013	0.706522	0.538022	0.68059	0.630996	0.602758	0.698422	0.40795	0.479434	0.415069	0.764612	0.868793	0.736451	0.64585	0.329306
SEPSECS-AS1	0.561922	0.814018	0.723507	0.342016	0.684117	0.822026	0.311451	0.706662	0.864444	0.471552	0.709762	0.925563	0.677842	0.543203	0.908821	0.317513	0.902894	0.427343	0.913927	0.329358	0.612797	0.476292	0.735142	0.697665	0.553258	0.836473	0.79544	0.637497	0.694118	0.59721	0.704537	0.575515	0.616915	0.854105	0.824621	0.865707	0.648049	0.588299	0.777733	0.723551	0.815828	0.258317	0.278679	0.618087	0.438683	0.568548	0.589249	0.913237	0.362348
SFTA1P	0.794849	0.541184	0.500233	0.435368	0.627972	0.69473	0.50027	0.821148	0.727581	0.61724	0.80269	0.627858	0.815604	0.374615	0.613643	0.489827	0.595561	0.69219	0.591574	0.501262	0.388471	0.530939	0.598995	0.830628	0.707151	0.707137	0.522409	0.961371	0.820072	0.763715	0.790921	0.657682	0.94282	0.731219	0.704589	0.710375	0.561318	0.707376	0.620165	0.62051	0.686442	0.4022	0.48023	0.408103	0.775825	0.859004	0.724966	0.652544	0.308446
SFTPD-AS1	0.752484	0.604711	0.529953	0.451443	0.484876	0.608502	0.41946	0.950318	0.637586	0.67925	0.954687	0.73864	0.94373	0.291049	0.708727	0.407716	0.696154	0.55522	0.682119	0.402442	0.340403	0.629002	0.521257	0.947881	0.800557	0.577834	0.625365	0.829492	0.945782	0.823381	0.946495	0.800544	0.805687	0.654138	0.598891	0.620932	0.43343	0.793255	0.538893	0.532217	0.600081	0.359633	0.395933	0.421183	0.58769	0.745176	0.835204	0.701343	0.338986
SGO1-AS1	0.5808	0.809429	0.861529	0.286913	0.782818	0.879126	0.283283	0.642931	0.801001	0.604211	0.624725	0.8416	0.618222	0.506065	0.866326	0.310109	0.857996	0.565434	0.84376	0.440591	0.536704	0.368163	0.814786	0.621486	0.572087	0.825969	0.784166	0.579922	0.641241	0.695669	0.63949	0.587805	0.586015	0.824224	0.784506	0.832509	0.746173	0.560015	0.855367	0.763515	0.790731	0.254682	0.350342	0.585851	0.407305	0.546898	0.522414	0.867962	0.34617
SH3BP5-AS1	0.563471	0.803382	0.718471	0.303293	0.686737	0.819035	0.310841	0.728644	0.853377	0.475996	0.712685	0.925375	0.712878	0.499625	0.92252	0.327454	0.918327	0.443414	0.917043	0.290851	0.589533	0.509836	0.727295	0.717354	0.581451	0.858577	0.811177	0.646981	0.719328	0.602697	0.710209	0.580671	0.623281	0.874502	0.81261	0.86036	0.659451	0.634926	0.768265	0.729082	0.801272	0.19544	0.229213	0.604717	0.465077	0.586521	0.607186	0.90693	0.3733
SH3RF3-AS1	0.628279	0.781538	0.706928	0.282562	0.760129	0.874319	0.390583	0.622233	0.915578	0.435056	0.59705	0.852343	0.585543	0.56665	0.83552	0.369098	0.804497	0.517051	0.840092	0.35598	0.596146	0.400328	0.771796	0.615627	0.513411	0.924253	0.749245	0.759873	0.628758	0.568355	0.591608	0.497719	0.723117	0.887697	0.882751	0.938548	0.73248	0.512426	0.838295	0.779971	0.866907	0.251029	0.321041	0.607909	0.571666	0.662022	0.514649	0.864591	0.364972
SH3TC2-DT	0.755967	0.611252	0.555847	0.47559	0.544074	0.614752	0.448836	0.960565	0.629402	0.728677	0.972263	0.716502	0.955869	0.292698	0.703445	0.446443	0.703939	0.617262	0.673707	0.464141	0.346971	0.642295	0.540407	0.964653	0.819942	0.580255	0.62779	0.816514	0.952292	0.852753	0.95816	0.82504	0.825341	0.661781	0.591246	0.621378	0.474218	0.832141	0.560451	0.542101	0.59959	0.403191	0.439986	0.41492	0.621546	0.754777	0.858926	0.68924	0.318605
SIRPG-AS1	0.72563	0.58806	0.509322	0.520541	0.508853	0.613121	0.487417	0.926622	0.618406	0.655853	0.9248	0.715527	0.91209	0.347002	0.724898	0.462181	0.68493	0.585878	0.722358	0.425857	0.412527	0.665033	0.53056	0.931198	0.770588	0.596738	0.616556	0.825147	0.941436	0.803837	0.920502	0.763598	0.824183	0.662253	0.604173	0.634261	0.475433	0.840012	0.536165	0.552955	0.578536	0.419826	0.454526	0.450634	0.633902	0.738139	0.810254	0.697467	0.457619
SIRT1-AS	0.792258	0.51696	0.462975	0.453233	0.591255	0.677238	0.499223	0.833859	0.721749	0.593211	0.815742	0.628098	0.81408	0.338634	0.596415	0.453871	0.580247	0.646636	0.601381	0.469307	0.352427	0.518393	0.573626	0.846146	0.688436	0.671815	0.516262	0.969041	0.835917	0.765837	0.811503	0.658184	0.953778	0.709192	0.699919	0.702009	0.503457	0.69339	0.604775	0.593519	0.674975	0.399405	0.482431	0.404647	0.739174	0.859098	0.7356	0.646452	0.328024
SIX3-AS1	0.241259	0.15491	0.104626	0.352774	0.197859	0.193357	0.269327	0.209885	0.12852	0.256386	0.242141	0.147918	0.251428	0.155928	0.220273	0.201012	0.18442	0.240512	0.242451	0.224565	0.213966	0.240734	0.146728	0.274386	0.242188	0.205126	0.141161	0.302372	0.28326	0.239573	0.262689	0.307556	0.31865	0.163456	0.151902	0.199441	0.171889	0.291508	0.153393	0.179865	0.149305	0.320723	0.339709	0.237867	0.259919	0.328442	0.240792	0.163905	0.580102
SKAP1-AS1	0.225988	0.191924	0.227386	0.065921	0.232853	0.230856	0.199926	0.146151	0.196636	0.19183	0.230593	0.148756	0.1912	0.120444	0.141793	0.131095	0.224814	0.185114	0.210357	0.114427	0.124422	0.243284	0.246909	0.215845	0.20443	0.162359	0.178198	0.27525	0.29878	0.238728	0.206464	0.279646	0.22912	0.19147	0.180306	0.129716	0.197767	0.219479	0.243154	0.282036	0.19288	0.105676	0.129618	0.206749	0.208787	0.165669	0.143764	0.175013	0.243266
SLC16A1-AS1	0.635433	0.829542	0.899251	0.289578	0.803036	0.870069	0.380914	0.623202	0.788519	0.655151	0.599426	0.828149	0.585491	0.590397	0.850967	0.415382	0.841993	0.619608	0.830029	0.480549	0.601181	0.413322	0.855917	0.604294	0.606972	0.793794	0.823783	0.546322	0.600038	0.663222	0.623994	0.649573	0.548872	0.806199	0.768231	0.812123	0.807284	0.574044	0.88384	0.77718	0.823609	0.339558	0.392522	0.644105	0.421287	0.603631	0.497936	0.834297	0.361733
SLC25A25-AS1	0.652821	0.818184	0.752441	0.277987	0.795084	0.873455	0.343587	0.685754	0.917027	0.519233	0.663647	0.880706	0.651297	0.508385	0.875762	0.353738	0.868802	0.499898	0.882089	0.324724	0.553598	0.412311	0.793343	0.676409	0.594844	0.90096	0.815083	0.72009	0.695393	0.601298	0.681677	0.581757	0.713959	0.928161	0.872175	0.899994	0.70881	0.558629	0.857098	0.776338	0.880259	0.220094	0.291676	0.612664	0.530362	0.664844	0.610412	0.898966	0.360895
SLC26A4-AS1	0.428493	0.588152	0.516809	0.291252	0.583981	0.649833	0.46786	0.422447	0.673045	0.315062	0.428589	0.668541	0.41967	0.651425	0.667662	0.436604	0.66717	0.351366	0.701415	0.319556	0.691934	0.601413	0.608892	0.431408	0.369488	0.682374	0.558353	0.493702	0.444215	0.393145	0.398431	0.375951	0.473757	0.625744	0.631842	0.679054	0.531976	0.385192	0.615177	0.561915	0.639197	0.466271	0.227873	0.878961	0.357755	0.452576	0.337733	0.659432	0.298599
SLC5A4-AS1	0.811226	0.536969	0.468374	0.423592	0.576423	0.678667	0.499577	0.846274	0.722238	0.59968	0.821252	0.642694	0.823102	0.374313	0.602769	0.507349	0.588492	0.652399	0.581072	0.492183	0.385516	0.531514	0.585181	0.827767	0.714587	0.673476	0.552614	0.936637	0.799687	0.760119	0.809917	0.666202	0.923245	0.728967	0.691162	0.703717	0.513836	0.697703	0.619458	0.594606	0.706102	0.401876	0.463049	0.409832	0.74142	0.860158	0.749812	0.648223	0.274495
SLC7A11-AS1	0.797069	0.532356	0.487015	0.448902	0.622341	0.697877	0.529607	0.800405	0.719483	0.583609	0.775729	0.621028	0.786763	0.390474	0.608826	0.481829	0.572989	0.67992	0.60545	0.493809	0.401107	0.522979	0.601615	0.810684	0.671454	0.70825	0.543533	0.970911	0.816939	0.740964	0.76483	0.648889	0.962652	0.736407	0.724319	0.732098	0.553004	0.674219	0.640511	0.614354	0.694703	0.399688	0.481246	0.437486	0.764979	0.867897	0.695211	0.647434	0.358416
SMAD1-AS1	0.240521	0.171629	0.148211	0.221614	0.232889	0.261621	0.347574	0.18381	0.168513	0.205169	0.172351	0.165702	0.122443	0.284788	0.213549	0.269667	0.175058	0.231478	0.297325	0.206491	0.311969	0.249382	0.20614	0.18024	0.217777	0.196268	0.136463	0.278586	0.249592	0.201009	0.243067	0.217657	0.314328	0.227901	0.154743	0.178695	0.213786	0.261861	0.206304	0.261762	0.195764	0.32509	0.265526	0.300441	0.278108	0.259448	0.213842	0.23436	0.523699
SMIM2-AS1	0.730385	0.572769	0.502093	0.49991	0.494838	0.592754	0.459909	0.961971	0.636265	0.661788	0.958	0.721923	0.961861	0.308423	0.696416	0.444026	0.697122	0.571812	0.69309	0.435999	0.382849	0.66692	0.504218	0.966547	0.76699	0.585404	0.60161	0.834747	0.955125	0.831139	0.943946	0.778016	0.831607	0.657355	0.60205	0.627177	0.443476	0.827224	0.532056	0.544254	0.590138	0.408764	0.41894	0.430064	0.614686	0.742863	0.815503	0.698025	0.351146
SMIM2-IT1	0.24128	0.200127	0.156886	0.227608	0.244715	0.278558	0.312775	0.209349	0.209042	0.208975	0.174368	0.203026	0.124717	0.274767	0.215712	0.270788	0.168495	0.217761	0.326981	0.223582	0.333896	0.232906	0.221325	0.175012	0.215735	0.219405	0.175544	0.274361	0.235363	0.237199	0.238147	0.191276	0.301638	0.247624	0.176828	0.212011	0.209309	0.263327	0.227779	0.28395	0.238561	0.306236	0.26738	0.32827	0.272176	0.247249	0.219186	0.253617	0.460851
SNAI3-AS1	0.602411	0.840448	0.795861	0.305905	0.73419	0.824015	0.304511	0.725172	0.866511	0.535116	0.711539	0.934103	0.687935	0.500428	0.904287	0.312074	0.907397	0.477764	0.903698	0.331222	0.558298	0.440035	0.770337	0.708615	0.6083	0.838846	0.812696	0.659439	0.715042	0.616375	0.713307	0.606578	0.627842	0.857971	0.83258	0.84758	0.726421	0.619277	0.789143	0.770846	0.82446	0.187496	0.28094	0.571323	0.481963	0.599402	0.626174	0.914781	0.349514
SNHG1	0.55912	0.631261	0.684224	0.660384	0.677183	0.653024	0.413458	0.431473	0.577841	0.496911	0.413578	0.60208	0.381047	0.631619	0.619355	0.417881	0.58307	0.562659	0.602691	0.635613	0.690863	0.257757	0.673487	0.433072	0.442872	0.638508	0.644424	0.451011	0.41386	0.447257	0.42604	0.500809	0.420894	0.58274	0.58528	0.653869	0.691402	0.450445	0.675002	0.677914	0.638619	0.575103	0.701898	0.563697	0.382601	0.520016	0.302285	0.575271	0.361332
SNHG10	0.619838	0.840794	0.774892	0.331406	0.746491	0.83575	0.329326	0.719239	0.864759	0.527736	0.700926	0.915856	0.694725	0.538579	0.920829	0.330139	0.912184	0.487261	0.92377	0.339677	0.596733	0.453781	0.769947	0.707869	0.607257	0.876347	0.831611	0.678282	0.714932	0.609753	0.718969	0.619506	0.652199	0.867997	0.836595	0.886493	0.722566	0.623743	0.813736	0.766251	0.843733	0.232241	0.300799	0.609235	0.495143	0.625264	0.610761	0.92243	0.39669
SNHG11	0.232351	0.207201	0.176877	0.143337	0.303152	0.228694	0.225334	0.155171	0.193311	0.246442	0.141309	0.154516	0.136615	0.205767	0.225321	0.173783	0.213277	0.202373	0.260293	0.224768	0.248746	0.146495	0.190753	0.177361	0.221341	0.174897	0.217026	0.22802	0.245377	0.160589	0.198304	0.229343	0.287768	0.228468	0.177154	0.203884	0.206009	0.19893	0.224583	0.234475	0.229382	0.234991	0.182043	0.283582	0.22419	0.219253	0.24152	0.20074	0.153212
SNHG12	0.666753	0.805237	0.787382	0.344937	0.894579	0.825993	0.466726	0.500236	0.750067	0.621413	0.482281	0.677039	0.445892	0.673859	0.736494	0.575446	0.735683	0.764723	0.706622	0.569417	0.654948	0.408186	0.877074	0.479853	0.606731	0.789457	0.740926	0.563232	0.473304	0.535347	0.480405	0.574578	0.566523	0.754982	0.73853	0.759279	0.908784	0.610605	0.840078	0.817563	0.778363	0.462612	0.507229	0.660609	0.651016	0.641348	0.485232	0.702939	0.376002
SNHG14	0.447786	0.629471	0.493697	0.486513	0.624333	0.632129	0.585124	0.403601	0.653741	0.367153	0.389149	0.612485	0.370962	0.693406	0.660969	0.528538	0.627807	0.384967	0.645435	0.449084	0.829088	0.587026	0.647314	0.399217	0.43342	0.744921	0.584487	0.455118	0.402364	0.311415	0.36837	0.367331	0.472622	0.636818	0.591595	0.674881	0.613528	0.402541	0.594571	0.548847	0.62629	0.582482	0.473135	0.741564	0.501471	0.437354	0.41281	0.611544	0.364852
SNHG15	0.412395	0.596733	0.573272	0.376068	0.683046	0.683853	0.576766	0.341327	0.571047	0.466083	0.332708	0.52832	0.30816	0.76682	0.601647	0.557621	0.544811	0.553459	0.572587	0.502354	0.701665	0.508198	0.632365	0.337559	0.37267	0.659427	0.534992	0.435415	0.347453	0.438867	0.323643	0.324082	0.464857	0.587223	0.57294	0.626295	0.736699	0.429113	0.640105	0.647284	0.597542	0.590925	0.490933	0.716674	0.533379	0.399037	0.353743	0.574671	0.405061
SNHG16	0.611954	0.799887	0.780279	0.380954	0.89563	0.756553	0.363749	0.506262	0.701956	0.645238	0.481887	0.663986	0.45527	0.616802	0.736924	0.525563	0.695998	0.770914	0.684363	0.584555	0.632491	0.346731	0.818487	0.486936	0.596383	0.73925	0.71617	0.535025	0.477723	0.531872	0.476283	0.538374	0.540679	0.700014	0.689645	0.733979	0.937576	0.644753	0.776187	0.814654	0.716322	0.431413	0.523599	0.579354	0.67956	0.585261	0.517947	0.675805	0.333048
SNHG17	0.634374	0.788387	0.727644	0.309752	0.755625	0.851367	0.426271	0.606002	0.893235	0.432983	0.564733	0.866914	0.566525	0.588736	0.849171	0.379666	0.82752	0.487504	0.850717	0.361361	0.646634	0.411631	0.808043	0.584611	0.513247	0.923234	0.767147	0.714502	0.592612	0.521255	0.578808	0.519129	0.690266	0.888303	0.874171	0.920959	0.716371	0.485794	0.833064	0.746732	0.887951	0.267711	0.332534	0.640762	0.521002	0.669406	0.505705	0.877034	0.390817
SNHG18	0.821748	0.693258	0.57414	0.431183	0.634033	0.490653	0.556034	0.725157	0.466698	0.896202	0.709124	0.543028	0.677849	0.432674	0.570373	0.591949	0.537074	0.684505	0.486258	0.602674	0.409701	0.524485	0.59659	0.730941	0.951575	0.475979	0.591691	0.616312	0.708502	0.628675	0.755231	0.860652	0.644992	0.504112	0.408804	0.495204	0.573394	0.66423	0.527271	0.394294	0.571546	0.596162	0.598911	0.472519	0.680433	0.780365	0.841539	0.485997	0.358277
SNHG20	0.696097	0.857668	0.852228	0.272485	0.89683	0.893031	0.453738	0.556238	0.823142	0.686237	0.537519	0.775222	0.505733	0.617708	0.79791	0.481694	0.76989	0.642589	0.7433	0.499566	0.620743	0.399597	0.89286	0.554425	0.646099	0.847824	0.789688	0.625542	0.557768	0.596523	0.564968	0.62469	0.626936	0.826634	0.798187	0.845843	0.827141	0.473686	0.903433	0.748225	0.893963	0.400564	0.442229	0.702556	0.544964	0.69689	0.562468	0.787323	0.375838
SNHG28	0.2184	0.219297	0.140501	0.215255	0.216453	0.252102	0.149017	0.267568	0.247088	0.219596	0.235898	0.197531	0.254821	0.176557	0.229622	0.176742	0.192804	0.223051	0.254769	0.199486	0.261673	0.234796	0.149768	0.253804	0.21081	0.239945	0.203303	0.326543	0.237282	0.282647	0.174184	0.232401	0.247605	0.220351	0.295436	0.236926	0.183973	0.267174	0.200344	0.274639	0.221315	0.189811	0.175935	0.181085	0.314174	0.251962	0.198343	0.228274	0.289894
SNHG3	0.542683	0.667745	0.593667	0.680917	0.642872	0.670828	0.413136	0.510792	0.711632	0.400635	0.498736	0.722434	0.471312	0.722092	0.675855	0.290803	0.702764	0.469902	0.70486	0.627863	0.722673	0.326286	0.668697	0.511753	0.436831	0.750794	0.660901	0.540627	0.474099	0.396263	0.502871	0.479352	0.520054	0.687855	0.669747	0.74558	0.6431	0.479048	0.661258	0.619621	0.696921	0.505809	0.636732	0.606939	0.452162	0.551655	0.390433	0.699333	0.343515
SNHG4	0.408834	0.67515	0.557656	0.196248	0.57315	0.652673	0.552107	0.473512	0.66809	0.325576	0.469308	0.708183	0.469263	0.658955	0.71527	0.561864	0.694369	0.334469	0.763559	0.202523	0.738927	0.752254	0.641326	0.449016	0.393958	0.701859	0.639922	0.431781	0.480038	0.399684	0.449386	0.419984	0.425579	0.622386	0.635572	0.659613	0.587211	0.456637	0.636457	0.611093	0.62077	0.362744	0.140517	0.764373	0.355785	0.374638	0.370641	0.736818	0.3922
SNHG5	0.537883	0.683894	0.711239	0.225253	0.760011	0.752197	0.59228	0.456489	0.67641	0.474186	0.435707	0.634906	0.427	0.683765	0.674379	0.666757	0.654055	0.635677	0.681636	0.424669	0.713071	0.62621	0.771418	0.426988	0.44023	0.725043	0.66099	0.491515	0.438128	0.510627	0.420656	0.469552	0.49769	0.680033	0.678614	0.68087	0.797989	0.551571	0.763859	0.786895	0.682515	0.414678	0.317141	0.686025	0.492754	0.491931	0.340671	0.709832	0.317274
SNHG6	0.568884	0.699982	0.600713	0.420814	0.641628	0.636662	0.701713	0.411525	0.633008	0.456266	0.380496	0.641419	0.364513	0.804857	0.633577	0.487896	0.649242	0.422177	0.627943	0.48938	0.742706	0.552144	0.671226	0.399072	0.510651	0.704865	0.65978	0.47195	0.395477	0.345887	0.405334	0.485323	0.462944	0.630602	0.589202	0.682609	0.618957	0.349585	0.653224	0.527523	0.704998	0.580115	0.517646	0.789929	0.431587	0.546077	0.405773	0.639888	0.390495
SNHG7	0.658325	0.775179	0.822243	0.390974	0.850625	0.810156	0.435405	0.528752	0.739272	0.593157	0.49962	0.690262	0.471642	0.653344	0.742239	0.547632	0.725097	0.793636	0.677651	0.597197	0.650093	0.395111	0.862079	0.487718	0.563909	0.778959	0.767074	0.552383	0.471243	0.579186	0.482003	0.574779	0.537698	0.748092	0.715788	0.75986	0.917019	0.639952	0.829282	0.83661	0.76227	0.44415	0.522844	0.646924	0.596054	0.61798	0.416996	0.716631	0.279333
SNHG8	0.597113	0.743318	0.655041	0.252612	0.738265	0.852049	0.353683	0.620861	0.904105	0.372599	0.586613	0.807889	0.588993	0.499106	0.811906	0.359855	0.809406	0.501143	0.836324	0.297737	0.575306	0.434023	0.761111	0.604098	0.480725	0.906506	0.7325	0.746789	0.633327	0.529699	0.579514	0.463773	0.728996	0.883376	0.884051	0.907688	0.705565	0.541334	0.806304	0.782913	0.831213	0.179316	0.233662	0.596527	0.559531	0.626211	0.495479	0.846635	0.323492
SNRK-AS1	0.878657	0.689905	0.647325	0.439894	0.582959	0.530137	0.574398	0.82798	0.528348	0.838496	0.824283	0.630342	0.797724	0.402626	0.632567	0.533218	0.631739	0.683932	0.58654	0.53578	0.361876	0.596223	0.639121	0.832041	0.90568	0.492838	0.697232	0.666507	0.813947	0.704913	0.855871	0.965043	0.675563	0.548288	0.480777	0.545699	0.549599	0.731584	0.601065	0.432479	0.634312	0.506818	0.521768	0.515191	0.548235	0.830665	0.754575	0.58853	0.34564
SOCS2-AS1	0.901232	0.679102	0.637004	0.371737	0.567996	0.517148	0.571535	0.78247	0.53566	0.812069	0.798716	0.584064	0.765233	0.35229	0.581674	0.536973	0.596544	0.671783	0.524945	0.507008	0.31367	0.568001	0.634097	0.791288	0.920798	0.486807	0.675779	0.66626	0.775321	0.699298	0.824869	0.96465	0.655306	0.529607	0.466063	0.526673	0.515046	0.690381	0.580828	0.422079	0.639347	0.47615	0.501697	0.489222	0.527045	0.83531	0.738337	0.54776	0.285292
SOX2-OT	0.537252	0.659912	0.685637	0.560387	0.721371	0.676129	0.400856	0.420901	0.616916	0.53063	0.390126	0.614672	0.368027	0.743629	0.608095	0.461344	0.584545	0.599659	0.59298	0.761213	0.7923	0.281708	0.716317	0.379659	0.474258	0.677377	0.604785	0.45391	0.344763	0.426934	0.383468	0.464876	0.436189	0.611908	0.61172	0.655345	0.743147	0.448284	0.704522	0.64442	0.67995	0.575659	0.62573	0.635876	0.50794	0.522354	0.367565	0.594446	0.257344
SOX21-AS1	0.625066	0.754435	0.692767	0.280994	0.760052	0.870529	0.377327	0.617744	0.911726	0.413549	0.583282	0.835495	0.584779	0.579483	0.828882	0.387296	0.831294	0.554748	0.825491	0.372619	0.60112	0.412486	0.785145	0.593509	0.507698	0.912036	0.736827	0.739319	0.597859	0.541538	0.56686	0.487346	0.714486	0.876235	0.859367	0.915233	0.752028	0.562032	0.815832	0.792835	0.853353	0.23231	0.295216	0.625842	0.591064	0.658086	0.503936	0.860268	0.275275
SPRY4-AS1	0.245542	0.198653	0.150197	0.243189	0.240492	0.27766	0.32425	0.230088	0.209476	0.208841	0.202559	0.210315	0.141315	0.26611	0.223133	0.287259	0.164281	0.22809	0.339932	0.220927	0.341657	0.256315	0.215125	0.196654	0.22631	0.223474	0.17817	0.29865	0.249038	0.256283	0.253001	0.195323	0.313481	0.25026	0.191441	0.216771	0.218225	0.300258	0.220715	0.298945	0.240151	0.315068	0.283065	0.309553	0.308	0.249635	0.242929	0.251299	0.435148
SPRY4-IT1	0.791054	0.561174	0.589688	0.466258	0.744916	0.58229	0.532096	0.578785	0.457345	0.839779	0.569149	0.383348	0.526368	0.464519	0.451686	0.669555	0.413249	0.932926	0.354646	0.75633	0.402978	0.403464	0.667594	0.560361	0.777274	0.477054	0.478977	0.632927	0.533852	0.668092	0.566299	0.686555	0.670363	0.482943	0.433527	0.470315	0.749713	0.700833	0.598437	0.587618	0.541545	0.647549	0.727487	0.423206	0.813339	0.746099	0.65349	0.388209	0.276033
SSBP3-AS1	0.743992	0.594623	0.495906	0.482348	0.495134	0.60941	0.43819	0.948335	0.670437	0.63012	0.946543	0.740853	0.946919	0.28092	0.714497	0.406844	0.712991	0.542465	0.724614	0.392202	0.35728	0.627526	0.523218	0.952891	0.763096	0.610375	0.617631	0.847288	0.943936	0.799248	0.939955	0.788641	0.847193	0.672981	0.622899	0.661042	0.425859	0.792725	0.547994	0.528998	0.619076	0.362457	0.396393	0.437972	0.593859	0.77178	0.807967	0.711865	0.386546
ST3GAL6-AS1	0.428067	0.252226	0.194143	0.559669	0.33262	0.311335	0.594881	0.437728	0.293062	0.353198	0.462822	0.315159	0.448925	0.569307	0.339048	0.607102	0.309492	0.478128	0.365682	0.445163	0.526291	0.728282	0.310621	0.459995	0.389577	0.323713	0.256239	0.48089	0.438897	0.413502	0.417926	0.40118	0.478029	0.260418	0.274947	0.312116	0.365429	0.587524	0.25763	0.384869	0.260274	0.69119	0.474086	0.649989	0.517553	0.441738	0.374157	0.308158	0.362038
ST7-AS1	0.620168	0.837898	0.763659	0.337043	0.72479	0.82712	0.358871	0.73181	0.857588	0.531459	0.708585	0.935231	0.704073	0.556219	0.907717	0.370028	0.900662	0.479966	0.909314	0.341527	0.610774	0.514344	0.763096	0.72014	0.615264	0.856526	0.856059	0.66439	0.72227	0.611894	0.703983	0.633846	0.623428	0.863493	0.838923	0.872779	0.693531	0.62967	0.806715	0.7403	0.819705	0.254833	0.29338	0.654016	0.476727	0.617786	0.61039	0.925909	0.357881
ST8SIA6-AS1	0.557456	0.803523	0.710458	0.410077	0.721024	0.798842	0.317132	0.675241	0.819189	0.494017	0.667004	0.860695	0.653933	0.55185	0.88818	0.382069	0.8702	0.555261	0.87318	0.377469	0.619819	0.482166	0.735655	0.669943	0.573496	0.812964	0.810763	0.587248	0.670397	0.570783	0.64214	0.568477	0.568467	0.812666	0.765067	0.812969	0.752665	0.72915	0.741412	0.778712	0.721644	0.289074	0.347561	0.625532	0.543264	0.542237	0.550597	0.860588	0.383571
STARD4-AS1	0.565759	0.800171	0.746508	0.294889	0.686733	0.834883	0.350732	0.722531	0.85401	0.469201	0.700891	0.89815	0.695488	0.519942	0.911426	0.351581	0.90127	0.476663	0.908734	0.308511	0.603499	0.517814	0.742284	0.694153	0.550002	0.836418	0.825997	0.640395	0.713201	0.628675	0.692154	0.581094	0.629098	0.863108	0.824401	0.849289	0.676905	0.618432	0.792163	0.745302	0.794466	0.223304	0.228547	0.621317	0.442114	0.568525	0.547971	0.921697	0.389621
STXBP5-AS1	0.652699	0.546909	0.490683	0.624243	0.539836	0.502804	0.376897	0.814245	0.495231	0.651793	0.826069	0.604452	0.79694	0.373442	0.640241	0.531323	0.610079	0.726476	0.623603	0.547153	0.45102	0.584785	0.479868	0.815675	0.725953	0.481063	0.554171	0.667846	0.791923	0.69408	0.787024	0.707469	0.66563	0.527166	0.479534	0.508218	0.5993	0.971923	0.44992	0.613963	0.437141	0.492571	0.538353	0.390946	0.735566	0.615248	0.71795	0.564457	0.375123
TAPT1-AS1	0.555662	0.7995	0.738126	0.284135	0.680269	0.793316	0.293572	0.729496	0.841114	0.476156	0.71906	0.922653	0.710013	0.480389	0.896907	0.311761	0.898904	0.421684	0.917226	0.281068	0.581211	0.496702	0.693652	0.717936	0.568375	0.816323	0.815092	0.620077	0.72671	0.61576	0.716403	0.594325	0.587636	0.838089	0.808351	0.838113	0.634452	0.620023	0.761891	0.74417	0.775084	0.172363	0.212854	0.584018	0.413671	0.536855	0.587731	0.916996	0.346501
TARID	0.585237	0.828035	0.761918	0.340103	0.731432	0.844322	0.335625	0.722749	0.875265	0.498278	0.701649	0.908436	0.686291	0.55235	0.919026	0.348721	0.904466	0.477985	0.914536	0.354899	0.627359	0.501149	0.781682	0.697208	0.581235	0.858344	0.842292	0.646845	0.717732	0.618202	0.68791	0.580014	0.637821	0.882764	0.846888	0.864987	0.703737	0.614419	0.8071	0.744412	0.830183	0.263172	0.275758	0.659359	0.46991	0.578536	0.589581	0.920569	0.334817
TBX18-AS1	0.753492	0.611957	0.540262	0.42205	0.502299	0.617605	0.408174	0.962651	0.642912	0.687318	0.953169	0.747522	0.950952	0.258849	0.726339	0.390068	0.712859	0.55727	0.696681	0.394541	0.313679	0.599814	0.524472	0.960654	0.807861	0.591151	0.639802	0.821288	0.954986	0.820287	0.96516	0.806896	0.826267	0.67802	0.59793	0.650174	0.437502	0.797925	0.558999	0.527573	0.623339	0.312271	0.368241	0.39706	0.577858	0.762906	0.844728	0.714238	0.335708
TCL6	0.582365	0.725539	0.639658	0.291928	0.711941	0.631452	0.657412	0.440597	0.667913	0.433339	0.437456	0.630071	0.414103	0.724158	0.66985	0.676421	0.66598	0.533419	0.681822	0.383611	0.763914	0.705956	0.755178	0.411602	0.522659	0.701891	0.708536	0.445072	0.428956	0.349983	0.410169	0.544986	0.439153	0.624865	0.598687	0.647839	0.72782	0.519436	0.678782	0.629442	0.681886	0.491063	0.33108	0.815898	0.48149	0.534815	0.371199	0.648705	0.381568
TDRG1	0.587292	0.713799	0.625921	0.200369	0.723663	0.682934	0.690834	0.424467	0.683613	0.48163	0.397795	0.638733	0.391754	0.747431	0.677057	0.703088	0.628826	0.523534	0.663806	0.36817	0.755483	0.689666	0.74383	0.417465	0.529654	0.753249	0.659274	0.513205	0.423279	0.385087	0.402087	0.498511	0.521779	0.66944	0.668302	0.716031	0.717998	0.423603	0.717796	0.607783	0.735771	0.509651	0.310724	0.804705	0.533536	0.574282	0.418861	0.659305	0.372254
TDRKH-AS1	0.619564	0.817343	0.788302	0.330188	0.725669	0.871342	0.297445	0.735879	0.86624	0.531705	0.710996	0.917828	0.700857	0.500748	0.900053	0.304579	0.899608	0.517324	0.903968	0.362341	0.549476	0.409531	0.776306	0.712453	0.579524	0.862669	0.839001	0.685205	0.714083	0.668462	0.717691	0.608568	0.66878	0.882861	0.86095	0.885992	0.707382	0.619859	0.840697	0.782531	0.836141	0.211976	0.30798	0.567656	0.466526	0.620959	0.585806	0.921272	0.319101
THRIL	0.403465	0.250894	0.176264	0.510639	0.297921	0.295922	0.570145	0.45285	0.291969	0.35116	0.469894	0.326962	0.472684	0.534479	0.348094	0.585885	0.32753	0.44076	0.353871	0.387964	0.495935	0.756246	0.288326	0.473821	0.386383	0.311044	0.250036	0.463027	0.450668	0.414362	0.417693	0.400002	0.469094	0.260354	0.270706	0.315113	0.324672	0.565354	0.245767	0.328343	0.25305	0.673162	0.398346	0.66235	0.495559	0.419519	0.386252	0.313782	0.340487
THUMPD3-AS1	0.571139	0.813886	0.730211	0.300135	0.727746	0.855127	0.360454	0.695778	0.873352	0.460885	0.675726	0.900552	0.65612	0.509301	0.893817	0.37342	0.8923	0.455297	0.888425	0.277955	0.617725	0.490289	0.747251	0.667288	0.541758	0.860565	0.811952	0.654576	0.693623	0.599353	0.674472	0.554203	0.637723	0.86237	0.82924	0.860216	0.672465	0.594708	0.789429	0.793325	0.796719	0.229739	0.253056	0.614328	0.463408	0.562641	0.573477	0.929843	0.381593
TMC3-AS1	0.569924	0.813825	0.727944	0.323946	0.663899	0.811075	0.315169	0.708169	0.859952	0.466571	0.689957	0.927102	0.679705	0.509258	0.903498	0.293714	0.896589	0.430132	0.925638	0.315096	0.592495	0.474743	0.741724	0.685106	0.554496	0.849722	0.801074	0.64355	0.692427	0.599238	0.68232	0.589653	0.614377	0.831936	0.801267	0.881575	0.659283	0.596866	0.76895	0.714352	0.804015	0.219381	0.260504	0.623272	0.442913	0.565601	0.566373	0.90606	0.364364
TMEM132D-AS1	0.645511	0.829754	0.790181	0.334616	0.725462	0.831427	0.35146	0.748798	0.865923	0.537193	0.729178	0.920713	0.720174	0.529504	0.880782	0.334797	0.914279	0.511536	0.898824	0.382345	0.587278	0.463781	0.772585	0.719619	0.616026	0.850324	0.827117	0.672444	0.720699	0.631885	0.732211	0.633499	0.65358	0.854502	0.816942	0.870277	0.706774	0.633432	0.793087	0.751271	0.825847	0.231913	0.3064	0.593659	0.476002	0.618343	0.609609	0.923831	0.318254
TMEM147-AS1	0.550486	0.78491	0.716867	0.322593	0.685779	0.799076	0.276034	0.71588	0.862805	0.465645	0.706002	0.917172	0.689308	0.484406	0.897572	0.314872	0.881383	0.42371	0.908041	0.279224	0.577753	0.474741	0.711506	0.695865	0.54967	0.819629	0.771353	0.647229	0.7044	0.602387	0.702767	0.55196	0.622173	0.836112	0.830452	0.843038	0.655041	0.610736	0.745908	0.727454	0.806869	0.212787	0.231246	0.606074	0.450914	0.560885	0.593989	0.915305	0.343866
TMEM51-AS1	0.783152	0.841674	0.809278	0.268521	0.826807	0.830749	0.460545	0.58794	0.855097	0.580538	0.552781	0.761335	0.530168	0.61305	0.771494	0.456441	0.789966	0.656658	0.723452	0.467919	0.552319	0.37061	0.87293	0.558647	0.652303	0.858155	0.822743	0.665404	0.537415	0.530498	0.577854	0.675528	0.637154	0.85449	0.802289	0.846219	0.808085	0.515519	0.861067	0.729706	0.911806	0.333584	0.412644	0.659151	0.546733	0.779993	0.505222	0.790569	0.321481
TMPO-AS1	0.580923	0.844425	0.720604	0.310769	0.709088	0.823824	0.330119	0.70287	0.880963	0.472815	0.68679	0.914586	0.674034	0.513823	0.903776	0.344042	0.900969	0.446889	0.924717	0.291641	0.611199	0.492044	0.750006	0.68965	0.593877	0.876428	0.818382	0.648029	0.690398	0.585746	0.678439	0.58332	0.614486	0.875965	0.808434	0.870362	0.694894	0.616908	0.776342	0.758961	0.813173	0.230636	0.269494	0.640116	0.501525	0.585211	0.590647	0.91282	0.40527
TNFRSF10A-AS1	0.775929	0.53918	0.480776	0.446843	0.612126	0.705981	0.517637	0.814569	0.713981	0.605431	0.787865	0.638659	0.794356	0.364103	0.633012	0.467448	0.603257	0.653655	0.624791	0.470457	0.38565	0.520839	0.594571	0.833586	0.696549	0.703218	0.525466	0.949922	0.838347	0.752205	0.805523	0.638058	0.961148	0.750741	0.695846	0.720972	0.538444	0.693814	0.625105	0.604533	0.681477	0.401294	0.488133	0.428757	0.746334	0.849382	0.740392	0.667493	0.386461
TNFRSF14-AS1	0.601677	0.816092	0.768509	0.279621	0.697213	0.830804	0.334866	0.718611	0.863888	0.506278	0.69471	0.904333	0.694136	0.538932	0.925361	0.359182	0.894739	0.483131	0.915422	0.31175	0.591305	0.489364	0.758099	0.712546	0.581423	0.849226	0.824156	0.6592	0.718701	0.618429	0.697176	0.602992	0.636035	0.866496	0.835752	0.872342	0.706916	0.618541	0.80346	0.758622	0.820646	0.219686	0.233333	0.611092	0.455354	0.59579	0.574434	0.906671	0.371622
TP53COR1	0.633345	0.391155	0.428099	0.388402	0.511736	0.434256	0.698748	0.412549	0.331731	0.617756	0.430147	0.296782	0.406901	0.612246	0.353052	0.72895	0.322088	0.701699	0.290191	0.566875	0.458285	0.665582	0.532895	0.427248	0.562994	0.355559	0.371676	0.475381	0.404345	0.516995	0.42613	0.580006	0.498504	0.316593	0.301913	0.352258	0.542967	0.53003	0.460491	0.412001	0.410688	0.75772	0.557911	0.698615	0.539411	0.602924	0.397062	0.302254	0.310478
TP53TG1	0.594182	0.772678	0.805941	0.217624	0.81827	0.936719	0.313741	0.561397	0.872788	0.519488	0.526502	0.783667	0.511164	0.524348	0.809704	0.358444	0.767209	0.585427	0.770584	0.400823	0.541498	0.287075	0.85613	0.539557	0.487633	0.880957	0.74977	0.65924	0.552671	0.619771	0.544624	0.481382	0.659044	0.879269	0.876005	0.861254	0.778618	0.451021	0.90739	0.822326	0.869039	0.234576	0.336724	0.56753	0.485341	0.620038	0.472716	0.845937	0.330776
TP73-AS1	0.428368	0.253874	0.281193	0.489882	0.418395	0.40801	0.550791	0.390828	0.301181	0.44641	0.411282	0.276086	0.411878	0.583253	0.345689	0.617916	0.287877	0.615999	0.330512	0.51882	0.4906	0.647839	0.386084	0.428599	0.364655	0.348784	0.238298	0.487574	0.407349	0.50325	0.3792	0.370051	0.505476	0.291494	0.326906	0.343954	0.47985	0.564717	0.354369	0.456602	0.285876	0.710326	0.50379	0.635721	0.555674	0.436005	0.328478	0.302209	0.314537
TPT1-AS1	0.61708	0.836962	0.770671	0.317851	0.744274	0.85027	0.331984	0.723761	0.886566	0.530288	0.70576	0.919012	0.699783	0.516313	0.902941	0.329897	0.921023	0.493575	0.916219	0.328403	0.5892	0.492366	0.794371	0.722007	0.595347	0.861292	0.847179	0.669796	0.730364	0.619031	0.69972	0.641021	0.639487	0.872388	0.841785	0.865857	0.698808	0.618513	0.832049	0.759876	0.841181	0.230109	0.268676	0.655587	0.474751	0.613541	0.584838	0.925416	0.35895
TRAF3IP2-AS1	0.460078	0.691988	0.668802	0.532899	0.576311	0.660422	0.305901	0.570533	0.671532	0.458925	0.558218	0.771543	0.539363	0.6406	0.756754	0.245499	0.749032	0.391955	0.73507	0.555916	0.702364	0.358695	0.621213	0.550258	0.478287	0.690465	0.678526	0.458608	0.530069	0.474285	0.56281	0.512506	0.437019	0.663456	0.62877	0.673141	0.581655	0.479806	0.643031	0.581094	0.675216	0.389718	0.46383	0.527199	0.34858	0.451401	0.457676	0.730179	0.399722
TRERNA1	0.548996	0.376641	0.307417	0.389189	0.487501	0.440186	0.711257	0.566749	0.459009	0.425506	0.583696	0.401514	0.566254	0.545566	0.438241	0.807857	0.399542	0.596246	0.44813	0.420812	0.613139	0.850368	0.440257	0.557256	0.504737	0.473214	0.367749	0.60761	0.541867	0.505656	0.522082	0.474702	0.624279	0.43873	0.43904	0.43125	0.503299	0.698825	0.401319	0.516167	0.415627	0.599972	0.370953	0.563936	0.679448	0.563391	0.512182	0.431501	0.306534
TRIM36-IT1	0.674416	0.645142	0.468172	0.439692	0.575543	0.535502	0.40297	0.832444	0.569944	0.765032	0.830151	0.640307	0.814836	0.350162	0.638272	0.482108	0.626199	0.543153	0.5839	0.485751	0.409122	0.56475	0.48703	0.834711	0.859699	0.546103	0.538524	0.713593	0.808815	0.69522	0.830611	0.722191	0.745167	0.601989	0.510441	0.563147	0.475859	0.727625	0.473126	0.455691	0.55902	0.463629	0.45321	0.385239	0.734534	0.681415	0.961648	0.58751	0.321337
TRIM52-AS1	0.715803	0.888737	0.823733	0.312369	0.747518	0.777519	0.453836	0.64645	0.803907	0.596155	0.637908	0.849882	0.605994	0.588328	0.849518	0.419484	0.873244	0.532147	0.825535	0.390458	0.597118	0.483312	0.841314	0.641632	0.682372	0.793791	0.884923	0.580487	0.65068	0.531807	0.66045	0.744151	0.552012	0.78998	0.745315	0.801383	0.732808	0.569917	0.815986	0.680686	0.848597	0.319247	0.347407	0.712169	0.42315	0.682709	0.540856	0.840441	0.364229
TRPM2-AS	0.649782	0.835339	0.896072	0.222237	0.810808	0.847138	0.354092	0.584275	0.763925	0.647209	0.578014	0.75345	0.54223	0.54745	0.824179	0.395441	0.791058	0.635736	0.781114	0.439624	0.497889	0.359973	0.879438	0.570194	0.613787	0.761507	0.829609	0.52963	0.604457	0.630963	0.603757	0.653974	0.542746	0.776723	0.755711	0.766968	0.825672	0.545042	0.871324	0.748534	0.816238	0.260063	0.35151	0.608025	0.404231	0.59302	0.480285	0.801599	0.346879
TSIX	0.514712	0.615137	0.583163	0.779954	0.623768	0.627164	0.437062	0.490507	0.647918	0.3937	0.461517	0.68568	0.430171	0.643869	0.665815	0.279821	0.668579	0.502468	0.677204	0.630447	0.714293	0.288497	0.629107	0.488169	0.431641	0.699099	0.631396	0.526074	0.454055	0.377893	0.452016	0.435966	0.497671	0.633059	0.624821	0.694144	0.670092	0.517351	0.592789	0.639398	0.641811	0.545304	0.725584	0.561976	0.500193	0.527359	0.381273	0.625892	0.396757
TTC28-AS1	0.552764	0.830026	0.737733	0.27772	0.714541	0.807202	0.285125	0.665416	0.850963	0.471357	0.658335	0.869792	0.636686	0.491489	0.885512	0.297624	0.888623	0.433403	0.893806	0.294509	0.559859	0.434429	0.771825	0.652015	0.538684	0.817508	0.817357	0.584165	0.677966	0.566941	0.673887	0.566373	0.59497	0.832249	0.821235	0.830306	0.677747	0.566565	0.788826	0.724083	0.803146	0.179801	0.228993	0.619634	0.387053	0.542245	0.55949	0.898479	0.372663
TTN-AS1	0.642439	0.777683	0.74569	0.2613	0.762444	0.903026	0.374313	0.652305	0.913582	0.477819	0.613655	0.863625	0.613778	0.593773	0.849467	0.354555	0.829807	0.52713	0.830598	0.387763	0.580213	0.407126	0.810308	0.625673	0.531911	0.890872	0.754678	0.745636	0.640221	0.59885	0.614063	0.533419	0.722103	0.904754	0.895787	0.912465	0.734878	0.511519	0.85728	0.791861	0.892188	0.240041	0.305862	0.611784	0.542889	0.677316	0.527262	0.884762	0.371764
TTTY15	0.621497	0.854257	0.760642	0.350807	0.740104	0.841884	0.363579	0.720592	0.883058	0.497981	0.697989	0.931657	0.678832	0.542585	0.918141	0.368832	0.899981	0.500211	0.914975	0.349513	0.64815	0.492479	0.779944	0.696042	0.601941	0.875579	0.826298	0.669946	0.707377	0.590277	0.68759	0.609721	0.635725	0.875262	0.826501	0.890559	0.719847	0.6229	0.79416	0.767264	0.830752	0.244736	0.297124	0.632372	0.503254	0.617986	0.582375	0.916027	0.411591
TTTY21	0.739024	0.610769	0.525457	0.490896	0.524516	0.626408	0.450855	0.934637	0.661159	0.652006	0.931948	0.742996	0.919587	0.314171	0.727303	0.426794	0.707531	0.568664	0.732731	0.409436	0.384845	0.629073	0.541079	0.931973	0.787001	0.607802	0.630428	0.835941	0.942487	0.817602	0.92099	0.767569	0.829111	0.680358	0.620466	0.654147	0.460494	0.821683	0.547403	0.556263	0.608567	0.384597	0.42945	0.45311	0.631818	0.740884	0.817233	0.71355	0.38753
TTTY7	0.263281	0.211398	0.168205	0.265017	0.249073	0.265854	0.347241	0.223097	0.201507	0.232575	0.178318	0.211122	0.126232	0.304694	0.222186	0.303077	0.163749	0.250491	0.328012	0.267353	0.364098	0.251216	0.220958	0.1819	0.23531	0.222776	0.191415	0.278495	0.227038	0.244831	0.241136	0.203389	0.297395	0.250349	0.177416	0.215205	0.23649	0.292637	0.229724	0.28664	0.239549	0.348534	0.320857	0.336356	0.303031	0.262379	0.232143	0.244764	0.416666
TUG1	0.493052	0.662838	0.682044	0.488168	0.7221	0.673076	0.558445	0.369157	0.591501	0.518574	0.352519	0.598468	0.332429	0.88088	0.633844	0.54885	0.60272	0.5732	0.616035	0.666728	0.812616	0.48492	0.715182	0.368648	0.436463	0.676687	0.632079	0.410591	0.355069	0.411226	0.352244	0.450946	0.423316	0.600108	0.603435	0.64411	0.751633	0.415547	0.711397	0.647184	0.652136	0.662967	0.565949	0.785247	0.455327	0.455626	0.326004	0.603032	0.352061
TUNAR	0.424569	0.265501	0.213037	0.75539	0.341344	0.303441	0.678285	0.427946	0.292692	0.345427	0.407128	0.323774	0.405635	0.680942	0.326663	0.612091	0.284755	0.494538	0.343529	0.685012	0.736395	0.626731	0.322628	0.426091	0.365117	0.364971	0.252573	0.459194	0.39555	0.34067	0.37567	0.355176	0.464797	0.28523	0.28949	0.330559	0.413021	0.535532	0.260146	0.377126	0.28003	0.751406	0.679027	0.46554	0.567212	0.43134	0.334237	0.297445	0.374235
TUSC7	0.527473	0.632836	0.663472	0.208832	0.711005	0.7271	0.557115	0.322252	0.631265	0.462435	0.324968	0.539371	0.296474	0.743541	0.581269	0.533282	0.558501	0.541909	0.555722	0.430469	0.61865	0.507964	0.751885	0.326628	0.395524	0.67821	0.600499	0.464665	0.33962	0.44692	0.333177	0.430391	0.462512	0.610754	0.646226	0.648881	0.688791	0.299728	0.752854	0.633509	0.709297	0.511513	0.352234	0.833977	0.36619	0.518535	0.267305	0.612387	0.317018
TUSC8	0.708377	0.898259	0.858437	0.286867	0.79159	0.818147	0.427364	0.642701	0.82386	0.622475	0.627914	0.825002	0.59312	0.613309	0.863928	0.439771	0.838714	0.604933	0.821798	0.419555	0.588699	0.454439	0.870152	0.613476	0.665617	0.816053	0.897125	0.569714	0.624756	0.585871	0.640566	0.71355	0.561849	0.809516	0.790805	0.824347	0.79841	0.582684	0.856734	0.718629	0.874504	0.331945	0.364024	0.703529	0.457239	0.661073	0.537968	0.855093	0.356387
UBAC2-AS1	0.594188	0.829038	0.740054	0.338072	0.712235	0.844842	0.33236	0.708154	0.84279	0.51782	0.681316	0.896922	0.675485	0.564515	0.924327	0.352363	0.891457	0.478774	0.906277	0.343001	0.60614	0.489176	0.770162	0.69069	0.576933	0.851322	0.83156	0.631165	0.682433	0.611732	0.690352	0.599874	0.623363	0.866258	0.840797	0.861703	0.697717	0.618211	0.814934	0.744191	0.816009	0.274657	0.293171	0.655928	0.459816	0.599778	0.585116	0.910336	0.394777
UBOX5-AS1	0.758313	0.611204	0.531581	0.501165	0.52416	0.6326	0.45486	0.955854	0.65312	0.687413	0.947159	0.73129	0.947688	0.337793	0.728929	0.441972	0.714987	0.58982	0.725414	0.466779	0.39483	0.643566	0.54917	0.951295	0.793418	0.614486	0.630188	0.83315	0.957091	0.826081	0.943751	0.804484	0.847337	0.678364	0.613909	0.649482	0.467999	0.813004	0.574538	0.557194	0.62081	0.401027	0.432501	0.47023	0.613284	0.744349	0.819175	0.718754	0.376869
UCA1	0.476853	0.600786	0.581756	0.546947	0.663228	0.614508	0.597406	0.336171	0.567434	0.460423	0.313686	0.540431	0.297382	0.838055	0.599746	0.536687	0.566292	0.561981	0.554429	0.6107	0.802184	0.508489	0.658807	0.339371	0.403672	0.648022	0.580112	0.405111	0.314908	0.361955	0.298388	0.397214	0.401993	0.540421	0.557056	0.607235	0.71765	0.420637	0.636827	0.614949	0.597791	0.726294	0.622385	0.740577	0.476908	0.455244	0.290745	0.536803	0.323617
USP3-AS1	0.58118	0.799525	0.761728	0.288675	0.728432	0.821451	0.315527	0.685217	0.878695	0.490202	0.678246	0.909674	0.652913	0.507839	0.910358	0.321726	0.896762	0.450648	0.891292	0.293574	0.572445	0.459984	0.757607	0.683204	0.562377	0.827129	0.815751	0.633032	0.696909	0.591922	0.682843	0.590474	0.614645	0.860449	0.82809	0.86543	0.669977	0.585266	0.779031	0.730263	0.835006	0.220682	0.242171	0.637953	0.421207	0.591687	0.571445	0.898449	0.347566
UXT-AS1	0.564468	0.787782	0.72277	0.353284	0.676938	0.829416	0.358651	0.716943	0.861391	0.469391	0.687071	0.931866	0.681096	0.538634	0.89499	0.326528	0.921874	0.454505	0.90051	0.32537	0.610199	0.493124	0.734963	0.704524	0.55613	0.849715	0.817445	0.649679	0.697984	0.59444	0.681431	0.574488	0.629612	0.851502	0.807442	0.871287	0.654097	0.610007	0.773096	0.728053	0.807991	0.242599	0.283594	0.60526	0.45495	0.578611	0.577153	0.921129	0.351193
VAC14-AS1	0.75604	0.60903	0.536391	0.42942	0.483916	0.602468	0.404803	0.97367	0.632952	0.696981	0.950958	0.741154	0.966145	0.26337	0.706156	0.410478	0.704328	0.565599	0.687014	0.41215	0.325244	0.608881	0.521861	0.955481	0.795191	0.575129	0.632141	0.81181	0.941863	0.840085	0.957687	0.805084	0.804367	0.657131	0.596531	0.628775	0.43585	0.808364	0.552361	0.538863	0.598874	0.329132	0.382042	0.382162	0.581604	0.732944	0.837374	0.713633	0.3024
VIM-AS1	0.652424	0.75965	0.716538	0.322001	0.796524	0.882033	0.41442	0.605626	0.911	0.451678	0.57396	0.832374	0.570213	0.623067	0.820009	0.389601	0.811993	0.564839	0.826686	0.414659	0.621988	0.399062	0.788948	0.594554	0.517273	0.916306	0.730729	0.759312	0.598004	0.550487	0.58355	0.512177	0.726671	0.88018	0.870114	0.920898	0.758973	0.525059	0.835099	0.813734	0.87118	0.293098	0.370831	0.623861	0.587298	0.694345	0.496125	0.853006	0.381816
VLDLR-AS1	0.627811	0.731253	0.701351	0.248161	0.730437	0.8519	0.366746	0.627593	0.907452	0.415537	0.579755	0.832976	0.587686	0.555058	0.815285	0.343472	0.803985	0.499432	0.811428	0.316482	0.558547	0.391599	0.752288	0.617076	0.501703	0.918778	0.75536	0.763156	0.613605	0.547263	0.590411	0.485309	0.736021	0.908609	0.920146	0.910904	0.683905	0.49678	0.824692	0.752804	0.874745	0.217649	0.273125	0.592145	0.548075	0.681751	0.502834	0.864603	0.339897
VPS9D1-AS1	0.645542	0.798607	0.746075	0.306447	0.789856	0.887829	0.369213	0.641859	0.907971	0.466258	0.61884	0.857737	0.6085	0.571777	0.857789	0.361589	0.824263	0.529506	0.848348	0.373523	0.594135	0.397876	0.809498	0.629702	0.533241	0.92066	0.781332	0.747401	0.633897	0.587186	0.620926	0.52558	0.724044	0.906999	0.912796	0.927698	0.741401	0.521656	0.856346	0.795533	0.889028	0.26279	0.333317	0.611563	0.547244	0.679692	0.539189	0.881944	0.376075
WARS2-IT1	0.904857	0.685208	0.643698	0.380675	0.568921	0.549135	0.542269	0.807593	0.545866	0.797837	0.80249	0.602252	0.7826	0.348886	0.609049	0.501507	0.616155	0.684774	0.564392	0.51926	0.30578	0.548566	0.653805	0.803891	0.906544	0.504977	0.684219	0.688607	0.805461	0.706479	0.83784	0.951325	0.690477	0.549274	0.496325	0.553543	0.528429	0.700374	0.601655	0.452416	0.650739	0.432093	0.479918	0.503618	0.51468	0.825508	0.71152	0.586745	0.292018
WASHC5-AS1	0.744764	0.605095	0.534895	0.462115	0.502929	0.614955	0.432354	0.95088	0.641657	0.687907	0.956125	0.739123	0.94344	0.287479	0.714606	0.417466	0.695064	0.55896	0.702376	0.405162	0.344921	0.632437	0.531058	0.95558	0.80511	0.584079	0.629428	0.816368	0.947734	0.826316	0.951655	0.794123	0.804022	0.660992	0.603599	0.633237	0.445251	0.80102	0.544463	0.530106	0.602151	0.379222	0.405819	0.420511	0.587811	0.744287	0.835321	0.701961	0.362177
WEE2-AS1	0.577438	0.813005	0.765439	0.36756	0.716003	0.825087	0.318592	0.7032	0.854648	0.490001	0.674376	0.919283	0.664155	0.569785	0.921536	0.315186	0.900026	0.468473	0.928852	0.364726	0.627244	0.482142	0.74421	0.681007	0.557557	0.830117	0.821406	0.626394	0.688687	0.586735	0.667321	0.593411	0.59292	0.846432	0.821361	0.85154	0.698884	0.614109	0.790198	0.762527	0.782206	0.262844	0.298758	0.677385	0.44189	0.56071	0.542266	0.912208	0.336291
WT1-AS	0.522488	0.664873	0.58345	0.480806	0.703218	0.612337	0.719056	0.385376	0.622493	0.426371	0.350771	0.576041	0.319357	0.757399	0.60788	0.604096	0.589403	0.563692	0.605879	0.543636	0.806454	0.553099	0.662123	0.363609	0.455905	0.696558	0.618005	0.468037	0.367816	0.319904	0.326873	0.418511	0.466215	0.608312	0.57523	0.64877	0.750511	0.469298	0.618491	0.624035	0.631296	0.575959	0.560614	0.676719	0.58962	0.490819	0.351471	0.578891	0.343836
XIST	0.465138	0.587236	0.609877	0.526872	0.68488	0.620644	0.649502	0.310135	0.510653	0.463099	0.283188	0.487558	0.254867	0.742578	0.567699	0.608824	0.502301	0.590156	0.519877	0.601359	0.788789	0.511979	0.702358	0.297104	0.378325	0.614081	0.549053	0.364528	0.300517	0.369155	0.272782	0.378582	0.391639	0.527383	0.530702	0.565032	0.743581	0.394368	0.635353	0.604654	0.55779	0.691966	0.639818	0.686436	0.459781	0.422455	0.25214	0.507548	0.35117
ZBED3-AS1	0.576242	0.82853	0.740743	0.312402	0.690855	0.795397	0.330221	0.699296	0.845215	0.484244	0.68868	0.911218	0.680024	0.512094	0.888636	0.321358	0.913802	0.440714	0.922328	0.313067	0.592699	0.50373	0.753005	0.684378	0.58142	0.842597	0.842527	0.611903	0.696586	0.579931	0.683603	0.615812	0.583413	0.826908	0.775086	0.850399	0.676329	0.6055	0.772273	0.717005	0.79542	0.224857	0.252147	0.662777	0.419761	0.564935	0.559901	0.898541	0.375648
ZBED5-AS1	0.606486	0.816818	0.736552	0.341531	0.713316	0.820993	0.33097	0.723127	0.862804	0.500395	0.702221	0.909907	0.697165	0.523023	0.894925	0.314904	0.915255	0.484975	0.885296	0.338838	0.56336	0.487585	0.75085	0.70773	0.595	0.848781	0.831468	0.645405	0.710925	0.596768	0.692116	0.610244	0.628703	0.84565	0.822501	0.860036	0.674453	0.621316	0.789878	0.741366	0.802287	0.22554	0.282041	0.621074	0.455439	0.59328	0.584471	0.901137	0.287085
ZBTB20-AS4	0.806559	0.578623	0.467975	0.443051	0.660369	0.65363	0.541341	0.748165	0.686877	0.670195	0.705121	0.586376	0.717331	0.449143	0.565672	0.540926	0.549907	0.689474	0.534742	0.567292	0.436678	0.48834	0.598686	0.75143	0.756958	0.687322	0.498669	0.921979	0.730914	0.676876	0.714246	0.641171	0.913607	0.687846	0.657079	0.683253	0.583865	0.636366	0.604514	0.585882	0.672055	0.489359	0.557258	0.437555	0.853647	0.856972	0.772955	0.589526	0.310075
ZEB1-AS1	0.611879	0.716723	0.642016	0.373372	0.657078	0.661355	0.728537	0.433421	0.64914	0.481013	0.420692	0.642879	0.394	0.785863	0.649353	0.533429	0.646021	0.477604	0.644898	0.461563	0.697324	0.592634	0.71497	0.429987	0.517176	0.704648	0.692132	0.494584	0.434691	0.399096	0.440474	0.554623	0.490066	0.631193	0.59371	0.694625	0.655236	0.383217	0.694968	0.552533	0.726892	0.571952	0.478462	0.836032	0.404342	0.5902	0.374172	0.649648	0.421102
ZEB2-AS1	0.879316	0.593985	0.716861	0.366676	0.730062	0.69508	0.577834	0.668277	0.567211	0.84594	0.639913	0.500681	0.622325	0.447279	0.532509	0.565955	0.496142	0.862524	0.457983	0.681877	0.352794	0.42438	0.746102	0.665833	0.781553	0.563676	0.579873	0.744138	0.657672	0.787174	0.677841	0.804815	0.75564	0.606779	0.561869	0.584579	0.677004	0.595266	0.723732	0.5954	0.695889	0.547301	0.622914	0.49491	0.615851	0.87137	0.598143	0.528317	0.295585
ZFAS1	0.602281	0.716548	0.703844	0.408432	0.780059	0.746485	0.482065	0.486887	0.679871	0.552322	0.449582	0.616619	0.4353	0.699328	0.642708	0.496001	0.622273	0.686834	0.635746	0.60629	0.621363	0.310996	0.741691	0.461866	0.527506	0.752469	0.671429	0.581029	0.449837	0.527283	0.438155	0.467297	0.563231	0.704607	0.714762	0.722553	0.840446	0.535331	0.749785	0.773671	0.719621	0.450252	0.585694	0.484458	0.640367	0.581586	0.44867	0.646566	0.296623
ZFHX4-AS1	0.816567	0.541098	0.509805	0.487693	0.602161	0.685624	0.522994	0.882257	0.704431	0.644913	0.865798	0.653936	0.865506	0.372965	0.619416	0.478984	0.60581	0.679403	0.610261	0.52607	0.382707	0.566304	0.600382	0.874554	0.729988	0.670108	0.54674	0.952903	0.867618	0.790656	0.852879	0.709411	0.951413	0.725172	0.6778	0.692221	0.531344	0.730441	0.618794	0.590266	0.689249	0.419995	0.504307	0.414759	0.744574	0.872366	0.761397	0.664348	0.32267
ZFX-AS1	0.743717	0.680321	0.534679	0.46007	0.611091	0.555657	0.442428	0.854347	0.568807	0.832343	0.848034	0.648826	0.832359	0.393513	0.653604	0.505645	0.64668	0.6177	0.606185	0.560963	0.412345	0.58202	0.541155	0.847898	0.903264	0.543027	0.587564	0.720324	0.837803	0.744138	0.850104	0.791413	0.74901	0.587984	0.514523	0.567274	0.52984	0.75857	0.526408	0.480041	0.567944	0.507307	0.517325	0.432461	0.734046	0.704064	0.93446	0.597085	0.307921
ZMIZ1-AS1	0.602397	0.829419	0.740929	0.34587	0.709194	0.820626	0.311577	0.719111	0.870545	0.48221	0.71487	0.928922	0.707216	0.521326	0.908017	0.32202	0.914086	0.466144	0.910631	0.327186	0.586067	0.484381	0.763942	0.709701	0.589724	0.85543	0.808768	0.670447	0.719644	0.593691	0.714555	0.609995	0.641366	0.862903	0.838035	0.867838	0.686419	0.633617	0.779512	0.734918	0.817807	0.212559	0.268413	0.62781	0.46792	0.617732	0.587907	0.917999	0.390134
ZNF252P-AS1	0.588119	0.847266	0.745236	0.238567	0.726337	0.827665	0.282829	0.687954	0.853178	0.494983	0.672199	0.887142	0.653074	0.500508	0.878799	0.34346	0.901478	0.468927	0.901892	0.282342	0.558357	0.446939	0.76324	0.660539	0.569619	0.835072	0.835922	0.616856	0.682455	0.601676	0.680071	0.581107	0.594045	0.838542	0.816234	0.844643	0.690482	0.600201	0.806567	0.777772	0.786003	0.175284	0.215122	0.602809	0.441646	0.539975	0.569083	0.9011	0.326091
ZNF295-AS1	0.721011	0.571187	0.516976	0.443917	0.483322	0.598929	0.402629	0.930585	0.603629	0.666576	0.945588	0.715259	0.930981	0.252998	0.690603	0.417093	0.678223	0.554796	0.684438	0.383415	0.32149	0.613451	0.515345	0.939898	0.782038	0.551915	0.59894	0.798166	0.931576	0.814548	0.951142	0.793733	0.800612	0.658701	0.570138	0.607832	0.437859	0.818724	0.528421	0.535883	0.590355	0.346247	0.383089	0.388215	0.573938	0.741293	0.81369	0.677329	0.416855
ZNF350-AS1	0.798588	0.53957	0.487369	0.418772	0.59379	0.697825	0.489804	0.869092	0.717957	0.636098	0.853427	0.650554	0.859119	0.333259	0.632894	0.471452	0.61189	0.646019	0.628291	0.452895	0.342378	0.566898	0.590652	0.874353	0.725499	0.660603	0.547293	0.955022	0.87723	0.802369	0.850701	0.694593	0.956376	0.724143	0.697972	0.699571	0.502258	0.721249	0.62565	0.596454	0.677655	0.393392	0.444625	0.427612	0.729069	0.844403	0.775926	0.664786	0.326179
ZNF436-AS1	0.515712	0.765166	0.706828	0.345891	0.650307	0.809368	0.267875	0.698713	0.839981	0.444883	0.686329	0.92859	0.668044	0.50944	0.897082	0.267501	0.884419	0.401845	0.917438	0.301703	0.58965	0.457687	0.670032	0.694933	0.51358	0.819722	0.770736	0.633112	0.689231	0.594908	0.678001	0.537208	0.585862	0.844959	0.789819	0.84756	0.624729	0.587597	0.754958	0.73484	0.781451	0.215493	0.254723	0.598337	0.414965	0.537559	0.549758	0.888036	0.342342
ZNF529-AS1	0.535545	0.776566	0.758327	0.252372	0.668655	0.782181	0.232968	0.671865	0.820185	0.448048	0.661056	0.883654	0.645876	0.484156	0.889931	0.244316	0.873232	0.410529	0.851603	0.255167	0.512503	0.400616	0.703634	0.670358	0.52298	0.815824	0.858056	0.592915	0.671797	0.559639	0.660784	0.543914	0.573648	0.860364	0.862791	0.833692	0.650375	0.565548	0.771175	0.708544	0.77884	0.124846	0.198876	0.537298	0.396831	0.533224	0.539835	0.869384	0.281038
ZNF667-AS1	0.611775	0.808418	0.763393	0.440721	0.752085	0.727601	0.372424	0.617706	0.753145	0.551502	0.620608	0.795947	0.576375	0.64368	0.806041	0.469926	0.829453	0.61542	0.821691	0.493288	0.667641	0.489117	0.774126	0.602374	0.614045	0.738849	0.787361	0.526268	0.583733	0.512642	0.609053	0.63839	0.496683	0.720906	0.694701	0.716458	0.810268	0.729575	0.734557	0.767729	0.741776	0.380095	0.416381	0.661701	0.53996	0.582881	0.525934	0.782469	0.410572
ZNF674-AS1	0.385159	0.380196	0.354941	0.325523	0.39467	0.39047	0.323807	0.463444	0.388094	0.34484	0.464608	0.465847	0.428346	0.370577	0.395767	0.283721	0.410488	0.358205	0.441058	0.33039	0.376377	0.407416	0.334646	0.483248	0.359952	0.404867	0.362278	0.426899	0.446211	0.386146	0.456269	0.386319	0.421857	0.406066	0.379804	0.474403	0.35307	0.432674	0.397522	0.323876	0.40923	0.332875	0.283975	0.364856	0.337482	0.407035	0.361641	0.427654	0.171951
MIR29B2CHG	0.160886	0.629707	0.609773	0.0118215	0.59001	0.667122	0.0520885	0.132135	0.68099	0.0607865	0.112306	0.632985	0.0909163	0.466738	0.645161	0.097415	0.65438	0.161379	0.670286	0.0448496	0.521234	0.0828264	0.61442	0.110593	0.0716359	0.694049	0.621365	0.174905	0.134545	0.102387	0.108529	0.107058	0.137974	0.645202	0.642302	0.675252	0.603869	0.146419	0.654286	0.640843	0.63448	0	0	0.511883	0.107929	0.151014	0.0393277	0.67928	0.188169
LINC01806	0.0678096	0.554587	0.521207	0	0.486349	0.565703	0	0.0388383	0.626064	0	0.00662834	0.544382	0	0.411994	0.543409	0	0.580913	0.0757336	0.58907	0.0018844	0.43285	0.00984508	0.552093	0.00509188	0	0.629587	0.538367	0.0908494	0.0405597	0	0.00102666	0.00436692	0.0554075	0.560275	0.581875	0.602582	0.519357	0.0578593	0.557297	0.51669	0.538397	0	0	0.45168	0.011563	0.0468313	0	0.591489	0.138386
LINC00885	0.126005	0.656886	0.614319	0	0.53767	0.602641	0.0219737	0.122759	0.648605	0.0873765	0.0994762	0.641084	0.09316	0.502363	0.687949	0.0745026	0.638865	0.0948977	0.671844	0.0166414	0.520201	0.121037	0.588246	0.113925	0.0943256	0.68892	0.647738	0.107305	0.123086	0.0760819	0.102613	0.118642	0.0702174	0.612108	0.634426	0.669805	0.570693	0.1005	0.624522	0.540773	0.611305	0	0	0.542915	0.0349979	0.121324	0.05902	0.656878	0.219195
LINC02432	0.118951	0.611227	0.581056	0	0.544686	0.605878	0.0159294	0.0925363	0.624271	0.0974014	0.0843898	0.631006	0.0679102	0.496261	0.644983	0.0596805	0.648408	0.0993414	0.645254	0.0622208	0.506502	0.076418	0.570156	0.0795283	0.0916497	0.640968	0.586251	0.107815	0.0965588	0.0898293	0.0951912	0.100412	0.0802052	0.59444	0.585302	0.619942	0.554784	0.0751558	0.621055	0.574625	0.581103	0.0110677	0	0.514819	0.0630492	0.105256	0.0755735	0.637818	0.158175
SLC9A3-AS1	0.0797713	0.625936	0.565775	0	0.517539	0.582437	0	0.0899331	0.603966	0.0360236	0.0687089	0.631382	0.0450338	0.396005	0.62999	0	0.613862	0.0519523	0.633566	0	0.435965	0.00413501	0.550302	0.0628569	0.0439035	0.625859	0.599404	0.076347	0.0932349	0.0359099	0.0843545	0.0588189	0.0586443	0.58491	0.567903	0.63105	0.523085	0.0524712	0.587928	0.503261	0.566072	0	0	0.437636	0.0096641	0.0585293	0.0459379	0.6352	0.132885
LINC02242	0.184656	0.649826	0.621443	0	0.573539	0.65771	0.104639	0.125998	0.641992	0.10549	0.094917	0.624104	0.0763038	0.504707	0.63784	0.118181	0.632593	0.147624	0.633978	0.0741152	0.516465	0.108208	0.64638	0.093875	0.097975	0.711563	0.612428	0.16884	0.11902	0.0938415	0.104316	0.130292	0.13999	0.642045	0.623751	0.669739	0.596655	0.0798147	0.662761	0.575521	0.64041	0	0.00190942	0.542768	0.0860138	0.16522	0.0566651	0.657708	0.212603
CARMN	0.126216	0.594344	0.578962	0	0.549605	0.603659	0.0590977	0.0748887	0.613998	0.0647465	0.0460845	0.572683	0.0284889	0.417994	0.59121	0.0370563	0.638591	0.132052	0.613973	0.00330202	0.4678	0.0788024	0.579048	0.066199	0.0672972	0.620974	0.588008	0.103189	0.0890987	0.0635584	0.0438826	0.110973	0.0556465	0.569917	0.573536	0.62362	0.550347	0.0812292	0.59744	0.549335	0.5727	0	0	0.52044	0.0425258	0.0977434	0	0.602466	0.193237
HCG18	0.0818808	0.591785	0.541687	0	0.498256	0.559391	0	0.0657204	0.625629	0	0.0260024	0.59032	0.0131857	0.425425	0.597762	0	0.618581	0.0451704	0.605972	0	0.465863	0.0282397	0.525955	0.0471037	0.0133109	0.64598	0.589723	0.0763542	0.0564269	0	0.0230779	0.0523468	0.0362222	0.570957	0.562783	0.60907	0.50875	0.0524407	0.578924	0.539922	0.543075	0	0	0.447083	0.0159563	0.0596771	0	0.596012	0.136408
IER3-AS1	0.0805047	0.574899	0.500262	0.010779	0.528592	0.560428	0.0359969	0.0447325	0.616739	0.0199946	0.039925	0.588104	0.0154261	0.429183	0.592944	0.0705245	0.599451	0.0707459	0.634376	0	0.516881	0.093288	0.543336	0.0444164	0.0431632	0.654696	0.547365	0.0818844	0.057976	0	0.023036	0.0667212	0.0505874	0.558506	0.53354	0.615774	0.509114	0.0848772	0.565019	0.518712	0.568419	0	0	0.520813	0.0866018	0.0848309	0.00652308	0.587084	0.237188
TRG-AS1	0.17071	0.630322	0.593887	0.0580742	0.526703	0.592287	0.0570189	0.135117	0.650315	0.0903845	0.0878859	0.642773	0.0869842	0.487392	0.61392	0.0410019	0.669537	0.140958	0.643968	0.100043	0.502023	0.0887527	0.597997	0.10771	0.117711	0.654094	0.598847	0.142475	0.118055	0.0687465	0.0980844	0.134439	0.108236	0.583381	0.598089	0.620056	0.578652	0.122032	0.611479	0.560065	0.591408	0.000577362	0.0528833	0.524336	0.0948593	0.127024	0.0488096	0.655046	0.171873
LINC01001	0.157782	0.641837	0.616127	0.00638212	0.593127	0.651453	0.0437104	0.136669	0.644001	0.0916662	0.107329	0.64051	0.096025	0.43342	0.655344	0.0861517	0.640489	0.188789	0.65358	0.0545222	0.495177	0.0712808	0.628843	0.124906	0.0840942	0.687149	0.61747	0.178182	0.139932	0.127482	0.106483	0.11605	0.142228	0.619182	0.64298	0.683077	0.628205	0.163047	0.63752	0.643356	0.604268	0	0.0159237	0.474631	0.140548	0.139356	0.0545333	0.657431	0.211733
LINC02381	0.11906	0.617911	0.54079	0.00167902	0.511143	0.553571	0.112272	0.0522933	0.579197	0.0512286	0.0283909	0.59619	0.0136515	0.501649	0.590223	0.114547	0.60955	0.0883151	0.612942	0.0243206	0.543761	0.134029	0.577841	0.0321176	0.0510783	0.617493	0.583396	0.0728378	0.0419551	0.0160409	0.0345149	0.0945292	0.0448519	0.513516	0.565703	0.604038	0.547783	0.0491077	0.60879	0.524757	0.560388	0.046102	0.00367466	0.555604	0.0450171	0.0817038	0.000181572	0.610649	0.171024
G2E3-AS1	0.0727442	0.561708	0.548648	0	0.517142	0.622802	0	0.0806485	0.630826	0	0.0591647	0.61834	0.0411448	0.437703	0.60421	5.94234e-06	0.614666	0.0807173	0.613129	0.0261735	0.477047	0.0273923	0.542194	0.0456762	0	0.638932	0.539932	0.125568	0.0822497	0.0592255	0.0466569	0.0271592	0.0944266	0.583892	0.592437	0.641118	0.523307	0.0555173	0.600034	0.572869	0.567297	0	0	0.454155	0.0338651	0.0806168	0	0.593581	0.161837
VASH1-AS1	0.11951	0.586931	0.551426	0	0.516472	0.616477	0.0891671	0.0619982	0.623823	0.0152486	0.0439897	0.582909	0.0321533	0.496075	0.587489	0.0878462	0.610778	0.0981978	0.628964	0.0209164	0.504349	0.103636	0.596183	0.0441881	0.0232036	0.669195	0.566011	0.130558	0.0655453	0.0510837	0.0525332	0.0581274	0.10203	0.595236	0.609785	0.639944	0.553104	0.0669888	0.608793	0.569422	0.579146	0	0	0.53607	0.0502836	0.110776	0	0.62249	0.205351
IQCH-AS1	0.0613382	0.542127	0.550547	0	0.526873	0.565286	0	0.0309154	0.592862	0	0.000808211	0.549215	0	0.431712	0.564527	0	0.572437	0.0863522	0.579814	0.0180587	0.427721	0	0.535508	0.00877466	0	0.604791	0.546382	0.061782	0.0466071	0.0208331	0	0.00684553	0.0385778	0.556809	0.591298	0.574632	0.525996	0.0318633	0.578893	0.544326	0.499495	0	0	0.428027	0.00711554	0.030765	0	0.591091	0.105518
THSD4-AS1	0.175709	0.648571	0.638761	0.0253595	0.587613	0.645083	0.103793	0.149889	0.655989	0.106444	0.117035	0.665169	0.100769	0.488512	0.644398	0.117747	0.6594	0.164512	0.682095	0.105847	0.553071	0.0972859	0.636624	0.109681	0.105628	0.684997	0.615414	0.153217	0.120839	0.130618	0.123888	0.128601	0.123664	0.641019	0.622396	0.673751	0.591188	0.125496	0.657221	0.584161	0.626565	0	0.0303029	0.511732	0.0897562	0.159458	0.070756	0.683458	0.182505
LINC01978	0.150021	0.660816	0.595774	0.00206394	0.573115	0.649973	0.0412719	0.135765	0.675828	0.0747719	0.11604	0.633395	0.0982847	0.490969	0.631637	0.03757	0.65748	0.124649	0.624807	0.0724086	0.498743	0.0789483	0.591764	0.110643	0.0868541	0.668715	0.612663	0.165444	0.138384	0.123601	0.125466	0.107094	0.141576	0.622347	0.630781	0.665724	0.554167	0.0945386	0.649836	0.568483	0.644082	0	0.000367432	0.520436	0.0686598	0.140229	0.0739519	0.690495	0.193645
ZNF571-AS1	0.144014	0.591334	0.567781	0	0.559196	0.613292	0.0343644	0.103264	0.70036	0.0292533	0.0760261	0.614128	0.0750682	0.48951	0.624301	0.0624748	0.66635	0.138472	0.66695	0.0359863	0.499204	0.0823046	0.600999	0.0804376	0.0626731	0.688041	0.575197	0.166553	0.100414	0.0609976	0.0768172	0.0761701	0.128953	0.609005	0.619401	0.662375	0.585251	0.13101	0.623382	0.598763	0.622919	0	0	0.514286	0.12002	0.130258	0.0325344	0.662616	0.168252
ZNF337-AS1	0.114135	0.599976	0.579093	0.0546657	0.52804	0.634662	0.0440503	0.141484	0.642058	0.0610936	0.117382	0.668365	0.100076	0.457318	0.639385	0.0175593	0.648478	0.108586	0.662292	0.0420753	0.484075	0.0784939	0.546258	0.131774	0.066003	0.683012	0.559963	0.157214	0.129722	0.103885	0.122489	0.0905007	0.121894	0.619184	0.594236	0.675418	0.552433	0.124369	0.582422	0.553063	0.601706	0	0.00993092	0.499715	0.0698238	0.125561	0.0457552	0.655216	0.175306
LINC01678	0.163961	0.647179	0.618665	0.0171699	0.583264	0.669991	0.059302	0.136598	0.670768	0.0825137	0.0994342	0.643821	0.0875498	0.499236	0.660845	0.116787	0.646778	0.182633	0.666564	0.0774189	0.542463	0.0964997	0.620314	0.0958889	0.0853016	0.707066	0.613254	0.159586	0.117956	0.114764	0.102004	0.111702	0.135606	0.637057	0.644871	0.687065	0.605417	0.143314	0.675046	0.627108	0.622862	0	0.0257297	0.49108	0.109584	0.142461	0.0390233	0.680191	0.190198
MIRLET7BHG	0.119302	0.620479	0.554932	0	0.568664	0.620841	0.0805899	0.0964003	0.622557	0.0664791	0.0852527	0.578271	0.0653453	0.501381	0.605119	0.126374	0.647044	0.153454	0.631809	0.0584137	0.541234	0.104645	0.587082	0.0728017	0.0930859	0.653762	0.594834	0.107742	0.0945467	0.0885667	0.0801725	0.0959505	0.0901638	0.615281	0.564392	0.601505	0.57509	0.143476	0.611891	0.597905	0.577496	0	0	0.514499	0.102622	0.109025	0.0447403	0.653507	0.224235
CCDC18-AS1	0.0763041	0.59807	0.533945	0	0.530648	0.571239	0	0.0532035	0.623061	0	0.0535319	0.583891	0.0293187	0.475565	0.61342	0.020462	0.607566	0.0753028	0.621003	0	0.490967	0.0316321	0.542543	0.0300127	0.0303869	0.651034	0.534943	0.0986598	0.0602105	0.00627819	0.0358651	0.0331671	0.069084	0.571864	0.594437	0.612457	0.546895	0.0579082	0.557402	0.527738	0.576096	0	0	0.472684	0.0727507	0.076185	0.00526237	0.623798	0.227435
LAMTOR5-AS1	0.0933357	0.59142	0.562684	0.0368032	0.532186	0.574663	0.0966639	0.0696696	0.620297	0.0206083	0.0519837	0.606945	0.0240067	0.481258	0.614492	0.0645694	0.617837	0.107691	0.642733	0.0654428	0.557107	0.0903101	0.579832	0.0627959	0.0277668	0.64626	0.565541	0.118775	0.0875236	0.0244705	0.0572996	0.0531107	0.0870879	0.57094	0.590816	0.625995	0.578567	0.0774957	0.593986	0.546368	0.59312	0	0.015858	0.525115	0.0763041	0.087909	0.00257496	0.626823	0.19958
ACAP2-IT1	0.028332	0.52917	0.485954	0	0.462647	0.547454	0	0.0102973	0.595414	0	0	0.565483	0	0.427048	0.541826	0.00225609	0.575182	0.0219657	0.578202	0	0.488667	0.0294381	0.524334	0	0	0.647336	0.493154	0.0623443	0	0	0	0	0.0337333	0.53755	0.527433	0.577412	0.478128	0.00637324	0.534647	0.497891	0.548043	0	0	0.458565	0.00971593	0.0478003	0	0.581575	0.161073
STX18-AS1	0.146198	0.631317	0.616218	0	0.530886	0.62702	0.0434166	0.140138	0.669258	0.0770238	0.117798	0.643138	0.0996079	0.440006	0.65384	0.0372548	0.690362	0.0951407	0.666998	0.0125603	0.461887	0.0665573	0.597024	0.122834	0.0893662	0.683701	0.623399	0.131921	0.123138	0.128133	0.129952	0.117467	0.11328	0.652912	0.616657	0.650153	0.544929	0.0967014	0.637302	0.560897	0.645833	0	0	0.478456	0.0340632	0.131858	0.0699447	0.679792	0.157205
MIR4453HG	0.169281	0.615132	0.612154	0.0178768	0.569142	0.609593	0.126122	0.0937465	0.635535	0.097338	0.0763057	0.57843	0.0469002	0.539846	0.616567	0.100026	0.631081	0.176577	0.621534	0.0813574	0.506814	0.100118	0.620414	0.0828165	0.0904535	0.659289	0.631113	0.137427	0.0983218	0.0900927	0.0800247	0.129821	0.108752	0.606844	0.61762	0.639213	0.620175	0.119517	0.640301	0.577044	0.616971	0.039973	0.0553144	0.546525	0.102338	0.141567	0.0234438	0.629701	0.225129
LINC00242	0.138321	0.650102	0.585192	0.00373052	0.552759	0.61815	0.0704181	0.0954588	0.63704	0.0521962	0.0734264	0.606295	0.0586294	0.463101	0.583733	0.0468936	0.633941	0.103276	0.613544	0.0501044	0.499917	0.0713746	0.601427	0.0685752	0.0780028	0.663266	0.608194	0.108911	0.0962349	0.0646255	0.0676728	0.10236	0.0831362	0.599087	0.607677	0.631659	0.537511	0.0724719	0.615891	0.555832	0.583981	0	0.00224765	0.517762	0.0457093	0.0998627	0.0107357	0.64886	0.161983
LINC00174	0.165962	0.637054	0.63561	0.0138429	0.548567	0.617958	0.0450548	0.0965351	0.618941	0.094571	0.0834288	0.626427	0.0591382	0.450416	0.61763	0.0408902	0.637624	0.0993776	0.605201	0.0540872	0.502295	0.0413668	0.593021	0.077623	0.109686	0.681047	0.628949	0.117817	0.097509	0.0514323	0.0910814	0.133776	0.0893165	0.63116	0.590265	0.651232	0.541431	0.0574622	0.638052	0.511459	0.63414	0	0.0190591	0.478058	0.0523003	0.14265	0.0570399	0.641555	0.169372
FAM225B	0.118591	0.602063	0.513695	0	0.50247	0.553397	0.0424806	0.0427435	0.636237	0	0.0235613	0.556112	0.00735385	0.448066	0.571263	0.0428723	0.593838	0.0724294	0.565961	0.021209	0.488224	0.0469464	0.56636	0.014813	0.0575555	0.666431	0.547326	0.107858	0.0470317	0	0.0276638	0.051601	0.0796623	0.582866	0.55462	0.577531	0.528962	0.0290544	0.568655	0.50726	0.581944	0	0	0.488391	0.061022	0.113897	0.00119687	0.598076	0.195457
LINC01518	0.0846912	0.595273	0.508387	0	0.505416	0.576332	0	0.0846956	0.626412	0.00966702	0.0803046	0.608078	0.0655453	0.396348	0.599196	0.0046925	0.629902	0.053423	0.657504	0	0.45444	0.0741891	0.524967	0.0704649	0.034264	0.6117	0.566724	0.0881953	0.101349	0.0603082	0.0753533	0.0833784	0.0679799	0.560588	0.533847	0.601281	0.473842	0.0853495	0.591693	0.527799	0.533212	0	0	0.487675	0.00559094	0.0682762	0	0.601557	0.192046
NUTM2B-AS1	0.0815916	0.581737	0.56438	0	0.520672	0.597949	0.000980139	0.0577537	0.605766	0.030058	0.0532112	0.58861	0.031375	0.456805	0.600228	0.065306	0.59533	0.0960869	0.61469	0.0328798	0.505103	0.0272285	0.548387	0.0400701	0.0484396	0.678367	0.548652	0.102951	0.0645469	0.0501457	0.0482191	0.046701	0.0709972	0.601102	0.564057	0.636225	0.539835	0.0571339	0.595019	0.52526	0.568994	0	0	0.455746	0.0658743	0.0810565	0.0153393	0.613067	0.190239
DNMBP-AS1	0.117046	0.630732	0.569667	0.00298109	0.531013	0.609378	0.0387979	0.101038	0.620657	0.0768151	0.0768233	0.619295	0.064902	0.468222	0.629215	0.0693155	0.643893	0.118486	0.640364	0.0283476	0.494118	0.103426	0.590116	0.0839851	0.0722297	0.664451	0.587747	0.121835	0.0960951	0.0899778	0.0933786	0.0945124	0.100393	0.584116	0.603235	0.639177	0.574557	0.113935	0.619945	0.577506	0.586603	0	0.00710581	0.537585	0.0640974	0.108822	0.0531859	0.641583	0.200705
SENCR	0.0746599	0.57196	0.531308	0	0.493269	0.578603	0.0818424	0.0365044	0.59642	0.00052194	0.0250544	0.554877	0	0.477429	0.562838	0.0677801	0.590628	0.0572052	0.600677	0	0.498242	0.0976183	0.561017	0.0196443	0.00489177	0.610045	0.536645	0.0622797	0.0507509	0.00427806	0.023852	0.0556731	0.0421278	0.546706	0.530218	0.589609	0.499177	0.0292952	0.559079	0.478081	0.56429	0	0	0.525524	0	0.0662439	0	0.588979	0.233818
C1RL-AS1	0.0862186	0.598904	0.556118	0	0.498539	0.578763	0.00569956	0.0916337	0.632537	0.0038562	0.0769184	0.659139	0.0720019	0.468445	0.622417	0.0209045	0.650248	0.0637051	0.676371	0.011672	0.509884	0.0725722	0.555796	0.0594812	0.0288834	0.658762	0.580249	0.099546	0.0763932	0.037174	0.0679561	0.0586259	0.0622065	0.597391	0.600468	0.644342	0.536382	0.0881973	0.582726	0.526585	0.578812	0	0	0.517671	0.0364204	0.0797991	0.00641181	0.631048	0.163793
LINC00641	0.096768	0.568169	0.538339	0	0.533998	0.598692	0	0.0678633	0.630619	0.00702472	0.0197056	0.569344	0.0347346	0.431935	0.576825	0.0406607	0.55839	0.0981906	0.606506	0.00915984	0.455571	0.0444124	0.587174	0.0337466	0.00211782	0.6488	0.574148	0.114023	0.0641657	0.0519281	0.0101467	0.0432443	0.0852721	0.564463	0.608723	0.61961	0.527401	0.0555188	0.614203	0.562939	0.55586	0	0	0.489875	0.0510997	0.0747828	0	0.607565	0.137875
DHRS4-AS1	0.109228	0.604676	0.528769	0	0.531396	0.589812	0.0231656	0.0844397	0.636166	0.0248226	0.0500995	0.569707	0.0480861	0.439894	0.580454	0.0634742	0.590278	0.110711	0.629494	0.0535226	0.528238	0.0696915	0.582678	0.0418239	0.0288883	0.648591	0.549527	0.11119	0.0665524	0.0566088	0.059162	0.0551281	0.0915126	0.55199	0.587777	0.610803	0.537871	0.0824266	0.620649	0.54674	0.588673	0	0	0.478517	0.0613003	0.094964	0.00312762	0.633544	0.217415
TMEM202-AS1	0.0754589	0.564576	0.539717	0.015387	0.502218	0.581496	0.00315402	0.0957185	0.613059	0.0227937	0.0562309	0.611217	0.0502143	0.506054	0.618853	0.0462549	0.604903	0.0716827	0.630228	0.0455239	0.518626	0.065224	0.528938	0.0673625	0.0212191	0.647438	0.531987	0.115127	0.0688576	0.0429128	0.0745653	0.0405143	0.074435	0.566325	0.579718	0.608215	0.529223	0.0624666	0.576502	0.546912	0.562383	0	0	0.477934	0.0353206	0.0793033	0.0326173	0.648021	0.181652
MAPT-IT1	0.0704141	0.583125	0.573367	0	0.489083	0.57422	0	0.0777101	0.59895	0.0553332	0.0707356	0.609016	0.0517837	0.42155	0.596095	0.0266583	0.599886	0.0711078	0.611277	0.00594642	0.452719	0.0629128	0.530334	0.0760233	0.0610514	0.640676	0.530797	0.106877	0.0688497	0.0772002	0.0771465	0.0530342	0.0674782	0.57188	0.582213	0.61725	0.530356	0.0692535	0.565503	0.489719	0.592029	0	0	0.487477	0.0403008	0.0996549	0.0504126	0.577977	0.209803
SOX9-AS1	0.144713	0.62999	0.566024	0	0.556885	0.656642	0.0518603	0.123865	0.682801	0.0522849	0.0906533	0.613116	0.0842493	0.455738	0.609376	0.0576016	0.650055	0.127331	0.63248	0.0278826	0.467163	0.0766348	0.626813	0.0803221	0.0765938	0.683068	0.56765	0.150808	0.12174	0.105837	0.0987616	0.0923672	0.138096	0.623871	0.612722	0.656743	0.547708	0.103117	0.631571	0.572331	0.614679	0	0	0.485898	0.0729161	0.119318	0.0441164	0.674644	0.19307
LINC00482	0.0531305	0.57796	0.54634	0	0.487095	0.58016	0.026042	0.0189142	0.602347	0	0.0131381	0.56333	0	0.474916	0.580803	0.0327814	0.559553	0.0471118	0.564337	0	0.495853	0.0478352	0.567171	0	0	0.64526	0.561396	0.057258	0.0178353	0.00721525	0.00543898	0	0.0392997	0.58138	0.614577	0.596218	0.532026	0	0.586189	0.507286	0.572588	0	0	0.475225	0.0029066	0.0546119	0	0.609088	0.199703
LINC01641	0.0812584	0.568326	0.524378	0.00191462	0.48061	0.566241	0.0188741	0.0479347	0.619732	0.0102111	0.0413862	0.566212	0.0187194	0.451472	0.591444	0.0782972	0.592119	0.0671268	0.602535	0.00758718	0.532827	0.0743149	0.556361	0.0245118	0.0232377	0.651593	0.570245	0.0775032	0.0347812	0.00408904	0.0322816	0.0538772	0.0406683	0.547807	0.575474	0.594721	0.520418	0.0497431	0.589363	0.513562	0.58484	0	0	0.515354	0.0409099	0.09068	0	0.575098	0.187977
LINC00847	0.0715468	0.551176	0.539156	0	0.492848	0.587515	0	0.0650733	0.60678	0.0238422	0.0541883	0.588952	0.0581209	0.492585	0.619499	0.0363987	0.636436	0.0897842	0.629262	0.0294385	0.481301	0.0838197	0.545458	0.0544919	0.0289585	0.655382	0.550307	0.0998964	0.0656562	0.0569911	0.0482916	0.0470502	0.0701637	0.565221	0.587038	0.604002	0.541786	0.0760496	0.588685	0.533415	0.537579	0	0	0.517673	0.0567264	0.0672838	0.00104122	0.617404	0.19979
ST7-OT4	0.134358	0.610837	0.614204	0.0243806	0.556441	0.615338	0.0250864	0.097717	0.642532	0.0661869	0.0687616	0.629337	0.0562374	0.48777	0.622856	0.0458171	0.6125	0.163358	0.615751	0.087654	0.493305	0.0283825	0.593092	0.0638496	0.0695288	0.672034	0.572796	0.140854	0.086835	0.0613974	0.073777	0.0823979	0.0971133	0.587894	0.60624	0.648149	0.608838	0.0973218	0.601542	0.57749	0.599039	0	0.0326972	0.470574	0.111377	0.121011	0.0294622	0.630887	0.230464
WAC-AS1	0.128649	0.636605	0.614964	0	0.551757	0.601101	0.0455346	0.0928124	0.644306	0.065101	0.0810777	0.616904	0.0727831	0.459025	0.608118	0.0561961	0.643156	0.0896724	0.663313	0.000787003	0.464465	0.0842754	0.613698	0.0857819	0.074615	0.671405	0.592436	0.121311	0.0988164	0.0791488	0.0927492	0.107873	0.0827357	0.596596	0.631391	0.640816	0.570254	0.0757457	0.605319	0.544504	0.610656	0	0	0.526214	0.028288	0.117053	0.0343291	0.646004	0.22693
LINC00943	0.0688761	0.61676	0.551262	0	0.529972	0.567855	0.0177962	0.0674931	0.608878	0.0294877	0.055025	0.622077	0.0345249	0.452269	0.626755	0.0495083	0.630439	0.0664259	0.62858	0.0161474	0.531655	0.0815093	0.550965	0.0518648	0.0603099	0.656886	0.575111	0.0867416	0.0687137	0.018307	0.0484766	0.0503918	0.0527659	0.587313	0.563682	0.609881	0.532527	0.0635047	0.574913	0.513168	0.575261	0	0	0.513001	0.0566835	0.0763048	0.054483	0.62448	0.202535
MIR3142HG	0.0623776	0.549881	0.558555	0	0.49235	0.579497	0.0128338	0.0497	0.601748	0	0.0232188	0.583674	0.0116607	0.462659	0.585927	0.0480582	0.615867	0.11772	0.583897	0.042029	0.484906	0.0568524	0.568601	0.0166608	0	0.625625	0.550061	0.0829845	0.0422051	0.028175	0.0119037	0.0313131	0.0483527	0.558758	0.550095	0.59513	0.554971	0.0876327	0.576523	0.554063	0.542083	0	0	0.497292	0.0376465	0.0550562	0	0.597403	0.154177
LINC00997	0.091096	0.579339	0.523514	0.0182235	0.468908	0.569609	0.027951	0.0414675	0.58253	0	0.0314497	0.585257	0.00601477	0.478412	0.578702	0.0428604	0.604993	0.0744164	0.602515	0.0359821	0.505198	0.0330562	0.569674	0.0124055	0.0110042	0.631797	0.548622	0.070626	0.0311972	0	0.026475	0.053335	0.0414123	0.544841	0.567481	0.609222	0.534282	0.0510448	0.571206	0.491547	0.546035	0	0	0.479769	0.0295207	0.0778084	0	0.597109	0.147434
SND1-IT1	0.0663927	0.56985	0.594069	0	0.524857	0.615122	0	0.0364622	0.596738	0.0233024	0.0294102	0.582251	0.0033677	0.447019	0.586768	0.037252	0.588157	0.108176	0.597544	0.0433283	0.481905	0.00300483	0.580528	0.00846983	0	0.641258	0.521133	0.0772336	0.0274675	0.0548919	0.0276285	0.0203245	0.0513332	0.57797	0.600871	0.60684	0.564749	0.0346162	0.593936	0.533466	0.566886	0	0	0.446618	0.0330535	0.0617458	0	0.590548	0.196922
PSMA3-AS1	0.105943	0.599371	0.583143	0	0.527864	0.627219	0.0782082	0.0493379	0.60339	0.038311	0.0347454	0.584382	0.0136442	0.509117	0.611639	0.100037	0.591761	0.103259	0.614639	0.0310292	0.525426	0.098517	0.579931	0.0326222	0.0280935	0.662288	0.549439	0.124722	0.0572636	0.0569448	0.0451631	0.0575018	0.0970339	0.58271	0.610752	0.642106	0.569306	0.0415818	0.636758	0.543994	0.602096	0	0	0.53009	0.0606375	0.109012	0	0.619252	0.281762
SNHG21	0.0997651	0.578484	0.549233	0	0.498556	0.619254	0	0.0503178	0.617583	0	0.0369753	0.559457	0.0178232	0.448354	0.590222	0.0228408	0.597853	0.101518	0.558053	0.0222331	0.457319	0.00647447	0.566252	0.022126	0	0.630919	0.562004	0.110669	0.0563038	0.0457272	0.033403	0.0454288	0.0818666	0.572866	0.602889	0.592451	0.531006	0.0435741	0.603195	0.578429	0.562377	0	0	0.458363	0.0406553	0.08525	0	0.616848	0.176381
LINC01579	0.128538	0.620928	0.590342	0.0179296	0.525194	0.59909	0.0893049	0.0798371	0.626343	0.0330264	0.0550183	0.610089	0.0294555	0.549109	0.598977	0.0573459	0.635802	0.0997376	0.648852	0.0695814	0.52084	0.0765361	0.599769	0.0466796	0.0591437	0.651862	0.59091	0.116604	0.0647999	0.0326506	0.0592253	0.086516	0.0779548	0.582488	0.604677	0.614124	0.570751	0.0585806	0.617066	0.563963	0.597518	0	0.0200387	0.507867	0.0524052	0.107665	0	0.636064	0.19504
TYMSOS	0.0627533	0.566685	0.517203	0	0.465119	0.554912	0	0.0740402	0.616905	0	0.0480074	0.59311	0.0375592	0.474889	0.600053	0.0428232	0.588653	0.0532748	0.60552	0.0216939	0.504382	0.0502279	0.534477	0.0423655	0.00348907	0.6357	0.576766	0.0828566	0.0541579	0.0150829	0.030326	0.0233249	0.0528765	0.553221	0.586926	0.611341	0.52064	0.0539821	0.587744	0.488475	0.564159	0	0	0.496352	0.036485	0.062227	0	0.594659	0.125667
SNHG22	0.0946627	0.60814	0.561171	0	0.542971	0.634001	0.0622121	0.088591	0.639319	0.0360226	0.0772186	0.624464	0.0590962	0.498465	0.612297	0.0803322	0.646342	0.0665951	0.650828	0.0179888	0.545506	0.103643	0.57016	0.0671161	0.0377735	0.663838	0.555401	0.111448	0.0820906	0.0780435	0.0800943	0.0513577	0.0762387	0.594668	0.599118	0.623855	0.519606	0.059004	0.612741	0.541454	0.596257	0	0	0.524644	0.0278519	0.0864353	0.028265	0.667236	0.155476
LINC00891	0.115929	0.592592	0.553912	0.0184901	0.501668	0.628025	0.0790694	0.105472	0.632745	0.0233488	0.0884095	0.64957	0.0756955	0.486484	0.640746	0.0911869	0.642508	0.10272	0.664099	0.0146207	0.547043	0.137863	0.585159	0.0822465	0.0458132	0.689097	0.586966	0.15074	0.101394	0.0614881	0.0730344	0.092767	0.101794	0.605432	0.615075	0.657544	0.539996	0.0914569	0.62556	0.555046	0.616277	0	0	0.544557	0.0741571	0.130268	0	0.641172	0.214155
LINC01134	0.130895	0.624897	0.578728	0.000701779	0.558594	0.621916	0.0161308	0.119891	0.658666	0.0621561	0.104755	0.616667	0.0868951	0.415163	0.647242	0.0205087	0.639622	0.120364	0.62786	0.0189803	0.455891	0.0502947	0.610497	0.0891077	0.0803367	0.664315	0.615736	0.130184	0.131319	0.0849542	0.0983744	0.10596	0.109605	0.607963	0.610975	0.619915	0.56487	0.102435	0.597253	0.594288	0.581165	0	0	0.474469	0.0725224	0.112523	0.0548337	0.644021	0.194173
LINC01343	0.176374	0.677621	0.611335	0.012306	0.60489	0.650311	0.148972	0.136382	0.656619	0.136414	0.126736	0.666208	0.100154	0.534912	0.668716	0.140277	0.691264	0.143795	0.705327	0.06258	0.56417	0.211084	0.621961	0.133966	0.145541	0.698253	0.630727	0.17743	0.154467	0.126785	0.124879	0.168669	0.145314	0.637516	0.626773	0.688928	0.58922	0.122176	0.684822	0.560436	0.6443	0.0703936	0.0275712	0.607057	0.131059	0.169729	0.102428	0.660101	0.256298
NFIA-AS2	0.0921279	0.591216	0.583015	0	0.505219	0.617539	0	0.102863	0.630646	0.0223196	0.0794691	0.640018	0.0732403	0.446133	0.607814	0.0162833	0.661518	0.0593165	0.635898	0.0208255	0.473647	0.0408283	0.569397	0.0780068	0.0369927	0.654551	0.584581	0.103334	0.0907199	0.0687338	0.0717875	0.0606315	0.0734195	0.629168	0.61127	0.640818	0.523422	0.0613669	0.60347	0.536711	0.580469	0	0	0.456499	0.0108056	0.0832258	0.0135607	0.632765	0.134887
PCBP1-AS1	0.0784153	0.618779	0.582736	0	0.538913	0.575648	0.00312993	0.0498634	0.597098	0.0182034	0.036597	0.579639	0.00485792	0.48966	0.60033	0.0513775	0.603474	0.098645	0.622375	0.0222977	0.487612	0.041435	0.574128	0.0277446	0.0324282	0.624889	0.570063	0.0494382	0.0506536	0	0.0300472	0.0613585	0.0188836	0.56431	0.577708	0.590194	0.572357	0.0647296	0.564235	0.548981	0.541099	0	0	0.481821	0.0191702	0.051284	0	0.608715	0.191764
ALMS1-IT1	0.105973	0.576936	0.595638	0	0.506246	0.576605	0.00832983	0.0538538	0.586117	0.0392598	0.0159971	0.54738	0.0154692	0.484778	0.584381	0.0157754	0.587381	0.103239	0.588371	0.0496145	0.447637	0.0273979	0.576723	0.030904	0.0215072	0.635469	0.572823	0.094465	0.0434396	0.0614665	0.021891	0.0587832	0.0525958	0.562557	0.625102	0.599633	0.559569	0.0244889	0.615171	0.526805	0.575673	0	0	0.493829	0.00596271	0.0786239	0	0.603251	0.180101
TEX41	0.131526	0.595437	0.595527	0	0.509408	0.641355	0.044919	0.109568	0.665289	0.0363276	0.0772228	0.637672	0.0576606	0.442185	0.628227	0.0339225	0.643362	0.106273	0.608576	0.0383154	0.481449	0.0572462	0.601103	0.0702677	0.0497335	0.693228	0.591467	0.15255	0.0797419	0.0701464	0.0703852	0.0745792	0.124411	0.632056	0.602442	0.67845	0.545181	0.0632999	0.617378	0.520249	0.634339	0	0	0.498252	0.0635192	0.138339	0.0300865	0.629858	0.123831
LINC00960	0.110275	0.646656	0.554874	0	0.502177	0.585128	0.0533638	0.108671	0.64519	0.00581382	0.0915759	0.613853	0.0703524	0.444867	0.631667	0.0669565	0.630046	0.0890029	0.645557	0	0.516901	0.109456	0.596966	0.0770623	0.0444067	0.664377	0.633073	0.119837	0.111845	0.0398983	0.0753892	0.085308	0.0901694	0.602239	0.633152	0.615375	0.5519	0.0968091	0.599845	0.569537	0.585481	0	0	0.478125	0.0563928	0.0878625	0.0243191	0.638257	0.194325
LINC02035	0.15978	0.640603	0.598058	0.0146912	0.573568	0.597123	0.118953	0.0937644	0.612473	0.0968373	0.101334	0.606749	0.0712501	0.502695	0.630376	0.116822	0.64182	0.144404	0.643676	0.0718861	0.53282	0.130047	0.595765	0.0891514	0.123068	0.684136	0.592671	0.121891	0.10489	0.0823031	0.0985307	0.134716	0.0976618	0.593107	0.576156	0.66034	0.579424	0.11403	0.624372	0.516913	0.603459	0.020031	0.0425064	0.546411	0.0943908	0.141609	0.0530758	0.626736	0.210285
LINC02434	0.0724061	0.598485	0.533561	0	0.498592	0.580452	0.0100423	0.109099	0.605466	0.0237015	0.0909034	0.632264	0.0753451	0.447603	0.637053	0.0219596	0.617254	0.047202	0.667477	0	0.508878	0.0797526	0.503955	0.0931529	0.0374244	0.633892	0.553036	0.109701	0.113401	0.0765052	0.0952572	0.0759852	0.073845	0.573658	0.576902	0.624386	0.486143	0.0737908	0.588231	0.532796	0.565067	0	0	0.468901	0.0100119	0.0798741	0.0328016	0.641984	0.229644
LINC01848	0.134882	0.65336	0.586217	0	0.548085	0.640491	0.0260003	0.128852	0.673118	0.0525602	0.126069	0.642037	0.110805	0.465667	0.662043	0.0473674	0.657426	0.121414	0.670141	0.0308341	0.483929	0.0800528	0.603964	0.112296	0.0812187	0.703453	0.603411	0.157563	0.132165	0.103277	0.119586	0.105597	0.131541	0.626567	0.633111	0.685187	0.596468	0.109353	0.638845	0.567632	0.612127	0	0	0.503621	0.072563	0.135106	0.048053	0.662956	0.20543
SNHG26	0.117766	0.598608	0.581394	0	0.523627	0.625495	0.0165895	0.113342	0.663925	0.0516564	0.0977677	0.651367	0.0889656	0.463951	0.648799	0.0439335	0.646539	0.0816883	0.658162	0	0.474666	0.10244	0.569797	0.0994466	0.078861	0.690995	0.597517	0.141707	0.125255	0.0863779	0.104129	0.100987	0.103035	0.631154	0.602351	0.64624	0.511011	0.0688838	0.617922	0.536092	0.615661	0	0	0.555931	0.0358444	0.125234	0.0410483	0.668963	0.201568
EPHA1-AS1	0.182211	0.682764	0.636217	0.0554354	0.593945	0.630571	0.050187	0.157666	0.681414	0.123944	0.147933	0.655079	0.135	0.507676	0.657232	0.0856359	0.666059	0.15186	0.670117	0.11081	0.536025	0.101163	0.621629	0.141412	0.137062	0.708773	0.663716	0.158557	0.147418	0.114555	0.15072	0.153993	0.125006	0.6312	0.636772	0.680238	0.627744	0.146745	0.667344	0.577977	0.633717	0	0.0573898	0.520024	0.105212	0.168477	0.10914	0.665131	0.191138
LINC00638	0.141088	0.610213	0.575741	0	0.549513	0.658013	0.0852687	0.100025	0.652071	0.0789991	0.0733599	0.611801	0.0570908	0.477868	0.618764	0.0692185	0.649748	0.115492	0.621874	0.0599109	0.483752	0.094494	0.633037	0.0819462	0.0697104	0.665686	0.584978	0.129541	0.0883884	0.114934	0.0893624	0.100555	0.12365	0.630139	0.616137	0.625702	0.5323	0.0595576	0.65133	0.559993	0.641487	0.00218302	0.0167671	0.541204	0.0539838	0.137633	0.0443414	0.660313	0.188355
LINC00662	0.1258	0.626098	0.598816	0.00413366	0.587253	0.65943	0.0538443	0.148175	0.668497	0.100134	0.133546	0.665123	0.117959	0.463635	0.659111	0.064758	0.67435	0.15129	0.681567	0.063484	0.519418	0.116625	0.591303	0.153766	0.0933343	0.698278	0.611468	0.171377	0.162691	0.142383	0.137047	0.114374	0.144139	0.638759	0.640439	0.693812	0.582447	0.145537	0.654831	0.599956	0.613432	0	0	0.507552	0.119295	0.138209	0.0838708	0.673668	0.243062
ZNF793-AS1	0.120572	0.597583	0.596296	0	0.569872	0.657403	0.0614668	0.0855902	0.652802	0.0713913	0.0669089	0.617406	0.0554531	0.502697	0.640564	0.0793892	0.660118	0.14706	0.641928	0.0574835	0.519984	0.117316	0.625027	0.0859857	0.0506494	0.671238	0.586268	0.139216	0.101751	0.11151	0.0810162	0.0863739	0.11536	0.613608	0.622627	0.656613	0.585314	0.111481	0.64415	0.621367	0.607446	0	0	0.555927	0.0766996	0.122244	0.0173823	0.656756	0.221829
LIPE-AS1	0.131615	0.581495	0.578705	0.00870687	0.512803	0.619738	0.0848409	0.118111	0.611628	0.0303218	0.0912976	0.596434	0.082716	0.456576	0.580417	0.105247	0.604834	0.131621	0.631622	0.0206501	0.496859	0.100994	0.596181	0.0811358	0.0340253	0.674786	0.605264	0.146823	0.102765	0.0785216	0.0862941	0.080553	0.122989	0.605254	0.632828	0.638903	0.570411	0.102406	0.624858	0.570659	0.598807	0	0	0.463909	0.074039	0.108834	0.00603517	0.637328	0.192915
LINC00630	0.18495	0.668744	0.625649	0.0400822	0.581483	0.584042	0.111177	0.110267	0.606528	0.076168	0.0883612	0.642093	0.0644241	0.469717	0.627689	0.0806871	0.649134	0.121863	0.669138	0.0635495	0.524924	0.0924728	0.611744	0.0849046	0.107767	0.657358	0.640431	0.1207	0.111538	0.0371454	0.0980821	0.147143	0.0897219	0.605552	0.60239	0.651128	0.591048	0.10155	0.636735	0.549666	0.593325	0	0.0441927	0.513031	0.0529984	0.149163	0.026603	0.621546	0.211915
FLG-AS1	0.119687	0.618213	0.61186	0.0111824	0.532373	0.607096	0.0162881	0.0854318	0.65136	0.0554218	0.0644387	0.633676	0.0433644	0.469829	0.626739	0.0176023	0.65094	0.106199	0.650141	0.0400622	0.490212	0.0591741	0.614611	0.0724506	0.0572108	0.666058	0.592397	0.117385	0.0836612	0.0603654	0.0620087	0.0982824	0.0734615	0.595955	0.627077	0.652001	0.574086	0.0834039	0.618067	0.562824	0.623213	0	0	0.523077	0.0522847	0.105601	0.0100258	0.627167	0.219502
ARRDC3-AS1	0.113554	0.577734	0.502462	0	0.512342	0.583834	0.0534711	0.0696473	0.605104	0.0261379	0.0559235	0.566155	0.035516	0.457378	0.578833	0.0668611	0.621324	0.0670304	0.626004	0.0157305	0.519767	0.0980387	0.56501	0.0550308	0.0540177	0.65988	0.580095	0.10438	0.0726012	0.0306045	0.0692201	0.0698042	0.0918215	0.611291	0.563851	0.583106	0.492391	0.0709517	0.609718	0.541169	0.588268	0	0	0.511724	0.0530304	0.103802	0.0302965	0.620871	0.178892
MAGI2-AS3	0.150759	0.657984	0.580306	0	0.559805	0.636944	0.0641348	0.109345	0.650584	0.0671503	0.0767566	0.642636	0.0686194	0.505908	0.640047	0.0963704	0.643338	0.13128	0.650374	0.0233911	0.505262	0.0893121	0.615631	0.0858496	0.0868267	0.708116	0.61457	0.15795	0.112565	0.059325	0.0777306	0.102087	0.132167	0.638693	0.637345	0.682174	0.585639	0.0898612	0.657552	0.576628	0.624165	0	0	0.495379	0.122165	0.143075	0.0512883	0.652418	0.255392
CD27-AS1	0.131451	0.616143	0.590892	0	0.542617	0.601815	0.0890635	0.0751116	0.609595	0.0909849	0.0453768	0.611395	0.0331987	0.484217	0.600744	0.0499242	0.64178	0.0938672	0.617488	0.0528546	0.51396	0.0822679	0.593084	0.0465325	0.0655597	0.643287	0.611251	0.0889444	0.0580601	0.0644101	0.0599928	0.108531	0.0718833	0.583359	0.581814	0.622536	0.539971	0.0431378	0.648026	0.512414	0.628778	0	0.0121445	0.519529	0.0286783	0.119587	0.0288491	0.637532	0.158955
GPRC5D-AS1	0.154152	0.649403	0.573648	0	0.546661	0.587312	0.0730306	0.0711766	0.610482	0.0760315	0.0579083	0.610512	0.048778	0.506405	0.611127	0.0734072	0.645737	0.0808609	0.617951	0.0492186	0.513302	0.123578	0.591737	0.047467	0.10172	0.627364	0.56895	0.0870076	0.0694231	0.0428249	0.067422	0.133184	0.0531983	0.547713	0.552603	0.614238	0.537388	0.0519457	0.614085	0.498362	0.580704	0.0131989	0	0.572977	0.0261897	0.120539	0.0223776	0.621068	0.196507
HOXC-AS3	0.101198	0.60035	0.550105	0	0.536342	0.619282	0.0589593	0.102647	0.626491	0.0302913	0.0771942	0.630397	0.0664691	0.470768	0.641057	0.120643	0.621893	0.100675	0.657857	0	0.532461	0.129554	0.548989	0.0811155	0.0467438	0.677739	0.574403	0.132941	0.0997623	0.058717	0.0814799	0.0595313	0.10237	0.606191	0.617265	0.638094	0.532332	0.0853117	0.596553	0.577073	0.570651	0	0	0.519535	0.0739743	0.107566	0.0365868	0.665704	0.216355
RBM26-AS1	0.103104	0.615085	0.570649	0.0211438	0.538704	0.592935	0.0267569	0.091107	0.634538	0.0399752	0.053803	0.633848	0.0369836	0.475002	0.60862	0.0315829	0.630684	0.0652007	0.633704	0.0297598	0.506931	0.0384044	0.577796	0.0624335	0.0491423	0.649185	0.596722	0.0997218	0.0772024	0.0202893	0.0624042	0.0789146	0.0704061	0.600252	0.593869	0.620162	0.525288	0.0485143	0.602265	0.546821	0.596319	0	0	0.490066	0.0295674	0.093067	0.0277871	0.649519	0.185319
MCF2L-AS1	0.166874	0.598472	0.565256	0	0.533098	0.636558	0.110707	0.0930651	0.638925	0.0836887	0.0609988	0.590067	0.0572608	0.464863	0.588129	0.0919341	0.638341	0.133518	0.603154	0.04463	0.488651	0.11281	0.622251	0.0650535	0.083719	0.651579	0.606956	0.132993	0.0908068	0.0826538	0.0639184	0.126454	0.115434	0.581094	0.597124	0.614631	0.538168	0.0726284	0.666914	0.555285	0.607732	0	0.00540482	0.497365	0.085625	0.130808	0.0211216	0.620727	0.202787
SLFNL1-AS1	0.118388	0.624621	0.592133	0	0.553324	0.64188	0.0426931	0.0865911	0.646933	0.0561717	0.0575778	0.629071	0.0466966	0.517641	0.636362	0.0716789	0.617934	0.125407	0.649656	0.0509353	0.498229	0.0466191	0.591375	0.0533423	0.0493431	0.683163	0.59531	0.124156	0.0693135	0.0793751	0.0716672	0.0697945	0.0889755	0.612257	0.613451	0.643768	0.592035	0.0692379	0.64193	0.601156	0.596927	0	0	0.504713	0.060827	0.119672	0.021177	0.655433	0.216943
IL6R-AS1	0.0520738	0.5568	0.509229	0.023787	0.489827	0.558327	0	0.0412148	0.611247	0	0.0239122	0.571563	0.00417169	0.453246	0.594108	0.021219	0.59427	0.0648833	0.614108	0.0254882	0.535754	0.0191902	0.513776	0.0176982	0	0.663637	0.517648	0.0906801	0.0254704	0	0.0264507	0	0.0536759	0.573997	0.558785	0.607551	0.511958	0.0539616	0.543914	0.523894	0.547367	0	0	0.432775	0.0336186	0.0634258	0	0.607674	0.203019
ATP6V1B1-AS1	0.050311	0.574129	0.509301	0	0.497159	0.589063	0.00221455	0.0439119	0.60093	0	0.0241016	0.582923	0.0248143	0.499649	0.594996	0.0379773	0.593079	0.0601278	0.623569	0.00184063	0.494627	0.0741702	0.531792	0.0285174	0	0.665926	0.531884	0.0929252	0.050071	0.0185333	0.0159734	0.00984799	0.0583611	0.554628	0.578431	0.616887	0.525705	0.0410888	0.57593	0.532256	0.53901	0	0	0.510225	0.0326641	0.059112	0	0.607518	0.252648
MAGI1-IT1	0.125103	0.619735	0.563192	0	0.533312	0.620932	0.0389891	0.108903	0.663815	0.00643247	0.090702	0.63741	0.0693692	0.451818	0.598664	0.00739708	0.647863	0.100731	0.61765	0.0508268	0.483712	0.0339656	0.5883	0.0708291	0.0713821	0.684894	0.558183	0.14423	0.0998131	0.0446626	0.0834853	0.0685665	0.117936	0.632048	0.597149	0.636979	0.540477	0.0878239	0.585067	0.539432	0.598699	0	0	0.434281	0.0902991	0.118274	0.0394608	0.663158	0.165002
LINC01194	0.113575	0.600058	0.575334	0	0.540184	0.635891	0	0.0970375	0.646485	0.0396946	0.0813508	0.613001	0.0649427	0.440066	0.594801	0.0329221	0.649314	0.152033	0.634333	0.0451126	0.470006	0.0426804	0.590602	0.0760079	0.0610018	0.663562	0.598085	0.130019	0.0962452	0.089322	0.0734441	0.0799507	0.0978734	0.616391	0.598627	0.626665	0.545268	0.125428	0.617676	0.578107	0.58993	0	0	0.482378	0.0762863	0.0974545	0.0150706	0.655128	0.140932
CKMT2-AS1	0.109622	0.618649	0.586248	0	0.505603	0.574168	0.0131125	0.0728704	0.621731	0	0.0514934	0.617908	0.0303382	0.418477	0.617123	0	0.6376	0.0557335	0.611324	0	0.438713	0.02044	0.562878	0.0531983	0.043014	0.654085	0.581142	0.104611	0.0814729	0.0175592	0.0538387	0.0678812	0.067197	0.61851	0.613207	0.629632	0.52174	0.0314807	0.586987	0.505916	0.582098	0	0	0.443116	0.0139036	0.0989257	0.00125842	0.630868	0.155613
LINC01003	0.0372237	0.569129	0.584031	0	0.531293	0.603882	0	0.0234133	0.595006	0.0268001	0.0170587	0.572614	0	0.451705	0.620382	0.0500781	0.560146	0.0809432	0.587607	0	0.484481	0.0146702	0.552901	0.00523841	0	0.639236	0.545948	0.0657336	0.0359125	0.0536244	0.0137551	0.00101895	0.0419181	0.586955	0.589155	0.594078	0.557929	0.0220834	0.605151	0.578076	0.567671	0	0	0.466364	0.0317674	0.0409964	0	0.601872	0.183266
ERICD	0.114886	0.633279	0.580623	0	0.550448	0.580827	0.028285	0.0699646	0.603967	0.0225472	0.0480966	0.593003	0.0186574	0.443676	0.596795	0.0621284	0.623227	0.134895	0.609561	0.0254724	0.480776	0.0193489	0.589684	0.0404618	0.0468622	0.645386	0.605558	0.0991254	0.0640976	0.0152402	0.0443067	0.0621943	0.0596455	0.5906	0.596268	0.60788	0.605508	0.103508	0.589495	0.58843	0.540733	0	0	0.448572	0.0876626	0.0889693	0.00295826	0.622175	0.139325
ARRDC1-AS1	0.144257	0.600969	0.603845	0.0277176	0.549226	0.601822	0.0988837	0.0809254	0.648963	0.0415137	0.0501071	0.601456	0.0460402	0.516129	0.613078	0.0889534	0.631163	0.139598	0.648584	0.0769719	0.552533	0.0896036	0.606663	0.059899	0.0573219	0.683387	0.59387	0.140086	0.0738668	0.0422777	0.0501183	0.0810085	0.0964601	0.584504	0.612498	0.662721	0.600255	0.0870885	0.618649	0.561037	0.603071	0	0.0266996	0.514616	0.0996164	0.122853	0	0.643053	0.209077
LINC00839	0.0948824	0.62251	0.584218	0	0.508826	0.572486	0.0361265	0.0693116	0.62657	0.0474606	0.0495574	0.624118	0.0389881	0.443397	0.613677	0.0402552	0.625877	0.0544255	0.607402	0.00348815	0.466529	0.0599267	0.608057	0.0448401	0.0634133	0.654921	0.590086	0.0792471	0.0582232	0.0320352	0.0559381	0.0778174	0.0601272	0.58135	0.592153	0.606248	0.532109	0.0197574	0.590189	0.480773	0.611429	0	0	0.480456	0.0168519	0.0875403	0.0390848	0.625748	0.148754
SGMS1-AS1	0.116708	0.575607	0.572888	0.0167245	0.551392	0.611077	0.0225024	0.0785217	0.630635	0.0315442	0.0500308	0.605716	0.0275794	0.500161	0.592937	0.0699987	0.623996	0.127715	0.613497	0.0774053	0.516061	0.0337061	0.572108	0.0426969	0.0482684	0.657168	0.549484	0.126799	0.0482558	0.0479904	0.0494227	0.0523143	0.0820925	0.616901	0.599301	0.612031	0.559793	0.0937281	0.60799	0.589485	0.563056	0	0.00284074	0.479664	0.0883711	0.113817	0.013734	0.637091	0.100757
LINC01553	0.187486	0.61896	0.618258	0.00625565	0.576224	0.62746	0.10424	0.109723	0.68617	0.0837022	0.0823073	0.621356	0.0674495	0.49616	0.618315	0.0563716	0.645691	0.0991268	0.659538	0.0628142	0.505899	0.0971027	0.636793	0.0962069	0.0978365	0.684508	0.613649	0.170997	0.114196	0.0844437	0.100905	0.131771	0.152535	0.64424	0.663115	0.662107	0.546094	0.0558011	0.684685	0.537157	0.688476	0	0.0207221	0.546074	0.0633957	0.179635	0.0413738	0.659686	0.205552
DLG5-AS1	0.119239	0.63078	0.576982	0.0225894	0.52129	0.594934	0.0268548	0.120202	0.62906	0.0415129	0.100178	0.644317	0.0892398	0.431157	0.648493	0.044506	0.653894	0.0946719	0.670071	0.0179519	0.492761	0.0584717	0.583192	0.103107	0.0741096	0.69597	0.621975	0.127748	0.101616	0.0588609	0.101554	0.0870992	0.0953787	0.615195	0.613205	0.665176	0.576527	0.111891	0.602328	0.554755	0.593945	0	0	0.466006	0.0782183	0.11606	0.0545413	0.647861	0.177685
TMEM254-AS1	0.134157	0.611929	0.559214	0.012042	0.541091	0.635048	0.0505677	0.121737	0.67229	0.0495304	0.109738	0.640719	0.0933141	0.460709	0.656502	0.0683993	0.67737	0.101226	0.666806	0.0120839	0.517204	0.102887	0.588248	0.105874	0.0864905	0.703645	0.605403	0.164078	0.124692	0.0702959	0.0977547	0.103818	0.124533	0.633669	0.610098	0.662119	0.54818	0.100363	0.62024	0.559542	0.617117	0	0	0.52328	0.104751	0.137668	0.0617136	0.648904	0.190447
RSF1-IT1	0.121576	0.639482	0.561386	0.0156643	0.544331	0.611538	0.0694763	0.0894767	0.648154	0.0213463	0.0648616	0.631574	0.0562031	0.496862	0.616881	0.0586658	0.654599	0.105429	0.655706	0.0359067	0.542643	0.111081	0.596633	0.0683668	0.0735471	0.712114	0.587783	0.123761	0.0781605	0.0358147	0.0585769	0.0762308	0.0917936	0.621712	0.594816	0.658292	0.571317	0.0938489	0.606677	0.553887	0.607249	0	0	0.533322	0.0876068	0.111111	0.0223354	0.649575	0.236496
PWAR6	0.169636	0.64897	0.597081	0.0175407	0.578368	0.58967	0.0253596	0.124648	0.679403	0.0655067	0.106227	0.628883	0.0894529	0.461816	0.627013	0.0349022	0.653304	0.103411	0.672676	0.0693393	0.507423	0.048044	0.62317	0.0932519	0.11187	0.669786	0.618306	0.138261	0.124999	0.0541132	0.115537	0.130736	0.117282	0.614535	0.624378	0.624373	0.55652	0.0988001	0.647496	0.566866	0.638247	0	0.00508498	0.481168	0.0744278	0.14336	0.0667783	0.655797	0.206056
ST20-AS1	0.10591	0.565121	0.576592	0	0.532681	0.566958	0	0.0820323	0.619457	0.0168789	0.0486151	0.606771	0.0277828	0.438137	0.612984	0.00674115	0.589589	0.111211	0.636602	0.0301526	0.479873	0	0.543475	0.0586968	0.0252611	0.649091	0.576566	0.114841	0.0725647	0.0151279	0.0527272	0.0473436	0.0796047	0.59138	0.590848	0.634565	0.559978	0.0834527	0.595925	0.574019	0.557022	0	0	0.404964	0.0714597	0.0851109	0.00167384	0.611741	0.133701
THAP7-AS1	0.164428	0.647811	0.63263	0.0180314	0.564361	0.620926	0.0965317	0.0648398	0.600463	0.102517	0.0289614	0.587415	0.0145187	0.540626	0.593815	0.0838839	0.607837	0.150078	0.601676	0.117406	0.532822	0.0642098	0.659306	0.0292126	0.0822765	0.684741	0.621888	0.0950076	0.047624	0.0403052	0.0423373	0.115696	0.0727011	0.59222	0.610062	0.644399	0.603272	0.0433685	0.648389	0.526516	0.620866	0.00849075	0.0558895	0.524602	0.0554545	0.123587	0	0.627433	0.208867
LINC02409	0.130153	0.635277	0.536635	0.0536965	0.538699	0.584859	0.0782141	0.0629772	0.629006	0.00255598	0.0619022	0.576635	0.029722	0.505545	0.595765	0.066024	0.634133	0.107907	0.620644	0.0634996	0.548935	0.091523	0.616467	0.0487201	0.0567884	0.666787	0.582017	0.107837	0.0785329	0	0.0608319	0.0810981	0.0882791	0.584979	0.605127	0.600866	0.568481	0.0865208	0.59768	0.534482	0.611559	0	0.0150756	0.526788	0.0673031	0.116234	0	0.632054	0.256424
THRB-IT1	0.108015	0.577806	0.554037	0	0.485904	0.631443	0.0177648	0.116296	0.608625	0.0802334	0.0886117	0.622797	0.0880225	0.434088	0.631572	0.0804974	0.60036	0.0878372	0.627808	0	0.468098	0.0930022	0.553783	0.0835808	0.0599204	0.654042	0.570256	0.143835	0.0929611	0.13198	0.0852963	0.0781781	0.116745	0.587841	0.603197	0.631413	0.509043	0.0573606	0.656484	0.555813	0.592751	0	0	0.464244	0.0600365	0.123217	0.0651345	0.621764	0.157481
LINC01091	0.147398	0.631649	0.534222	0.0137659	0.541694	0.580114	0.0592485	0.0802641	0.649004	0.0166508	0.0449582	0.592534	0.0420292	0.483085	0.585633	0.0888993	0.61002	0.112023	0.624899	0.0427066	0.521409	0.0726776	0.606626	0.0502964	0.0644613	0.692117	0.59375	0.128177	0.0643288	0.00606537	0.0489266	0.0914604	0.090408	0.573524	0.610669	0.642177	0.563014	0.0753058	0.605976	0.565687	0.596828	0	0	0.491349	0.0887164	0.125892	0.0163708	0.628948	0.209119
RHPN1-AS1	0.166789	0.63838	0.602608	0.0606544	0.543121	0.597193	0.0832758	0.101272	0.604401	0.0571018	0.0749458	0.617162	0.0465182	0.4599	0.591862	0.030073	0.626578	0.122394	0.611601	0.112106	0.526876	0.0326107	0.625163	0.0590609	0.0981367	0.666557	0.595019	0.131536	0.0872129	0.0519817	0.0736686	0.121562	0.0936824	0.61943	0.576451	0.631223	0.543962	0.0653458	0.602565	0.522213	0.609977	0.00139188	0.0720216	0.490626	0.0646358	0.141723	0.0243957	0.634013	0.148687
CCDC183-AS1	0.107618	0.580761	0.547696	0.0265927	0.493254	0.583339	0.101098	0.087224	0.611166	0.0633023	0.0814767	0.578993	0.0713535	0.541335	0.58916	0.0984071	0.624426	0.114427	0.61237	0.0784204	0.529832	0.161089	0.581984	0.086815	0.066558	0.630308	0.549489	0.119551	0.07672	0.0850153	0.0745384	0.0906251	0.0843349	0.548349	0.603861	0.60385	0.567076	0.112864	0.58302	0.516028	0.592973	0.0549235	0.0196111	0.569745	0.092936	0.112701	0.032585	0.607924	0.211787
LINC02388	0.151408	0.626353	0.599973	0	0.530972	0.619846	0.0585019	0.112088	0.659107	0.0522019	0.0919717	0.630762	0.0831651	0.449931	0.613566	0.091168	0.690972	0.104848	0.63796	0	0.495454	0.0976413	0.608989	0.0843179	0.0915701	0.650369	0.630041	0.11373	0.0978626	0.0777861	0.0920655	0.127058	0.0827408	0.622705	0.617662	0.633118	0.54092	0.109118	0.638771	0.559516	0.623105	0	0	0.47981	0.0574151	0.132326	0.0352142	0.65561	0.171535
LINC01801	0.170877	0.642074	0.585027	0.0186532	0.549305	0.610159	0.0731122	0.103474	0.65744	0.0301698	0.0664124	0.620092	0.0603998	0.489031	0.605438	0.0708388	0.635664	0.122158	0.634611	0.0654435	0.520501	0.0668002	0.609601	0.0604171	0.0705988	0.685421	0.62251	0.142124	0.0835923	0.0398376	0.0758017	0.10167	0.110185	0.609545	0.64173	0.658781	0.583316	0.0820504	0.640716	0.577211	0.610311	0	0.0130294	0.49034	0.072843	0.133763	0.0123746	0.653487	0.168476
ZNRF3-IT1	0.151321	0.613708	0.577704	0	0.535795	0.585864	0.093359	0.086169	0.622619	0.0266699	0.0717675	0.587345	0.0448197	0.446454	0.618716	0.0752542	0.629263	0.112343	0.629048	0.0355182	0.514331	0.100157	0.611796	0.0752014	0.0601575	0.663193	0.604068	0.131193	0.0983345	0.0344822	0.0726565	0.100689	0.1068	0.590062	0.63226	0.638206	0.562557	0.0816581	0.622578	0.534536	0.606637	0	0	0.499428	0.0630997	0.134027	0.0112774	0.634213	0.194969
NPPA-AS1	0.137336	0.636541	0.601987	0	0.552961	0.617328	0.0639914	0.119182	0.67119	0.0528582	0.0936409	0.663362	0.0908939	0.469467	0.674964	0.0971703	0.657718	0.0796473	0.67994	0	0.54038	0.122383	0.604936	0.0864016	0.0837084	0.707553	0.643495	0.145053	0.109239	0.0668568	0.0931282	0.084216	0.116237	0.649983	0.651517	0.671162	0.565102	0.0723476	0.650281	0.56901	0.633748	0	0	0.531971	0.0860963	0.125172	0.0776633	0.677934	0.175062
ARHGAP5-AS1	0.139798	0.613734	0.611537	0	0.560199	0.61066	0.0605656	0.0562427	0.627837	0.0625054	0.0453245	0.597785	0.0171469	0.459916	0.594705	0.0773798	0.594915	0.112259	0.580542	0.0567762	0.495069	0.0357294	0.604652	0.0324066	0.0552531	0.640783	0.575941	0.097148	0.0481483	0.0549001	0.0509175	0.0926758	0.0682549	0.582993	0.600128	0.600317	0.562489	0.0329699	0.625873	0.546975	0.610331	0	0.00816005	0.511107	0.0247217	0.142587	0	0.61113	0.202643
LINC02568	0.128461	0.650177	0.571202	0	0.5399	0.620428	0.0325153	0.151337	0.653269	0.0384668	0.149195	0.654578	0.131994	0.427754	0.675767	0.0770188	0.663314	0.105022	0.703424	0	0.497441	0.131855	0.57076	0.140358	0.090006	0.664788	0.634269	0.155922	0.169516	0.110527	0.13627	0.126005	0.116351	0.611306	0.619762	0.660383	0.551985	0.15318	0.615953	0.60327	0.568591	0	0	0.473561	0.0775844	0.106563	0.0659037	0.670991	0.210397
LINC01979	0.135903	0.62501	0.59316	0.008731	0.555298	0.625274	0.0114164	0.0958418	0.629759	0.059231	0.0808257	0.627297	0.058833	0.474133	0.632008	0.00831718	0.642048	0.114469	0.649663	0.0494255	0.484263	0.0248757	0.597396	0.0857758	0.07537	0.683426	0.617431	0.136587	0.111245	0.0447576	0.0786934	0.106386	0.107983	0.619851	0.607802	0.661337	0.560265	0.0927476	0.640435	0.559863	0.603437	0	0	0.481824	0.0734398	0.118284	0.03371	0.640237	0.197837
LINC00205	0.0443359	0.572123	0.512816	0	0.458142	0.532446	0.00601874	0.057077	0.602325	0	0.0364368	0.578491	0.0280235	0.364043	0.56794	0.00792926	0.595676	0.00791449	0.611436	0	0.456829	0.0637619	0.550555	0.032256	0	0.626515	0.556738	0.0676765	0.0619633	0.0043535	0.0155383	0.027366	0.0463946	0.549551	0.58051	0.589001	0.481486	0.0238296	0.558744	0.471242	0.534455	0	0	0.439983	0.0128313	0.0175769	0	0.586316	0.0910052
GYG2-AS1	0.0879421	0.624022	0.561779	0	0.495227	0.582804	0.0364567	0.0991541	0.608204	0.0153984	0.0833536	0.612882	0.0711409	0.454328	0.650994	0.0470943	0.645793	0.0342993	0.676096	0	0.479236	0.115118	0.548845	0.0791057	0.0348729	0.647002	0.607297	0.106458	0.102775	0.052679	0.0734655	0.0709135	0.069352	0.585984	0.625627	0.634653	0.540674	0.0572388	0.601302	0.535671	0.558711	0	0	0.517469	0.00603458	0.0720337	0.0225636	0.628641	0.156084
LINC01278	0.106163	0.555585	0.493372	0	0.482239	0.601239	0.0451638	0.129546	0.646325	0	0.0883714	0.635733	0.0977665	0.448646	0.60877	0.0715482	0.639823	0.063898	0.673326	0	0.507791	0.166209	0.535524	0.109183	0.02345	0.657621	0.577832	0.171257	0.130817	0.0713965	0.0823421	0.0703207	0.127654	0.586908	0.614737	0.644687	0.459435	0.0938624	0.608372	0.545176	0.574982	0	0	0.531767	0.059185	0.105009	0.0237113	0.643478	0.159065
HHIP-AS1	0.136135	0.644864	0.591929	0	0.514766	0.566591	0.0762468	0.108723	0.603933	0.0438288	0.0768543	0.623487	0.0738261	0.504819	0.633434	0.104357	0.63378	0.0870378	0.663674	0.015281	0.53037	0.115439	0.577954	0.08054	0.0776839	0.673831	0.627288	0.108909	0.0988475	0.037267	0.0816312	0.110898	0.0695201	0.579913	0.606231	0.6362	0.558885	0.0855459	0.601543	0.544002	0.572999	0	0	0.511234	0.0402691	0.100221	0.0296096	0.656783	0.199092
AFDN-DT	0.114159	0.580731	0.543473	0	0.558478	0.603967	0.0109037	0.0670038	0.634974	0.0469796	0.0378579	0.58333	0.0249681	0.461088	0.581155	0.0551296	0.614313	0.139479	0.615827	0.0522874	0.494605	0.050709	0.562899	0.0490634	0.0532971	0.658284	0.538217	0.125867	0.0619041	0.0487202	0.0352885	0.0588995	0.101157	0.577352	0.59898	0.622557	0.557376	0.104899	0.616331	0.581815	0.569031	0	0	0.465326	0.130381	0.100297	0.0217434	0.613409	0.175634
PTGES2-AS1	0.146404	0.625085	0.60238	0	0.564969	0.638233	0.0187845	0.121119	0.664973	0.03608	0.0931183	0.63584	0.0868538	0.460262	0.65842	0.0458072	0.66816	0.137057	0.673421	0.0268105	0.49127	0.0661985	0.590191	0.0918026	0.0710979	0.695521	0.63588	0.144168	0.129193	0.0721799	0.102483	0.095054	0.121627	0.642918	0.627038	0.663131	0.570068	0.137857	0.647494	0.607687	0.60358	0	0	0.458108	0.0837508	0.116406	0.0325857	0.677586	0.205189
MIR762HG	0.167083	0.636745	0.625468	0.0269197	0.598236	0.685847	0.0846289	0.162433	0.669992	0.130563	0.129172	0.673257	0.125987	0.497051	0.658489	0.088768	0.673093	0.188409	0.674309	0.116256	0.533265	0.112307	0.617883	0.148469	0.128521	0.714864	0.586827	0.225567	0.169544	0.166089	0.145063	0.116718	0.180055	0.670763	0.642961	0.683386	0.612562	0.150843	0.653237	0.647625	0.632107	0.0124775	0.043079	0.532894	0.142242	0.184836	0.105501	0.671513	0.25051
MIR663AHG	0.15319	0.620174	0.543135	0	0.489628	0.601105	0.0211331	0.119177	0.651721	0.0405649	0.0890655	0.639469	0.0836746	0.455486	0.635784	0.0369628	0.652769	0.0861815	0.635933	0.0285225	0.465829	0.0995903	0.58788	0.0939883	0.0958974	0.687452	0.582927	0.149444	0.112703	0.0403338	0.0932163	0.107273	0.116845	0.606287	0.597346	0.643883	0.531379	0.10172	0.59963	0.517497	0.603332	0	0	0.501064	0.08477	0.138446	0.0575784	0.6202	0.164445
PSMD6-AS2	0.0450941	0.564357	0.522856	0	0.467636	0.570671	0.0652324	0.044167	0.597222	0	0.0163362	0.584934	0.00953337	0.465169	0.577261	0.0787477	0.610789	0.00502943	0.619615	0	0.516597	0.109609	0.537597	0.0171049	0	0.629581	0.532521	0.0625644	0.0247449	0.0201625	0.026814	0.0010439	0.0326291	0.575499	0.57504	0.599955	0.491951	0.0144923	0.561378	0.503272	0.574826	0	0	0.490419	0	0.0506753	0	0.610408	0.134892
ZSWIM8-AS1	0.0706012	0.579495	0.542663	0	0.528271	0.563538	0	0.0613012	0.590644	0.0225652	0.0371165	0.580739	0.0284926	0.37174	0.592035	0	0.595388	0.0613011	0.608818	0	0.423825	0.00491502	0.558382	0.0431544	0.0180039	0.612885	0.580751	0.0571719	0.0618399	0.0504162	0.0452967	0.0462532	0.0351186	0.563136	0.574074	0.590953	0.517884	0.0582997	0.584097	0.56269	0.537406	0	0	0.447112	0	0.0533502	0.00525408	0.616382	0.147926
MIR193BHG	0.0997504	0.586392	0.572943	0	0.536003	0.62799	0.0274758	0.0608684	0.616094	0.0486108	0.036674	0.612815	0.0137025	0.463501	0.633191	0.0651694	0.625853	0.117043	0.617256	0.0291065	0.516467	0.067666	0.575105	0.0474145	0.0426762	0.669272	0.600548	0.0972643	0.0709366	0.0448434	0.042212	0.0638967	0.0668103	0.626953	0.581035	0.628077	0.559021	0.0686623	0.628931	0.572604	0.579209	0	0	0.515501	0.0547931	0.0918099	0	0.627001	0.199888
ZNF561-AS1	0.0699679	0.588966	0.544802	0	0.4929	0.577106	0.0319191	0.0368626	0.567028	0.0242484	0.0257239	0.574548	0.0201553	0.478608	0.605036	0.0720282	0.60457	0.0767281	0.601981	0	0.449088	0.106008	0.55305	0.0286198	0.0199005	0.636935	0.583093	0.0544744	0.0467752	0.0347987	0.0298396	0.0524328	0.0246058	0.556909	0.55316	0.587332	0.551756	0.0433898	0.576686	0.54192	0.526644	0	0	0.530798	0.0028284	0.0531304	0	0.616408	0.193238
AP4B1-AS1	0.0741417	0.567643	0.566164	0	0.493819	0.62666	0.023278	0.0780695	0.593898	0.00892091	0.0440738	0.583063	0.0367828	0.424062	0.590475	0.0149621	0.595028	0.0737386	0.596132	0.00862335	0.473511	0.016387	0.563779	0.0427817	0	0.644922	0.591797	0.100727	0.0799727	0.0843291	0.0427025	0.0391054	0.070187	0.604012	0.601952	0.613253	0.497477	0.011716	0.610397	0.536958	0.571924	0	0	0.456057	0	0.060685	0	0.642789	0.113371
MIR205HG	0.143901	0.62433	0.58701	0	0.516533	0.624409	0.0316598	0.101948	0.642892	0.0327639	0.0642805	0.619605	0.0616544	0.469863	0.620284	0.0377291	0.64787	0.101441	0.631335	0.0400538	0.481885	0.0570755	0.624008	0.0649459	0.0652734	0.674655	0.605818	0.121353	0.0700929	0.0620578	0.0709533	0.0942984	0.0946562	0.62679	0.631388	0.652522	0.550491	0.0702588	0.648527	0.535581	0.636853	0	0	0.461442	0.048974	0.133584	0.0247183	0.640414	0.181713
LINC01132	0.080021	0.569066	0.563307	0	0.513484	0.624793	0.00498632	0.0883799	0.625938	0.0285779	0.0755134	0.622945	0.0523828	0.423029	0.617956	0.0092059	0.618569	0.088739	0.612115	0	0.46679	0.0370191	0.539274	0.0712366	0.0292926	0.661011	0.587735	0.116909	0.0975163	0.0698192	0.0719366	0.0519102	0.0892178	0.615609	0.562544	0.62755	0.519483	0.0699181	0.593183	0.555513	0.575213	0	0	0.466045	0.0506223	0.0815726	0.0136814	0.628799	0.144086
ACVR2B-AS1	0.147199	0.629174	0.601258	0	0.568626	0.619892	0.0299895	0.144932	0.652279	0.11338	0.1056	0.64115	0.104211	0.422749	0.65922	0.0619939	0.622925	0.125012	0.654467	0.0112527	0.478929	0.0960929	0.572689	0.128371	0.101164	0.675467	0.632127	0.159098	0.152435	0.137473	0.109398	0.146101	0.120108	0.620346	0.612267	0.673618	0.539604	0.102367	0.646058	0.592839	0.602619	0	0	0.519806	0.0659145	0.137533	0.0656134	0.652677	0.191554
XXYLT1-AS2	0.0651421	0.608063	0.541499	0	0.524851	0.57253	0.0118954	0.0298859	0.587124	0	0.0273659	0.536275	0	0.431237	0.580826	0.0193131	0.600363	0.0813011	0.575819	0.00359888	0.480855	0.0395243	0.555909	0.00326465	0.0214597	0.640826	0.566555	0.041997	0.0344935	0	0.00799458	0.0317718	0.0267264	0.57281	0.570902	0.585123	0.54305	0.0476912	0.565931	0.505675	0.535861	0	0	0.45349	0.0352798	0.0482193	0	0.579255	0.152457
LINC02362	0.156353	0.635381	0.586542	0	0.563524	0.615557	0.0650118	0.0966196	0.637814	0.0675376	0.0777275	0.625388	0.0608887	0.473006	0.64729	0.0832379	0.662423	0.127266	0.619757	0.0219417	0.518991	0.0963449	0.590384	0.078546	0.0975839	0.696675	0.623389	0.136163	0.0988825	0.0427412	0.0755055	0.118552	0.0987303	0.614361	0.591087	0.662004	0.571243	0.0856415	0.638743	0.544758	0.605052	0	0	0.542027	0.091536	0.148761	0.0427837	0.647702	0.172818
PSMG3-AS1	0.0963302	0.608223	0.558254	0	0.483483	0.580946	0.0478247	0.0859314	0.607968	0.0215241	0.0653574	0.622126	0.0555887	0.469659	0.610673	0.0824186	0.609561	0.0721707	0.655765	0.00741219	0.521041	0.117321	0.589481	0.0600944	0.0342501	0.662221	0.586673	0.0939943	0.0724101	0.042366	0.062913	0.083691	0.0556943	0.566389	0.588487	0.598483	0.533055	0.0613527	0.604964	0.536971	0.567315	0	0	0.530894	0.0109378	0.0855935	0	0.630095	0.167408
PPP1R26-AS1	0.147396	0.654723	0.612336	0.0350914	0.583873	0.623331	0.054325	0.0926152	0.638049	0.121285	0.0802844	0.605643	0.0526735	0.520676	0.652341	0.0646808	0.662355	0.149859	0.639783	0.0831104	0.524608	0.0728601	0.633394	0.0763392	0.110577	0.687349	0.641909	0.102887	0.101359	0.0729529	0.081493	0.131663	0.0813864	0.616341	0.588787	0.635088	0.609027	0.098657	0.646967	0.580976	0.618477	0.0227604	0.0503732	0.550426	0.0923979	0.115031	0.0532331	0.639142	0.238464
LINC01232	0.170763	0.616443	0.572962	0	0.534519	0.611163	0.058695	0.105038	0.643959	0.0580898	0.085246	0.617119	0.0747401	0.458078	0.614547	0.0669178	0.650048	0.120231	0.619958	0.00616156	0.485008	0.0606085	0.584631	0.0743029	0.106371	0.688429	0.595013	0.136072	0.101238	0.0476111	0.104409	0.119784	0.112776	0.623813	0.570832	0.625009	0.538738	0.0866921	0.628424	0.547716	0.625296	0	0	0.449439	0.0872575	0.154037	0.048296	0.659852	0.244521
LINC02128	0.143274	0.634717	0.620059	0	0.565345	0.62958	0.00555287	0.141202	0.646787	0.0755979	0.121195	0.644843	0.100844	0.421715	0.650075	0.0455626	0.642808	0.1222	0.644155	0.0110087	0.471646	0.0387012	0.589592	0.104865	0.095551	0.669426	0.635827	0.143216	0.142153	0.0764483	0.12474	0.114493	0.11397	0.631494	0.612555	0.631035	0.570208	0.100524	0.622484	0.575375	0.604969	0	0	0.46144	0.0691791	0.133446	0.0702295	0.658281	0.16296
LINC02193	0.151484	0.651904	0.622953	0	0.545043	0.645273	0.0620393	0.154295	0.664	0.104974	0.124775	0.678455	0.121537	0.470715	0.66616	0.0513887	0.703073	0.105941	0.696894	0.029203	0.488176	0.127408	0.602092	0.139893	0.11912	0.687362	0.630053	0.1571	0.14554	0.122083	0.131121	0.146591	0.114101	0.637767	0.629419	0.68049	0.570417	0.102793	0.648495	0.569164	0.627396	0	0	0.55849	0.0557317	0.143842	0.0773139	0.67056	0.209442
ASB16-AS1	0.113294	0.645802	0.574147	0	0.528824	0.581777	0.0800497	0.0550778	0.61779	0.0611212	0.0407925	0.580351	0.0235532	0.470935	0.588493	0.0626471	0.618564	0.0821211	0.613547	0.0517423	0.528677	0.0785403	0.628492	0.0268285	0.0660066	0.62802	0.588498	0.0564079	0.0515983	0.0388122	0.040432	0.0971834	0.0401927	0.548916	0.576788	0.607209	0.539858	0.00301424	0.620754	0.483948	0.596806	0	0	0.540571	0.00923068	0.0828704	0	0.616585	0.185293
LINC01270	0.0605934	0.598351	0.534842	0	0.488777	0.559167	0.00851397	0.0700117	0.597322	0	0.0559932	0.607703	0.0440247	0.41331	0.607206	0.0257444	0.624013	0.0488394	0.618085	0	0.502512	0.0884208	0.537786	0.0522485	0.0338812	0.613714	0.575367	0.0673239	0.0905541	0.0167977	0.0494897	0.0498979	0.0341512	0.555716	0.56405	0.585363	0.5088	0.0839963	0.549634	0.525077	0.520352	0	0	0.501268	0.0105061	0.0344264	0	0.632415	0.155876
TSPEAR-AS2	0.073178	0.610603	0.562564	0	0.574426	0.615814	0	0.059639	0.601429	0.0710876	0.0528861	0.610949	0.0295386	0.505707	0.619763	0.0793584	0.596722	0.115817	0.625646	0.038014	0.508432	0.0521727	0.533202	0.054096	0.0419329	0.648354	0.563059	0.0842162	0.0636975	0.0603851	0.0569865	0.0445466	0.0576928	0.570898	0.584246	0.606733	0.562621	0.0691354	0.607963	0.581392	0.542364	0.00806135	0	0.529801	0.067204	0.0784429	0.0296465	0.626185	0.230132
CLSTN2-AS1	0.0841733	0.579911	0.515354	0.010149	0.519155	0.589969	0.0174556	0.0765098	0.656317	0	0.0661853	0.628349	0.048246	0.429557	0.619978	0.0209319	0.651133	0.0425015	0.642434	0	0.495171	0.0612273	0.543909	0.0592483	0.0268283	0.653307	0.550891	0.100142	0.0802475	0.021356	0.0772319	0.0439327	0.0883087	0.593064	0.586059	0.620171	0.492388	0.0666594	0.574964	0.53627	0.563569	0	0	0.482146	0.033972	0.0877963	0.0217198	0.657738	0.171082
LINC00574	0.0868174	0.616466	0.560818	0	0.518492	0.578747	0.0864694	0.0805408	0.598674	0.05004	0.0542635	0.604345	0.0439503	0.505672	0.626052	0.103783	0.635	0.0817209	0.651382	0.00484171	0.535768	0.155646	0.569728	0.0682143	0.0483738	0.606849	0.59452	0.0960472	0.0989826	0.052394	0.0590069	0.0830212	0.0565831	0.554118	0.586513	0.593626	0.549911	0.0908804	0.598983	0.569337	0.529805	0.0123491	0	0.555787	0.0458342	0.0621624	0.0247042	0.627441	0.237368
PEG13	0.113114	0.621985	0.571573	0	0.565396	0.630368	0.0586968	0.0665058	0.625415	0.0542914	0.0375074	0.544923	0.00931266	0.48994	0.58208	0.0900714	0.573817	0.137186	0.593527	0.0491761	0.484202	0.0408269	0.605342	0.0273086	0.0361319	0.651294	0.571002	0.115502	0.0701731	0.073814	0.0287008	0.0460096	0.100237	0.590684	0.627587	0.61834	0.579874	0.0510208	0.634382	0.579444	0.564944	0	0.00313887	0.459452	0.0862661	0.0763082	0	0.621923	0.19449
[truncated: 494 more rows]
[truncated: 1,360 more columns]
